# Supplementary material for: Functional transcriptomic analysis of the role of MAB-5/Hox in Q neuroblast migration in Caenorhabditis elegans
Source: BMC Genomics. 2013 May 4;14:304. doi: 10.1186/1471-2164-14-304 (PMC3651406; doi:10.1186/1471-2164-14-304)
Supplement: Additional file 1 — A Cuffdiff output file of gene expression differences between wild-type and mab-5(e1239)lof. In all Cuffdiff output files, letters in the sample_1 and sample_2 columns represent the following: A is wild-type, B is mab-5(e1239)lof, C is mab-5(gk670)gof, and D is mab-5(e1751)gof. [file 1471-2164-14-304-S1.xlsx]

## Sheet: Sheet1
test_id	gene_id	gene	locus	sample_1	sample_2	status	value_1	value_2	ln(fold_change)	test_stat	p_value	q_value	significant
2L52.1	2L52.1	2L52.1	II:1866-4663	A	B	OK	17.8922	10.9732	-0.488908	1.23241	0.217795	1.2781	no
2RSSE.1	2RSSE.1	2RSSE.1	II:15268106-15273209	A	B	OK	28.3923	20.2872	-0.336126	0.888766	0.374129	1.22297	no
2RSSE.2	2RSSE.2	2RSSE.2	II:15274285-15275584	A	B	OK	14.3106	14.0916	-0.0154265	0.0353706	0.971784	1.00974	no
3R5.1	3R5.1	3R5.1	III:13780107-13781013	A	B	OK	9.17373	9.24635	0.0078849	-0.0176003	0.985958	1.00704	no
4-NITROPHENYLPHOSPHATASE	4-NITROPHENYLPHOSPHATASE	4-NITROPHENYLPHOSPHATASE	III:8769416-8776047	A	B	OK	202.308	182.402	-0.103577	0.368102	0.712797	1.06849	no
4R79.2	4R79.2	4R79.2	IV:17480350-17483285	A	B	OK	5.72425	5.04251	-0.126807	0.282171	0.777813	1.05082	no
6-phosphofructo-2-kinase	6-phosphofructo-2-kinase	6-phosphofructo-2-kinase	IV:5941909-5946663	A	B	OK	43.4376	26.0472	-0.511416	1.40742	0.159303	1.25688	no
6-phosphofructokinase	6-phosphofructokinase	6-phosphofructokinase	V:9531619-9534338	A	B	OK	0.644583	0.36916	-0.557373	1.03171	0.302207	1.25858	no
6R55.1	6R55.1	6R55.1	X:17714875-17718631	A	B	OK	52.1301	31.6522	-0.498936	1.3116	0.189655	1.27102	no
6R55.2	6R55.2	6R55.2	X:17712783-17714742	A	B	OK	0.68549	0.475298	-0.366193	0.494908	0.620665	1.09966	no
7tm_1	7tm_1	7tm_1	IV:8703636-8705871	A	B	OK	1.93479	1.84684	-0.0465228	0.0893244	0.928824	1.01777	no
AC3.5	AC3.5	AC3.5	V:10388269-10393304	A	B	OK	47.8047	48.6529	0.0175866	-0.0433916	0.965389	1.01146	no
AC7.3	AC7.3	AC7.3	IV:5111630-5112865	A	B	OK	0.140561	0.081921	-0.539883	0.529183	0.596678	1.1086	no
AC8.10	AC8.10	AC8.10	X:237495-239177	A	B	OK	9.07403	6.59972	-0.318389	0.761253	0.446506	1.18457	no
AC8.11	AC8.11	AC8.11	X:236066-236810	A	B	OK	18.8503	16.0354	-0.16173	0.37764	0.705698	1.07085	no
AC8.12	AC8.12	AC8.12	X:239848-240779	A	B	OK	4.40186	3.49232	-0.231462	0.456774	0.647834	1.08931	no
AC8.13	AC8.13	AC8.13	X:227957-227978	A	B	NOTEST	0	0	0	0	1	1	no
AC8.3	AC8.3	AC8.3	X:228079-229761	A	B	OK	9.07403	6.59972	-0.318389	0.761253	0.446506	1.18454	no
AC8.4	AC8.4	AC8.4	X:226650-227394	A	B	OK	18.8503	16.0354	-0.16173	0.37764	0.705698	1.07087	no
AC8.7	AC8.7	AC8.7	X:230432-231363	A	B	OK	4.40186	3.49232	-0.231462	0.456774	0.647834	1.08929	no
AC8.8	AC8.8	AC8.8	X:237373-237394	A	B	NOTEST	0	0	0	0	1	1	no
ACHR	ACHR	ACHR	III:7562094-7564452	A	B	OK	6.41575	5.99765	-0.0673883	0.193469	0.846592	1.03457	no
ADP-Ribosyltransferase	ADP-Ribosyltransferase	ADP-Ribosyltransferase	II:9592950-9595042	A	B	OK	30.8517	23.4623	-0.273796	0.750232	0.453115	1.18256	no
AH10.1	AH10.1	AH10.1	V:14146315-14148591	A	B	OK	0.0931137	0.106234	0.131827	-0.159022	0.873651	1.02909	no
AH10.2	AH10.2	AH10.2	V:14156637-14157429	A	B	OK	0.132584	0.126875	-0.0440115	0.0473845	0.962207	1.01216	no
AH10.3	AH10.3	AH10.3	V:14143836-14145174	A	B	OK	1.60157	1.58677	-0.00928264	0.0168152	0.986584	1.00697	no
AH10.4	AH10.4	AH10.4	V:14111842-14140943	A	B	OK	0.134641	0.283743	0.745458	-0.9769	0.328619	1.24618	no
AH6.2	AH6.2	AH6.2	II:9517536-9518791	A	B	OK	0.196359	0.171746	-0.133932	0.156884	0.875336	1.02869	no
AH6.3	AH6.3	AH6.3	II:9519061-9520078	A	B	OK	0.0977046	0.075075	-0.263461	0.283557	0.77675	1.05097	no
AH9.1	AH9.1	AH9.1	X:2243594-2245674	A	B	OK	4.2647	5.55226	0.263832	-0.561107	0.574724	1.11857	no
AH9.3	AH9.3	AH9.3	X:2259161-2260519	A	B	OK	23.713	15.2936	-0.438585	1.11569	0.264556	1.27044	no
AH9.4	AH9.4	AH9.4	X:2271017-2274330	A	B	OK	2.86037	2.47475	-0.144811	0.301051	0.763375	1.05427	no
AH9.5	AH9.5	AH9.5	X:2262380-2262403	A	B	NOTEST	0	0	0	0	1	1	no
AH9.6	AH9.6	AH9.6	X:2263366-2267465	A	B	OK	21.4309	18.7813	-0.131969	0.325232	0.745006	1.05957	no
ARD1	ARD1	ARD1	II:10104529-10105611	A	B	OK	2.27994	1.37693	-0.504294	0.931739	0.351472	1.2354	no
ARF	ARF	ARF	III:5716063-5717534	A	B	OK	472.833	399.761	-0.167876	0.41574	0.677601	1.07982	no
ARPA	ARPA	ARPA	III:8028063-8029578	A	B	OK	41.2044	33.5725	-0.204837	0.541145	0.588408	1.11255	no
ATP-binding	ATP-binding	ATP-binding	II:6528884-6531558	A	B	OK	2.35043	2.57626	0.0917411	-0.181795	0.855743	1.03204	no
ATPase	ATPase	ATPase	V:9175599-9177788	A	B	OK	1390.09	1004.58	-0.324803	1.65502	0.0979202	1.20561	no
Achaete-scute\/HLH	Achaete-scute\/HLH	Achaete-scute\/HLH	III:9737388-9738739	A	B	OK	3.10605	3.25376	0.0464588	-0.0861219	0.931369	1.01672	no
Actins	Actins	Actins	III:13604218-13605948	A	B	OK	1148.95	526.567	-0.780227	1.98578	0.0470572	1.05484	no
Alpha-B-crystallin	Alpha-B-crystallin	Alpha-B-crystallin	III:8138014-8144538	A	B	OK	226.321	218.763	-0.0339658	0.094122	0.925012	1.01857	no
Alpha-mannosidase	Alpha-mannosidase	Alpha-mannosidase	X:4732931-4738519	A	B	OK	4.79405	4.5088	-0.0613459	0.14058	0.888201	1.02642	no
Amidophosphoribosyltransferase	Amidophosphoribosyltransferase	Amidophosphoribosyltransferase	III:4689269-4693263	A	B	OK	9.3433	8.71675	-0.0694125	0.165584	0.868485	1.02949	no
Aminopeptidase	Aminopeptidase	Aminopeptidase	III:10040084-10049675	A	B	OK	59.2768	33.8507	-0.560257	1.94645	0.0516006	1.08389	no
Annexin	Annexin	Annexin	III:10320949-10330313	A	B	OK	276.133	198.305	-0.331078	1.46063	0.144118	1.25402	no
ArsA	ArsA	ArsA	III:8894992-8896552	A	B	OK	166.613	140.026	-0.173845	0.461407	0.644506	1.09066	no
B0001.1	B0001.1	B0001.1	IV:12129473-12135065	A	B	OK	134.379	96.6152	-0.329931	0.909384	0.363147	1.22867	no
B0001.2	B0001.2	B0001.2	IV:12146463-12150945	A	B	OK	10.1927	9.45372	-0.0752668	0.202567	0.839474	1.03599	no
B0001.3	B0001.3	B0001.3	IV:12143417-12145701	A	B	OK	30.9652	25.9329	-0.177353	0.474022	0.635484	1.09384	no
B0001.4	B0001.4	B0001.4	IV:12135436-12137317	A	B	OK	32.3842	25.9341	-0.222111	0.561451	0.57449	1.11879	no
B0001.5	B0001.5	B0001.5	IV:12141131-12143301	A	B	OK	19.9597	15.7268	-0.238353	0.638247	0.523313	1.14356	no
B0001.6	B0001.6	B0001.6	IV:12156807-12164230	A	B	OK	107.606	96.1786	-0.112266	0.29909	0.764871	1.0536	no
B0001.7	B0001.7	B0001.7	IV:12151186-12154212	A	B	OK	4.51854	3.96601	-0.130428	0.308846	0.757439	1.05623	no
B0001.8	B0001.8	B0001.8	IV:12138829-12141028	A	B	OK	13.9551	11.4585	-0.197115	0.514344	0.607011	1.10505	no
B0019.2	B0019.2	B0019.2	I:12773645-12782232	A	B	OK	10.6845	9.00107	-0.17145	0.447799	0.654298	1.08717	no
B0024.10	B0024.10	B0024.10	V:10314438-10317194	A	B	OK	16.5396	15.074	-0.0927839	0.230811	0.817462	1.04088	no
B0024.11	B0024.11	B0024.11	V:10317317-10319332	A	B	OK	22.6773	18.9007	-0.182167	0.481056	0.630476	1.09596	no
B0024.13	B0024.13	B0024.13	V:10320515-10322013	A	B	OK	5.48395	4.49536	-0.19878	0.430181	0.667064	1.08336	no
B0024.15	B0024.15	B0024.15	V:10290103-10291486	A	B	OK	3.18392	3.92734	0.20985	-0.43118	0.666338	1.08377	no
B0024.3	B0024.3	B0024.3	V:10287374-10289071	A	B	OK	2.51543	2.73844	0.0849458	-0.161556	0.871656	1.02919	no
B0024.4	B0024.4	B0024.4	V:10297197-10298664	A	B	OK	10.5676	5.68093	-0.620675	1.29054	0.196863	1.27131	no
B0024.8	B0024.8	B0024.8	V:10299302-10307152	A	B	OK	5.26966	5.12218	-0.0283865	0.0734574	0.941442	1.01509	no
B0025.4	B0025.4	B0025.4	I:6027195-6033459	A	B	OK	60.4078	49.9058	-0.190979	0.50444	0.613952	1.10224	no
B0034.1	B0034.1	B0034.1	II:5970071-5972424	A	B	OK	33.7933	15.931	-0.751992	1.87693	0.060528	1.11653	no
B0034.2	B0034.2	B0034.2	II:5944156-5944329	A	B	NOTEST	0	0	0	0	1	1	no
B0034.4	B0034.4	B0034.4	II:5968095-5969019	A	B	OK	2.65503	2.72723	0.0268305	-0.0513298	0.959063	1.01217	no
B0034.5	B0034.5	B0034.5	II:5972816-5974926	A	B	OK	3.6743	3.49214	-0.0508465	0.101449	0.919194	1.01993	no
B0034.6	B0034.6	B0034.6	II:5969083-5969102	A	B	NOTEST	0	0	0	0	1	1	no
B0034.7	B0034.7	B0034.7	II:5961677-5961961	A	B	OK	30.1676	26.8177	-0.117705	0.221297	0.824861	1.03984	no
B0035.1	B0035.1	B0035.1	IV:11310942-11313951	A	B	OK	61.4182	51.973	-0.166982	0.566885	0.570792	1.12068	no
B0035.11	B0035.11	B0035.11	IV:11327596-11329340	A	B	OK	47.7809	38.012	-0.228723	0.600764	0.547997	1.13155	no
B0035.12	B0035.12	B0035.12	IV:11329462-11332915	A	B	OK	27.9577	20.6222	-0.304322	0.839591	0.401138	1.20783	no
B0035.15	B0035.15	B0035.15	IV:11296982-11298221	A	B	OK	38.753	32.3515	-0.180548	0.454067	0.64978	1.08879	no
B0035.16	B0035.16	B0035.16	IV:11295118-11296858	A	B	OK	5.2754	4.22472	-0.222101	0.485924	0.627021	1.09708	no
B0035.17	B0035.17	B0035.17	IV:11309139-11309162	A	B	NOTEST	0	0	0	0	1	1	no
B0035.18	B0035.18	B0035.18	IV:11320290-11320614	A	B	OK	17.5999	16.4793	-0.0657894	0.131707	0.895216	1.02446	no
B0035.3	B0035.3	B0035.3	IV:11314051-11315021	A	B	OK	24.3473	18.7936	-0.258905	0.628371	0.529761	1.14006	no
B0035.6	B0035.6	B0035.6	IV:11320770-11323595	A	B	OK	13.8991	12.2269	-0.128184	0.3432	0.731448	1.06344	no
B0041.1	B0041.1	B0041.1	I:4664871-4671739	A	B	OK	0.118865	0.162856	0.314877	-0.291714	0.770505	1.05231	no
B0041.2	B0041.2	B0041.2	I:4655347-4660152	A	B	OK	168.047	144.601	-0.150262	0.713925	0.475274	1.17028	no
B0041.3	B0041.3	B0041.3	I:4635743-4650771	A	B	OK	24.4783	20.5479	-0.175026	0.3977	0.690851	1.07554	no
B0041.5	B0041.5	B0041.5	I:4635743-4650771	A	B	OK	37.0076	33.8389	-0.0895119	0.236905	0.812731	1.04213	no
B0041.8	B0041.8	B0041.8	I:4635743-4650771	A	B	OK	27.8174	24.6062	-0.122665	0.30671	0.759064	1.05566	no
B0041.9	B0041.9	B0041.9	I:4635743-4650771	A	B	OK	0	0	0	0	1	1.00345	no
B0047.2	B0047.2	B0047.2	II:2043089-2044060	A	B	OK	2.66502	3.11966	0.157511	-0.299245	0.764753	1.05365	no
B0198.2	B0198.2	B0198.2	X:12029748-12033945	A	B	OK	8.31402	6.98669	-0.173937	0.422521	0.672645	1.08115	no
B0198.3	B0198.3	B0198.3	X:12042537-12049250	A	B	OK	7.48424	6.22072	-0.184913	0.48593	0.627016	1.09712	no
B0205.1	B0205.1	B0205.1	I:10713519-10718188	A	B	OK	17.3143	12.8802	-0.295845	1.07976	0.280247	1.26772	no
B0205.10	B0205.10	B0205.10	I:10708349-10710351	A	B	OK	0.138135	0.15808	0.13487	-0.183967	0.854039	1.03267	no
B0205.11	B0205.11	B0205.11	I:10732574-10733672	A	B	OK	92.5816	73.474	-0.231159	0.590182	0.555069	1.12842	no
B0205.12	B0205.12	B0205.12	I:10730461-10730664	A	B	OK	31.8087	31.6058	-0.00639914	0.0123643	0.990135	1.00607	no
B0205.13	B0205.13	B0205.13	I:10727737-10728793	A	B	OK	65.6236	32.05	-0.716637	1.70015	0.0891019	1.18658	no
B0205.14	B0205.14	B0205.14	I:10726904-10727316	A	B	OK	48.4701	23.1857	-0.737413	1.39465	0.163122	1.25827	no
B0205.4	B0205.4	B0205.4	I:10741423-10744430	A	B	OK	11.1656	10.8004	-0.0332588	0.0755728	0.939759	1.01535	no
B0205.5	B0205.5	B0205.5	I:10740283-10740577	A	B	NOTEST	0.669112	0.513024	-0.26563	0.258881	0.795727	1	no
B0205.8	B0205.8	B0205.8	I:10728945-10730221	A	B	OK	99.6989	79.2578	-0.229449	0.550227	0.582163	1.11534	no
B0205.9	B0205.9	B0205.9	I:10720812-10723469	A	B	OK	15.124	11.1433	-0.305439	0.79676	0.425591	1.19413	no
B0207.1	B0207.1	B0207.1	I:5965063-5967197	A	B	OK	0.411962	0.667054	0.481939	-0.827734	0.407821	1.20498	no
B0207.10	B0207.10	B0207.10	I:5959027-5959522	A	B	OK	9.19897	12.1326	0.276804	-0.511115	0.609271	1.10443	no
B0207.11	B0207.11	B0207.11	I:5963034-5964128	A	B	OK	0.110765	0.0923439	-0.181895	0.207193	0.835859	1.03686	no
B0207.2	B0207.2	B0207.2	I:5955032-5956885	A	B	OK	10.5519	10.2967	-0.0244747	0.055334	0.955872	1.01258	no
B0207.5	B0207.5	B0207.5	I:5921242-5935418	A	B	OK	0.214351	0.212491	-0.00871118	0.0160254	0.987214	1.00678	no
B0207.6	B0207.6	B0207.6	I:5935538-5936946	A	B	OK	19.4035	16.2705	-0.176095	0.436377	0.662563	1.08483	no
B0207.7	B0207.7	B0207.7	I:5945758-5947344	A	B	OK	0.210323	0.167603	-0.227045	0.302297	0.762426	1.05469	no
B0207.8	B0207.8	B0207.8	I:5951137-5951744	A	B	NOTEST	0.103005	0.0729291	-0.345287	0.244155	0.807111	1	no
B0207.9	B0207.9	B0207.9	I:5957484-5958347	A	B	OK	0.251663	0.408396	0.484145	-0.595169	0.551731	1.12959	no
B0212.1	B0212.1	B0212.1	IV:3572489-3577625	A	B	OK	9.51186	9.67088	0.0165796	-0.038684	0.969142	1.01043	no
B0212.3	B0212.3	B0212.3	IV:3540183-3543532	A	B	OK	7.83558	5.94934	-0.275394	0.678789	0.497271	1.15727	no
B0212.4	B0212.4	B0212.4	IV:3543686-3547596	A	B	OK	7.61398	7.39025	-0.0298237	0.0881596	0.92975	1.01737	no
B0212.6	B0212.6	B0212.6	IV:3568887-3571750	A	B	OK	3.97367	3.19615	-0.217744	0.406854	0.684115	1.07776	no
B0213.18	B0213.18	B0213.18	V:3964591-3967684	A	B	OK	8.1928	8.77404	0.0685416	-0.106591	0.915113	1.02078	no
B0218.5	B0218.5	B0218.5	IV:8155234-8156428	A	B	OK	1.05202	1.58621	0.410634	-0.762248	0.445912	1.18491	no
B0218.7	B0218.7	B0218.7	IV:8164607-8166059	A	B	NOTEST	0.0573159	0.064645	0.120333	-0.122332	0.902636	1	no
B0222.1	B0222.1	B0222.1	V:9134101-9135218	A	B	OK	11.7732	10.6793	-0.0975202	0.231383	0.817017	1.041	no
B0222.10	B0222.10	B0222.10	V:9158185-9159340	A	B	OK	0.467503	0.512124	0.0911604	-0.12809	0.898078	1.02432	no
B0222.11	B0222.11	B0222.11	V:9165732-9167843	A	B	OK	1.48675	2.21025	0.39651	-0.739897	0.459362	1.18062	no
B0222.2	B0222.2	B0222.2	V:9135458-9137521	A	B	OK	0.162826	0.17148	0.0517823	-0.0682141	0.945615	1.01459	no
B0222.3	B0222.3	B0222.3	V:9138754-9141200	A	B	OK	5.10046	5.3446	0.0467562	-0.105095	0.9163	1.02055	no
B0222.5	B0222.5	B0222.5	V:9152123-9154672	A	B	OK	7.50084	6.70474	-0.112201	0.265591	0.790554	1.04782	no
B0222.9	B0222.9	B0222.9	V:9168203-9172803	A	B	OK	15.7342	8.80352	-0.580683	1.57848	0.114454	1.22631	no
B0228.1	B0228.1	B0228.1	II:7756014-7756831	A	B	OK	22.126	20.9005	-0.0569812	0.140058	0.888614	1.0263	no
B0228.6	B0228.6	B0228.6	II:7754489-7755079	A	B	OK	17.0662	12.4366	-0.316458	0.695112	0.486985	1.1632	no
B0228.7	B0228.7	B0228.7	II:7757134-7758362	A	B	OK	102.811	73.5635	-0.334743	0.821857	0.411158	1.20283	no
B0228.8	B0228.8	B0228.8	II:7759632-7761463	A	B	OK	0.071107	0.0916544	0.253839	-0.282881	0.777268	1.05087	no
B0228.9	B0228.9	B0228.9	II:7761984-7763592	A	B	OK	0.249028	0.895445	1.27976	-1.98736	0.0468823	1.05264	no
B0238.11	B0238.11	B0238.11	V:5269295-5270545	A	B	OK	51.7896	37.8542	-0.313447	0.779627	0.435611	1.18983	no
B0238.12	B0238.12	B0238.12	V:5267633-5268626	A	B	OK	33.4954	26.5538	-0.232236	0.575716	0.564807	1.12297	no
B0238.15	B0238.15	B0238.15	V:5240014-5240263	A	B	NOTEST	0.348557	0.201387	-0.548573	0.497711	0.618688	1	no
B0238.9	B0238.9	B0238.9	V:5275378-5277913	A	B	OK	2.87902	4.05472	0.342432	-0.748122	0.454387	1.18213	no
B0244.10	B0244.10	B0244.10	III:5732981-5737054	A	B	OK	1.99826	1.57571	-0.237571	0.493185	0.621882	1.09942	no
B0244.11	B0244.11	B0244.11	III:5767832-5768616	A	B	OK	0.138338	0.0908445	-0.420553	0.413157	0.679491	1.07919	no
B0244.4	B0244.4	B0244.4	III:5747434-5751558	A	B	OK	1.98277	1.13807	-0.555164	0.995476	0.319505	1.25092	no
B0244.5	B0244.5	B0244.5	III:5744828-5746999	A	B	OK	2.26893	2.51881	0.104481	-0.20225	0.839722	1.03593	no
B0244.6	B0244.6	B0244.6	III:5737957-5744770	A	B	OK	1.48173	1.1668	-0.238947	0.495106	0.620525	1.09972	no
B0244.7	B0244.7	B0244.7	III:5731450-5732804	A	B	OK	0.235135	0.254211	0.0780033	-0.105458	0.916012	1.02062	no
B0244.9	B0244.9	B0244.9	III:5728129-5730961	A	B	OK	0.152522	0.0945428	-0.478256	0.610099	0.541796	1.13419	no
B0250.2	B0250.2	B0250.2	V:20392325-20494276	A	B	OK	2.97336	2.54789	-0.154429	0.290891	0.771135	1.0523	no
B0250.4	B0250.4	B0250.4	V:20392325-20494276	A	B	OK	2.39248	1.73155	-0.323316	0.625011	0.531964	1.13887	no
B0250.5	B0250.5	B0250.5	V:20392325-20494276	A	B	OK	24.2491	21.1845	-0.135109	0.33849	0.734994	1.06215	no
B0250.8	B0250.8	B0250.8	V:20392325-20494276	A	B	OK	0.328337	0.27547	-0.175563	0.243745	0.807429	1.04353	no
B0250.9	B0250.9	B0250.9	V:20392325-20494276	A	B	OK	122.207	136.418	0.110001	-0.293748	0.76895	1.05274	no
B0252.1	B0252.1	B0252.1	II:6919661-6923631	A	B	OK	3.02769	2.55799	-0.168576	0.368616	0.712414	1.06862	no
B0252.3	B0252.3	B0252.3	II:6898666-6907688	A	B	OK	30.722	33.4475	0.0849983	-0.362048	0.717316	1.06693	no
B0252.5	B0252.5	B0252.5	II:6916981-6918853	A	B	OK	0.93549	0.64277	-0.375284	0.644258	0.519408	1.1455	no
B0252.8	B0252.8	B0252.8	II:6916127-6916841	A	B	OK	47.2557	49.0356	0.0369726	-0.0813223	0.935186	1.01609	no
B0261.1	B0261.1	B0261.1	I:5263695-5268380	A	B	OK	43.0805	40.5253	-0.0611432	0.169286	0.865572	1.03014	no
B0261.4	B0261.4	B0261.4	I:5244285-5245295	A	B	OK	108.586	83.2486	-0.265709	0.734217	0.462816	1.17843	no
B0261.5	B0261.5	B0261.5	I:5245745-5263427	A	B	OK	0.107272	0.239347	0.802546	-0.875672	0.381208	1.21878	no
B0261.6	B0261.6	B0261.6	I:5245745-5263427	A	B	OK	0.485006	3.66907	2.02353	-3.18991	0.00142315	0.196477	no
B0261.7	B0261.7	B0261.7	I:5269555-5270937	A	B	OK	19.2159	22.3863	0.152711	-0.383229	0.70155	1.07172	no
B0261.8	B0261.8	B0261.8	I:5271330-5272040	A	B	OK	65.0315	61.0811	-0.0626705	0.144613	0.885016	1.02681	no
B0272.2	B0272.2	B0272.2	X:9440328-9441495	A	B	OK	9.30146	7.27072	-0.246316	0.536393	0.591687	1.11119	no
B0272.3	B0272.3	B0272.3	X:9431360-9432638	A	B	OK	196.115	139.043	-0.343916	0.893623	0.371524	1.22539	no
B0272.4	B0272.4	B0272.4	X:9428368-9430161	A	B	OK	84.4399	50.5376	-0.513323	1.30998	0.190203	1.27111	no
B0273.1	B0273.1	B0273.1	IV:5493981-5495192	A	B	OK	1.17352	1.41499	0.187114	-0.323662	0.746194	1.05867	no
B0273.3	B0273.3	B0273.3	IV:5484050-5486197	A	B	OK	2.16155	2.62645	0.194811	-0.387725	0.698219	1.07254	no
B0280.1	B0280.1	B0280.1	III:7133717-7136337	A	B	OK	58.7854	46.0331	-0.244532	0.774392	0.438699	1.18851	no
B0280.10	B0280.10	B0280.10	III:7132063-7133607	A	B	OK	14.5709	10.5773	-0.320319	0.775266	0.438182	1.18902	no
B0280.13	B0280.13	B0280.13	III:7128829-7131977	A	B	OK	14.8441	10.5269	-0.343667	0.892578	0.372083	1.22506	no
B0280.14	B0280.14	B0280.14	III:7138611-7144761	A	B	OK	0.833824	0.285288	-1.07252	1.20179	0.229445	1.27809	no
B0280.15	B0280.15	B0280.15	III:7138611-7144761	A	B	OK	0.134409	0	-1.79769e+308	-1.79769e+308	7.26118e-110	8.45695e-107	yes
B0280.16	B0280.16	B0280.16	III:7138611-7144761	A	B	OK	0.127288	0	-1.79769e+308	-1.79769e+308	7.26118e-110	8.54789e-107	yes
B0280.17	B0280.17	B0280.17	III:7133717-7136337	A	B	OK	7.99425	4.77525	-0.515276	1.10604	0.268707	1.26862	no
B0280.2	B0280.2	B0280.2	III:7124615-7128211	A	B	OK	4.90899	4.149	-0.1682	0.373368	0.708875	1.0699	no
B0280.3	B0280.3	B0280.3	III:7123052-7124258	A	B	OK	77.281	57.063	-0.303293	0.775192	0.438226	1.1889	no
B0280.7	B0280.7	B0280.7	III:7110248-7111802	A	B	OK	26.3337	34.8865	0.281248	-0.608512	0.542848	1.13366	no
B0280.9	B0280.9	B0280.9	III:7120835-7122824	A	B	OK	31.2861	24.7726	-0.233435	0.627632	0.530245	1.14003	no
B0281.1	B0281.1	B0281.1	II:2313067-2314928	A	B	OK	0.0582385	0.0829983	0.354273	-0.286883	0.774202	1.05129	no
B0281.3	B0281.3	B0281.3	II:2306937-2308177	A	B	OK	15.7416	11.4693	-0.316633	0.78542	0.432208	1.19087	no
B0281.4	B0281.4	B0281.4	II:2297938-2298794	A	B	OK	0.493013	0.220207	-0.805967	0.99314	0.320642	1.24996	no
B0281.5	B0281.5	B0281.5	II:2299942-2300883	A	B	OK	0.525773	0.487759	-0.0750471	0.1109	0.911695	1.02159	no
B0281.6	B0281.6	B0281.6	II:2301401-2302230	A	B	OK	2.89094	1.7059	-0.52749	0.936251	0.349144	1.23719	no
B0281.8	B0281.8	B0281.8	II:2311490-2312848	A	B	OK	0.190287	0.194015	0.0194028	-0.0235352	0.981223	1.00791	no
B0284.1	B0284.1	B0284.1	III:4376473-4378804	A	B	OK	20.237	22.6805	0.113993	-0.303847	0.761244	1.05503	no
B0284.2	B0284.2	B0284.2	III:4381709-4384117	A	B	OK	10.4417	11.636	0.108301	-0.26924	0.787745	1.04846	no
B0284.3	B0284.3	B0284.3	III:4379338-4381012	A	B	OK	13.6275	11.0008	-0.214116	0.474346	0.635253	1.09394	no
B0284.4	B0284.4	B0284.4	III:4384757-4387728	A	B	OK	2.25326	5.49991	0.892353	-1.85215	0.0640038	1.12873	no
B0285.1	B0285.1	B0285.1	III:4333367-4340435	A	B	OK	24.9038	20.3262	-0.203112	0.558473	0.576521	1.11746	no
B0285.3	B0285.3	B0285.3	III:4342016-4343307	A	B	OK	43.3914	37.2031	-0.153869	0.384583	0.700547	1.07207	no
B0285.4	B0285.4	B0285.4	III:4343431-4345193	A	B	OK	37.6356	32.978	-0.132109	0.334321	0.738137	1.0611	no
B0285.6	B0285.6	B0285.6	III:4352216-4355944	A	B	OK	3.33488	3.27531	-0.0180258	0.0399053	0.968169	1.01082	no
B0286.1	B0286.1	B0286.1	II:4378829-4386281	A	B	OK	73.8405	58.6301	-0.230659	0.566772	0.570869	1.12061	no
B0286.3	B0286.3	B0286.3	II:4369630-4372563	A	B	OK	61.6203	27.956	-0.79036	2.10485	0.0353046	0.968465	no
B0286.6	B0286.6	B0286.6	II:4368484-4369613	A	B	OK	0.214557	0.286734	0.289979	-0.361264	0.717902	1.06671	no
B0294.1	B0294.1	B0294.1	X:1896847-1897337	A	B	OK	41.5251	42.7796	0.0297622	-0.0688826	0.945083	1.01464	no
B0294.3	B0294.3	B0294.3	X:1892180-1893266	A	B	OK	2.11496	1.80161	-0.160355	0.228344	0.819379	1.04051	no
B0302.2	B0302.2	B0302.2	X:17178452-17178906	A	B	NOTEST	0.198694	0.15218	-0.2667	0.270218	0.786993	1	no
B0302.4	B0302.4	B0302.4	X:17176403-17176691	A	B	NOTEST	0.593608	0.164583	-1.2828	1.0351	0.300621	1	no
B0302.5	B0302.5	B0302.5	X:17193468-17195032	A	B	OK	48.0533	30.7579	-0.446163	1.07596	0.281946	1.26625	no
B0303.11	B0303.11	B0303.11	III:8700835-8710019	A	B	OK	22.4821	13.5853	-0.503728	1.38238	0.166856	1.26034	no
B0303.14	B0303.14	B0303.14	III:8713895-8716091	A	B	OK	8.27304	5.31074	-0.44327	1.04927	0.294053	1.26296	no
B0303.15	B0303.15	B0303.15	III:8717548-8718406	A	B	OK	182.268	122.578	-0.396734	0.996063	0.319219	1.25083	no
B0303.16	B0303.16	B0303.16	III:8700835-8710019	A	B	OK	3.57313	2.68919	-0.284202	0.561428	0.574506	1.1187	no
B0303.2	B0303.2	B0303.2	III:8684714-8688364	A	B	OK	32.3869	31.3858	-0.0313999	0.0820209	0.93463	1.01615	no
B0303.3	B0303.3	B0303.3	III:8684714-8688364	A	B	OK	268.8	218.15	-0.208787	0.559321	0.575943	1.11788	no
B0303.4	B0303.4	B0303.4	III:8689756-8693359	A	B	OK	48.1644	39.9933	-0.185907	0.515489	0.606212	1.10518	no
B0303.7	B0303.7	B0303.7	III:8693456-8699362	A	B	OK	108.982	73.815	-0.389624	0.99943	0.317587	1.2525	no
B0304.2	B0304.2	B0304.2	II:4523631-4524514	A	B	OK	3.19153	3.64074	0.131687	-0.260337	0.794604	1.04677	no
B0304.4	B0304.4	B0304.4	II:4522543-4523210	A	B	OK	3.58959	2.41834	-0.394956	0.756494	0.449353	1.18346	no
B0310.1	B0310.1	B0310.1	X:493964-496317	A	B	OK	26.4226	16.1345	-0.49326	1.22122	0.222004	1.27726	no
B0310.2	B0310.2	B0310.2	X:501965-506943	A	B	OK	10.9427	5.29477	-0.725952	1.76099	0.0782403	1.16715	no
B0310.3	B0310.3	B0310.3	X:510899-514483	A	B	OK	9.6473	5.88937	-0.493529	1.18855	0.234617	1.27829	no
B0310.4	B0310.4	B0310.4	X:516535-516874	A	B	NOTEST	0.0493563	0.228214	1.53122	-0.912831	0.361331	1	no
B0310.6	B0310.6	B0310.6	X:530625-530962	A	B	OK	19.7018	14.2748	-0.322217	0.655725	0.512001	1.14879	no
B0331.2	B0331.2	B0331.2	V:9658731-9661415	A	B	OK	1.80286	3.01625	0.514639	-0.867652	0.385585	1.21692	no
B0334.1	B0334.1	B0334.1	II:11485420-11486683	A	B	OK	502.665	301.303	-0.511806	1.27482	0.202371	1.27375	no
B0334.10	B0334.10	B0334.10	II:11518396-11526971	A	B	OK	0.77548	1.22867	0.460207	-0.730179	0.46528	1.17672	no
B0334.12	B0334.12	B0334.12	II:11483129-11485268	A	B	OK	0.911369	0	-1.79769e+308	-1.79769e+308	1.9103e-55	1.97301e-52	yes
B0334.13	B0334.13	B0334.13	II:11488246-11489442	A	B	OK	7.49304	6.17081	-0.194145	0.372337	0.709642	1.06941	no
B0334.3	B0334.3	B0334.3	II:11489518-11492930	A	B	OK	154.669	100.246	-0.433658	1.65385	0.0981583	1.20556	no
B0334.4	B0334.4	B0334.4	II:11495600-11496577	A	B	OK	41.5615	36.955	-0.117473	0.293606	0.769059	1.05277	no
B0334.5	B0334.5	B0334.5	II:11496688-11499529	A	B	OK	37.6221	31.4966	-0.177711	0.45222	0.651111	1.08822	no
B0334.6	B0334.6	B0334.6	II:11510583-11513789	A	B	OK	15.0725	12.5969	-0.179423	0.416928	0.676731	1.07985	no
B0336.11	B0336.11	B0336.11	III:5706687-5709280	A	B	OK	39.8352	33.4104	-0.175886	0.493287	0.62181	1.09941	no
B0336.12	B0336.12	B0336.12	III:5710012-5710460	A	B	OK	0.99261	0.803317	-0.211589	0.279774	0.779651	1.05046	no
B0336.13	B0336.13	B0336.13	III:5693986-5694630	A	B	OK	19.2422	16.2922	-0.166421	0.380216	0.703785	1.07139	no
B0336.3	B0336.3	B0336.3	III:5711498-5714738	A	B	OK	68.6895	59.9367	-0.136307	0.365734	0.714564	1.06774	no
B0336.5	B0336.5	B0336.5	III:5692866-5693844	A	B	OK	27.0865	22.581	-0.181929	0.558204	0.576705	1.11748	no
B0336.6	B0336.6	B0336.6	III:5690057-5692681	A	B	OK	34.8244	28.2963	-0.207585	0.553886	0.579657	1.11627	no
B0336.7	B0336.7	B0336.7	III:5694685-5697316	A	B	OK	21.7324	17.2052	-0.233595	0.694513	0.48736	1.16295	no
B0348.1	B0348.1	B0348.1	V:48749-49447	A	B	NOTEST	0.15562	0.129522	-0.18357	0.129803	0.896722	1	no
B0348.2	B0348.2	B0348.2	V:45294-46708	A	B	OK	0.448396	0.262054	-0.537126	0.526481	0.598554	1.10786	no
B0348.5	B0348.5	B0348.5	V:5517-6339	A	B	OK	7.11353	8.53427	0.182091	-0.345189	0.729952	1.06375	no
B0350.3	B0350.3	B0350.3	IV:5965465-5966025	A	B	NOTEST	0	0.129146	1.79769e+308	1.79769e+308	0.158655	1	no
B0353.1	B0353.1	B0353.1	III:560136-572134	A	B	OK	31.2556	22.7018	-0.319754	0.791701	0.428535	1.19331	no
B0361.11	B0361.11	B0361.11	III:7277530-7281102	A	B	OK	0.544543	0.47185	-0.143287	0.235312	0.813966	1.04166	no
B0361.2	B0361.2	B0361.2	III:7293560-7308817	A	B	OK	35.7418	36.1892	0.012438	-0.0376481	0.969968	1.01028	no
B0361.3	B0361.3	B0361.3	III:7281330-7285810	A	B	OK	24.2987	18.2892	-0.284109	0.764604	0.444507	1.18518	no
B0361.4	B0361.4	B0361.4	III:7258939-7275323	A	B	OK	18.1813	18.9847	0.0432395	-0.114294	0.909005	1.02217	no
B0361.6	B0361.6	B0361.6	III:7275431-7277201	A	B	OK	26.3242	22.5775	-0.153534	0.404831	0.685602	1.07722	no
B0361.7	B0361.7	B0361.7	III:7281330-7285810	A	B	OK	35.0355	30.2545	-0.146717	0.401702	0.687904	1.07634	no
B0361.8	B0361.8	B0361.8	III:7287791-7290491	A	B	OK	60.3858	40.6812	-0.394989	1.07829	0.280902	1.26671	no
B0361.9	B0361.9	B0361.9	III:7293560-7308817	A	B	OK	39.1725	32.811	-0.177211	0.473127	0.636122	1.0935	no
B0365.1	B0365.1	B0365.1	V:13116311-13119944	A	B	OK	41.965	35.5748	-0.165199	0.439443	0.66034	1.08535	no
B0365.5	B0365.5	B0365.5	V:13131731-13134667	A	B	OK	56.8996	57.1883	0.00506036	-0.0110048	0.99122	1.00605	no
B0379.1	B0379.1	B0379.1	I:10074954-10077704	A	B	OK	57.262	43.2012	-0.281769	0.741626	0.458314	1.18087	no
B0379.2	B0379.2	B0379.2	I:10070908-10071772	A	B	OK	0.128834	0.0536523	-0.876004	0.848187	0.396334	1.20946	no
B0379.6	B0379.6	B0379.6	I:10086519-10101998	A	B	OK	0.269875	0.161824	-0.511447	0.536648	0.591511	1.11126	no
B0379.7	B0379.7	B0379.7	I:10072594-10074373	A	B	OK	0.274292	0.27027	-0.0147739	0.0231987	0.981492	1.00787	no
B0391.10	B0391.10	B0391.10	V:15585499-15592244	A	B	OK	2.11549	1.94837	-0.0822926	0.146729	0.883346	1.02737	no
B0391.11	B0391.11	B0391.11	V:15600203-15602149	A	B	OK	12.6315	10.6061	-0.174763	0.408828	0.682666	1.07801	no
B0391.3	B0391.3	B0391.3	V:15614740-15617415	A	B	OK	0.037537	0	-1.79769e+308	-1.79769e+308	0.158655	1.26168	no
B0391.5	B0391.5	B0391.5	V:15605533-15610184	A	B	OK	5.92094	4.61655	-0.248848	0.530611	0.595688	1.10927	no
B0391.6	B0391.6	B0391.6	V:15602718-15604858	A	B	OK	0.606975	0.596718	-0.0170431	0.0282804	0.977439	1.0086	no
B0391.9	B0391.9	B0391.9	V:15593265-15593603	A	B	OK	0.288631	0.42845	0.395024	-0.449951	0.652745	1.08778	no
B0393.3	B0393.3	B0393.3	III:4757211-4759668	A	B	OK	14.3104	11.9512	-0.180151	0.467412	0.640205	1.09196	no
B0393.4	B0393.4	B0393.4	III:4759727-4763573	A	B	OK	0.287099	0.370705	0.255579	-0.379157	0.704572	1.07116	no
B0393.5	B0393.5	B0393.5	III:4769040-4776241	A	B	OK	10.8756	10.7748	-0.00931802	0.0226444	0.981934	1.00764	no
B0393.6	B0393.6	B0393.6	III:4780402-4781945	A	B	OK	1.91775	2.19035	0.132906	-0.25983	0.794995	1.04681	no
B0393.7	B0393.7	B0393.7	III:4776795-4778020	A	B	OK	3.67683	2.24096	-0.495146	0.91999	0.357578	1.23203	no
B0393.8	B0393.8	B0393.8	III:4751841-4752334	A	B	OK	16.5364	23.55	0.35356	-0.786232	0.431732	1.19055	no
B0393.9	B0393.9	B0393.9	III:4778354-4779986	A	B	OK	26.1544	16.4807	-0.461826	1.14667	0.25152	1.27306	no
B0395.2	B0395.2	B0395.2	X:16030721-16034715	A	B	OK	18.0868	15.9824	-0.123698	0.289245	0.772394	1.05197	no
B0395.3	B0395.3	B0395.3	X:16034978-16039430	A	B	OK	66.807	42.4275	-0.454012	1.26259	0.206736	1.27376	no
B0395.4	B0395.4	B0395.4	X:16022365-16022387	A	B	NOTEST	0	0	0	0	1	1	no
B0399.1	B0399.1	B0399.1	V:19565178-19605908	A	B	OK	12.2392	11.2589	-0.0834816	0.300381	0.763886	1.05397	no
B0399.2	B0399.2	B0399.2	V:19547896-19555640	A	B	OK	1.69967	1.66015	-0.023525	0.0444458	0.964549	1.01169	no
B0403.3	B0403.3	B0403.3	X:7061796-7063273	A	B	OK	10.979	7.79675	-0.342273	0.675324	0.49947	1.15653	no
B0403.5	B0403.5	B0403.5	X:7057755-7061016	A	B	OK	32.6528	15.9216	-0.718254	1.89863	0.0576126	1.10385	no
B0403.6	B0403.6	B0403.6	X:7071475-7075285	A	B	OK	5.73557	4.65555	-0.208628	0.419377	0.674941	1.08049	no
B0410.1	B0410.1	B0410.1	X:2892546-2898208	A	B	OK	0.105031	0.202397	0.655972	-0.90419	0.365894	1.22735	no
B0410.3	B0410.3	B0410.3	X:2890617-2891484	A	B	OK	32.906	31.4997	-0.0436755	0.101631	0.91905	1.01996	no
B0412.3	B0412.3	B0412.3	III:795129-809433	A	B	OK	31.8919	32.1196	0.00711521	-0.0189207	0.984904	1.00725	no
B0412.6	B0412.6	B0412.6	III:794288-795076	A	B	OK	4.09553	0.973325	-1.43693	1.60703	0.108047	1.22238	no
B0412.7	B0412.7	B0412.7	III:794288-795076	A	B	OK	3.86067	3.5878	-0.0733014	0.0965281	0.923101	1.01883	no
B0414.8	B0414.8	B0414.8	I:5803955-5807294	A	B	OK	29.326	25.3	-0.147671	0.468867	0.639165	1.09209	no
B0416.1	B0416.1	B0416.1	X:9303654-9310362	A	B	OK	7.44382	5.88475	-0.235021	0.625378	0.531723	1.139	no
B0416.2	B0416.2	B0416.2	X:9299101-9300017	A	B	NOTEST	0.0622863	0.0653368	0.0478134	-0.0361435	0.971168	1	no
B0416.3	B0416.3	B0416.3	X:9291581-9293297	A	B	OK	2.83256	3.08898	0.0866594	-0.168688	0.866042	1.02992	no
B0416.4	B0416.4	B0416.4	X:9278892-9279774	A	B	OK	0.517996	0.299237	-0.548732	0.743101	0.457421	1.18104	no
B0416.5	B0416.5	B0416.5	X:9268511-9270784	A	B	OK	104.49	85.7456	-0.19771	0.616506	0.53756	1.13572	no
B0416.7	B0416.7	B0416.7	X:9296940-9297852	A	B	OK	16.2295	10.7755	-0.409556	1.06627	0.286303	1.26343	no
B0432.1	B0432.1	B0432.1	II:297397-299526	A	B	OK	0.824372	0.642913	-0.248613	0.394719	0.69305	1.07434	no
B0432.10	B0432.10	B0432.10	II:283914-286223	A	B	OK	10.1855	10.7321	0.0522791	-0.129825	0.896705	1.0244	no
B0432.11	B0432.11	B0432.11	II:293917-294641	A	B	NOTEST	0.181311	0.0784571	-0.83766	0.826993	0.408241	1	no
B0432.12	B0432.12	B0432.12	II:296289-297009	A	B	NOTEST	0.0858514	0.0536612	-0.469928	0.364004	0.715855	1	no
B0432.13	B0432.13	B0432.13	II:276859-282577	A	B	OK	13.7162	13.058	-0.0491761	0.12569	0.899978	1.02396	no
B0432.14	B0432.14	B0432.14	II:264428-265840	A	B	OK	71.2968	71.9282	0.0088166	-0.0192353	0.984653	1.00722	no
B0432.3	B0432.3	B0432.3	II:288937-290387	A	B	OK	134.274	119.017	-0.120618	0.302035	0.762625	1.05466	no
B0432.4	B0432.4	B0432.4	II:286631-288660	A	B	OK	102.9	83.782	-0.205544	0.523104	0.600902	1.10672	no
B0432.6	B0432.6	B0432.6	II:266445-269183	A	B	OK	20.0773	14.253	-0.342623	0.856276	0.391845	1.21328	no
B0432.7	B0432.7	B0432.7	II:269388-275042	A	B	OK	5.03125	3.87371	-0.261455	0.583764	0.559379	1.12575	no
B0432.8	B0432.8	B0432.8	II:276859-282577	A	B	OK	8.69406	6.70574	-0.259676	0.5694	0.569085	1.12111	no
B0432.9	B0432.9	B0432.9	II:282638-283682	A	B	OK	6.22157	6.17767	-0.00708071	0.0148666	0.988139	1.00649	no
B0454.5	B0454.5	B0454.5	II:3038853-3040801	A	B	OK	16.6353	14.7975	-0.117069	0.26377	0.791957	1.04749	no
B0454.6	B0454.6	B0454.6	II:3032774-3036117	A	B	OK	10.0612	8.30287	-0.192083	0.486831	0.626378	1.09746	no
B0454.8	B0454.8	B0454.8	II:3040977-3044040	A	B	OK	1.23531	1.17115	-0.0533323	0.0930063	0.925899	1.01829	no
B0454.9	B0454.9	B0454.9	II:3052646-3054343	A	B	OK	36.016	24.0716	-0.402928	1.05445	0.291675	1.26351	no
B0457.2	B0457.2	B0457.2	II:8924496-8926492	A	B	OK	65.0403	37.8209	-0.542145	1.45065	0.146879	1.25568	no
B0457.4	B0457.4	B0457.4	II:8910928-8911943	A	B	OK	0.137596	0.134885	-0.0199003	0.0220183	0.982433	1.00744	no
B0457.6	B0457.6	B0457.6	II:8922364-8924200	A	B	OK	56.1885	45.3045	-0.215307	0.534653	0.59289	1.11065	no
B0462.1	B0462.1	B0462.1	V:18324816-18328586	A	B	OK	0.575108	0.331247	-0.551694	0.891058	0.372898	1.22465	no
B0462.4	B0462.4	B0462.4	V:18328906-18330972	A	B	OK	0.274401	0.592271	0.769375	-0.97314	0.330484	1.24673	no
B0464.2	B0464.2	B0464.2	III:9491540-9496947	A	B	OK	72.7778	59.2731	-0.205255	0.542145	0.587718	1.11288	no
B0464.6	B0464.6	B0464.6	III:9463021-9466963	A	B	OK	25.2352	18.5343	-0.308613	0.844446	0.39842	1.20916	no
B0464.9	B0464.9	B0464.9	III:9463021-9466963	A	B	OK	19.6541	16.336	-0.184915	0.472112	0.636847	1.09328	no
B0478.3	B0478.3	B0478.3	IV:6963858-6964546	A	B	OK	11.368	15.0869	0.283026	-0.593735	0.552689	1.12908	no
B0491.1	B0491.1	B0491.1	II:11348339-11349856	A	B	OK	19.0156	17.6317	-0.075564	0.196748	0.844025	1.03509	no
B0491.3	B0491.3	B0491.3	II:11338360-11339509	A	B	OK	0.419449	0.55276	0.275981	-0.412435	0.68002	1.07909	no
B0491.4	B0491.4	B0491.4	II:11340043-11343440	A	B	OK	7.58738	4.89471	-0.438331	1.03776	0.299383	1.25971	no
B0491.5	B0491.5	B0491.5	II:11343631-11345653	A	B	OK	193.049	154.581	-0.222227	0.569958	0.568706	1.12127	no
B0491.6	B0491.6	B0491.6	II:11345868-11347867	A	B	OK	27.764	23.0755	-0.184969	0.505741	0.613038	1.10249	no
B0491.7	B0491.7	B0491.7	II:11350101-11351134	A	B	OK	40.5635	28.6423	-0.347983	0.869697	0.384466	1.21729	no
B0495.5	B0495.5	B0495.5	II:7695862-7698424	A	B	OK	20.2991	13.8433	-0.382776	1.04678	0.295201	1.2624	no
B0495.6	B0495.6	B0495.6	II:7698592-7698950	A	B	OK	52.7146	42.4597	-0.216337	0.425066	0.670789	1.08193	no
B0495.7	B0495.7	B0495.7	II:7699170-7705150	A	B	OK	70.3368	49.6478	-0.348341	0.969235	0.332428	1.24565	no
B0495.8	B0495.8	B0495.8	II:7705516-7707398	A	B	OK	70.5839	55.4957	-0.240497	0.628149	0.529906	1.14015	no
B0495.9	B0495.9	B0495.9	II:7707503-7708630	A	B	OK	40.6	33.088	-0.204598	0.528588	0.597091	1.10856	no
B0496.1	B0496.1	B0496.1	IV:7446373-7447403	A	B	OK	0.125865	0.371769	1.08306	-1.32768	0.184285	1.26786	no
B0496.2	B0496.2	B0496.2	IV:7447962-7451429	A	B	OK	0.143593	0.10803	-0.28457	0.342875	0.731693	1.06333	no
B0496.3	B0496.3	B0496.3	IV:7431331-7444632	A	B	OK	77.7211	67.555	-0.140185	0.528351	0.597256	1.10845	no
B0496.4	B0496.4	B0496.4	IV:7424483-7425253	A	B	OK	1.75009	1.29941	-0.297756	0.510141	0.609953	1.10422	no
B0496.5	B0496.5	B0496.5	IV:7421196-7422498	A	B	OK	4.35158	1.26105	-1.2386	2.34806	0.0188712	0.773791	no
B0496.6	B0496.6	B0496.6	IV:7419135-7419955	A	B	OK	0.548499	0.357199	-0.428892	0.600536	0.548149	1.13133	no
B0496.7	B0496.7	B0496.7	IV:7444642-7445331	A	B	OK	41.0485	32.3041	-0.239562	0.574811	0.565419	1.12268	no
B0507.1	B0507.1	B0507.1	V:8776459-8779097	A	B	OK	9.62638	10.107	0.0487225	-0.118797	0.905436	1.02291	no
B0507.10	B0507.10	B0507.10	V:8758819-8760295	A	B	OK	28.7262	65.9117	0.830506	-2.04895	0.0404672	1.00484	no
B0507.2	B0507.2	B0507.2	V:8774135-8776285	A	B	OK	58.4226	34.5687	-0.524754	1.42734	0.15348	1.26206	no
B0507.3	B0507.3	B0507.3	V:8768712-8770680	A	B	OK	13.3128	7.54361	-0.568023	1.47732	0.139591	1.24867	no
B0507.4	B0507.4	B0507.4	V:8754774-8755564	A	B	OK	0.493485	0.693012	0.339555	-0.495251	0.620423	1.09977	no
B0507.5	B0507.5	B0507.5	V:8753499-8754678	A	B	OK	0.140624	0.279146	0.685646	-0.816955	0.413954	1.20059	no
B0507.6	B0507.6	B0507.6	V:8745966-8752871	A	B	OK	2.21945	3.18014	0.359668	-0.780462	0.435119	1.18988	no
B0507.7	B0507.7	B0507.7	V:8755701-8758136	A	B	OK	0.972681	1.81693	0.624846	-1.14394	0.252648	1.2726	no
B0507.8	B0507.8	B0507.8	V:8760490-8762556	A	B	OK	15.9556	31.2906	0.673511	-1.58685	0.112547	1.22506	no
B0507.9	B0507.9	B0507.9	V:8764756-8765842	A	B	OK	0.780279	0.928279	0.173681	-0.292238	0.770105	1.05234	no
B0511.11	B0511.11	B0511.11	I:10648592-10650161	A	B	OK	6.71989	11.7467	0.558502	-1.19124	0.233558	1.27754	no
B0511.12	B0511.12	B0511.12	I:10654295-10661589	A	B	OK	20.4535	17.2529	-0.170176	0.47738	0.633091	1.09461	no
B0511.13	B0511.13	B0511.13	I:10633505-10636004	A	B	OK	15.2974	15.3349	0.00244926	-0.00607224	0.995155	1.00514	no
B0511.14	B0511.14	B0511.14	I:10662513-10666864	A	B	OK	5.67856	4.31823	-0.273851	0.755527	0.449933	1.18322	no
B0511.2	B0511.2	B0511.2	I:10651016-10652949	A	B	OK	1.23885	1.39222	0.116718	-0.214925	0.829826	1.03853	no
B0511.5	B0511.5	B0511.5	I:10630090-10631544	A	B	OK	12.1367	7.23205	-0.517714	1.13862	0.254862	1.27164	no
B0511.7	B0511.7	B0511.7	I:10631732-10633137	A	B	OK	25.3702	19.4439	-0.266043	0.677975	0.497787	1.15684	no
B0513.2	B0513.2	B0513.2	IV:13882701-13884117	A	B	OK	38.8962	39.3436	0.0114369	-0.0265199	0.978843	1.00839	no
B0513.4	B0513.4	B0513.4	IV:13880105-13881494	A	B	OK	7.03338	7.59893	0.0773409	-0.152468	0.878818	1.02788	no
B0513.5	B0513.5	B0513.5	IV:13868540-13876583	A	B	OK	68.1496	46.4552	-0.383219	1.08049	0.279924	1.26804	no
B0513.6	B0513.6	B0513.6	IV:13854322-13857319	A	B	OK	0.0774778	0.0709003	-0.0887167	0.111979	0.91084	1.02182	no
B0513.9	B0513.9	B0513.9	IV:13860340-13865262	A	B	OK	74.2014	58.3457	-0.240398	0.670388	0.50261	1.15486	no
B0524.1	B0524.1	B0524.1	III:1905955-1910546	A	B	OK	5.7457	5.45384	-0.0521319	0.122282	0.902676	1.02333	no
B0524.2	B0524.2	B0524.2	III:1894090-1899845	A	B	OK	0.0704746	0.0349697	-0.700769	0.667132	0.504688	1.15375	no
B0524.3	B0524.3	B0524.3	III:1888156-1889680	A	B	NOTEST	0.0299639	0.0497705	0.507428	-0.479301	0.631724	1	no
B0524.4	B0524.4	B0524.4	III:1883595-1886207	A	B	OK	0.0506951	0.030896	-0.495203	0.546039	0.585039	1.11403	no
B0524.5	B0524.5	B0524.5	III:1891266-1893831	A	B	OK	0.414058	0.219545	-0.634451	0.814594	0.415305	1.19983	no
B0524.6	B0524.6	B0524.6	III:1902181-1905624	A	B	OK	15.3865	11.0686	-0.329384	0.79292	0.427824	1.19321	no
B0524.7	B0524.7	B0524.7	III:1911061-1917217	A	B	OK	6.76822	5.84246	-0.147086	0.351814	0.724978	1.0652	no
B0545.3	B0545.3	B0545.3	IV:86889-89241	A	B	OK	0.691448	0.469326	-0.387491	0.594893	0.551915	1.12952	no
B0546.2	B0546.2	B0546.2	IV:3369190-3378128	A	B	OK	40.9823	32.755	-0.224083	0.615875	0.537977	1.1359	no
B0546.3	B0546.3	B0546.3	IV:3378593-3382108	A	B	OK	35.1525	30.3824	-0.145833	0.398391	0.690342	1.07587	no
B0546.4	B0546.4	B0546.4	IV:3382944-3384144	A	B	OK	54.2628	47.6897	-0.129124	0.35738	0.720807	1.06604	no
B0546.5	B0546.5	B0546.5	IV:3388072-3390084	A	B	OK	0.563277	0.629473	0.111112	-0.179892	0.857237	1.03195	no
B0547.2	B0547.2	B0547.2	IV:5645815-5646218	A	B	NOTEST	0	0.385809	1.79769e+308	1.79769e+308	0.0786496	1	no
B0554.1	B0554.1	B0554.1	V:437404-440852	A	B	OK	0.0946696	0.231364	0.893598	-1.22124	0.221994	1.27734	no
B0554.2	B0554.2	B0554.2	V:434596-436555	A	B	OK	0.0784123	0.0451404	-0.552203	0.634057	0.526043	1.14173	no
B0554.3	B0554.3	B0554.3	V:433976-434230	A	B	NOTEST	0	0	0	0	1	1	no
B0554.4	B0554.4	B0554.4	V:430440-433403	A	B	OK	0.0607433	0.046341	-0.27063	0.272449	0.785277	1.04923	no
B0554.5	B0554.5	B0554.5	V:424268-426389	A	B	OK	1.20544	1.33611	0.102918	-0.191908	0.847814	1.03423	no
B0554.7	B0554.7	B0554.7	V:437404-440852	A	B	OK	0.84972	1.00804	0.170851	-0.293925	0.768815	1.05282	no
B0563.1	B0563.1	B0563.1	X:9171495-9172138	A	B	OK	0.64146	0.813258	0.237302	-0.368513	0.712491	1.06858	no
B0563.5	B0563.5	B0563.5	X:9146107-9147412	A	B	OK	2.68578	3.375	0.228421	-0.387919	0.698076	1.07264	no
B0563.6	B0563.6	B0563.6	X:9137860-9145590	A	B	OK	13.2472	12.43	-0.0636696	0.18036	0.85687	1.03206	no
B0563.8	B0563.8	B0563.8	X:9173618-9174424	A	B	OK	0.486679	0.378546	-0.251267	0.293337	0.769265	1.05266	no
B0563.9	B0563.9	B0563.9	X:9168487-9168956	A	B	OK	2.1313	1.8353	-0.14952	0.212934	0.831378	1.03799	no
B0564.11	B0564.11	B0564.11	IV:13105305-13106880	A	B	OK	12.9804	11.7689	-0.0979799	0.245153	0.806338	1.04383	no
B0564.2	B0564.2	B0564.2	IV:13107627-13109768	A	B	OK	8.96289	8.89534	-0.00756488	0.0157191	0.987459	1.00669	no
B0564.3	B0564.3	B0564.3	IV:13107627-13109768	A	B	OK	21.3213	17.3467	-0.206307	0.545076	0.585701	1.11368	no
B0564.4	B0564.4	B0564.4	IV:13111021-13113051	A	B	OK	5.63119	5.1972	-0.0802008	0.181078	0.856307	1.03204	no
B0564.6	B0564.6	B0564.6	IV:13129620-13133199	A	B	OK	15.1398	12.008	-0.231757	0.590172	0.555076	1.12842	no
B0564.7	B0564.7	B0564.7	IV:13100681-13104592	A	B	OK	25.0715	20.428	-0.204828	0.548109	0.583617	1.1147	no
B0564.9	B0564.9	B0564.9	IV:13135212-13138791	A	B	OK	12.2311	9.76254	-0.225431	0.558115	0.576766	1.11742	no
BE0003N10.1	BE0003N10.1	BE0003N10.1	III:1037496-1046036	A	B	OK	8.21421	6.98423	-0.162211	0.399973	0.689177	1.07638	no
BE0003N10.2	BE0003N10.2	BE0003N10.2	III:1031336-1037200	A	B	OK	15.7071	14.7493	-0.0629175	0.16426	0.869526	1.02944	no
BE0003N10.3	BE0003N10.3	BE0003N10.3	III:1046556-1059998	A	B	OK	7.75725	8.34644	0.0732073	-0.182083	0.855517	1.03218	no
BE10.1	BE10.1	BE10.1	III:12785033-12793008	A	B	OK	0.114779	0.110965	-0.0337936	0.0388853	0.968982	1.01051	no
BE10.2	BE10.2	BE10.2	III:12793304-12798037	A	B	OK	35.1894	32.3189	-0.0850912	0.200551	0.84105	1.03564	no
BE10.3	BE10.3	BE10.3	III:12807970-12812503	A	B	OK	0.231078	0.185502	-0.219689	0.326233	0.744248	1.05974	no
BE10.4	BE10.4	BE10.4	III:12813420-12816678	A	B	OK	2.85843	2.2785	-0.226755	0.447808	0.654292	1.08719	no
BE10.5	BE10.5	BE10.5	III:12806106-12806682	A	B	OK	0.129733	0.113925	-0.129939	0.106095	0.915507	1.02071	no
Beta-mannosyltransferase	Beta-mannosyltransferase	Beta-mannosyltransferase	III:6460061-6462147	A	B	OK	22.0126	18.9729	-0.148604	0.392793	0.694473	1.07388	no
Brachyury	Brachyury	Brachyury	III:10347465-10349631	A	B	OK	1.00001	0.611998	-0.491036	0.92011	0.357516	1.23204	no
Bromodomain	Bromodomain	Bromodomain	I:7224731-7227750	A	B	OK	53.8227	41.73	-0.254475	0.675229	0.49953	1.1565	no
C01A2.1	C01A2.1	C01A2.1	I:13408782-13411437	A	B	OK	2.28767	1.94918	-0.160123	0.341245	0.732919	1.0628	no
C01A2.2	C01A2.2	C01A2.2	I:13397255-13398466	A	B	OK	39.345	38.224	-0.0289029	0.0671849	0.946435	1.0144	no
C01A2.3	C01A2.3	C01A2.3	I:13387804-13391436	A	B	OK	29.1312	23.4922	-0.21514	0.564845	0.572179	1.11995	no
C01A2.4	C01A2.4	C01A2.4	I:13392103-13393963	A	B	OK	148.058	98.8247	-0.404255	1.0981	0.272161	1.2683	no
C01A2.5	C01A2.5	C01A2.5	I:13384737-13387070	A	B	OK	58.1363	48.7531	-0.176021	0.471153	0.637532	1.09312	no
C01A2.6	C01A2.6	C01A2.6	I:13383146-13384281	A	B	OK	0.329875	0.278996	-0.167516	0.222321	0.824064	1.04019	no
C01B10.10	C01B10.10	C01B10.10	IV:6624354-6627976	A	B	OK	14.2237	8.19433	-0.551465	1.42793	0.153313	1.26144	no
C01B10.11	C01B10.11	C01B10.11	IV:6657981-6660381	A	B	OK	169.651	151.196	-0.11517	0.259627	0.795151	1.0467	no
C01B10.3	C01B10.3	C01B10.3	IV:6619521-6621336	A	B	OK	44.6933	41.1335	-0.0830008	0.217644	0.827707	1.03897	no
C01B10.4	C01B10.4	C01B10.4	IV:6628361-6631729	A	B	OK	9.13196	4.86043	-0.630654	1.49012	0.136194	1.24555	no
C01B10.6	C01B10.6	C01B10.6	IV:6640144-6645336	A	B	OK	102.138	48.27	-0.749512	2.68512	0.00725036	0.497349	no
C01B10.7	C01B10.7	C01B10.7	IV:6638297-6639248	A	B	OK	8.87952	13.2649	0.401377	-0.767748	0.442637	1.18675	no
C01B10.8	C01B10.8	C01B10.8	IV:6635022-6638134	A	B	OK	30.2819	23.4367	-0.256248	0.690805	0.489688	1.16212	no
C01B10.9	C01B10.9	C01B10.9	IV:6632205-6634956	A	B	OK	36.7895	30.1827	-0.197942	0.540907	0.588572	1.11257	no
C01B12.2	C01B12.2	C01B12.2	II:19537-22158	A	B	OK	46.7882	41.677	-0.115682	0.316629	0.751525	1.05798	no
C01B12.3	C01B12.3	C01B12.3	II:12984-15998	A	B	OK	17.2833	10.0459	-0.542575	1.42389	0.154479	1.26212	no
C01B12.4	C01B12.4	C01B12.4	II:6663-9233	A	B	OK	4.54722	3.22507	-0.343562	0.709426	0.47806	1.16894	no
C01B12.5	C01B12.5	C01B12.5	II:9807-11826	A	B	OK	4.0953	3.05054	-0.294523	0.657142	0.51109	1.14947	no
C01B12.7	C01B12.7	C01B12.7	II:25516-28418	A	B	OK	66.2053	44.2975	-0.401831	1.06484	0.286949	1.26389	no
C01B12.8	C01B12.8	C01B12.8	II:23328-25381	A	B	OK	11.1278	12.9571	0.152196	-0.309542	0.75691	1.0565	no
C01B12.9	C01B12.9	C01B12.9	II:5128-5483	A	B	OK	5.32305	5.78003	0.0823618	-0.150349	0.880489	1.02764	no
C01B4.6	C01B4.6	C01B4.6	V:2500878-2502254	A	B	OK	1.75883	1.99471	0.125848	-0.239684	0.810575	1.04281	no
C01B4.7	C01B4.7	C01B4.7	V:2494062-2498829	A	B	OK	6.05684	4.9697	-0.197829	0.452486	0.650919	1.08833	no
C01B4.8	C01B4.8	C01B4.8	V:2490339-2492529	A	B	OK	2.8398	2.17631	-0.266104	0.541171	0.58839	1.11259	no
C01B4.9	C01B4.9	C01B4.9	V:2482831-2487613	A	B	OK	4.50812	4.9459	0.0926788	-0.209625	0.83396	1.03725	no
C01B7.1	C01B7.1	C01B7.1	V:8786354-8795371	A	B	OK	51.8526	49.6659	-0.0430869	0.120111	0.904395	1.02327	no
C01B7.3	C01B7.3	C01B7.3	V:8783225-8783969	A	B	OK	0.252942	0.295968	0.157089	-0.165441	0.868597	1.02945	no
C01B7.5	C01B7.5	C01B7.5	V:8799954-8800800	A	B	OK	0.969264	1.021	0.0520047	-0.0759026	0.939497	1.01544	no
C01B7.7	C01B7.7	C01B7.7	V:8821669-8822362	A	B	OK	2.34648	2.6798	0.132826	-0.247086	0.804842	1.04424	no
C01B9.1	C01B9.1	C01B9.1	II:13771476-13778917	A	B	OK	2.75226	2.14285	-0.250286	0.610244	0.5417	1.13416	no
C01C10.2	C01C10.2	C01C10.2	X:7433588-7437899	A	B	OK	39.2525	27.8637	-0.34269	1.14922	0.250464	1.27349	no
C01C4.2	C01C4.2	C01C4.2	X:3715083-3717888	A	B	OK	0.813568	0.743816	-0.0896357	0.146362	0.883636	1.02724	no
C01C4.3	C01C4.3	C01C4.3	X:3706728-3713313	A	B	OK	48.8495	43.5319	-0.115249	0.404433	0.685895	1.07709	no
C01F1.1	C01F1.1	C01F1.1	II:4301599-4305270	A	B	OK	97.6253	80.5502	-0.192257	0.493039	0.621985	1.0994	no
C01F1.2	C01F1.2	C01F1.2	II:4299650-4300792	A	B	OK	66.9145	48.4654	-0.322566	0.825235	0.409238	1.20397	no
C01F1.3	C01F1.3	C01F1.3	II:4295091-4298999	A	B	OK	121.423	112.141	-0.0795264	0.263075	0.792493	1.04733	no
C01F1.4	C01F1.4	C01F1.4	II:4276206-4279119	A	B	OK	7.35435	5.85129	-0.22863	0.502239	0.615499	1.10162	no
C01F1.5	C01F1.5	C01F1.5	II:4279781-4281821	A	B	OK	34.7755	32.5578	-0.0658957	0.147821	0.882484	1.02747	no
C01F1.6	C01F1.6	C01F1.6	II:4282582-4288203	A	B	OK	40.3274	29.5291	-0.311652	0.852804	0.393768	1.21156	no
C01F4.2	C01F4.2	C01F4.2	I:4848989-4867826	A	B	OK	13.1094	12.484	-0.0488862	0.136594	0.891352	1.02566	no
C01F6.1	C01F6.1	C01F6.1	IV:9096821-9101540	A	B	OK	18.0367	12.888	-0.336111	0.897324	0.369546	1.22596	no
C01F6.2	C01F6.2	C01F6.2	IV:9096821-9101540	A	B	OK	0.778233	0.63315	-0.20632	0.361587	0.717661	1.06688	no
C01F6.9	C01F6.9	C01F6.9	IV:9095733-9096209	A	B	OK	149.662	112.436	-0.286002	0.666205	0.50528	1.15328	no
C01G10.1	C01G10.1	C01G10.1	V:15100139-15104195	A	B	OK	0.122303	0.0565173	-0.771959	1.12419	0.260932	1.2706	no
C01G10.10	C01G10.10	C01G10.10	V:15079971-15082285	A	B	OK	9.55934	10.0053	0.0455948	-0.109487	0.912816	1.02137	no
C01G10.14	C01G10.14	C01G10.14	V:15104529-15105712	A	B	NOTEST	0	0.0352996	1.79769e+308	1.79769e+308	0.158655	1	no
C01G10.15	C01G10.15	C01G10.15	V:15085550-15087102	A	B	OK	17.2884	20.8217	0.185957	-0.388432	0.697696	1.07273	no
C01G10.16	C01G10.16	C01G10.16	V:15093015-15094124	A	B	OK	1.72241	1.03916	-0.505311	0.696177	0.486318	1.16394	no
C01G10.17	C01G10.17	C01G10.17	V:15090593-15090868	A	B	OK	11.4239	4.90433	-0.845589	1.55013	0.12111	1.23329	no
C01G10.4	C01G10.4	C01G10.4	V:15089560-15089827	A	B	OK	98.801	46.1288	-0.76167	1.41723	0.156415	1.26416	no
C01G10.5	C01G10.5	C01G10.5	V:15088232-15089305	A	B	OK	1.89262	2.0011	0.0557319	-0.085446	0.931907	1.01668	no
C01G10.6	C01G10.6	C01G10.6	V:15087460-15088103	A	B	OK	31.6327	22.8063	-0.327155	0.68988	0.49027	1.16162	no
C01G10.7	C01G10.7	C01G10.7	V:15085550-15087102	A	B	OK	17.9125	12.4109	-0.366921	0.916688	0.359306	1.23004	no
C01G10.8	C01G10.8	C01G10.8	V:15082569-15085191	A	B	OK	201.983	165.866	-0.197007	0.516244	0.605684	1.10525	no
C01G10.9	C01G10.9	C01G10.9	V:15082569-15085191	A	B	OK	16.6379	14.014	-0.171629	0.428598	0.668216	1.08303	no
C01G12.1	C01G12.1	C01G12.1	II:14573510-14576413	A	B	OK	41.734	34.6495	-0.186033	0.483769	0.62855	1.09681	no
C01G12.13	C01G12.13	C01G12.13	II:14576852-14577924	A	B	OK	0.136962	0.066231	-0.726558	0.696088	0.486374	1.16377	no
C01G12.3	C01G12.3	C01G12.3	II:14581400-14582178	A	B	OK	0.416525	0.336696	-0.212766	0.286958	0.774144	1.05132	no
C01G12.5	C01G12.5	C01G12.5	II:14586422-14587403	A	B	OK	5.7689	3.84725	-0.405122	0.827046	0.408211	1.20487	no
C01G12.7	C01G12.7	C01G12.7	II:14588539-14591789	A	B	OK	10.0246	9.39707	-0.0646438	0.166254	0.867957	1.02952	no
C01G12.8	C01G12.8	C01G12.8	II:14593419-14597513	A	B	OK	0.0602374	0.101917	0.525863	-0.712826	0.475953	1.16959	no
C01G12.9	C01G12.9	C01G12.9	II:14579203-14579920	A	B	NOTEST	0	0	0	0	1	1	no
C01G5.3	C01G5.3	C01G5.3	IV:6536218-6538984	A	B	OK	2.03074	1.87362	-0.0805307	0.158244	0.874265	1.02888	no
C01G5.4	C01G5.4	C01G5.4	IV:6531762-6535622	A	B	OK	0.037396	0.0154851	-0.881687	0.92198	0.356539	1.23182	no
C01G5.5	C01G5.5	C01G5.5	IV:6524623-6526392	A	B	OK	12.5359	7.77827	-0.477267	1.11304	0.265691	1.26982	no
C01G5.6	C01G5.6	C01G5.6	IV:6522857-6524443	A	B	OK	39.7896	26.2691	-0.415214	1.10987	0.267057	1.26948	no
C01G5.7	C01G5.7	C01G5.7	IV:6518157-6519018	A	B	OK	2.11141	1.52152	-0.327648	0.549416	0.58272	1.11475	no
C01G5.8	C01G5.8	C01G5.8	IV:6548897-6555874	A	B	OK	7.99972	6.41931	-0.220096	0.561501	0.574456	1.11891	no
C01G5.9	C01G5.9	C01G5.9	IV:6519958-6522202	A	B	OK	1.12067	0.851911	-0.2742	0.430583	0.666771	1.08352	no
C01G6.2	C01G6.2	C01G6.2	II:9267273-9268218	A	B	OK	0.14567	0.0870144	-0.515271	0.554009	0.579573	1.11626	no
C01G6.3	C01G6.3	C01G6.3	II:9269808-9271182	A	B	OK	1.4424	0.891626	-0.481019	0.885076	0.376115	1.22195	no
C01G6.4	C01G6.4	C01G6.4	II:9271213-9272957	A	B	OK	43.6179	40.1218	-0.083547	0.223587	0.823079	1.04007	no
C01G6.5	C01G6.5	C01G6.5	II:9274883-9280013	A	B	OK	101.491	88.3482	-0.138687	0.376093	0.706847	1.07074	no
C01G6.7	C01G6.7	C01G6.7	II:9291931-9293952	A	B	OK	132.172	64.7887	-0.712975	1.98574	0.0470626	1.05474	no
C01G6.9	C01G6.9	C01G6.9	II:9294019-9295668	A	B	OK	1.89567	1.87085	-0.0131816	0.023308	0.981405	1.00788	no
C01G8.1	C01G8.1	C01G8.1	I:5272848-5274325	A	B	OK	1.35101	1.63688	0.191941	-0.357065	0.721043	1.06608	no
C01G8.6	C01G8.6	C01G8.6	I:5298780-5300334	A	B	OK	4.33818	6.54799	0.411702	-0.920754	0.357179	1.23181	no
C01H6.2	C01H6.2	C01H6.2	I:7204571-7207715	A	B	OK	10.339	10.1282	-0.0205984	0.0534049	0.957409	1.01232	no
C01H6.3	C01H6.3	C01H6.3	I:7208286-7209684	A	B	OK	7.49947	5.72381	-0.270199	0.554919	0.57895	1.11644	no
C01H6.4	C01H6.4	C01H6.4	I:7210540-7212606	A	B	OK	13.0326	8.41418	-0.437532	1.09063	0.275435	1.26791	no
C01H6.6	C01H6.6	C01H6.6	I:7222463-7224133	A	B	OK	6.19909	5.71688	-0.0809807	0.183039	0.854767	1.03223	no
C01H6.8	C01H6.8	C01H6.8	I:7227958-7229275	A	B	OK	32.0046	26.4546	-0.190449	0.456384	0.648114	1.08914	no
C01H6.9	C01H6.9	C01H6.9	I:7229433-7233118	A	B	OK	8.57494	6.15271	-0.331951	0.844076	0.398627	1.20925	no
C02A12.8	C02A12.8	C02A12.8	V:3471866-3474947	A	B	OK	0.0299905	0.028137	-0.0637937	0.0608249	0.951499	1.01326	no
C02B10.1	C02B10.1	C02B10.1	IV:5083319-5088854	A	B	OK	90.5062	75.7779	-0.177611	0.489182	0.624713	1.09827	no
C02B10.2	C02B10.2	C02B10.2	IV:5090279-5091023	A	B	OK	20.2191	19.125	-0.055634	0.128129	0.898047	1.02432	no
C02B10.3	C02B10.3	C02B10.3	IV:5092804-5103271	A	B	OK	121.31	96.2914	-0.230971	0.625236	0.531816	1.13886	no
C02B10.4	C02B10.4	C02B10.4	IV:5091573-5092788	A	B	OK	83.3282	71.8029	-0.148862	0.369375	0.711848	1.06875	no
C02B10.5	C02B10.5	C02B10.5	IV:5083319-5088854	A	B	OK	29.5136	21.5822	-0.312982	0.860261	0.389645	1.21454	no
C02B10.6	C02B10.6	C02B10.6	IV:5070920-5072219	A	B	OK	0.0879966	0.0415626	-0.750098	0.742341	0.457881	1.18103	no
C02B4.3	C02B4.3	C02B4.3	X:12657326-12662826	A	B	OK	5.16582	4.81856	-0.06959	0.132746	0.894394	1.02475	no
C02B8.1	C02B8.1	C02B8.1	X:8147650-8148529	A	B	OK	1.64155	1.37366	-0.17816	0.30054	0.763765	1.05401	no
C02B8.2	C02B8.2	C02B8.2	X:8144373-8144968	A	B	NOTEST	0.103931	0.062611	-0.506786	0.418465	0.675607	1	no
C02B8.3	C02B8.3	C02B8.3	X:8139462-8140172	A	B	OK	34.819	28.3588	-0.205225	0.518001	0.604457	1.10529	no
C02B8.5	C02B8.5	C02B8.5	X:8120573-8125697	A	B	OK	4.30681	3.13129	-0.318752	0.685489	0.493035	1.15971	no
C02B8.6	C02B8.6	C02B8.6	X:8133115-8136269	A	B	OK	10.5672	8.32541	-0.238439	0.59741	0.550234	1.13058	no
C02B8.7	C02B8.7	C02B8.7	X:8137661-8137820	A	B	NOTEST	0.157071	0.259043	0.500296	-0.288846	0.772699	1	no
C02C2.4	C02C2.4	C02C2.4	III:7862567-7864995	A	B	OK	8.9637	5.62337	-0.466252	1.13383	0.256865	1.2708	no
C02C2.5	C02C2.5	C02C2.5	III:7877173-7878767	A	B	OK	18.4205	11.9988	-0.428658	1.05527	0.291304	1.26355	no
C02C6.2	C02C6.2	C02C6.2	X:15537581-15546580	A	B	OK	47.1976	39.8195	-0.169986	0.642699	0.52042	1.14508	no
C02C6.3	C02C6.3	C02C6.3	X:15546727-15552153	A	B	OK	89.3284	77.6278	-0.140394	0.506585	0.612446	1.10277	no
C02D4.1	C02D4.1	C02D4.1	X:15284630-15285573	A	B	OK	4.23964	2.17168	-0.668977	1.30027	0.193507	1.27086	no
C02D5.1	C02D5.1	C02D5.1	III:8561093-8562881	A	B	OK	15.2676	13.3093	-0.137268	0.301182	0.763275	1.05435	no
C02D5.2	C02D5.2	C02D5.2	III:8557243-8559103	A	B	OK	53.0554	46.0582	-0.14143	0.454499	0.64947	1.0888	no
C02D5.3	C02D5.3	C02D5.3	III:8552495-8555590	A	B	OK	222.117	138.25	-0.474143	1.36915	0.170953	1.2622	no
C02E11.1	C02E11.1	C02E11.1	V:1042521-1048412	A	B	OK	73.8041	51.575	-0.358377	1.06761	0.285696	1.26442	no
C02E7.1	C02E7.1	C02E7.1	V:4934551-4938899	A	B	OK	1.12001	0.621996	-0.588156	1.09434	0.273806	1.26734	no
C02E7.10	C02E7.10	C02E7.10	V:4930630-4932841	A	B	OK	0.310482	0.319216	0.0277425	-0.0375625	0.970036	1.01024	no
C02E7.6	C02E7.6	C02E7.6	V:4919020-4919396	A	B	OK	463.694	363.614	-0.243133	0.444288	0.656835	1.08636	no
C02E7.7	C02E7.7	C02E7.7	V:4917967-4918399	A	B	OK	0.44386	0.529287	0.176022	-0.195923	0.84467	1.03488	no
C02E7.8	C02E7.8	C02E7.8	V:4920155-4920604	A	B	OK	0.591052	0.378518	-0.44564	0.52876	0.596972	1.10862	no
C02F12.3	C02F12.3	C02F12.3	X:3668082-3668929	A	B	OK	196.602	195.404	-0.00611058	0.0160294	0.987211	1.00679	no
C02F12.5	C02F12.5	C02F12.5	X:3670426-3673675	A	B	OK	2.76564	1.73887	-0.464037	0.886173	0.375524	1.22209	no
C02F12.8	C02F12.8	C02F12.8	X:3690153-3693225	A	B	OK	7.34929	6.26092	-0.160277	0.398982	0.689906	1.07608	no
C02F12.9	C02F12.9	C02F12.9	X:3696889-3699736	A	B	OK	0.389018	0.271838	-0.35842	0.415314	0.677912	1.07977	no
C02F4.3	C02F4.3	C02F4.3	IV:10502438-10504009	A	B	OK	0.469682	0.585234	0.219955	-0.28733	0.77386	1.05133	no
C02F4.4	C02F4.4	C02F4.4	IV:10513955-10515093	A	B	OK	57.3812	51.9224	-0.0999669	0.206482	0.836414	1.03676	no
C02F4.5	C02F4.5	C02F4.5	IV:10523406-10524117	A	B	OK	0.412436	0.501244	0.195012	-0.211557	0.832453	1.03771	no
C02F5.10	C02F5.10	C02F5.10	III:8248710-8249392	A	B	OK	2.97541	3.53802	0.173186	-0.287199	0.77396	1.05134	no
C02F5.12	C02F5.12	C02F5.12	III:8240863-8242923	A	B	OK	36.1636	33.9601	-0.0628667	0.170297	0.864776	1.03019	no
C02F5.13	C02F5.13	C02F5.13	III:8247270-8248573	A	B	OK	18.608	14.6575	-0.238639	0.555986	0.57822	1.11674	no
C02F5.14	C02F5.14	C02F5.14	III:8226397-8235564	A	B	OK	39.8201	62.7215	0.454332	-1.13934	0.25456	1.27228	no
C02F5.2	C02F5.2	C02F5.2	III:8249556-8249907	A	B	OK	0.221195	0.553102	0.9165	-0.880393	0.378646	1.22032	no
C02F5.3	C02F5.3	C02F5.3	III:8245810-8247168	A	B	OK	133.969	117.599	-0.130326	0.357982	0.720357	1.06603	no
C02F5.4	C02F5.4	C02F5.4	III:8244362-8245653	A	B	OK	26.606	20.1629	-0.277293	0.723839	0.469165	1.17401	no
C02F5.5	C02F5.5	C02F5.5	III:8236131-8236777	A	B	OK	6.85627	7.1338	0.0396794	-0.0700392	0.944162	1.01478	no
C02F5.6	C02F5.6	C02F5.6	III:8226397-8235564	A	B	OK	15.1694	15.0597	-0.00725878	0.0192782	0.984619	1.00721	no
C02F5.7	C02F5.7	C02F5.7	III:8226397-8235564	A	B	OK	70.0732	66.133	-0.0578737	0.192966	0.846986	1.03448	no
C02G6.3	C02G6.3	C02G6.3	V:5880942-5882261	A	B	OK	2.22146	3.03924	0.313442	-0.486558	0.626572	1.09738	no
C02H6.1	C02H6.1	C02H6.1	V:7388198-7389680	A	B	OK	0.198928	0.117991	-0.522333	0.641973	0.520891	1.14446	no
C02H7.1	C02H7.1	C02H7.1	X:763767-766712	A	B	OK	20.1327	11.8669	-0.528588	1.39741	0.162289	1.2576	no
C02H7.2	C02H7.2	C02H7.2	X:732496-735671	A	B	OK	2.74527	2.24452	-0.201386	0.402408	0.687384	1.07661	no
C03A3.1	C03A3.1	C03A3.1	X:11257285-11260150	A	B	OK	14.3088	11.5135	-0.21735	0.665805	0.505536	1.15326	no
C03A3.2	C03A3.2	C03A3.2	X:11262770-11266237	A	B	OK	40.9225	29.6896	-0.320884	0.867538	0.385647	1.21705	no
C03A3.3	C03A3.3	C03A3.3	X:11267315-11268948	A	B	OK	2.9885	2.64814	-0.120916	0.228456	0.819292	1.04053	no
C03A7.1	C03A7.1	C03A7.1	V:5185876-5190530	A	B	OK	0.703239	0.632228	-0.106447	0.208222	0.835055	1.03714	no
C03A7.12	C03A7.12	C03A7.12	V:5178191-5181268	A	B	OK	0.149864	0.212138	0.347509	-0.40069	0.688648	1.07626	no
C03A7.13	C03A7.13	C03A7.13	V:5190941-5192343	A	B	OK	0.275091	0.442332	0.474959	-0.64733	0.517419	1.14672	no
C03A7.2	C03A7.2	C03A7.2	V:5181723-5183529	A	B	OK	0.168056	0.149951	-0.113994	0.132221	0.894809	1.02453	no
C03B1.1	C03B1.1	C03B1.1	X:6373603-6375547	A	B	OK	0.296245	0.155999	-0.641338	0.853005	0.393656	1.21162	no
C03B1.10	C03B1.10	C03B1.10	X:6357702-6357911	A	B	OK	1.0785	1.34234	0.218846	-0.259256	0.795438	1.04658	no
C03B1.13	C03B1.13	C03B1.13	X:6335297-6337711	A	B	OK	30.3376	13.5842	-0.803477	2.06326	0.0390876	0.997275	no
C03B1.14	C03B1.14	C03B1.14	X:6359419-6360702	A	B	OK	8.61478	6.84716	-0.229646	0.513878	0.607337	1.10504	no
C03B1.15	C03B1.15	C03B1.15	X:6351282-6351832	A	B	OK	1.87689	1.21884	-0.43172	0.687338	0.49187	1.16076	no
C03B1.2	C03B1.2	C03B1.2	X:6367569-6373113	A	B	OK	3.53982	2.72283	-0.262403	0.518508	0.604104	1.10542	no
C03B1.3	C03B1.3	C03B1.3	X:6365970-6366787	A	B	OK	0.696933	0.616561	-0.122532	0.15606	0.875986	1.02861	no
C03B1.5	C03B1.5	C03B1.5	X:6355540-6357645	A	B	OK	1.58096	1.42956	-0.100665	0.193829	0.84631	1.03459	no
C03B1.6	C03B1.6	C03B1.6	X:6350142-6351128	A	B	OK	0.261021	0.454854	0.555375	-0.658174	0.510426	1.1502	no
C03B1.7	C03B1.7	C03B1.7	X:6342111-6345601	A	B	OK	6.62784	4.77384	-0.328129	0.822942	0.410541	1.20321	no
C03B1.9	C03B1.9	C03B1.9	X:6346197-6347069	A	B	OK	0.165089	0.116665	-0.347177	0.373901	0.708478	1.07016	no
C03B8.1	C03B8.1	C03B8.1	III:7716694-7717228	A	B	OK	2.84005	3.22768	0.127942	-0.225878	0.821296	1.04045	no
C03B8.2	C03B8.2	C03B8.2	III:7716093-7716374	A	B	OK	3.42254	4.92284	0.363502	-0.554399	0.579306	1.11643	no
C03B8.3	C03B8.3	C03B8.3	III:7712379-7712874	A	B	OK	2.70268	1.98701	-0.307611	0.533361	0.593784	1.11008	no
C03B8.5	C03B8.5	C03B8.5	III:7700265-7709400	A	B	OK	0	0	0	0	1	1.00229	no
C03C10.2	C03C10.2	C03C10.2	III:4090813-4094895	A	B	OK	0.0333644	0.0656026	0.676127	-0.555134	0.578803	1.11655	no
C03C10.4	C03C10.4	C03C10.4	III:4096017-4098101	A	B	OK	106.647	148.133	0.328586	-0.830282	0.406379	1.20534	no
C03C10.5	C03C10.5	C03C10.5	III:4090264-4090531	A	B	OK	1.72353	1.10241	-0.446871	0.617448	0.536939	1.13599	no
C03C10.6	C03C10.6	C03C10.6	III:4078414-4082768	A	B	OK	26.0938	22.6328	-0.142294	0.390667	0.696043	1.07348	no
C03C10.7	C03C10.7	C03C10.7	III:4096017-4098101	A	B	OK	0.346619	0.877936	0.929348	-1.23895	0.215364	1.27767	no
C03C11.1	C03C11.1	C03C11.1	I:10014722-10015424	A	B	OK	2.31814	1.98491	-0.15519	0.275964	0.782576	1.04988	no
C03D6.1	C03D6.1	C03D6.1	I:9665242-9670703	A	B	OK	5.06623	6.65318	0.272499	-0.579971	0.561934	1.12465	no
C03D6.5	C03D6.5	C03D6.5	I:9658260-9660061	A	B	OK	2.03725	3.10278	0.420699	-0.80613	0.420168	1.19692	no
C03D6.6	C03D6.6	C03D6.6	I:9657114-9657817	A	B	OK	1.4799	2.08765	0.344062	-0.597583	0.550118	1.13053	no
C03E10.1	C03E10.1	C03E10.1	V:11290993-11292375	A	B	NOTEST	0.0442469	0.0652892	0.389041	-0.307564	0.758414	1	no
C03E10.3	C03E10.3	C03E10.3	V:11286811-11288290	A	B	OK	2.19354	2.3719	0.0781754	-0.153278	0.878179	1.02797	no
C03E10.5	C03E10.5	C03E10.5	V:11274854-11277940	A	B	OK	0.183053	0.119665	-0.425077	0.597687	0.550048	1.1306	no
C03E10.6	C03E10.6	C03E10.6	V:11271155-11272223	A	B	NOTEST	0.0403807	0	-1.79769e+308	-1.79769e+308	0.158655	1	no
C03F11.1	C03F11.1	C03F11.1	X:5390694-5394105	A	B	OK	4.52277	3.78705	-0.177539	0.39086	0.695901	1.07354	no
C03F11.2	C03F11.2	C03F11.2	X:5394527-5396893	A	B	OK	4.93752	4.40471	-0.11419	0.229791	0.818254	1.04052	no
C03F11.4	C03F11.4	C03F11.4	X:5401449-5406408	A	B	OK	7.46212	7.67661	0.0283393	-0.0680351	0.945758	1.01454	no
C03G6.17	C03G6.17	C03G6.17	V:7379640-7380879	A	B	OK	20.0406	16.8279	-0.174722	0.423626	0.671838	1.08142	no
C03G6.5	C03G6.5	C03G6.5	V:7365063-7365734	A	B	OK	22.4076	21.4003	-0.0459948	0.111362	0.911329	1.02168	no
C03G6.6	C03G6.6	C03G6.6	V:7357260-7358692	A	B	OK	0.0392177	0.0311611	-0.22996	0.162606	0.870829	1.02916	no
C03H12.1	C03H12.1	C03H12.1	X:15689377-15696278	A	B	OK	16.6154	13.3734	-0.217063	0.593781	0.552658	1.12904	no
C03H5.2	C03H5.2	C03H5.2	II:388831-392721	A	B	OK	82.66	72.2988	-0.133929	0.34818	0.727705	1.06437	no
C03H5.3	C03H5.3	C03H5.3	II:386192-387846	A	B	OK	49.9858	43.1721	-0.146545	0.380514	0.703564	1.07146	no
C03H5.5	C03H5.5	C03H5.5	II:382271-385353	A	B	OK	11.5414	8.76439	-0.275246	0.69781	0.485296	1.16424	no
C03H5.6	C03H5.6	C03H5.6	II:392812-399975	A	B	OK	27.5222	21.2408	-0.259068	0.698128	0.485097	1.16445	no
C03H5.7	C03H5.7	C03H5.7	II:380571-382176	A	B	OK	3.66284	3.46627	-0.05516	0.111374	0.91132	1.02169	no
C04A11.1	C04A11.1	C04A11.1	X:13660438-13662883	A	B	OK	17.2593	12.4435	-0.327156	0.807065	0.419629	1.19763	no
C04A11.2	C04A11.2	C04A11.2	X:13665888-13668732	A	B	OK	2.61267	1.9938	-0.270332	0.561551	0.574422	1.1189	no
C04A11.5	C04A11.5	C04A11.5	X:13664515-13665050	A	B	OK	9.85176	13.1025	0.285156	-0.572569	0.566937	1.12221	no
C04A2.1	C04A2.1	C04A2.1	II:6847990-6851375	A	B	OK	17.2567	19.1596	0.104607	-0.268067	0.788647	1.04816	no
C04B4.1	C04B4.1	C04B4.1	X:12280706-12282415	A	B	NOTEST	0.0329756	0	-1.79769e+308	-1.79769e+308	0.124107	1	no
C04B4.2	C04B4.2	C04B4.2	X:12283242-12285123	A	B	OK	1.081	1.31772	0.198018	-0.357498	0.720719	1.06602	no
C04B4.4	C04B4.4	C04B4.4	X:12289900-12293189	A	B	NOTEST	0.0487752	0.0311594	-0.448107	0.422362	0.672761	1	no
C04B4.5	C04B4.5	C04B4.5	X:12287580-12288276	A	B	NOTEST	0	0	0	0	1	1	no
C04B4.6	C04B4.6	C04B4.6	X:12275095-12275599	A	B	NOTEST	0.105453	0	-1.79769e+308	-1.79769e+308	0.158655	1	no
C04C11.1	C04C11.1	C04C11.1	X:14020706-14022330	A	B	OK	5.23085	4.56092	-0.137049	0.318554	0.750065	1.05828	no
C04C11.2	C04C11.2	C04C11.2	X:14033714-14037368	A	B	OK	77.3253	54.7327	-0.345561	0.930533	0.352095	1.23486	no
C04C3.2	C04C3.2	C04C3.2	IV:3415679-3419231	A	B	OK	2.32623	1.61284	-0.36625	0.736755	0.461271	1.17949	no
C04C3.3	C04C3.3	C04C3.3	IV:3399666-3403893	A	B	OK	226.594	192.756	-0.161734	0.399149	0.689783	1.07621	no
C04C3.4	C04C3.4	C04C3.4	IV:3394362-3394642	A	B	OK	2.309	3.68993	0.46879	-0.694027	0.487665	1.16282	no
C04C3.6	C04C3.6	C04C3.6	IV:3419809-3422604	A	B	OK	1.83413	1.72765	-0.0598102	0.110272	0.912194	1.02157	no
C04C3.7	C04C3.7	C04C3.7	IV:3432980-3433484	A	B	NOTEST	0.0430664	0.0668109	0.439123	-0.253528	0.79986	1	no
C04D8.1	C04D8.1	C04D8.1	III:8497540-8518794	A	B	OK	57.2698	49.0475	-0.154983	0.421316	0.673524	1.08099	no
C04E12.10	C04E12.10	C04E12.10	V:3377423-3381750	A	B	OK	0.0330716	0.0172309	-0.651967	0.550472	0.581996	1.11549	no
C04E12.11	C04E12.11	C04E12.11	V:3386316-3387982	A	B	OK	0.8251	0.500944	-0.49901	0.715924	0.474038	1.17156	no
C04E12.12	C04E12.12	C04E12.12	V:3389155-3390778	A	B	OK	3.39357	1.88365	-0.58867	1.19991	0.230173	1.27747	no
C04E12.2	C04E12.2	C04E12.2	V:3362609-3369664	A	B	OK	1.96181	2.08166	0.0592943	-0.107496	0.914396	1.02089	no
C04E12.4	C04E12.4	C04E12.4	V:3362609-3369664	A	B	OK	4.94585	4.25555	-0.150324	0.339829	0.733986	1.0625	no
C04E12.5	C04E12.5	C04E12.5	V:3358468-3360919	A	B	OK	0.546895	0.532359	-0.0269393	0.0451042	0.964024	1.01181	no
C04E12.6	C04E12.6	C04E12.6	V:3354494-3355339	A	B	OK	0.200639	0.381653	0.643004	-0.763072	0.445421	1.1849	no
C04E6.11	C04E6.11	C04E6.11	V:5913917-5917659	A	B	OK	7.48182	7.02674	-0.0627529	0.160232	0.872698	1.02917	no
C04E6.12	C04E6.12	C04E6.12	V:5918245-5919567	A	B	OK	4.41944	4.89592	0.102389	-0.170095	0.864936	1.03011	no
C04E6.13	C04E6.13	C04E6.13	V:5912567-5913568	A	B	OK	0	0.0971412	1.79769e+308	1.79769e+308	0.158655	1.25921	no
C04E6.3	C04E6.3	C04E6.3	V:5919931-5920206	A	B	NOTEST	0	0	0	0	1	1	no
C04E6.4	C04E6.4	C04E6.4	V:5907218-5909431	A	B	OK	0.0542791	0.0390744	-0.328673	0.332246	0.739704	1.06076	no
C04E6.5	C04E6.5	C04E6.5	V:5902022-5904642	A	B	OK	0.0858555	0.128719	0.404962	-0.484896	0.62775	1.09705	no
C04E6.7	C04E6.7	C04E6.7	V:5893136-5895022	A	B	OK	11.5118	9.85046	-0.155857	0.372055	0.709852	1.06948	no
C04E6.8	C04E6.8	C04E6.8	V:5883242-5883615	A	B	OK	1.26505	1.63138	0.254313	-0.348972	0.72711	1.06441	no
C04E7.1	C04E7.1	C04E7.1	X:358672-360198	A	B	OK	0.221809	0.235488	0.0598439	-0.0621002	0.950483	1.01351	no
C04E7.2	C04E7.2	C04E7.2	X:353619-357873	A	B	OK	21.7259	14.1058	-0.431917	1.16159	0.245404	1.2753	no
C04E7.3	C04E7.3	C04E7.3	X:344126-346289	A	B	OK	16.009	11.0233	-0.373145	0.978851	0.327654	1.24627	no
C04E7.4	C04E7.4	C04E7.4	X:325961-341232	A	B	OK	13.1433	10.8531	-0.19146	0.507003	0.612153	1.10302	no
C04F1.1	C04F1.1	C04F1.1	I:5726386-5729310	A	B	OK	6.79059	5.42985	-0.223627	0.425474	0.670491	1.08205	no
C04F12.1	C04F12.1	C04F12.1	I:9673684-9678541	A	B	OK	25.724	30.0672	0.156012	-0.426846	0.669491	1.08255	no
C04F12.5	C04F12.5	C04F12.5	I:9690117-9690545	A	B	OK	14.7846	13.5674	-0.0859207	0.183478	0.854423	1.03236	no
C04F12.6	C04F12.6	C04F12.6	I:9692688-9693769	A	B	OK	0.10819	0.167438	0.436725	-0.51652	0.605491	1.10541	no
C04F12.7	C04F12.7	C04F12.7	I:9695698-9696750	A	B	OK	1.41145	0.990094	-0.354573	0.611232	0.541046	1.13477	no
C04F12.8	C04F12.8	C04F12.8	I:9697581-9699543	A	B	OK	55.819	32.0996	-0.55327	1.42205	0.155012	1.26195	no
C04F5.2	C04F5.2	C04F5.2	V:5093527-5096090	A	B	OK	0.322938	0.140644	-0.83123	0.942238	0.346071	1.23772	no
C04F5.8	C04F5.8	C04F5.8	V:5111379-5113567	A	B	OK	16.01	15.1322	-0.0563882	0.128922	0.897419	1.02442	no
C04F5.9	C04F5.9	C04F5.9	V:5114561-5119022	A	B	OK	10.1191	8.53632	-0.170094	0.424291	0.671353	1.08169	no
C04F6.2	C04F6.2	C04F6.2	X:3397138-3397455	A	B	OK	15.9958	12.4597	-0.249832	0.494397	0.621026	1.09948	no
C04F6.6	C04F6.6	C04F6.6	X:3412013-3412033	A	B	NOTEST	0	0	0	0	1	1	no
C04G2.1	C04G2.1	C04G2.1	IV:10088454-10089861	A	B	OK	24.1382	18.6108	-0.260054	0.628738	0.52952	1.14015	no
C04G2.10	C04G2.10	C04G2.10	IV:10115361-10117992	A	B	OK	0.419129	0.511893	0.199935	-0.329754	0.741586	1.06035	no
C04G2.11	C04G2.11	C04G2.11	IV:10119430-10126615	A	B	OK	0.307879	0.238908	-0.253628	0.395438	0.69252	1.07447	no
C04G2.2	C04G2.2	C04G2.2	IV:10090705-10092307	A	B	OK	0.228209	0.24377	0.0659614	-0.082117	0.934554	1.01618	no
C04G2.5	C04G2.5	C04G2.5	IV:10094223-10095197	A	B	NOTEST	0.0720743	0.0383538	-0.630845	0.48865	0.625089	1	no
C04G2.8	C04G2.8	C04G2.8	IV:10110794-10111549	A	B	NOTEST	0	0.108268	1.79769e+308	1.79769e+308	0.0534855	1	no
C04G2.9	C04G2.9	C04G2.9	IV:10112861-10114171	A	B	NOTEST	0	0.0527073	1.79769e+308	1.79769e+308	0.0569231	1	no
C04G6.10	C04G6.10	C04G6.10	II:5101967-5102630	A	B	OK	11.374	9.63956	-0.165453	0.327172	0.743538	1.0598	no
C04G6.11	C04G6.11	C04G6.11	II:5103323-5103817	A	B	NOTEST	0.0995878	0	-1.79769e+308	-1.79769e+308	0.158655	1	no
C04G6.12	C04G6.12	C04G6.12	II:5104100-5108855	A	B	OK	17.2973	2.05997	-2.12786	2.49974	0.0124285	0.647937	no
C04G6.2	C04G6.2	C04G6.2	II:5092768-5095354	A	B	OK	3.32856	4.31011	0.258425	-0.427932	0.668701	1.08295	no
C04G6.4	C04G6.4	C04G6.4	II:5081479-5083425	A	B	OK	27.9628	23.6221	-0.168695	0.461682	0.644309	1.09082	no
C04G6.5	C04G6.5	C04G6.5	II:5083843-5091620	A	B	OK	29.3194	31.5596	0.0736284	-0.164248	0.869536	1.02943	no
C04G6.6	C04G6.6	C04G6.6	II:5099420-5099732	A	B	OK	5.73862	7.59499	0.280271	-0.539039	0.58986	1.11194	no
C04G6.7	C04G6.7	C04G6.7	II:5100394-5101766	A	B	OK	13.4106	11.2717	-0.173749	0.343276	0.731391	1.0634	no
C04H4.1	C04H4.1	C04H4.1	II:7958770-7960161	A	B	OK	2.31054	1.53699	-0.407655	0.64376	0.519731	1.14536	no
C04H5.1	C04H5.1	C04H5.1	II:14534195-14535011	A	B	OK	27.0396	18.9829	-0.353761	0.815662	0.414693	1.20015	no
C04H5.2	C04H5.2	C04H5.2	II:14535830-14537458	A	B	OK	0.343497	0.277632	-0.212882	0.306954	0.758879	1.05577	no
C04H5.7	C04H5.7	C04H5.7	II:14537886-14538250	A	B	NOTEST	0.191553	0.0868329	-0.791181	0.612846	0.539978	1	no
C05A9.2	C05A9.2	C05A9.2	X:10842893-10844694	A	B	OK	56.1321	36.3874	-0.433484	1.08311	0.278758	1.26775	no
C05A9.3	C05A9.3	C05A9.3	X:10827274-10833972	A	B	OK	0.739557	0.689264	-0.0704268	0.116679	0.907115	1.02256	no
C05B5.1	C05B5.1	C05B5.1	III:9987482-9988317	A	B	OK	0.441287	0.343651	-0.25007	0.322302	0.747224	1.05828	no
C05B5.2	C05B5.2	C05B5.2	III:9998437-10000360	A	B	OK	0.114315	0.159591	0.33366	-0.402192	0.687542	1.07647	no
C05B5.4	C05B5.4	C05B5.4	III:9993780-9996003	A	B	OK	13.2206	9.37551	-0.343674	0.814234	0.415511	1.1997	no
C05B5.5	C05B5.5	C05B5.5	III:10001295-10002711	A	B	OK	3.98025	2.88108	-0.323179	0.64333	0.52001	1.14528	no
C05B5.6	C05B5.6	C05B5.6	III:10007867-10010072	A	B	OK	0.361711	0.487314	0.298064	-0.449819	0.652841	1.0877	no
C05B5.8	C05B5.8	C05B5.8	III:10005425-10006679	A	B	OK	132.372	93.6569	-0.345978	0.914713	0.360342	1.22944	no
C05B5.9	C05B5.9	C05B5.9	III:10003030-10003678	A	B	OK	4.70466	4.52199	-0.039601	0.0780923	0.937755	1.01575	no
C05C10.1	C05C10.1	C05C10.1	II:9917175-9920280	A	B	OK	0.314973	0.290687	-0.0802411	0.119826	0.904621	1.02316	no
C05C10.2	C05C10.2	C05C10.2	II:9922162-9930907	A	B	OK	17.1764	12.234	-0.339313	1.02013	0.307664	1.25557	no
C05C10.3	C05C10.3	C05C10.3	II:9931759-9936810	A	B	OK	122.454	118.253	-0.0349038	0.091568	0.927041	1.01807	no
C05C10.4	C05C10.4	C05C10.4	II:9931759-9936810	A	B	OK	49.4287	35.5441	-0.329756	0.873595	0.382339	1.21845	no
C05C10.5	C05C10.5	C05C10.5	II:9939068-9940224	A	B	OK	1.61361	4.45633	1.01585	-2.54646	0.010882	0.612213	no
C05C10.7	C05C10.7	C05C10.7	II:9938020-9938877	A	B	OK	3.37196	6.71307	0.688562	-1.37019	0.170628	1.2627	no
C05C12.1	C05C12.1	C05C12.1	IV:11248872-11259436	A	B	OK	0.0951156	0.110787	0.152517	-0.182714	0.855023	1.03217	no
C05C12.4	C05C12.4	C05C12.4	IV:11246438-11248023	A	B	OK	115.762	85.8229	-0.299251	0.792573	0.428026	1.19341	no
C05C12.5	C05C12.5	C05C12.5	IV:11260403-11261141	A	B	OK	0.470041	0.870011	0.615686	-0.866111	0.386429	1.21622	no
C05C12.6	C05C12.6	C05C12.6	IV:11231640-11233094	A	B	OK	5.91971	5.81548	-0.0177634	0.0380079	0.969681	1.01036	no
C05C8.1	C05C8.1	C05C8.1	V:7239580-7241106	A	B	OK	12.313	8.3366	-0.389999	0.839513	0.401182	1.20783	no
C05C8.2	C05C8.2	C05C8.2	V:7230999-7234636	A	B	OK	11.6519	11.76	0.00924001	-0.0213648	0.982955	1.00732	no
C05C8.5	C05C8.5	C05C8.5	V:7230999-7234636	A	B	OK	20.5116	19.9798	-0.0262646	0.0670337	0.946555	1.01437	no
C05C8.6	C05C8.6	C05C8.6	V:7234743-7236940	A	B	OK	15.1472	12.8211	-0.166728	0.426731	0.669575	1.08249	no
C05C8.7	C05C8.7	C05C8.7	V:7242716-7247107	A	B	OK	60.2947	54.7291	-0.0968487	0.238577	0.811434	1.04258	no
C05C8.8	C05C8.8	C05C8.8	V:7252134-7254967	A	B	OK	0.337269	0.340278	0.00887991	-0.0130565	0.989583	1.00622	no
C05C8.9	C05C8.9	C05C8.9	V:7237207-7239439	A	B	OK	8.11562	6.95218	-0.154735	0.429638	0.667459	1.08337	no
C05C9.1	C05C9.1	C05C9.1	X:11160904-11163610	A	B	OK	17.4485	18.3744	0.0517059	-0.11356	0.909587	1.02205	no
C05C9.2	C05C9.2	C05C9.2	X:11152986-11157567	A	B	OK	1.77215	1.46232	-0.192172	0.358442	0.720012	1.06609	no
C05C9.3	C05C9.3	C05C9.3	X:11143297-11152736	A	B	OK	1.35844	1.33493	-0.0174556	0.0376322	0.969981	1.01025	no
C05D10.1	C05D10.1	C05D10.1	III:6080507-6084683	A	B	OK	105.003	88.9676	-0.165717	0.589185	0.555737	1.12817	no
C05D10.2	C05D10.2	C05D10.2	III:6067802-6072022	A	B	OK	24.4347	18.2211	-0.293425	0.964306	0.334892	1.24479	no
C05D10.3	C05D10.3	C05D10.3	III:6084683-6087401	A	B	OK	9.55862	3.52577	-0.997344	2.3625	0.018152	0.759084	no
C05D10.4	C05D10.4	C05D10.4	III:6088630-6102807	A	B	OK	59.2594	48.5698	-0.198923	0.767691	0.442671	1.18661	no
C05D11.1	C05D11.1	C05D11.1	III:6436549-6439891	A	B	OK	62.9524	52.2451	-0.186434	0.499007	0.617775	1.10088	no
C05D11.10	C05D11.10	C05D11.10	III:6430978-6431734	A	B	OK	76.7535	66.9297	-0.136956	0.339244	0.734426	1.06225	no
C05D11.13	C05D11.13	C05D11.13	III:6443056-6443913	A	B	OK	58.3809	49.8057	-0.158858	0.412702	0.679825	1.07911	no
C05D11.5	C05D11.5	C05D11.5	III:6410042-6411501	A	B	OK	15.5678	14.4285	-0.0760001	0.18462	0.853527	1.03271	no
C05D11.7	C05D11.7	C05D11.7	III:6415719-6421653	A	B	OK	48.7637	61.1175	0.225813	-0.763313	0.445277	1.18507	no
C05D11.8	C05D11.8	C05D11.8	III:6422399-6427246	A	B	OK	11.8386	9.69654	-0.199594	0.538133	0.590485	1.11181	no
C05D11.9	C05D11.9	C05D11.9	III:6427469-6430876	A	B	OK	16.8604	13.7112	-0.206755	0.555781	0.578361	1.1166	no
C05D12.1	C05D12.1	C05D12.1	II:11412161-11415638	A	B	OK	10.8845	8.7211	-0.221593	0.534696	0.59286	1.11065	no
C05D12.2	C05D12.2	C05D12.2	II:11418222-11423290	A	B	OK	2.96862	2.9704	0.000600305	-0.00141963	0.998867	1.00435	no
C05D12.3	C05D12.3	C05D12.3	II:11424737-11432675	A	B	OK	31.359	19.4785	-0.47619	1.4115	0.158097	1.26515	no
C05D12.4	C05D12.4	C05D12.4	II:11424737-11432675	A	B	OK	7.47362	9.45637	0.235308	-0.543294	0.586928	1.11304	no
C05D12.5	C05D12.5	C05D12.5	II:11434150-11434867	A	B	OK	0.172553	0.317247	0.608977	-0.724777	0.468589	1.17448	no
C05D12.7	C05D12.7	C05D12.7	II:11410107-11411433	A	B	OK	22.8718	22.414	-0.0202172	0.0397488	0.968293	1.01079	no
C05D2.10	C05D2.10	C05D2.10	III:5512883-5603384	A	B	OK	42.855	40.4824	-0.056955	0.213682	0.830795	1.03829	no
C05D2.11	C05D2.11	C05D2.11	III:5624969-5632374	A	B	OK	35.2314	31.2287	-0.1206	0.332578	0.739453	1.06092	no
C05D2.3	C05D2.3	C05D2.3	III:5614925-5617203	A	B	OK	0.197461	0.103863	-0.642466	0.887814	0.374641	1.2226	no
C05D2.6	C05D2.6	C05D2.6	III:5512883-5603384	A	B	OK	22.0618	20.8404	-0.0569527	0.202593	0.839454	1.03597	no
C05D2.8	C05D2.8	C05D2.8	III:5604413-5610300	A	B	OK	49.1529	25.7038	-0.648298	1.78654	0.0740119	1.1612	no
C05D9.3	C05D9.3	C05D9.3	X:1111899-1116791	A	B	OK	40.3113	27.5942	-0.379027	1.00014	0.317243	1.25223	no
C05D9.4	C05D9.4	C05D9.4	X:1108063-1108413	A	B	OK	1.39093	1.8702	0.296068	-0.375725	0.707121	1.07056	no
C05D9.7	C05D9.7	C05D9.7	X:1117239-1119404	A	B	OK	24.3452	19.0344	-0.246084	0.612874	0.53996	1.13482	no
C05D9.9	C05D9.9	C05D9.9	X:1122484-1124221	A	B	OK	42.8907	38.9127	-0.0973332	0.317185	0.751103	1.05808	no
C05E11.1	C05E11.1	C05E11.1	X:4588737-4590417	A	B	OK	34.4559	25.1583	-0.314492	0.819433	0.41254	1.20186	no
C05E11.2	C05E11.2	C05E11.2	X:4586886-4587963	A	B	NOTEST	0.0869979	0.14599	0.517651	-0.426003	0.670105	1	no
C05E11.3	C05E11.3	C05E11.3	X:4579476-4585635	A	B	OK	28.75	25.3734	-0.124936	0.324943	0.745224	1.05934	no
C05E11.6	C05E11.6	C05E11.6	X:4562166-4562809	A	B	OK	11.6835	11.0422	-0.0564551	0.119657	0.904755	1.02304	no
C05E11.7	C05E11.7	C05E11.7	X:4579476-4585635	A	B	OK	7.08445	6.62967	-0.0663467	0.156489	0.875648	1.02867	no
C05E4.12	C05E4.12	C05E4.12	V:757868-761783	A	B	OK	0.199863	0.244227	0.200465	-0.278204	0.780856	1.05031	no
C05E4.7	C05E4.7	C05E4.7	V:741949-742345	A	B	OK	0.250543	0.239442	-0.0453174	0.0500723	0.960065	1.01227	no
C05E7.1	C05E7.1	C05E7.1	X:12941423-12943467	A	B	OK	18.8724	16.3117	-0.145817	0.319594	0.749276	1.05838	no
C05E7.2	C05E7.2	C05E7.2	X:12938669-12940631	A	B	OK	10.8577	5.50692	-0.678871	1.47056	0.14141	1.25073	no
C05E7.3	C05E7.3	C05E7.3	X:12945535-12946482	A	B	OK	25.099	24.4851	-0.0247659	0.0567192	0.954769	1.01282	no
C05E7.4	C05E7.4	C05E7.4	X:12965404-12968376	A	B	OK	1.74393	1.15157	-0.415012	0.744508	0.456569	1.1814	no
C05G5.1	C05G5.1	C05G5.1	X:14734388-14740007	A	B	OK	32.1535	20.8265	-0.434296	1.1518	0.249403	1.27419	no
C05G5.2	C05G5.2	C05G5.2	X:14747238-14750309	A	B	OK	14.6278	11.1711	-0.269594	0.7187	0.472326	1.17251	no
C05G5.3	C05G5.3	C05G5.3	X:14750775-14751930	A	B	OK	18.2406	15.268	-0.177886	0.436742	0.662298	1.08482	no
C05G5.4	C05G5.4	C05G5.4	X:14753944-14760751	A	B	OK	212.141	147.097	-0.366156	0.956767	0.338685	1.24206	no
C05G5.5	C05G5.5	C05G5.5	X:14753944-14760751	A	B	OK	3.0365	2.46073	-0.210247	0.416736	0.676872	1.07982	no
C05G5.6	C05G5.6	C05G5.6	X:14744152-14744174	A	B	NOTEST	0	0	0	0	1	1	no
C05H8.3	C05H8.3	C05H8.3	III:5635432-5654510	A	B	OK	3.76544	1.24232	-1.10889	1.25014	0.211249	1.27643	no
C06A1.2	C06A1.2	C06A1.2	II:10568818-10571772	A	B	OK	15.7057	13.1332	-0.178884	0.406747	0.684194	1.07773	no
C06A1.3	C06A1.3	C06A1.3	II:10572185-10573961	A	B	OK	0.319883	0.33587	0.0487708	-0.0707894	0.943565	1.01479	no
C06A1.5	C06A1.5	C06A1.5	II:10579280-10579809	A	B	OK	187.008	148.935	-0.227643	0.529106	0.596732	1.10857	no
C06A1.6	C06A1.6	C06A1.6	II:10564088-10564592	A	B	OK	0.646137	0.589862	-0.0911239	0.122789	0.902274	1.02341	no
C06A1.7	C06A1.7	C06A1.7	II:10564825-10565315	A	B	OK	0.432781	0.335941	-0.253298	0.297184	0.766326	1.05337	no
C06A1.8	C06A1.8	C06A1.8	II:10559931-10563321	A	B	OK	6.3098	3.17848	-0.6857	1.11675	0.264103	1.27078	no
C06A1.9	C06A1.9	C06A1.9	II:10559931-10563321	A	B	OK	4.7664	1.55373	-1.12093	1.3747	0.169224	1.26194	no
C06A12.3	C06A12.3	C06A12.3	IV:17427681-17429438	A	B	OK	19.5104	14.0232	-0.33023	0.810991	0.417371	1.1984	no
C06A12.5	C06A12.5	C06A12.5	IV:17429709-17431922	A	B	OK	1.29905	1.01779	-0.243995	0.472534	0.636546	1.09332	no
C06A12.8	C06A12.8	C06A12.8	IV:17432930-17439905	A	B	OK	0.0299073	0.0327222	0.0899484	-0.670991	0.502226	1.15488	no
C06A5.1	C06A5.1	C06A5.1	I:6012059-6021985	A	B	OK	11.3184	8.32482	-0.307187	0.860605	0.389456	1.21489	no
C06A5.10	C06A5.10	C06A5.10	I:5982520-5982971	A	B	OK	4.84966	6.12787	0.233938	-0.396187	0.691967	1.07479	no
C06A5.12	C06A5.12	C06A5.12	I:6004709-6004925	A	B	OK	9.39357	15.5495	0.504	-0.938703	0.347884	1.23757	no
C06A5.2	C06A5.2	C06A5.2	I:6006334-6007297	A	B	OK	0.523931	0.403084	-0.262214	0.330536	0.740995	1.0604	no
C06A5.3	C06A5.3	C06A5.3	I:5986493-5990581	A	B	OK	64.497	48.7786	-0.279328	1.07967	0.280288	1.26754	no
C06A5.4	C06A5.4	C06A5.4	I:5980792-5981590	A	B	OK	1.86816	2.31043	0.21248	-0.370648	0.7109	1.06922	no
C06A5.5	C06A5.5	C06A5.5	I:5981817-5982454	A	B	OK	4.91805	6.17257	0.227203	-0.430347	0.666943	1.08348	no
C06A5.6	C06A5.6	C06A5.6	I:5983231-5985861	A	B	OK	13.4769	13.8626	0.0282152	-0.0752949	0.93998	1.01532	no
C06A5.8	C06A5.8	C06A5.8	I:6008106-6009608	A	B	OK	2.36473	3.34068	0.345511	-0.795502	0.426322	1.19413	no
C06A6.2	C06A6.2	C06A6.2	IV:7846624-7854102	A	B	OK	31.2317	32.3285	0.0345157	-0.123171	0.901971	1.02339	no
C06A6.3	C06A6.3	C06A6.3	IV:7830544-7834658	A	B	OK	48.6776	42.0885	-0.145446	0.380626	0.703481	1.07156	no
C06A6.5	C06A6.5	C06A6.5	IV:7830544-7834658	A	B	OK	85.5732	83.762	-0.0213926	0.0562389	0.955151	1.01269	no
C06A6.6	C06A6.6	C06A6.6	IV:7841673-7841693	A	B	NOTEST	0	0	0	0	1	1	no
C06A6.7	C06A6.7	C06A6.7	IV:7837355-7837968	A	B	OK	1.4136	1.71509	0.193323	-0.319408	0.749417	1.05841	no
C06A8.1	C06A8.1	C06A8.1	II:7772489-7777755	A	B	OK	253.424	144.101	-0.564548	1.59681	0.110309	1.22655	no
C06A8.2	C06A8.2	C06A8.2	II:7779287-7781177	A	B	OK	22.2444	16.974	-0.270411	0.708274	0.478775	1.16862	no
C06A8.3	C06A8.3	C06A8.3	II:7785104-7794242	A	B	OK	1004.05	778.363	-0.254605	0.637249	0.523962	1.14308	no
C06A8.5	C06A8.5	C06A8.5	II:7781501-7783243	A	B	OK	24.4718	19.378	-0.233384	0.586859	0.557298	1.12707	no
C06A8.6	C06A8.6	C06A8.6	II:7772489-7777755	A	B	OK	1.46583	1.70293	0.14993	-0.266501	0.789854	1.04799	no
C06A8.8	C06A8.8	C06A8.8	II:7765963-7771940	A	B	OK	50.1495	43.6358	-0.13913	0.419532	0.674828	1.08053	no
C06B3.1	C06B3.1	C06B3.1	V:13902602-13903694	A	B	OK	0.557559	0.459173	-0.194142	0.28421	0.77625	1.05116	no
C06B3.2	C06B3.2	C06B3.2	V:13899320-13902333	A	B	OK	2.34561	1.44455	-0.484748	0.815199	0.414959	1.19984	no
C06B3.5	C06B3.5	C06B3.5	V:13904418-13905838	A	B	OK	0.817913	0.653059	-0.225088	0.368729	0.71233	1.06862	no
C06B3.6	C06B3.6	C06B3.6	V:13907940-13911332	A	B	OK	94.0042	128.276	0.310844	-0.832751	0.404985	1.20594	no
C06B3.7	C06B3.7	C06B3.7	V:13907940-13911332	A	B	OK	14.2988	10.2161	-0.336213	0.788846	0.430202	1.19237	no
C06B8.11	C06B8.11	C06B8.11	V:15486192-15486923	A	B	NOTEST	0	0	0	0	1	1	no
C06B8.2	C06B8.2	C06B8.2	V:15476035-15478371	A	B	OK	2.94563	2.27911	-0.256539	0.605002	0.545177	1.13293	no
C06B8.7	C06B8.7	C06B8.7	V:15498547-15511217	A	B	OK	2.4053	1.37815	-0.556931	1.38387	0.1664	1.2609	no
C06C3.3	C06C3.3	C06C3.3	II:9369093-9372287	A	B	OK	3.01101	2.69515	-0.11082	0.229192	0.818719	1.04049	no
C06C3.4	C06C3.4	C06C3.4	II:9373206-9375764	A	B	OK	11.1758	9.53199	-0.159099	0.378462	0.705087	1.07098	no
C06C3.7	C06C3.7	C06C3.7	II:9385463-9386192	A	B	OK	2.47882	2.14002	-0.146969	0.249323	0.803111	1.04455	no
C06C3.8	C06C3.8	C06C3.8	II:9386499-9390816	A	B	OK	1.18329	1.09199	-0.080299	0.153744	0.877811	1.02807	no
C06C6.1	C06C6.1	C06C6.1	V:16010512-16011915	A	B	NOTEST	0.0833537	0.161196	0.659531	-0.804237	0.42126	1	no
C06C6.6	C06C6.6	C06C6.6	V:15988556-15991410	A	B	OK	0.0600687	0.050023	-0.183005	0.226026	0.821182	1.04044	no
C06C6.7	C06C6.7	C06C6.7	V:15992008-15995410	A	B	OK	0.153301	0.0874447	-0.561396	0.827878	0.407739	1.2049	no
C06C6.8	C06C6.8	C06C6.8	V:15996990-15997569	A	B	OK	0.118075	0	-1.79769e+308	-1.79769e+308	0.158655	1.25876	no
C06C6.9	C06C6.9	C06C6.9	V:15996016-15996548	A	B	NOTEST	0.118762	0	-1.79769e+308	-1.79769e+308	0.158655	1	no
C06E1.1	C06E1.1	C06E1.1	III:8605739-8609691	A	B	OK	14.6004	10.266	-0.352212	0.78403	0.433022	1.19036	no
C06E1.11	C06E1.11	C06E1.11	III:8614669-8616118	A	B	OK	1.64072	1.87859	0.135385	-0.251433	0.80148	1.04527	no
C06E1.3	C06E1.3	C06E1.3	III:8581010-8583818	A	B	OK	9.91778	7.55507	-0.27211	0.679271	0.496966	1.15715	no
C06E1.5	C06E1.5	C06E1.5	III:8589243-8589396	A	B	NOTEST	0.77597	0.351641	-0.791505	0.736313	0.46154	1	no
C06E1.6	C06E1.6	C06E1.6	III:8590740-8590890	A	B	NOTEST	0.998612	0.336019	-1.0892	0.963909	0.335091	1	no
C06E1.7	C06E1.7	C06E1.7	III:8591178-8593000	A	B	OK	1.26475	0.982145	-0.252888	0.453659	0.650074	1.08869	no
C06E1.8	C06E1.8	C06E1.8	III:8595543-8597751	A	B	OK	18.0236	19.8318	0.0956053	-0.235796	0.813591	1.04181	no
C06E1.9	C06E1.9	C06E1.9	III:8605739-8609691	A	B	OK	35.4853	29.8262	-0.17373	0.479356	0.631686	1.09533	no
C06E2.1	C06E2.1	C06E2.1	X:8873027-8874572	A	B	OK	14.8496	9.31112	-0.466761	1.10469	0.269292	1.26865	no
C06E2.2	C06E2.2	C06E2.2	X:8879587-8880344	A	B	OK	0.94215	0.243385	-1.35352	1.57252	0.11583	1.22914	no
C06E2.5	C06E2.5	C06E2.5	X:8856995-8857892	A	B	OK	5.50852	3.84573	-0.359334	0.725463	0.468168	1.17509	no
C06E2.9	C06E2.9	C06E2.9	X:8861195-8861588	A	B	NOTEST	0	0.117747	1.79769e+308	1.79769e+308	0.158655	1	no
C06E4.1	C06E4.1	C06E4.1	IV:7283258-7283853	A	B	NOTEST	0.0655845	0.168615	0.944277	-0.819399	0.412559	1	no
C06E4.2	C06E4.2	C06E4.2	IV:7282275-7283070	A	B	OK	38.0057	36.4032	-0.0430797	0.0941981	0.924952	1.01863	no
C06E4.5	C06E4.5	C06E4.5	IV:7254973-7256248	A	B	NOTEST	0.0655973	0.111287	0.528575	-0.507923	0.611507	1	no
C06E4.7	C06E4.7	C06E4.7	IV:7262220-7263220	A	B	OK	14.6931	10.1396	-0.370935	0.870212	0.384185	1.21759	no
C06E4.8	C06E4.8	C06E4.8	IV:7284202-7285504	A	B	OK	5.88277	8.3276	0.347547	-0.739383	0.459675	1.18018	no
C06E7.1	C06E7.1	C06E7.1	IV:5848639-5859961	A	B	OK	87.8157	58.1978	-0.411392	1.59827	0.109984	1.22605	no
C06E7.2	C06E7.2	C06E7.2	IV:5839383-5846383	A	B	OK	36.1066	30.9955	-0.152631	0.419876	0.674576	1.08059	no
C06E7.3	C06E7.3	C06E7.3	IV:5839383-5846383	A	B	OK	86.0747	61.1358	-0.342118	1.26436	0.2061	1.27378	no
C06E7.4	C06E7.4	C06E7.4	IV:5848639-5859961	A	B	OK	40.9635	30.6528	-0.289955	0.768486	0.442198	1.18691	no
C06E8.5	C06E8.5	C06E8.5	III:7002318-7005298	A	B	OK	5.61274	2.46528	-0.822735	1.84525	0.065001	1.13209	no
C06G1.1	C06G1.1	C06G1.1	X:16633277-16637548	A	B	OK	43.0924	30.5236	-0.344847	0.894997	0.370789	1.22548	no
C06G1.2	C06G1.2	C06G1.2	X:16621725-16622451	A	B	OK	15.654	15.3724	-0.0181499	0.0364597	0.970916	1.00994	no
C06G1.5	C06G1.5	C06G1.5	X:16638159-16642976	A	B	OK	31.8806	29.0225	-0.0939261	0.248498	0.803749	1.04428	no
C06G3.12	C06G3.12	C06G3.12	IV:7053562-7054181	A	B	OK	0.14269	0.136641	-0.0433221	0.0427775	0.965879	1.01135	no
C06G3.3	C06G3.3	C06G3.3	IV:7032580-7036843	A	B	OK	1.98619	5.44909	1.00923	-1.59049	0.111724	1.22376	no
C06G3.4	C06G3.4	C06G3.4	IV:7028441-7030951	A	B	OK	0.0834784	0.0409497	-0.712244	0.869302	0.384682	1.21709	no
C06G3.5	C06G3.5	C06G3.5	IV:7024194-7028105	A	B	OK	202.614	162.888	-0.218238	0.794437	0.426941	1.19391	no
C06G3.6	C06G3.6	C06G3.6	IV:7017609-7020186	A	B	OK	67.2291	50.8848	-0.278543	0.762057	0.446026	1.18473	no
C06G3.8	C06G3.8	C06G3.8	IV:7031553-7032543	A	B	OK	21.9696	21.4089	-0.0258517	0.0572346	0.954358	1.01291	no
C06G3.9	C06G3.9	C06G3.9	IV:7032580-7036843	A	B	OK	50.4298	41.4082	-0.197105	0.522637	0.601227	1.10657	no
C06G4.1	C06G4.1	C06G4.1	III:7987057-7990478	A	B	OK	5.01387	3.65495	-0.316126	0.775375	0.438118	1.18914	no
C06G4.4	C06G4.4	C06G4.4	III:7973645-7977622	A	B	OK	0.784373	1.44543	0.611278	-0.930176	0.35228	1.2348	no
C06G4.5	C06G4.5	C06G4.5	III:7990717-7996367	A	B	OK	7.19526	5.74497	-0.225098	0.528123	0.597414	1.10846	no
C06G4.6	C06G4.6	C06G4.6	III:8004388-8005764	A	B	OK	0.689322	0.498842	-0.323419	0.398555	0.690221	1.07586	no
C06G8.1	C06G8.1	C06G8.1	IV:10778961-10780683	A	B	OK	45.3398	28.6562	-0.458817	1.13477	0.256473	1.27053	no
C06G8.3	C06G8.3	C06G8.3	IV:10799655-10801964	A	B	OK	36.4517	21.3502	-0.534928	1.44105	0.149572	1.25885	no
C06H2.2	C06H2.2	C06H2.2	V:11125027-11127110	A	B	OK	28.8025	25.8933	-0.106476	0.286433	0.774547	1.05132	no
C06H2.3	C06H2.3	C06H2.3	V:11127302-11129839	A	B	OK	7.63186	6.17225	-0.212268	0.511458	0.60903	1.10465	no
C06H2.6	C06H2.6	C06H2.6	V:11124101-11124861	A	B	OK	50.6476	35.8234	-0.346292	0.821923	0.411121	1.20295	no
C06H2.7	C06H2.7	C06H2.7	V:11143107-11144227	A	B	OK	3.89279	3.42228	-0.12882	0.265052	0.79097	1.04756	no
C06H2.8	C06H2.8	C06H2.8	V:11136932-11136956	A	B	NOTEST	0	0	0	0	1	1	no
C06H5.1	C06H5.1	C06H5.1	V:17895100-17896583	A	B	OK	7.03701	6.82371	-0.0307806	0.070497	0.943798	1.01484	no
C06H5.2	C06H5.2	C06H5.2	V:17899624-17901674	A	B	OK	5.51575	5.33786	-0.0327815	0.0726877	0.942055	1.01499	no
C06H5.6	C06H5.6	C06H5.6	V:17871201-17888765	A	B	OK	6.61518	4.6499	-0.352521	0.808386	0.418869	1.19749	no
C06H5.7	C06H5.7	C06H5.7	V:17910113-17917036	A	B	OK	25.8468	18.2527	-0.347872	0.859379	0.390132	1.21429	no
C06H5.8	C06H5.8	C06H5.8	V:17918833-17921531	A	B	OK	3.50821	2.57516	-0.309191	0.621229	0.534449	1.13747	no
C07A12.2	C07A12.2	C07A12.2	X:4544845-4545388	A	B	OK	24.927	22.4579	-0.104308	0.216698	0.828444	1.03875	no
C07A12.7	C07A12.7	C07A12.7	X:4517723-4521039	A	B	OK	92.6838	78.5293	-0.165723	0.492473	0.622385	1.09924	no
C07A4.1	C07A4.1	C07A4.1	X:10168836-10171255	A	B	OK	14.47	9.53692	-0.416906	0.986735	0.323773	1.24882	no
C07A4.2	C07A4.2	C07A4.2	X:10172256-10174088	A	B	OK	8.77744	7.30235	-0.183989	0.427892	0.66873	1.08288	no
C07A4.3	C07A4.3	C07A4.3	X:10174455-10175713	A	B	OK	0.16995	0.250422	0.387642	-0.495745	0.620074	1.09999	no
C07A9.1	C07A9.1	C07A9.1	III:9723231-9725115	A	B	OK	0.209127	0.148575	-0.341854	0.420301	0.674265	1.0807	no
C07A9.10	C07A9.10	C07A9.10	III:9685070-9686627	A	B	OK	0.0622533	0.222262	1.27265	-1.24472	0.213235	1.27701	no
C07A9.12	C07A9.12	C07A9.12	III:9725441-9727440	A	B	OK	20.3976	17.4922	-0.153663	0.370554	0.71097	1.06913	no
C07A9.13	C07A9.13	C07A9.13	III:9679598-9681170	A	B	OK	0.628925	0.579173	-0.0824105	0.133711	0.893631	1.02498	no
C07A9.14	C07A9.14	C07A9.14	III:9715786-9720192	A	B	OK	10.5298	0.515338	-3.01714	5.56824	2.57323e-08	1.68693e-05	yes
C07A9.2	C07A9.2	C07A9.2	III:9694705-9696418	A	B	OK	30.7072	23.5073	-0.267187	0.624058	0.53259	1.13856	no
C07A9.5	C07A9.5	C07A9.5	III:9681424-9682730	A	B	OK	0.38696	0.458702	0.170081	-0.212447	0.831759	1.03785	no
C07A9.7	C07A9.7	C07A9.7	III:9690962-9694473	A	B	OK	21.4079	19.2577	-0.105848	0.323571	0.746263	1.05869	no
C07A9.8	C07A9.8	C07A9.8	III:9686890-9690154	A	B	OK	11.3884	5.46444	-0.734331	1.77462	0.07596	1.16325	no
C07A9.9	C07A9.9	C07A9.9	III:9663000-9667343	A	B	OK	144.186	78.0143	-0.614209	1.60846	0.107735	1.22289	no
C07B5.2	C07B5.2	C07B5.2	X:9516439-9517023	A	B	OK	0.530775	0.280934	-0.636219	0.772978	0.439535	1.18798	no
C07B5.3	C07B5.3	C07B5.3	X:9522577-9523106	A	B	OK	9.44218	9.40969	-0.00344673	0.00666492	0.994682	1.0052	no
C07B5.4	C07B5.4	C07B5.4	X:9529592-9536551	A	B	OK	22.1068	18.397	-0.183701	0.642374	0.520631	1.14469	no
C07B5.6	C07B5.6	C07B5.6	X:9518954-9521419	A	B	OK	2.12191	1.54342	-0.318314	0.552978	0.580278	1.11601	no
C07C7.1	C07C7.1	C07C7.1	IV:9183146-9185666	A	B	OK	2.80874	1.98857	-0.34532	0.64672	0.517813	1.14644	no
C07D10.1	C07D10.1	C07D10.1	II:7398943-7400471	A	B	OK	8.4627	7.15371	-0.168038	0.388666	0.697523	1.07281	no
C07D10.5	C07D10.5	C07D10.5	II:7381491-7383407	A	B	OK	8.40003	8.35067	-0.0058929	0.0141822	0.988685	1.00631	no
C07D10.6	C07D10.6	C07D10.6	II:7379107-7379543	A	B	OK	0.757265	0.750427	-0.00907083	0.0124962	0.99003	1.00609	no
C07D8.2	C07D8.2	C07D8.2	X:7362267-7362846	A	B	OK	0.31293	0.368375	0.163122	-0.219121	0.826556	1.03933	no
C07D8.3	C07D8.3	C07D8.3	X:7361614-7361995	A	B	NOTEST	0.175458	0.224755	0.247612	-0.256037	0.797922	1	no
C07D8.5	C07D8.5	C07D8.5	X:7343992-7344497	A	B	OK	0.400658	0.271108	-0.390592	0.461567	0.644392	1.09079	no
C07D8.6	C07D8.6	C07D8.6	X:7341450-7342716	A	B	OK	169.982	84.6406	-0.69728	1.79982	0.0718898	1.15674	no
C07E3.1	C07E3.1	C07E3.1	II:10347010-10349921	A	B	OK	24.1947	21.9914	-0.0954818	0.304669	0.760618	1.05506	no
C07E3.10	C07E3.10	C07E3.10	II:10346310-10346922	A	B	OK	13.494	17.3038	0.248685	-0.472426	0.636623	1.09331	no
C07E3.3	C07E3.3	C07E3.3	II:10353653-10357432	A	B	OK	29.1154	13.3106	-0.782704	2.0273	0.0426319	1.02399	no
C07E3.4	C07E3.4	C07E3.4	II:10360784-10362829	A	B	OK	1.01749	1.14087	0.114453	-0.219899	0.82595	1.03955	no
C07E3.5	C07E3.5	C07E3.5	II:10363619-10365541	A	B	OK	4.24352	3.94913	-0.0718986	0.152996	0.878402	1.02796	no
C07E3.6	C07E3.6	C07E3.6	II:10367825-10369511	A	B	OK	17.0348	13.1224	-0.260934	0.640897	0.521589	1.14404	no
C07E3.8	C07E3.8	C07E3.8	II:10352176-10353405	A	B	OK	1.24014	1.38202	0.108325	-0.192938	0.847007	1.03449	no
C07E3.9	C07E3.9	C07E3.9	II:10350675-10351397	A	B	OK	24.432	16.415	-0.397696	0.908719	0.363498	1.22868	no
C07F11.2	C07F11.2	C07F11.2	I:420924-423657	A	B	OK	6.49547	4.90951	-0.279931	0.657413	0.510915	1.14988	no
C07G1.2	C07G1.2	C07G1.2	IV:8206594-8210916	A	B	OK	6.81053	5.38495	-0.234862	0.557923	0.576897	1.11736	no
C07G1.6	C07G1.6	C07G1.6	IV:8206594-8210916	A	B	OK	0.248426	0.169567	-0.381898	0.383711	0.701193	1.07186	no
C07G1.7	C07G1.7	C07G1.7	IV:8210934-8211809	A	B	OK	0.947303	1.08059	0.131641	-0.209721	0.833886	1.0373	no
C07G3.10	C07G3.10	C07G3.10	V:3502132-3502903	A	B	OK	6.86475	4.54496	-0.412382	0.863938	0.387622	1.2155	no
C07G3.2	C07G3.2	C07G3.2	V:3523419-3524401	A	B	OK	28.8276	25.4811	-0.123397	0.277833	0.78114	1.0503	no
C07G3.8	C07G3.8	C07G3.8	V:3493504-3501589	A	B	OK	0.832064	0.957046	0.139942	-0.255312	0.798482	1.04591	no
C07H4.1	C07H4.1	C07H4.1	II:9091116-9092044	A	B	OK	24.4927	16.6519	-0.385853	0.898406	0.368969	1.2265	no
C07H6.10	C07H6.10	C07H6.10	III:7495243-7497758	A	B	OK	3.44513	0.605151	-1.73924	2.47333	0.0133859	0.671318	no
C07H6.2	C07H6.2	C07H6.2	III:7520927-7521362	A	B	OK	86.0021	69.5526	-0.212289	0.530085	0.596053	1.10885	no
C07H6.3	C07H6.3	C07H6.3	III:7508119-7518448	A	B	OK	20.7294	18.7864	-0.0984186	0.277821	0.78115	1.05028	no
C07H6.4	C07H6.4	C07H6.4	III:7499632-7503154	A	B	OK	51.184	40.0599	-0.24505	0.636912	0.524182	1.14304	no
C07H6.9	C07H6.9	C07H6.9	III:7498742-7499289	A	B	OK	1.79961	2.32014	0.254056	-0.431261	0.666278	1.0838	no
C08A9.10	C08A9.10	C08A9.10	X:17081041-17081955	A	B	OK	0.174156	0.25237	0.370945	-0.394403	0.693284	1.0743	no
C08A9.3	C08A9.3	C08A9.3	X:17087795-17091626	A	B	OK	0.0911865	0.0554636	-0.49718	0.61323	0.539724	1.13497	no
C08A9.6	C08A9.6	C08A9.6	X:17094217-17096451	A	B	OK	11.7116	6.12678	-0.647909	1.56543	0.117482	1.23199	no
C08A9.8	C08A9.8	C08A9.8	X:17102758-17104785	A	B	OK	2.28336	1.56063	-0.380558	0.718703	0.472324	1.17254	no
C08A9.9	C08A9.9	C08A9.9	X:17106519-17107655	A	B	OK	0.394966	0.263463	-0.404888	0.584655	0.55878	1.12624	no
C08B11.3	C08B11.3	C08B11.3	II:8022557-8027669	A	B	OK	43.7972	36.3821	-0.185493	0.506707	0.612361	1.10291	no
C08B11.8	C08B11.8	C08B11.8	II:8039932-8041640	A	B	OK	6.57029	5.28711	-0.217287	0.503401	0.614682	1.10174	no
C08B11.9	C08B11.9	C08B11.9	II:8034258-8038090	A	B	OK	38.1579	33.2248	-0.138435	0.368366	0.7126	1.06851	no
C08B6.10	C08B6.10	C08B6.10	V:10124850-10130094	A	B	OK	11.7676	8.75203	-0.296065	0.675004	0.499673	1.15656	no
C08B6.11	C08B6.11	C08B6.11	V:10107730-10109697	A	B	OK	3.13073	2.5338	-0.211548	0.450907	0.652057	1.08787	no
C08B6.14	C08B6.14	C08B6.14	V:10100022-10101815	A	B	OK	0.0575978	0.0694551	0.187197	-0.203276	0.838919	1.03619	no
C08B6.2	C08B6.2	C08B6.2	V:10105510-10107312	A	B	OK	3.31669	2.73211	-0.193891	0.399417	0.689586	1.07621	no
C08B6.3	C08B6.3	C08B6.3	V:10109834-10112086	A	B	OK	3.4419	2.53484	-0.305892	0.627316	0.530452	1.14004	no
C08B6.5	C08B6.5	C08B6.5	V:10117563-10119313	A	B	OK	0.521591	0.219589	-0.865125	1.25701	0.208752	1.27549	no
C08B6.6	C08B6.6	C08B6.6	V:10123436-10124488	A	B	NOTEST	0.056554	0.135321	0.872454	-0.755568	0.449909	1	no
C08B6.7	C08B6.7	C08B6.7	V:10130203-10133947	A	B	OK	27.5048	21.4682	-0.247786	0.666196	0.505286	1.15327	no
C08B6.8	C08B6.8	C08B6.8	V:10134459-10142688	A	B	OK	10.9909	8.95124	-0.205275	0.442424	0.658182	1.08585	no
C08C3.4	C08C3.4	C08C3.4	III:7793437-7795266	A	B	OK	5.34405	6.66453	0.220816	-0.614738	0.538728	1.13552	no
C08D8.1	C08D8.1	C08D8.1	V:8345587-8349716	A	B	OK	0.534633	0.329056	-0.485354	0.788195	0.430582	1.19215	no
C08D8.3	C08D8.3	C08D8.3	V:8345587-8349716	A	B	OK	0	0	0	0	1	1.00192	no
C08E3.1	C08E3.1	C08E3.1	II:1633808-1634092	A	B	OK	48.8801	16.0749	-1.11211	2.30692	0.0210593	0.813252	no
C08E3.10	C08E3.10	C08E3.10	II:1619897-1621265	A	B	OK	6.00125	6.6656	0.104993	-0.273919	0.784147	1.04958	no
C08E3.11	C08E3.11	C08E3.11	II:1621645-1622851	A	B	OK	0.2392	0.295461	0.211234	-0.232651	0.816033	1.04136	no
C08E3.12	C08E3.12	C08E3.12	II:1623910-1624676	A	B	NOTEST	0.110094	0.0766028	-0.362703	0.370406	0.71108	1	no
C08E3.13	C08E3.13	C08E3.13	II:1631796-1632319	A	B	OK	61.5245	21.5127	-1.05079	2.30881	0.0209541	0.812053	no
C08E3.14	C08E3.14	C08E3.14	II:1625969-1626854	A	B	OK	0.14734	0.127434	-0.145139	0.158064	0.874407	1.02881	no
C08E3.15	C08E3.15	C08E3.15	II:1627482-1627887	A	B	OK	1.22672	3.22763	0.967402	-1.21762	0.223368	1.27626	no
C08E3.2	C08E3.2	C08E3.2	II:1611334-1612514	A	B	OK	0.240117	0.0805904	-1.09175	1.18129	0.237489	1.27753	no
C08E3.4	C08E3.4	C08E3.4	II:1606593-1607610	A	B	OK	0.127554	0.240133	0.63265	-0.75744	0.448787	1.18393	no
C08E3.5	C08E3.5	C08E3.5	II:1607995-1609005	A	B	OK	11.8436	8.38726	-0.345077	0.669509	0.503171	1.15433	no
C08E3.6	C08E3.6	C08E3.6	II:1609319-1610719	A	B	OK	0.750341	0.763251	0.0170594	-0.0295537	0.976423	1.00886	no
C08E3.7	C08E3.7	C08E3.7	II:1612837-1614006	A	B	OK	0.22126	0.2403	0.0825521	-0.107529	0.914369	1.0209	no
C08E3.8	C08E3.8	C08E3.8	II:1614796-1616467	A	B	OK	0.498817	0.838869	0.519816	-0.821748	0.411221	1.20289	no
C08E3.9	C08E3.9	C08E3.9	II:1616915-1619008	A	B	OK	2.80527	2.30182	-0.197803	0.382356	0.702197	1.07146	no
C08E8.1	C08E8.1	C08E8.1	V:18360845-18362338	A	B	OK	0.853752	0.788497	-0.0795128	0.108616	0.913507	1.02112	no
C08E8.2	C08E8.2	C08E8.2	V:18354823-18355637	A	B	OK	0.248155	0.23441	-0.0569828	0.0696134	0.944501	1.01479	no
C08E8.3	C08E8.3	C08E8.3	V:18350028-18352431	A	B	OK	0.581963	0.491994	-0.167941	0.215551	0.829338	1.03864	no
C08E8.4	C08E8.4	C08E8.4	V:18371631-18372581	A	B	OK	0.0841991	0.0953642	0.124518	-0.0931352	0.925796	1.01833	no
C08E8.5	C08E8.5	C08E8.5	V:18359612-18359783	A	B	OK	0.327131	4.58823	2.64089	-2.42862	0.0151565	0.709726	no
C08E8.6	C08E8.6	C08E8.6	V:18367808-18368217	A	B	NOTEST	0.29304	0.210485	-0.330895	0.319141	0.74962	1	no
C08F1.10	C08F1.10	C08F1.10	II:1785276-1786280	A	B	OK	0.83937	0.636179	-0.277171	0.428027	0.668631	1.08291	no
C08F1.11	C08F1.11	C08F1.11	II:1783542-1784445	A	B	OK	1.01793	0.561219	-0.595412	0.932256	0.351204	1.2353	no
C08F1.6	C08F1.6	C08F1.6	II:1787285-1788190	A	B	OK	0.26697	0.256102	-0.0415603	0.0558661	0.955448	1.01266	no
C08F1.8	C08F1.8	C08F1.8	II:1804211-1808297	A	B	OK	7.95154	5.55043	-0.35949	0.831231	0.405843	1.20516	no
C08F11.1	C08F11.1	C08F11.1	IV:13623801-13625510	A	B	OK	8.16357	9.48254	0.149771	-0.317748	0.750676	1.05815	no
C08F11.10	C08F11.10	C08F11.10	IV:13648036-13649178	A	B	NOTEST	0.0466011	0.0999711	0.763257	-0.669794	0.502989	1	no
C08F11.11	C08F11.11	C08F11.11	IV:13646702-13647423	A	B	NOTEST	0	0	0	0	1	1	no
C08F11.12	C08F11.12	C08F11.12	IV:13650980-13651479	A	B	NOTEST	0	0	0	0	1	1	no
C08F11.13	C08F11.13	C08F11.13	IV:13607407-13609851	A	B	OK	128.286	84.3059	-0.419808	1.07287	0.283328	1.26561	no
C08F11.14	C08F11.14	C08F11.14	IV:13612774-13618048	A	B	OK	0.0244339	0	-1.79769e+308	-1.79769e+308	0.0786496	1.16453	no
C08F11.17	C08F11.17	C08F11.17	IV:13649803-13650306	A	B	NOTEST	0	0	0	0	1	1	no
C08F11.2	C08F11.2	C08F11.2	IV:13621929-13623102	A	B	OK	0.17071	0.0335656	-1.62646	1.35321	0.175988	1.26416	no
C08F11.3	C08F11.3	C08F11.3	IV:13620251-13621481	A	B	OK	6.58624	5.16364	-0.243342	0.50134	0.616132	1.10151	no
C08F11.7	C08F11.7	C08F11.7	IV:13637255-13638493	A	B	OK	0.591962	2.32592	1.36843	-2.32212	0.0202265	0.804651	no
C08F8.2	C08F8.2	C08F8.2	IV:11146077-11154306	A	B	OK	17.924	14.6198	-0.20376	0.707042	0.479541	1.16794	no
C08F8.3	C08F8.3	C08F8.3	IV:11155000-11156546	A	B	OK	3.27328	3.26458	-0.00266271	0.00571729	0.995438	1.00506	no
C08F8.4	C08F8.4	C08F8.4	IV:11157120-11159433	A	B	NOTEST	0.0642325	0.0178657	-1.27963	1.06398	0.287339	1	no
C08F8.6	C08F8.6	C08F8.6	IV:11162757-11164260	A	B	OK	1.94852	1.27326	-0.425487	0.782937	0.433664	1.19033	no
C08F8.9	C08F8.9	C08F8.9	IV:11177257-11178567	A	B	OK	86.7729	76.5488	-0.125366	0.284457	0.77606	1.05116	no
C08G5.1	C08G5.1	C08G5.1	II:735688-738672	A	B	OK	0.0324447	0.020963	-0.436777	0.414056	0.678833	1.07959	no
C08G5.2	C08G5.2	C08G5.2	II:739603-740853	A	B	NOTEST	0	0.0546886	1.79769e+308	1.79769e+308	0.0786496	1	no
C08G5.3	C08G5.3	C08G5.3	II:743104-745013	A	B	OK	0.0520305	0.10934	0.742635	-0.809049	0.418487	1.1979	no
C08G5.5	C08G5.5	C08G5.5	II:756408-756888	A	B	OK	42.3318	49.8802	0.164086	-0.388047	0.697981	1.07263	no
C08G5.6	C08G5.6	C08G5.6	II:770427-773027	A	B	OK	2.31616	2.38843	0.0307234	-0.059709	0.952387	1.01315	no
C08G5.7	C08G5.7	C08G5.7	II:761587-765323	A	B	OK	7.20794	7.27917	0.00983421	-0.0209028	0.983323	1.00732	no
C08G9.1	C08G9.1	C08G9.1	IV:7658717-7664146	A	B	OK	89.0845	61.9477	-0.363294	0.980939	0.326623	1.24725	no
C08G9.2	C08G9.2	C08G9.2	IV:7664255-7672863	A	B	OK	3.51827	3.8357	0.0863822	-0.195733	0.844819	1.03482	no
C08H9.1	C08H9.1	C08H9.1	II:9875093-9877789	A	B	OK	4.00107	3.62416	-0.0989396	0.218148	0.827314	1.0391	no
C08H9.15	C08H9.15	C08H9.15	II:9881136-9882266	A	B	OK	31.7078	24.796	-0.245881	0.569322	0.569138	1.12095	no
C08H9.2	C08H9.2	C08H9.2	II:9886456-9890996	A	B	OK	303.04	229.429	-0.278273	0.699024	0.484537	1.16482	no
C08H9.8	C08H9.8	C08H9.8	II:9851483-9853118	A	B	OK	0.0545198	0.052025	-0.0468396	0.0446598	0.964378	1.01177	no
C09B7.3	C09B7.3	C09B7.3	X:2621269-2664366	A	B	OK	0.384981	0.0434133	-2.18243	3.4022	0.000668456	0.119971	no
C09B7.4	C09B7.4	C09B7.4	X:2672419-2672752	A	B	NOTEST	0.16211	0.097092	-0.512619	0.382084	0.702399	1	no
C09B8.3	C09B8.3	C09B8.3	X:6007160-6011268	A	B	OK	12.8324	11.849	-0.0797288	0.179286	0.857713	1.03192	no
C09B8.4	C09B8.4	C09B8.4	X:6018438-6019894	A	B	OK	24.2267	32.2177	0.285062	-0.676238	0.49889	1.15653	no
C09B8.5	C09B8.5	C09B8.5	X:6021007-6022451	A	B	OK	3.47452	2.48663	-0.334528	0.668717	0.503676	1.15409	no
C09B8.8	C09B8.8	C09B8.8	X:6015449-6017542	A	B	OK	7.54286	5.05966	-0.399303	0.817014	0.413921	1.20065	no
C09B9.1	C09B9.1	C09B9.1	IV:5037804-5040428	A	B	OK	4.65081	6.41406	0.321451	-0.701566	0.48295	1.16566	no
C09B9.2	C09B9.2	C09B9.2	IV:5029289-5030996	A	B	NOTEST	0.0607236	0.0228857	-0.975822	0.771364	0.440491	1	no
C09B9.3	C09B9.3	C09B9.3	IV:5021177-5029007	A	B	OK	0.0340367	0.0152095	-0.80552	0.753676	0.451044	1.18373	no
C09B9.4	C09B9.4	C09B9.4	IV:5031610-5033358	A	B	OK	0.307986	0.400006	0.261425	-0.379919	0.704005	1.07124	no
C09B9.7	C09B9.7	C09B9.7	IV:5056962-5059841	A	B	OK	0.0981437	0.0409875	-0.873165	1.10438	0.269429	1.2688	no
C09B9.8	C09B9.8	C09B9.8	IV:5040988-5045386	A	B	OK	25.0488	19.4764	-0.251624	0.611713	0.540728	1.13482	no
C09D1.2	C09D1.2	C09D1.2	I:4035893-4090875	A	B	OK	14.7105	9.17856	-0.471691	1.10762	0.268024	1.2689	no
C09D4.1	C09D4.1	C09D4.1	I:5497834-5507026	A	B	OK	43.1103	37.0285	-0.152074	0.571057	0.567961	1.12164	no
C09D4.2	C09D4.2	C09D4.2	I:5491476-5493189	A	B	OK	18.7968	20.1597	0.0700025	-0.172981	0.862666	1.03101	no
C09D4.3	C09D4.3	C09D4.3	I:5488342-5490566	A	B	OK	0.687265	0.545	-0.231934	0.400066	0.689108	1.07635	no
C09D4.4	C09D4.4	C09D4.4	I:5479552-5484646	A	B	OK	13.78	16.1298	0.157449	-0.583004	0.55989	1.12546	no
C09D4.6	C09D4.6	C09D4.6	I:5486460-5487153	A	B	OK	0.108221	0.19307	0.578883	-0.626911	0.530717	1.13985	no
C09E7.10	C09E7.10	C09E7.10	III:6518841-6519967	A	B	OK	6.46262	5.62014	-0.139677	0.291707	0.770511	1.0523	no
C09E7.4	C09E7.4	C09E7.4	III:6534406-6536935	A	B	OK	19.0317	16.5918	-0.137199	0.369579	0.711696	1.06871	no
C09E7.5	C09E7.5	C09E7.5	III:6538058-6541295	A	B	OK	0.504717	0.617199	0.201193	-0.32256	0.747028	1.0585	no
C09E7.6	C09E7.6	C09E7.6	III:6545279-6546344	A	B	OK	3.15387	2.39922	-0.273486	0.50334	0.614725	1.10169	no
C09E7.7	C09E7.7	C09E7.7	III:6546681-6551169	A	B	OK	19.7946	15.0226	-0.275856	0.76699	0.443088	1.18613	no
C09E7.8	C09E7.8	C09E7.8	III:6553514-6558515	A	B	OK	8.39489	9.13593	0.0845918	-0.299826	0.76431	1.05384	no
C09E7.9	C09E7.9	C09E7.9	III:6541547-6545113	A	B	OK	12.5798	9.27806	-0.304441	0.810338	0.417746	1.19822	no
C09E8.1	C09E8.1	C09E8.1	II:556482-564122	A	B	OK	37.8443	28.9452	-0.268077	0.744479	0.456587	1.18137	no
C09E8.2	C09E8.2	C09E8.2	II:553092-554725	A	B	OK	21.6706	19.9979	-0.0803301	0.18448	0.853637	1.03269	no
C09E9.1	C09E9.1	C09E9.1	IV:1275864-1277058	A	B	OK	92.9239	78.5234	-0.168385	0.444932	0.656369	1.08664	no
C09E9.2	C09E9.2	C09E9.2	IV:1266865-1274371	A	B	OK	9.38183	5.9039	-0.463162	1.02758	0.304148	1.25791	no
C09F12.2	C09F12.2	C09F12.2	X:11053867-11056894	A	B	OK	13.8625	12.7888	-0.0806226	0.20595	0.83683	1.03672	no
C09F12.3	C09F12.3	C09F12.3	X:11041023-11042781	A	B	OK	4.11149	4.41409	0.071017	-0.150967	0.880002	1.02765	no
C09F5.1	C09F5.1	C09F5.1	III:658705-662723	A	B	OK	57.5351	40.6922	-0.346358	0.945697	0.344303	1.23807	no
C09F5.3	C09F5.3	C09F5.3	III:662842-666260	A	B	OK	1.623	1.42164	-0.132465	0.235678	0.813683	1.04174	no
C09F9.1	C09F9.1	C09F9.1	II:14698721-14699207	A	B	OK	0.354782	0.162148	-0.782997	0.787756	0.430839	1.19202	no
C09F9.2	C09F9.2	C09F9.2	II:14705411-14712496	A	B	OK	26.5276	21.6556	-0.202923	0.518508	0.604104	1.10544	no
C09F9.3	C09F9.3	C09F9.3	II:14714174-14727945	A	B	OK	6.52315	5.34793	-0.198648	0.523704	0.600484	1.10716	no
C09G1.2	C09G1.2	C09G1.2	X:15978256-15982517	A	B	OK	1.1421	1.17172	0.0256012	-0.0527001	0.957971	1.01222	no
C09G1.3	C09G1.3	C09G1.3	X:15986079-15987511	A	B	OK	0.463505	0.429297	-0.0766686	0.109338	0.912934	1.02133	no
C09G1.4	C09G1.4	C09G1.4	X:15988149-15996853	A	B	OK	11.8936	9.37031	-0.238455	0.608328	0.54297	1.13363	no
C09G1.5	C09G1.5	C09G1.5	X:15959016-15962238	A	B	OK	29.5271	19.071	-0.437143	1.06752	0.285736	1.26429	no
C09G12.1	C09G12.1	C09G12.1	IV:3501649-3503457	A	B	OK	2.88719	2.48726	-0.149103	0.288469	0.772988	1.05167	no
C09G12.17	C09G12.17	C09G12.17	IV:3495292-3496437	A	B	NOTEST	0.19199	0.12191	-0.454157	0.420467	0.674144	1	no
C09G12.5	C09G12.5	C09G12.5	IV:3479331-3479727	A	B	NOTEST	0.102292	0	-1.79769e+308	-1.79769e+308	0.158655	1	no
C09G12.9	C09G12.9	C09G12.9	IV:3510470-3514550	A	B	OK	49.5096	34.3749	-0.36484	1.01067	0.312173	1.25318	no
C09G4.2	C09G4.2	C09G4.2	IV:8520875-8538155	A	B	OK	128.038	132.738	0.0360528	-0.131366	0.895486	1.02449	no
C09G4.4	C09G4.4	C09G4.4	IV:8510951-8513903	A	B	OK	35.2828	38.5917	0.0896415	-0.208916	0.834514	1.03719	no
C09G5.2	C09G5.2	C09G5.2	II:10702493-10714210	A	B	OK	11.6783	9.43268	-0.21355	0.514148	0.607149	1.10501	no
C09G5.7	C09G5.7	C09G5.7	II:10714827-10716252	A	B	OK	0.514868	0.806799	0.449165	-0.761945	0.446093	1.18476	no
C09G5.8	C09G5.8	C09G5.8	II:10718306-10729167	A	B	OK	3.5866	2.44594	-0.382774	0.944535	0.344896	1.23817	no
C09G9.1	C09G9.1	C09G9.1	IV:8862592-8865467	A	B	OK	71.2241	61.6913	-0.143688	0.393689	0.693811	1.07412	no
C09G9.2	C09G9.2	C09G9.2	IV:8868054-8869651	A	B	OK	25.8555	20.5437	-0.229967	0.588415	0.556254	1.12815	no
C09G9.3	C09G9.3	C09G9.3	IV:8870083-8873125	A	B	OK	0.953195	1.05762	0.103954	-0.144474	0.885126	1.02674	no
C09G9.5	C09G9.5	C09G9.5	IV:8886551-8888437	A	B	OK	12.986	12.9652	-0.00160319	0.00357439	0.997148	1.00445	no
C09G9.7	C09G9.7	C09G9.7	IV:8877592-8879875	A	B	OK	0.163032	0.0693569	-0.854678	0.830627	0.406185	1.20529	no
C09G9.8	C09G9.8	C09G9.8	IV:8881465-8881945	A	B	OK	1.05048	0.821445	-0.245936	0.303106	0.761809	1.0549	no
C09H10.10	C09H10.10	C09H10.10	II:11095848-11096392	A	B	OK	11.5536	10.1511	-0.12941	0.273219	0.784685	1.04933	no
C09H10.5	C09H10.5	C09H10.5	II:11100888-11101898	A	B	OK	22.1918	16.3132	-0.307749	0.716203	0.473866	1.1715	no
C09H10.7	C09H10.7	C09H10.7	II:11108140-11109500	A	B	OK	4.03195	3.68569	-0.0897905	0.188898	0.850173	1.03365	no
C09H10.8	C09H10.8	C09H10.8	II:11109529-11111086	A	B	OK	8.26552	7.74909	-0.0645177	0.149464	0.881187	1.02757	no
C09H10.9	C09H10.9	C09H10.9	II:11104378-11105823	A	B	OK	0.378432	0.41381	0.0893704	-0.137269	0.890818	1.02573	no
C09H5.1	C09H5.1	C09H5.1	V:8082174-8082575	A	B	NOTEST	0	0	0	0	1	1	no
C10A4.1	C10A4.1	C10A4.1	X:7415785-7418574	A	B	OK	0.405519	0.393017	-0.0313166	0.0525991	0.958051	1.01224	no
C10A4.2	C10A4.2	C10A4.2	X:7412441-7412696	A	B	NOTEST	0.249196	0.560347	0.810318	-0.850468	0.395065	1	no
C10A4.3	C10A4.3	C10A4.3	X:7407401-7408649	A	B	OK	3.69078	2.80427	-0.274695	0.522248	0.601497	1.10629	no
C10A4.4	C10A4.4	C10A4.4	X:7402120-7403382	A	B	OK	0.798914	0.429505	-0.62062	0.899581	0.368343	1.22658	no
C10A4.5	C10A4.5	C10A4.5	X:7393862-7395933	A	B	OK	1.52806	1.36151	-0.1154	0.224295	0.822527	1.04027	no
C10A4.6	C10A4.6	C10A4.6	X:7390545-7392222	A	B	OK	0.0710174	0	-1.79769e+308	-1.79769e+308	0.158655	1.25967	no
C10A4.7	C10A4.7	C10A4.7	X:7413615-7414982	A	B	OK	0.547826	0.233866	-0.851211	1.07377	0.282925	1.26572	no
C10A4.8	C10A4.8	C10A4.8	X:7422757-7424828	A	B	OK	4.61622	3.55179	-0.262126	0.528866	0.596899	1.10862	no
C10B5.1	C10B5.1	C10B5.1	V:8581323-8583334	A	B	OK	0.889574	0.985813	0.102724	-0.172074	0.86338	1.03073	no
C10B5.3	C10B5.3	C10B5.3	V:8583654-8584331	A	B	OK	5.7111	6.7854	0.172362	-0.283515	0.776782	1.05098	no
C10C5.1	C10C5.1	C10C5.1	IV:9359417-9366431	A	B	OK	8.66755	6.41384	-0.301129	0.737303	0.460938	1.17972	no
C10C5.2	C10C5.2	C10C5.2	IV:9371485-9373633	A	B	OK	133.905	113.876	-0.162015	0.329327	0.741908	1.06035	no
C10C5.7	C10C5.7	C10C5.7	IV:9385102-9385576	A	B	OK	66.2361	63.3263	-0.0449239	0.104311	0.916922	1.02039	no
C10C6.3	C10C6.3	C10C6.3	IV:11463579-11465160	A	B	OK	0.103013	0.10593	0.0279272	-0.0289653	0.976892	1.00881	no
C10C6.5	C10C6.5	C10C6.5	IV:11470155-11479222	A	B	OK	9.33908	6.24553	-0.402341	1.02773	0.304078	1.25814	no
C10C6.6	C10C6.6	C10C6.6	IV:11470155-11479222	A	B	OK	48.3595	47.9439	-0.00863222	0.023978	0.98087	1.00801	no
C10C6.7	C10C6.7	C10C6.7	IV:11465399-11467324	A	B	OK	4.46196	4.72178	0.056598	-0.130014	0.896555	1.02444	no
C10C6.8	C10C6.8	C10C6.8	IV:11470155-11479222	A	B	OK	5.95096	3.72431	-0.468673	0.717538	0.473042	1.17187	no
C10E2.1	C10E2.1	C10E2.1	X:16763623-16766571	A	B	OK	0.443659	0.278217	-0.466653	0.670296	0.502669	1.15478	no
C10E2.2	C10E2.2	C10E2.2	X:16745667-16748038	A	B	OK	6.40209	6.35193	-0.00786501	0.0187092	0.985073	1.00728	no
C10E2.4	C10E2.4	C10E2.4	X:16749669-16751025	A	B	OK	11.8445	6.4287	-0.61109	1.2594	0.207884	1.27495	no
C10E2.5	C10E2.5	C10E2.5	X:16751778-16753588	A	B	OK	8.63044	6.21724	-0.327969	0.654293	0.512923	1.14848	no
C10E2.6	C10E2.6	C10E2.6	X:16767094-16770415	A	B	OK	40.5831	26.9843	-0.408096	1.12165	0.262012	1.27094	no
C10F3.4	C10F3.4	C10F3.4	V:5960395-5968965	A	B	OK	9.25925	8.48596	-0.0872093	0.213816	0.830691	1.03833	no
C10F3.7	C10F3.7	C10F3.7	V:5983555-5986665	A	B	OK	0.0670588	0.129113	0.655117	-0.551202	0.581495	1.11551	no
C10G11.1	C10G11.1	C10G11.1	I:6307428-6308431	A	B	OK	0.0863529	0.295074	1.22878	-1.49762	0.134231	1.24276	no
C10G11.10	C10G11.10	C10G11.10	I:6305033-6306357	A	B	OK	0.143485	0.0952012	-0.41024	0.426893	0.669457	1.08255	no
C10G11.6	C10G11.6	C10G11.6	I:6290007-6293857	A	B	OK	6.58029	4.32824	-0.418919	0.935508	0.349527	1.23707	no
C10G11.7	C10G11.7	C10G11.7	I:6284974-6289340	A	B	OK	230.152	202.743	-0.126804	0.341878	0.732443	1.06293	no
C10G11.9	C10G11.9	C10G11.9	I:6274576-6275270	A	B	NOTEST	0.0281861	0.0310338	0.0962498	-0.0514477	0.958969	1	no
C10G6.1	C10G6.1	C10G6.1	IV:5820354-5830185	A	B	OK	108.842	105.232	-0.0337365	0.100267	0.920132	1.01954	no
C10G8.2	C10G8.2	C10G8.2	V:5314215-5319393	A	B	OK	0.5934	1.05944	0.579627	-0.984455	0.324892	1.24782	no
C10G8.3	C10G8.3	C10G8.3	V:5312701-5314101	A	B	OK	0.23865	0.17649	-0.301737	0.336871	0.736214	1.06185	no
C10G8.4	C10G8.4	C10G8.4	V:5311746-5312128	A	B	NOTEST	0.121384	0.166264	0.314612	-0.246755	0.805098	1	no
C10G8.8	C10G8.8	C10G8.8	V:5324614-5328282	A	B	OK	109.941	111.826	0.0170055	-0.0435476	0.965265	1.01155	no
C10H11.1	C10H11.1	C10H11.1	I:4747627-4759602	A	B	OK	31.6707	22.7477	-0.330928	0.914908	0.36024	1.22947	no
C10H11.7	C10H11.7	C10H11.7	I:4719789-4721099	A	B	OK	0.167798	0.22191	0.27951	-0.345676	0.729586	1.06387	no
C10H11.8	C10H11.8	C10H11.8	I:4735756-4737785	A	B	OK	21.0591	14.6195	-0.364981	0.936988	0.348765	1.23729	no
C11D2.1	C11D2.1	C11D2.1	IV:6191269-6191533	A	B	NOTEST	0.204708	0	-1.79769e+308	-1.79769e+308	0.158655	1	no
C11D2.3	C11D2.3	C11D2.3	IV:6154089-6155385	A	B	OK	4.68034	5.12943	0.0916222	-0.162036	0.871277	1.02917	no
C11D2.4	C11D2.4	C11D2.4	IV:6155535-6156880	A	B	OK	38.8326	22.717	-0.536147	1.36608	0.171914	1.26232	no
C11D2.7	C11D2.7	C11D2.7	IV:6154089-6155385	A	B	OK	74.1646	65.5295	-0.123786	0.314418	0.753203	1.05768	no
C11D9.1	C11D9.1	C11D9.1	I:4422032-4426138	A	B	OK	21.5812	14.6166	-0.389665	1.05642	0.290777	1.26352	no
C11E4.1	C11E4.1	C11E4.1	X:9584627-9586228	A	B	OK	56.3639	44.6168	-0.233718	0.619602	0.53552	1.13692	no
C11E4.2	C11E4.2	C11E4.2	X:9587874-9588740	A	B	OK	37.9872	38.994	0.0261591	-0.0649276	0.948232	1.01401	no
C11E4.4	C11E4.4	C11E4.4	X:9593776-9595831	A	B	OK	2.25641	1.92296	-0.159906	0.292147	0.770175	1.05234	no
C11E4.6	C11E4.6	C11E4.6	X:9610495-9616957	A	B	OK	21.3844	17.0709	-0.225285	0.635965	0.524799	1.14247	no
C11E4.7	C11E4.7	C11E4.7	X:9617179-9618741	A	B	OK	0.846218	0.743533	-0.129364	0.206606	0.836318	1.03671	no
C11E4.8	C11E4.8	C11E4.8	X:9623236-9624592	A	B	OK	3.58272	2.41997	-0.392366	0.701932	0.482721	1.1657	no
C11G10.1	C11G10.1	C11G10.1	X:15157524-15160172	A	B	OK	16.8888	9.68213	-0.55637	1.21257	0.225294	1.27746	no
C11G10.2	C11G10.2	C11G10.2	X:15141922-15142264	A	B	OK	1.42341	1.64484	0.144588	-0.222076	0.824255	1.04006	no
C11G6.2	C11G6.2	C11G6.2	X:16329132-16329913	A	B	OK	0.306424	0.550607	0.58605	-0.708587	0.478581	1.16872	no
C11H1.2	C11H1.2	C11H1.2	X:14304865-14307687	A	B	OK	10.6979	10.2272	-0.044991	0.11253	0.910403	1.02185	no
C11H1.3	C11H1.3	C11H1.3	X:14308172-14311603	A	B	OK	38.161	30.0849	-0.237793	0.610544	0.541501	1.13448	no
C11H1.5	C11H1.5	C11H1.5	X:14298021-14303060	A	B	OK	3.35468	3.15644	-0.060912	0.114559	0.908795	1.02223	no
C11H1.7	C11H1.7	C11H1.7	X:14327691-14330055	A	B	OK	12.6888	10.9377	-0.148497	0.316773	0.751416	1.05796	no
C11H1.8	C11H1.8	C11H1.8	X:14295741-14296576	A	B	OK	13.1162	7.10617	-0.612884	1.33004	0.183503	1.26799	no
C11H1.9	C11H1.9	C11H1.9	X:14313640-14326622	A	B	OK	39.5565	35.4877	-0.108544	0.278479	0.780644	1.05039	no
C12C8.2	C12C8.2	C12C8.2	I:9327846-9330886	A	B	OK	21.0551	14.873	-0.347592	0.881359	0.378124	1.22111	no
C12C8.4	C12C8.4	C12C8.4	I:9332995-9333017	A	B	NOTEST	0	0	0	0	1	1	no
C12D12.1	C12D12.1	C12D12.1	X:3499239-3505226	A	B	OK	64.5786	35.6027	-0.59546	2.23486	0.0254267	0.868825	no
C12D12.3	C12D12.3	C12D12.3	X:3489288-3491213	A	B	OK	2.28673	1.22585	-0.623489	1.07288	0.283323	1.26564	no
C12D12.4	C12D12.4	C12D12.4	X:3486295-3486825	A	B	OK	0.449543	0.28434	-0.458061	0.504957	0.613589	1.10236	no
C12D12.5	C12D12.5	C12D12.5	X:3505502-3506352	A	B	OK	24.2098	16.3785	-0.390788	0.955529	0.33931	1.24161	no
C12D12.7	C12D12.7	C12D12.7	X:3487087-3487983	A	B	OK	0.484277	0.236266	-0.7177	0.882768	0.377361	1.22204	no
C12D5.10	C12D5.10	C12D5.10	V:7691899-7693297	A	B	OK	2.50257	3.77943	0.412254	-0.818585	0.413023	1.20171	no
C12D5.3	C12D5.3	C12D5.3	V:7676012-7676755	A	B	OK	0.643414	0.778328	0.19036	-0.284122	0.776317	1.05113	no
C12D5.4	C12D5.4	C12D5.4	V:7671897-7672855	A	B	OK	0.657675	0.764907	0.151044	-0.210838	0.833013	1.03757	no
C12D5.5	C12D5.5	C12D5.5	V:7668048-7668795	A	B	OK	2.18343	2.08276	-0.0472036	0.0755129	0.939807	1.01532	no
C12D5.9	C12D5.9	C12D5.9	V:7688164-7689785	A	B	OK	5.37745	8.89665	0.50346	-1.11602	0.264413	1.27087	no
C12D8.1	C12D8.1	C12D8.1	V:10235961-10238660	A	B	OK	119.691	93.0957	-0.251286	0.862319	0.388512	1.21502	no
C12D8.13	C12D8.13	C12D8.13	V:10219252-10220268	A	B	OK	0.377202	0.309387	-0.198186	0.271235	0.78621	1.04893	no
C12D8.14	C12D8.14	C12D8.14	V:10227894-10228172	A	B	OK	19.7383	15.9937	-0.210367	0.381903	0.702533	1.07156	no
C12D8.15	C12D8.15	C12D8.15	V:10228514-10229039	A	B	OK	0.934138	1.56216	0.514197	-0.809311	0.418336	1.19797	no
C12D8.16	C12D8.16	C12D8.16	V:10229609-10229932	A	B	OK	0.726423	1.09273	0.408302	-0.529572	0.596409	1.10867	no
C12D8.17	C12D8.17	C12D8.17	V:10231065-10231334	A	B	OK	1.0991	1.25651	0.133845	-0.178584	0.858264	1.03175	no
C12D8.18	C12D8.18	C12D8.18	V:10220834-10221215	A	B	OK	3.0658	2.35118	-0.265393	0.466154	0.641106	1.09147	no
C12D8.19	C12D8.19	C12D8.19	V:10221496-10221761	A	B	OK	0.202122	0.686597	1.22288	-1.07566	0.28208	1.26597	no
C12D8.4	C12D8.4	C12D8.4	V:10226682-10227228	A	B	NOTEST	0.0880694	0.114833	0.265357	-0.208123	0.835133	1	no
C12D8.6	C12D8.6	C12D8.6	V:10239444-10241178	A	B	OK	5.75214	5.22435	-0.0962422	0.195125	0.845295	1.03482	no
C12D8.9	C12D8.9	C12D8.9	V:10242653-10242977	A	B	OK	0.518318	0.205009	-0.927537	0.903071	0.366488	1.22697	no
C13A10.1	C13A10.1	C13A10.1	II:1350725-1355644	A	B	OK	6.62696	3.47767	-0.644782	1.46528	0.142845	1.2529	no
C13A10.2	C13A10.2	C13A10.2	II:1357185-1358011	A	B	OK	60.1772	46.4023	-0.259945	0.649301	0.516144	1.14766	no
C13A2.1	C13A2.1	C13A2.1	V:7289264-7291641	A	B	OK	0.159259	0.138928	-0.136573	0.174746	0.861279	1.03136	no
C13A2.10	C13A2.10	C13A2.10	V:7273668-7274716	A	B	OK	0.125383	0.0546288	-0.83081	0.788733	0.430268	1.19234	no
C13A2.11	C13A2.11	C13A2.11	V:7280684-7281782	A	B	NOTEST	0.0600527	0.110447	0.609315	-0.497503	0.618834	1	no
C13A2.12	C13A2.12	C13A2.12	V:7258617-7259851	A	B	OK	0.0900998	0.080779	-0.109201	0.112046	0.910787	1.02185	no
C13A2.2	C13A2.2	C13A2.2	V:7285994-7287209	A	B	NOTEST	0	0	0	0	1	1	no
C13A2.3	C13A2.3	C13A2.3	V:7282225-7284477	A	B	OK	0.780078	0.326043	-0.872365	1.40511	0.159987	1.25721	no
C13A2.4	C13A2.4	C13A2.4	V:7279207-7280327	A	B	NOTEST	0.0404959	0	-1.79769e+308	-1.79769e+308	0.158655	1	no
C13A2.5	C13A2.5	C13A2.5	V:7275661-7278254	A	B	NOTEST	0.0364683	0.0192385	-0.639531	0.495378	0.620333	1	no
C13A2.6	C13A2.6	C13A2.6	V:7269553-7272580	A	B	NOTEST	0.024461	0	-1.79769e+308	-1.79769e+308	0.158655	1	no
C13A2.7	C13A2.7	C13A2.7	V:7266180-7266785	A	B	NOTEST	0	0	0	0	1	1	no
C13A2.9	C13A2.9	C13A2.9	V:7262394-7263856	A	B	NOTEST	0	0.0312765	1.79769e+308	1.79769e+308	0.158655	1	no
C13B4.1	C13B4.1	C13B4.1	II:14470304-14479522	A	B	OK	10.6906	6.903	-0.437404	1.16362	0.244576	1.27548	no
C13B4.3	C13B4.3	C13B4.3	II:14466173-14466194	A	B	NOTEST	0	0	0	0	1	1	no
C13B7.6	C13B7.6	C13B7.6	V:2421694-2422723	A	B	OK	5.04475	4.92383	-0.0242614	0.0480653	0.961664	1.01208	no
C13B9.1	C13B9.1	C13B9.1	III:6628945-6631480	A	B	OK	67.5181	70.5841	0.0444081	-0.118535	0.905644	1.02297	no
C13B9.2	C13B9.2	C13B9.2	III:6620846-6622134	A	B	OK	3.01452	3.20238	0.0604547	-0.122435	0.902554	1.02333	no
C13B9.3	C13B9.3	C13B9.3	III:6622615-6624912	A	B	OK	116.643	96.3961	-0.19065	0.477235	0.633195	1.09457	no
C13B9.4	C13B9.4	C13B9.4	III:6632780-6652023	A	B	OK	30.8566	33.8343	0.0921263	-0.4151	0.678069	1.07973	no
C13C12.2	C13C12.2	C13C12.2	V:12523703-12525462	A	B	OK	15.1638	13.8525	-0.0904487	0.190681	0.848775	1.03386	no
C13C4.4	C13C4.4	C13C4.4	V:12109038-12110784	A	B	OK	13.2738	12.8987	-0.0286645	0.0681949	0.945631	1.01458	no
C13C4.5	C13C4.5	C13C4.5	V:12114789-12117240	A	B	OK	7.67676	8.20639	0.0667156	-0.158724	0.873887	1.029	no
C13C4.6	C13C4.6	C13C4.6	V:12121474-12124902	A	B	OK	1.35497	1.27238	-0.0628943	0.123625	0.901612	1.02348	no
C13C4.7	C13C4.7	C13C4.7	V:12118870-12120065	A	B	OK	4.81426	4.31407	-0.109701	0.214174	0.830411	1.03842	no
C13E3.1	C13E3.1	C13E3.1	X:8893094-8898455	A	B	OK	18.1865	14.4399	-0.230683	0.648869	0.516423	1.14726	no
C13F10.1	C13F10.1	C13F10.1	V:7223887-7224866	A	B	OK	7.66504	7.30813	-0.0476824	0.126637	0.899228	1.02429	no
C13F10.2	C13F10.2	C13F10.2	V:7221288-7223089	A	B	OK	4.24832	3.13904	-0.302606	0.504994	0.613563	1.10242	no
C13F10.4	C13F10.4	C13F10.4	V:7205430-7214697	A	B	OK	21.5669	19.5848	-0.0964064	0.268214	0.788535	1.04815	no
C13F10.5	C13F10.5	C13F10.5	V:7214892-7218850	A	B	OK	1.88104	1.89719	0.00854917	-0.0137303	0.989045	1.00634	no
C13F10.6	C13F10.6	C13F10.6	V:7219023-7220789	A	B	OK	12.2852	10.8415	-0.125015	0.312966	0.754306	1.05721	no
C13F10.7	C13F10.7	C13F10.7	V:7221288-7223089	A	B	OK	43.675	41.3235	-0.0553438	0.132747	0.894393	1.02476	no
C13G3.1	C13G3.1	C13G3.1	V:11011590-11012268	A	B	OK	41.0769	36.7053	-0.112525	0.289003	0.772579	1.05174	no
C13G5.2	C13G5.2	C13G5.2	III:8616751-8618347	A	B	OK	10.7725	9.47774	-0.128049	0.308596	0.757629	1.05616	no
C14A11.2	C14A11.2	C14A11.2	X:2801540-2804714	A	B	OK	22.5831	18.7067	-0.188319	0.47415	0.635393	1.09388	no
C14A11.5	C14A11.5	C14A11.5	X:2805067-2807521	A	B	OK	3.71255	4.45441	0.182175	-0.404847	0.68559	1.07725	no
C14A11.6	C14A11.6	C14A11.6	X:2807967-2814118	A	B	OK	19.5711	15.1364	-0.25695	0.668231	0.503986	1.15403	no
C14A11.8	C14A11.8	C14A11.8	X:2819305-2819325	A	B	NOTEST	0	0	0	0	1	1	no
C14A4.11	C14A4.11	C14A4.11	II:10605636-10607190	A	B	OK	27.1063	23.0181	-0.163486	0.415125	0.678051	1.07972	no
C14A4.12	C14A4.12	C14A4.12	II:10612934-10618247	A	B	OK	15.5298	12.7774	-0.195083	0.530027	0.596093	1.10887	no
C14A4.13	C14A4.13	C14A4.13	II:10618385-10620378	A	B	OK	0.942291	0.99718	0.0566175	-0.100909	0.919622	1.01982	no
C14A4.14	C14A4.14	C14A4.14	II:10582532-10584133	A	B	OK	80.0911	59.1614	-0.302895	0.749685	0.453445	1.18226	no
C14A4.3	C14A4.3	C14A4.3	II:10584258-10587843	A	B	OK	26.861	22.6446	-0.170754	0.447543	0.654483	1.08721	no
C14A4.6	C14A4.6	C14A4.6	II:10593446-10594693	A	B	OK	20.9494	16.0246	-0.267988	0.635194	0.525302	1.14218	no
C14A4.7	C14A4.7	C14A4.7	II:10595215-10596477	A	B	OK	5.20697	3.72747	-0.334267	0.835367	0.403511	1.20625	no
C14A4.8	C14A4.8	C14A4.8	II:10597088-10597987	A	B	OK	1.86717	2.07004	0.10314	-0.157631	0.874748	1.02871	no
C14A4.9	C14A4.9	C14A4.9	II:10599251-10600457	A	B	OK	34.8688	36.6941	0.0510221	-0.105418	0.916044	1.02062	no
C14A6.2	C14A6.2	C14A6.2	V:18148605-18154191	A	B	OK	0.175945	0.136765	-0.251909	0.317412	0.750931	1.05814	no
C14A6.3	C14A6.3	C14A6.3	V:18146193-18148544	A	B	OK	0.123086	0.0532397	-0.838079	0.908156	0.363796	1.22836	no
C14A6.5	C14A6.5	C14A6.5	V:18159479-18164623	A	B	OK	1.60611	1.40916	-0.130824	0.229103	0.818789	1.04046	no
C14A6.6	C14A6.6	C14A6.6	V:18165118-18167026	A	B	OK	0.139563	0.0902141	-0.436329	0.422559	0.672617	1.08113	no
C14A6.7	C14A6.7	C14A6.7	V:18167428-18168161	A	B	NOTEST	0	0.104213	1.79769e+308	1.79769e+308	0.158655	1	no
C14A6.8	C14A6.8	C14A6.8	V:18168881-18171413	A	B	NOTEST	0.0830778	0.1218	0.382603	-0.300081	0.764115	1	no
C14B1.10	C14B1.10	C14B1.10	III:3709308-3713261	A	B	OK	33.9985	28.7291	-0.168404	0.458122	0.646865	1.08955	no
C14B1.2	C14B1.2	C14B1.2	III:3702260-3703108	A	B	OK	7.28765	12.2768	0.521526	-1.09963	0.271493	1.26821	no
C14B1.3	C14B1.3	C14B1.3	III:3703626-3705006	A	B	OK	44.1582	42.194	-0.045501	0.124862	0.900633	1.02378	no
C14B1.5	C14B1.5	C14B1.5	III:3706865-3709193	A	B	OK	36.2133	27.5393	-0.273813	0.74109	0.458639	1.18081	no
C14B1.6	C14B1.6	C14B1.6	III:3713467-3719652	A	B	OK	17.8775	17.3172	-0.0318427	0.0861667	0.931334	1.01674	no
C14B1.8	C14B1.8	C14B1.8	III:3713467-3719652	A	B	OK	42.6112	30.8283	-0.323684	0.858691	0.390511	1.21403	no
C14B1.9	C14B1.9	C14B1.9	III:3724255-3726477	A	B	OK	6.36032	8.28993	0.264962	-0.641499	0.521199	1.14424	no
C14B4.2	C14B4.2	C14B4.2	V:19332490-19349281	A	B	OK	6.20516	5.59122	-0.104183	0.277648	0.781283	1.05027	no
C14B9.10	C14B9.10	C14B9.10	III:8130789-8132606	A	B	OK	563.081	520.446	-0.0787373	0.19861	0.842568	1.03521	no
C14B9.3	C14B9.3	C14B9.3	III:8108715-8111101	A	B	OK	22.6427	16.1372	-0.338712	0.850757	0.394904	1.21019	no
C14B9.8	C14B9.8	C14B9.8	III:8138014-8144538	A	B	OK	25.6557	17.9131	-0.359234	1.00152	0.316577	1.25303	no
C14C10.1	C14C10.1	C14C10.1	V:12588233-12589427	A	B	OK	0.330607	0.26092	-0.236714	0.322377	0.747167	1.05827	no
C14C10.2	C14C10.2	C14C10.2	V:12590836-12592284	A	B	OK	12.8315	11.3865	-0.11948	0.365336	0.714861	1.06763	no
C14C10.4	C14C10.4	C14C10.4	V:12592376-12596105	A	B	OK	78.735	59.61	-0.278265	0.759717	0.447424	1.1841	no
C14C10.5	C14C10.5	C14C10.5	V:12600092-12607112	A	B	OK	61.9245	46.0942	-0.295229	0.795687	0.426214	1.19407	no
C14C10.6	C14C10.6	C14C10.6	V:12607221-12607770	A	B	OK	11.3283	8.85666	-0.246135	0.518045	0.604427	1.10533	no
C14C10.7	C14C10.7	C14C10.7	V:12589517-12590462	A	B	OK	1.68841	1.41608	-0.17589	0.278132	0.780911	1.05027	no
C14C10.8	C14C10.8	C14C10.8	V:12596196-12598960	A	B	OK	474.489	387.572	-0.202338	0.545195	0.585619	1.1137	no
C14C11.1	C14C11.1	C14C11.1	V:5663411-5665037	A	B	OK	0.0591726	0.208154	1.25782	-1.40015	0.16147	1.25775	no
C14C11.2	C14C11.2	C14C11.2	V:5660739-5663185	A	B	OK	0.434903	0.746833	0.54072	-0.928752	0.353018	1.23375	no
C14C11.3	C14C11.3	C14C11.3	V:5654258-5658499	A	B	OK	18.699	14.6072	-0.246954	0.633856	0.526175	1.14166	no
C14C11.4	C14C11.4	C14C11.4	V:5647375-5650845	A	B	OK	2.36509	1.47461	-0.472421	0.965886	0.334101	1.24498	no
C14C11.7	C14C11.7	C14C11.7	V:5665236-5665877	A	B	OK	8.09049	8.36228	0.0330418	-0.0561558	0.955218	1.01269	no
C14C6.12	C14C6.12	C14C6.12	V:570399-571006	A	B	OK	0.629164	1.15569	0.608064	-0.726517	0.467522	1.17576	no
C14C6.13	C14C6.13	C14C6.13	V:571859-574568	A	B	NOTEST	0.0395898	0.0636594	0.474974	-0.387815	0.698153	1	no
C14C6.2	C14C6.2	C14C6.2	V:562963-564140	A	B	OK	15.5949	10.769	-0.370269	0.75311	0.451384	1.18345	no
C14C6.3	C14C6.3	C14C6.3	V:543297-545188	A	B	OK	0.751702	0.414421	-0.595458	0.898898	0.368707	1.22634	no
C14C6.5	C14C6.5	C14C6.5	V:536458-537315	A	B	OK	95.0294	54.479	-0.556372	1.25932	0.207913	1.27492	no
C14C6.6	C14C6.6	C14C6.6	V:545672-547877	A	B	NOTEST	0.0215622	0.0259919	0.186841	-0.144727	0.884927	1	no
C14C6.7	C14C6.7	C14C6.7	V:548530-550482	A	B	OK	0.0325114	0.0471754	0.372281	-0.36476	0.715291	1.06749	no
C14C6.8	C14C6.8	C14C6.8	V:551107-552807	A	B	OK	0.0264978	0.0419263	0.458853	-0.374652	0.707919	1.07042	no
C14E2.1	C14E2.1	C14E2.1	X:1826459-1827348	A	B	OK	0.153466	0.0881983	-0.553893	0.494162	0.621192	1.09939	no
C14E2.2	C14E2.2	C14E2.2	X:1806826-1809537	A	B	OK	0.252279	0.0968547	-0.957323	1.12752	0.259524	1.27081	no
C14E2.3	C14E2.3	C14E2.3	X:1810679-1811530	A	B	OK	0.331211	0.401601	0.192704	-0.239463	0.810746	1.04272	no
C14E2.4	C14E2.4	C14E2.4	X:1817549-1821318	A	B	OK	0.200525	0.110525	-0.595698	0.739318	0.459714	1.18009	no
C14E2.5	C14E2.5	C14E2.5	X:1823609-1825334	A	B	OK	0.22685	0.183394	-0.21265	0.2521	0.800963	1.04542	no
C14E2.6	C14E2.6	C14E2.6	X:1827731-1828481	A	B	OK	0.970859	1.22268	0.230618	-0.357184	0.720954	1.06606	no
C14E2.7	C14E2.7	C14E2.7	X:1816354-1816756	A	B	OK	4.67433	5.07259	0.0817648	-0.146548	0.883489	1.02729	no
C14F11.1	C14F11.1	C14F11.1	X:6240911-6242663	A	B	OK	264.974	243.457	-0.0846896	0.244549	0.806806	1.04355	no
C14F11.2	C14F11.2	C14F11.2	X:6208723-6213869	A	B	OK	30.6833	24.1369	-0.23998	0.640422	0.521898	1.14396	no
C14F11.4	C14F11.4	C14F11.4	X:6231264-6233005	A	B	OK	0.950374	1.29803	0.311744	-0.682999	0.494607	1.1585	no
C14F11.6	C14F11.6	C14F11.6	X:6238083-6239044	A	B	OK	53.9512	56.3835	0.0440955	-0.0924878	0.926311	1.01825	no
C14F11.7	C14F11.7	C14F11.7	X:6208120-6208461	A	B	OK	3.22573	3.95707	0.204343	-0.347213	0.728431	1.06421	no
C14F5.1	C14F5.1	C14F5.1	X:7954301-7955646	A	B	OK	120.94	94.3483	-0.248302	0.805327	0.420631	1.19646	no
C14F5.4	C14F5.4	C14F5.4	X:7956161-7958246	A	B	OK	22.9541	19.3723	-0.169649	0.433161	0.664898	1.084	no
C14H10.1	C14H10.1	C14H10.1	X:10233740-10236874	A	B	OK	53.9512	40.9335	-0.276133	0.700193	0.483807	1.16534	no
C14H10.2	C14H10.2	C14H10.2	X:10242267-10251285	A	B	OK	58.4283	47.1781	-0.21387	0.782319	0.434027	1.19022	no
C14H10.3	C14H10.3	C14H10.3	X:10220588-10224481	A	B	OK	42.8906	35.9057	-0.177756	0.475002	0.634786	1.09414	no
C15A11.2	C15A11.2	C15A11.2	I:7387352-7395914	A	B	OK	7.13001	5.00894	-0.353089	0.741527	0.458374	1.18077	no
C15A11.4	C15A11.4	C15A11.4	I:7398903-7400793	A	B	OK	5.27704	5.65956	0.0699799	-0.145485	0.884328	1.02701	no
C15A11.7	C15A11.7	C15A11.7	I:7405025-7408507	A	B	OK	39.0948	41.0938	0.0498663	-0.132646	0.894474	1.02472	no
C15A7.1	C15A7.1	C15A7.1	X:12065185-12070473	A	B	OK	0.630744	0.560275	-0.118473	0.213304	0.83109	1.0382	no
C15A7.2	C15A7.2	C15A7.2	X:12070798-12072108	A	B	OK	4.36489	2.93719	-0.396139	0.791021	0.428932	1.1932	no
C15A7.3	C15A7.3	C15A7.3	X:12073193-12073761	A	B	OK	1.55845	0.80784	-0.657082	0.8997	0.36828	1.2267	no
C15B12.1	C15B12.1	C15B12.1	X:6476767-6478984	A	B	OK	9.80323	5.96228	-0.497259	1.16486	0.244077	1.2761	no
C15B12.2	C15B12.2	C15B12.2	X:6464436-6465686	A	B	OK	0.771284	0.91572	0.171654	-0.280857	0.77882	1.05047	no
C15B12.3	C15B12.3	C15B12.3	X:6467238-6467517	A	B	NOTEST	0.130583	0.120887	-0.0771564	0.0545578	0.956491	1	no
C15B12.4	C15B12.4	C15B12.4	X:6470320-6473703	A	B	OK	15.7798	17.2954	0.0917119	-0.244755	0.806646	1.0437	no
C15B12.6	C15B12.6	C15B12.6	X:6497874-6499791	A	B	OK	15.5096	11.4424	-0.304139	0.74189	0.458154	1.18095	no
C15B12.8	C15B12.8	C15B12.8	X:6474228-6476478	A	B	OK	15.0937	9.57026	-0.455619	1.02779	0.30405	1.25822	no
C15B12.9	C15B12.9	C15B12.9	X:6468886-6469945	A	B	OK	0.284682	0.267452	-0.0624303	0.0793698	0.936739	1.0159	no
C15C6.1	C15C6.1	C15C6.1	I:12202219-12203643	A	B	OK	22.6074	18.5349	-0.198623	0.418602	0.675507	1.08035	no
C15C6.2	C15C6.2	C15C6.2	I:12203787-12205770	A	B	OK	0.722065	0.876179	0.193456	-0.338258	0.735169	1.06201	no
C15C6.3	C15C6.3	C15C6.3	I:12208357-12212194	A	B	OK	34.0102	27.8022	-0.201544	0.538387	0.59031	1.11188	no
C15C6.4	C15C6.4	C15C6.4	I:12213117-12215167	A	B	OK	14.605	10.7853	-0.303179	0.690085	0.490141	1.16181	no
C15C7.1	C15C7.1	C15C7.1	X:3164513-3165641	A	B	OK	16.248	12.6424	-0.250915	0.582325	0.560348	1.12542	no
C15C7.4	C15C7.4	C15C7.4	X:3146563-3147079	A	B	OK	91.5393	63.2217	-0.370121	0.951022	0.341593	1.23997	no
C15C7.5	C15C7.5	C15C7.5	X:3151135-3152452	A	B	OK	272.87	201.174	-0.304825	0.743555	0.457146	1.18128	no
C15C7.6	C15C7.6	C15C7.6	X:3165786-3170499	A	B	OK	1.11625	1.26139	0.122238	-0.232522	0.816133	1.04128	no
C15C7.7	C15C7.7	C15C7.7	X:3165786-3170499	A	B	OK	29.389	19.2693	-0.422106	1.11893	0.26317	1.27104	no
C15C8.1	C15C8.1	C15C8.1	V:12733990-12735839	A	B	OK	43.8927	39.8519	-0.0965777	0.257378	0.796887	1.04618	no
C15C8.3	C15C8.3	C15C8.3	V:12741848-12744858	A	B	OK	318.935	143.889	-0.795945	2.18896	0.0285999	0.898198	no
C15C8.4	C15C8.4	C15C8.4	V:12745007-12747272	A	B	OK	47.3797	41.5096	-0.13227	0.339421	0.734293	1.06225	no
C15C8.5	C15C8.5	C15C8.5	V:12748099-12749771	A	B	OK	3.30435	3.91595	0.169818	-0.342446	0.732015	1.06306	no
C15C8.6	C15C8.6	C15C8.6	V:12749837-12752131	A	B	OK	2.07754	1.77764	-0.155897	0.291412	0.770736	1.05232	no
C15C8.7	C15C8.7	C15C8.7	V:12741848-12744858	A	B	OK	407.147	242.429	-0.518465	1.4174	0.156365	1.26403	no
C15F1.1	C15F1.1	C15F1.1	II:6988710-6991515	A	B	OK	15.0318	10.523	-0.356609	0.822301	0.410906	1.20293	no
C15F1.2	C15F1.2	C15F1.2	II:6979938-6988499	A	B	OK	32.3395	30.1004	-0.0717501	0.171779	0.863611	1.03064	no
C15F1.5	C15F1.5	C15F1.5	II:6967914-6970518	A	B	OK	0.867733	0.729539	-0.173472	0.365694	0.714593	1.06774	no
C15F1.8	C15F1.8	C15F1.8	II:6976742-6977300	A	B	OK	3.70932	3.17483	-0.155595	0.284908	0.775715	1.05111	no
C15F1.9	C15F1.9	C15F1.9	II:6967914-6970518	A	B	OK	3.28203	2.37826	-0.322092	0.475189	0.634652	1.09418	no
C15H11.1	C15H11.1	C15H11.1	V:14393664-14395556	A	B	OK	0.118428	0.18974	0.471345	-0.527353	0.597948	1.10829	no
C15H11.10	C15H11.10	C15H11.10	V:14392078-14392579	A	B	OK	0.215034	0.152484	-0.343737	0.315713	0.752221	1.05794	no
C15H11.11	C15H11.11	C15H11.11	V:14412427-14417636	A	B	OK	4.92577	5.81152	0.165362	-0.356954	0.721126	1.06597	no
C15H11.2	C15H11.2	C15H11.2	V:14408884-14411702	A	B	OK	4.4465	5.2494	0.165997	-0.345591	0.72965	1.06385	no
C15H11.8	C15H11.8	C15H11.8	V:14422554-14423160	A	B	OK	24.6792	19.1431	-0.254016	0.544577	0.586044	1.11323	no
C15H11.9	C15H11.9	C15H11.9	V:14423588-14424817	A	B	OK	161.432	133.248	-0.191869	0.500478	0.616738	1.10121	no
C15H7.3	C15H7.3	C15H7.3	III:9650354-9651860	A	B	NOTEST	0.0413792	0.0119584	-1.24134	0.87776	0.380074	1	no
C15H7.4	C15H7.4	C15H7.4	III:9654309-9655760	A	B	OK	0.427294	0.507038	0.171114	-0.262523	0.792919	1.04716	no
C15H9.10	C15H9.10	C15H9.10	X:6110960-6111721	A	B	OK	28.2268	27.4795	-0.0268315	0.0659573	0.947412	1.01426	no
C15H9.11	C15H9.11	C15H9.11	X:6101174-6105328	A	B	OK	176.49	135.401	-0.265023	0.735273	0.462173	1.17894	no
C15H9.2	C15H9.2	C15H9.2	X:6118733-6120394	A	B	OK	3.5564	2.51028	-0.348354	0.637283	0.523941	1.14313	no
C15H9.3	C15H9.3	C15H9.3	X:6115761-6118009	A	B	OK	2.64144	2.2373	-0.166055	0.324221	0.745771	1.05897	no
C15H9.4	C15H9.4	C15H9.4	X:6101174-6105328	A	B	OK	48.2908	30.1032	-0.47261	1.31112	0.189817	1.27086	no
C15H9.5	C15H9.5	C15H9.5	X:6093243-6097522	A	B	OK	22.0198	16.849	-0.267648	0.72017	0.47142	1.17306	no
C15H9.9	C15H9.9	C15H9.9	X:6122272-6128284	A	B	OK	243.833	195.393	-0.221473	0.609829	0.541975	1.13411	no
C16A11.2	C16A11.2	C16A11.2	II:4238166-4244822	A	B	OK	19.786	18.3062	-0.0777348	0.280953	0.778746	1.05052	no
C16A11.3	C16A11.3	C16A11.3	II:4229544-4234317	A	B	OK	1.84596	2.21909	0.1841	-0.388182	0.697881	1.07268	no
C16A11.4	C16A11.4	C16A11.4	II:4227039-4229126	A	B	OK	8.52397	12.7295	0.401038	-1.01442	0.310384	1.25502	no
C16A11.5	C16A11.5	C16A11.5	II:4223307-4226247	A	B	OK	1.86751	2.32807	0.220432	-0.452412	0.650972	1.08825	no
C16A11.6	C16A11.6	C16A11.6	II:4234943-4237743	A	B	OK	3.55088	5.03662	0.349539	-0.773456	0.439253	1.18827	no
C16A11.7	C16A11.7	C16A11.7	II:4255913-4256933	A	B	OK	0.702138	0.832528	0.170337	-0.278577	0.780569	1.05039	no
C16A11.8	C16A11.8	C16A11.8	II:4257085-4258775	A	B	OK	0.424486	0.555335	0.268692	-0.388802	0.697423	1.07278	no
C16A3.10	C16A3.10	C16A3.10	III:6394185-6396124	A	B	OK	92.8935	91.6785	-0.0131664	0.0462265	0.96313	1.0121	no
C16A3.11	C16A3.11	C16A3.11	III:6374040-6374945	A	B	OK	8.36196	4.88321	-0.53789	0.833729	0.404434	1.20621	no
C16A3.2	C16A3.2	C16A3.2	III:6389774-6390591	A	B	OK	14.8594	12.8415	-0.14595	0.344053	0.730807	1.06352	no
C16A3.3	C16A3.3	C16A3.3	III:6383493-6389343	A	B	OK	32.0699	28.4347	-0.120307	0.332076	0.739832	1.06069	no
C16A3.4	C16A3.4	C16A3.4	III:6381573-6382966	A	B	OK	237.223	192.858	-0.207046	0.56531	0.571863	1.12041	no
C16A3.5	C16A3.5	C16A3.5	III:6380636-6381447	A	B	OK	526.127	448.278	-0.160129	0.417946	0.675986	1.08008	no
C16A3.6	C16A3.6	C16A3.6	III:6379390-6380598	A	B	OK	400.033	298.33	-0.293348	0.792448	0.4281	1.19331	no
C16B8.2	C16B8.2	C16B8.2	X:3958474-3965812	A	B	OK	3.61343	3.28775	-0.0944548	0.211988	0.832117	1.03784	no
C16B8.3	C16B8.3	C16B8.3	X:3968013-3968615	A	B	OK	183.449	106.501	-0.543783	1.45846	0.144714	1.25531	no
C16B8.4	C16B8.4	C16B8.4	X:3970366-3973612	A	B	OK	8.15527	6.79822	-0.182003	0.447857	0.654256	1.0872	no
C16B8.5	C16B8.5	C16B8.5	X:3985080-3985442	A	B	NOTEST	0.109356	0.0881062	-0.216063	0.152779	0.878572	1	no
C16C10.1	C16C10.1	C16C10.1	III:4179034-4186774	A	B	OK	9.58786	7.46083	-0.250831	0.583505	0.559554	1.12567	no
C16C10.11	C16C10.11	C16C10.11	III:4152024-4152874	A	B	OK	256.233	196.938	-0.263197	0.682646	0.49483	1.15831	no
C16C10.12	C16C10.12	C16C10.12	III:4147426-4151512	A	B	OK	0.537717	0.589256	0.0915272	-0.16095	0.872133	1.02918	no
C16C10.13	C16C10.13	C16C10.13	III:4176656-4177466	A	B	OK	0.854337	0.784718	-0.0850007	0.136178	0.89168	1.02548	no
C16C10.2	C16C10.2	C16C10.2	III:4177603-4178639	A	B	OK	52.3713	48.2256	-0.0824701	0.211038	0.832858	1.0376	no
C16C10.3	C16C10.3	C16C10.3	III:4172306-4176132	A	B	OK	18.0324	21.1355	0.158785	-0.428609	0.668208	1.08308	no
C16C10.4	C16C10.4	C16C10.4	III:4171308-4172151	A	B	OK	78.7395	60.3822	-0.265451	0.630194	0.528568	1.14043	no
C16C10.5	C16C10.5	C16C10.5	III:4168808-4171134	A	B	OK	38.1926	36.2464	-0.0523031	0.134905	0.892687	1.02519	no
C16C10.6	C16C10.6	C16C10.6	III:4166916-4168738	A	B	OK	69.5532	58.6261	-0.170912	0.445206	0.656171	1.08669	no
C16C10.8	C16C10.8	C16C10.8	III:4161540-4164145	A	B	OK	88.2041	85.7949	-0.0276948	0.0696935	0.944438	1.01481	no
C16C10.9	C16C10.9	C16C10.9	III:4155360-4157353	A	B	OK	2.18659	2.35139	0.0726639	-0.13576	0.892011	1.02549	no
C16C2.4	C16C2.4	C16C2.4	I:9712830-9715218	A	B	OK	103.651	77.8433	-0.286329	0.757996	0.448454	1.18388	no
C16C4.1	C16C4.1	C16C4.1	II:1894339-1894684	A	B	NOTEST	0.593774	0.353493	-0.518634	0.496862	0.619286	1	no
C16C4.17	C16C4.17	C16C4.17	II:1864733-1864886	A	B	NOTEST	0.476819	0.274743	-0.551301	0.420535	0.674095	1	no
C16C4.7	C16C4.7	C16C4.7	II:1858393-1861407	A	B	OK	1.25012	0.906989	-0.32086	0.541332	0.588279	1.11261	no
C16C8.10	C16C8.10	C16C8.10	II:3464149-3464675	A	B	NOTEST	0	0	0	0	1	1	no
C16C8.11	C16C8.11	C16C8.11	II:3453758-3454607	A	B	OK	2.09496	2.55018	0.196628	-0.377686	0.705664	1.07084	no
C16C8.12	C16C8.12	C16C8.12	II:3452725-3453597	A	B	OK	1.30267	1.38295	0.0598032	-0.10684	0.914916	1.02088	no
C16C8.13	C16C8.13	C16C8.13	II:3451415-3452324	A	B	OK	1.97324	1.71922	-0.137809	0.254707	0.798949	1.04587	no
C16C8.14	C16C8.14	C16C8.14	II:3449247-3450989	A	B	OK	3.07553	2.90014	-0.0587165	0.121592	0.903222	1.02328	no
C16C8.16	C16C8.16	C16C8.16	II:3445759-3448734	A	B	OK	3.42286	4.00315	0.156605	-0.350405	0.726035	1.06462	no
C16C8.17	C16C8.17	C16C8.17	II:3440821-3442440	A	B	OK	0.0985837	0.0794294	-0.216037	0.242085	0.808714	1.04315	no
C16C8.18	C16C8.18	C16C8.18	II:3429400-3431228	A	B	OK	0.307221	0.20149	-0.421827	0.521133	0.602274	1.10599	no
C16C8.19	C16C8.19	C16C8.19	II:3458495-3459018	A	B	NOTEST	0	0.0641861	1.79769e+308	1.79769e+308	0.158655	1	no
C16C8.2	C16C8.2	C16C8.2	II:3431299-3436507	A	B	OK	26.0782	19.9797	-0.266382	0.591386	0.554262	1.12879	no
C16C8.4	C16C8.4	C16C8.4	II:3443577-3444360	A	B	OK	5.25284	5.05518	-0.0383568	0.0789178	0.937098	1.01586	no
C16C8.5	C16C8.5	C16C8.5	II:3444722-3445359	A	B	OK	8.82529	9.79914	0.104673	-0.223885	0.822846	1.04014	no
C16C8.7	C16C8.7	C16C8.7	II:3459613-3460309	A	B	NOTEST	0	0	0	0	1	1	no
C16C8.8	C16C8.8	C16C8.8	II:3461147-3461676	A	B	NOTEST	0.210564	0.0739495	-1.04641	0.854388	0.39289	1	no
C16C8.9	C16C8.9	C16C8.9	II:3462604-3463189	A	B	NOTEST	0	0	0	0	1	1	no
C16D2.1	C16D2.1	C16D2.1	II:9132126-9134418	A	B	OK	0.268522	0.268832	0.00115651	-0.0013528	0.998921	1.00431	no
C16D6.1	C16D6.1	C16D6.1	X:12525306-12526142	A	B	OK	0.992355	0.873649	-0.127403	0.206258	0.836589	1.03672	no
C16D6.2	C16D6.2	C16D6.2	X:12536934-12551598	A	B	OK	8.92689	9.37425	0.0488983	-0.12676	0.89913	1.02431	no
C16D6.3	C16D6.3	C16D6.3	X:12526580-12527207	A	B	NOTEST	0	0	0	0	1	1	no
C16D9.1	C16D9.1	C16D9.1	V:8259122-8261111	A	B	OK	32.8145	19.8334	-0.503502	1.31729	0.18774	1.26914	no
C16D9.10	C16D9.10	C16D9.10	V:8247693-8247769	A	B	NOTEST	0	0	0	0	1	1	no
C16D9.11	C16D9.11	C16D9.11	V:8228107-8238158	A	B	OK	6.55223	15.0036	0.828486	-1.01181	0.311628	1.25416	no
C16D9.3	C16D9.3	C16D9.3	V:8238765-8239355	A	B	OK	0.798502	0.540364	-0.390495	0.528308	0.597286	1.10841	no
C16D9.4	C16D9.4	C16D9.4	V:8240737-8242808	A	B	OK	5.60641	3.27035	-0.539013	1.15182	0.249394	1.27421	no
C16D9.5	C16D9.5	C16D9.5	V:8243576-8245048	A	B	OK	0.617612	0.927168	0.406274	-0.704876	0.480887	1.16652	no
C16D9.6	C16D9.6	C16D9.6	V:8248108-8250096	A	B	OK	6.17349	5.34847	-0.143453	0.306786	0.759006	1.05566	no
C16D9.8	C16D9.8	C16D9.8	V:8261196-8263356	A	B	OK	0.843629	0.816121	-0.0331508	0.0446526	0.964384	1.01176	no
C16D9.9	C16D9.9	C16D9.9	V:8264047-8264470	A	B	OK	1.58377	2.9421	0.619316	-0.899108	0.368595	1.2263	no
C16E9.1	C16E9.1	C16E9.1	X:6940429-6943564	A	B	OK	32.1536	28.2874	-0.128108	0.336849	0.736231	1.06184	no
C16E9.2	C16E9.2	C16E9.2	X:6935695-6938987	A	B	OK	36.1803	26.6191	-0.306886	1.01551	0.309864	1.25523	no
C16H3.1	C16H3.1	C16H3.1	X:17617737-17619369	A	B	OK	4.02168	3.15037	-0.244179	0.473031	0.636191	1.09348	no
C16H3.3	C16H3.3	C16H3.3	X:17601540-17609959	A	B	OK	66.7207	47.539	-0.338964	1.31983	0.186892	1.26921	no
C16H3.5	C16H3.5	C16H3.5	X:17598699-17598719	A	B	NOTEST	0	0	0	0	1	1	no
C17A2.2	C17A2.2	C17A2.2	II:3846320-3848038	A	B	NOTEST	0.0273835	0	-1.79769e+308	-1.79769e+308	0.158655	1	no
C17A2.3	C17A2.3	C17A2.3	II:3843601-3845502	A	B	NOTEST	0	0	0	0	1	1	no
C17A2.4	C17A2.4	C17A2.4	II:3839854-3841265	A	B	NOTEST	0.0337751	0.0272093	-0.216166	0.152852	0.878515	1	no
C17A2.5	C17A2.5	C17A2.5	II:3833242-3836008	A	B	NOTEST	0.0711617	0.0135644	-1.65751	1.42436	0.154343	1	no
C17A2.7	C17A2.7	C17A2.7	II:3841906-3843398	A	B	NOTEST	0	0	0	0	1	1	no
C17B7.10	C17B7.10	C17B7.10	V:3340039-3342571	A	B	OK	0.190221	0.234736	0.210272	-0.288024	0.773328	1.05153	no
C17B7.12	C17B7.12	C17B7.12	V:3353088-3353747	A	B	OK	0.238793	0.107898	-0.794408	0.787959	0.430721	1.19205	no
C17B7.13	C17B7.13	C17B7.13	V:3328481-3330250	A	B	OK	0.291739	0.295378	0.0123947	-0.0186004	0.98516	1.00721	no
C17B7.2	C17B7.2	C17B7.2	V:3348455-3350734	A	B	OK	0.851231	0.946071	0.105634	-0.166401	0.867842	1.02952	no
C17B7.3	C17B7.3	C17B7.3	V:3342629-3343691	A	B	NOTEST	0.0541341	0.064627	0.177168	-0.137234	0.890846	1	no
C17B7.4	C17B7.4	C17B7.4	V:3339173-3339857	A	B	OK	0.181164	0.218156	0.185806	-0.205294	0.837342	1.03642	no
C17B7.5	C17B7.5	C17B7.5	V:3333466-3338831	A	B	OK	0.0550651	0.0468296	-0.162001	0.190865	0.848632	1.0339	no
C17B7.7	C17B7.7	C17B7.7	V:3325277-3328169	A	B	OK	0.506219	0.369839	-0.313902	0.573002	0.566643	1.12224	no
C17B7.8	C17B7.8	C17B7.8	V:3320573-3323938	A	B	OK	0.0667449	0.0449567	-0.395179	0.418793	0.675368	1.08035	no
C17B7.9	C17B7.9	C17B7.9	V:3330740-3331939	A	B	OK	0.155906	0.0492547	-1.15225	0.922109	0.356472	1.23178	no
C17C3.1	C17C3.1	C17C3.1	II:5570607-5574914	A	B	OK	67.0351	73.6832	0.0945573	-0.443112	0.657685	1.08607	no
C17C3.11	C17C3.11	C17C3.11	II:5537805-5538975	A	B	NOTEST	0.040329	0.0679486	0.521681	-0.448012	0.654145	1	no
C17C3.13	C17C3.13	C17C3.13	II:5567756-5568367	A	B	NOTEST	0.148946	0.0681111	-0.782445	0.746969	0.455083	1	no
C17C3.15	C17C3.15	C17C3.15	II:5570607-5574914	A	B	OK	17.28	23.2185	0.295399	-0.691385	0.489323	1.16237	no
C17C3.16	C17C3.16	C17C3.16	II:5543568-5543678	A	B	NOTEST	1.72104	0.490756	-1.25473	1.08208	0.279215	1	no
C17C3.17	C17C3.17	C17C3.17	II:5544134-5544244	A	B	NOTEST	0.613543	0	-1.79769e+308	-1.79769e+308	0.158655	1	no
C17C3.2	C17C3.2	C17C3.2	II:5566052-5566663	A	B	NOTEST	0.110902	0.0546094	-0.708444	0.586887	0.55728	1	no
C17C3.3	C17C3.3	C17C3.3	II:5561733-5563494	A	B	OK	9.86746	3.27768	-1.10211	2.27105	0.0231438	0.834305	no
C17C3.5	C17C3.5	C17C3.5	II:5551905-5552289	A	B	OK	0.404645	0.262242	-0.433744	0.464831	0.642053	1.09113	no
C17C3.6	C17C3.6	C17C3.6	II:5550016-5550501	A	B	OK	0.368343	0.0627204	-1.77033	1.51539	0.129674	1.23989	no
C17C3.9	C17C3.9	C17C3.9	II:5531368-5532225	A	B	NOTEST	0	0	0	0	1	1	no
C17D12.1	C17D12.1	C17D12.1	I:11611659-11616127	A	B	OK	28.0854	21.9583	-0.246106	0.625006	0.531967	1.13881	no
C17D12.3	C17D12.3	C17D12.3	I:11616760-11620251	A	B	OK	20.6863	15.3722	-0.296912	0.747815	0.454572	1.18208	no
C17D12.5	C17D12.5	C17D12.5	I:11586223-11587282	A	B	OK	0.986433	0.593953	-0.507295	0.699207	0.484423	1.1649	no
C17D12.7	C17D12.7	C17D12.7	I:11604598-11611289	A	B	OK	9.73196	8.82497	-0.0978301	0.252548	0.800618	1.04548	no
C17E4.1	C17E4.1	C17E4.1	I:9408346-9410085	A	B	OK	0.255628	0.197739	-0.256773	0.363656	0.716115	1.06735	no
C17E4.10	C17E4.10	C17E4.10	I:9435367-9450722	A	B	OK	84.1798	74.4564	-0.12274	0.337182	0.73598	1.06181	no
C17E4.11	C17E4.11	C17E4.11	I:9419411-9420804	A	B	OK	8.28531	6.75914	-0.203588	0.475609	0.634353	1.09434	no
C17E4.2	C17E4.2	C17E4.2	I:9410604-9416645	A	B	OK	17.0296	11.1791	-0.420909	1.1447	0.252332	1.27258	no
C17E4.3	C17E4.3	C17E4.3	I:9416890-9418864	A	B	OK	0.681933	0.925395	0.305289	-0.525483	0.599247	1.10747	no
C17E4.4	C17E4.4	C17E4.4	I:9419411-9420804	A	B	OK	0.037601	0	-1.79769e+308	-1.79769e+308	5.47207e-62	5.99082e-59	yes
C17E4.6	C17E4.6	C17E4.6	I:9422546-9431103	A	B	OK	52.4366	48.0496	-0.0873725	0.234757	0.814397	1.04159	no
C17E4.9	C17E4.9	C17E4.9	I:9431239-9434106	A	B	OK	319.546	239.709	-0.287479	0.797739	0.425022	1.19422	no
C17E7.10	C17E7.10	C17E7.10	V:3898612-3900015	A	B	OK	0.0792412	0.0819715	0.033875	-0.0388769	0.968989	1.01051	no
C17E7.12	C17E7.12	C17E7.12	V:3890777-3891839	A	B	OK	0.183157	0.0798024	-0.830789	0.678336	0.497559	1.15702	no
C17E7.13	C17E7.13	C17E7.13	V:3887562-3889066	A	B	OK	3.1607	2.15556	-0.382743	0.718064	0.472718	1.17229	no
C17E7.4	C17E7.4	C17E7.4	V:3892668-3894386	A	B	OK	0.152075	0.114153	-0.286832	0.352609	0.724382	1.06532	no
C17E7.9	C17E7.9	C17E7.9	V:3889195-3890674	A	B	OK	0.234066	0.387245	0.503455	-0.70595	0.480219	1.16723	no
C17F3.1	C17F3.1	C17F3.1	I:6665183-6670404	A	B	OK	0.248748	0.189627	-0.27138	0.252419	0.800717	1.04549	no
C17F3.3	C17F3.3	C17F3.3	I:6682368-6683373	A	B	OK	0.83878	0.460812	-0.598958	0.914005	0.360714	1.22906	no
C17F4.1	C17F4.1	C17F4.1	II:3250308-3250852	A	B	NOTEST	0	0.0558218	1.79769e+308	1.79769e+308	0.158655	1	no
C17F4.11	C17F4.11	C17F4.11	II:3237470-3238052	A	B	OK	1.05453	1.76081	0.512681	-0.815132	0.414997	1.19983	no
C17F4.12	C17F4.12	C17F4.12	II:3243686-3244151	A	B	OK	0.317235	0.931392	1.07704	-1.18144	0.237428	1.27752	no
C17F4.2	C17F4.2	C17F4.2	II:3248686-3249383	A	B	OK	23.8385	22.7583	-0.0463731	0.086189	0.931316	1.01675	no
C17F4.3	C17F4.3	C17F4.3	II:3240539-3241722	A	B	OK	0.652875	1.80451	1.01666	-1.39488	0.163052	1.25835	no
C17F4.5	C17F4.5	C17F4.5	II:3246368-3248114	A	B	OK	1.86635	2.80757	0.408335	-0.718602	0.472386	1.17251	no
C17F4.7	C17F4.7	C17F4.7	II:3245109-3246011	A	B	OK	2511.65	1805.79	-0.329942	0.77539	0.43811	1.18915	no
C17F4.8	C17F4.8	C17F4.8	II:3230871-3234808	A	B	OK	2.06892	1.66756	-0.215665	0.392487	0.694698	1.07382	no
C17G1.1	C17G1.1	C17G1.1	X:9919233-9920278	A	B	OK	1.02442	0.489599	-0.738292	1.23682	0.216154	1.27778	no
C17G1.2	C17G1.2	C17G1.2	X:9921489-9922698	A	B	OK	0.154618	0.133266	-0.148612	0.17699	0.859517	1.03166	no
C17G1.4	C17G1.4	C17G1.4	X:9925854-9931392	A	B	OK	21.6485	19.3618	-0.111631	0.389317	0.697042	1.07288	no
C17G1.5	C17G1.5	C17G1.5	X:9941561-9944705	A	B	OK	19.1402	18.1646	-0.0523141	0.133832	0.893536	1.02506	no
C17G1.7	C17G1.7	C17G1.7	X:9952512-9954472	A	B	OK	74.967	65.2883	-0.138235	0.360208	0.718692	1.06645	no
C17G1.8	C17G1.8	C17G1.8	X:9933298-9937056	A	B	OK	28.5733	24.7878	-0.142121	0.358158	0.720225	1.06598	no
C17G10.1	C17G10.1	C17G10.1	II:5596529-5598420	A	B	OK	13.9976	11.931	-0.159749	0.406325	0.684504	1.07757	no
C17G10.2	C17G10.2	C17G10.2	II:5594705-5596327	A	B	OK	21.5264	17.6901	-0.196275	0.497982	0.618497	1.1006	no
C17G10.3	C17G10.3	C17G10.3	II:5583082-5584664	A	B	OK	0.952705	0.977808	0.0260077	-0.0469227	0.962575	1.01212	no
C17G10.6	C17G10.6	C17G10.6	II:5599899-5603264	A	B	OK	7.24779	5.05996	-0.359338	1.07869	0.280725	1.26674	no
C17G10.7	C17G10.7	C17G10.7	II:5606764-5607794	A	B	OK	12.3347	13.1774	0.0660942	-0.146845	0.883254	1.02741	no
C17G10.9	C17G10.9	C17G10.9	II:5619559-5622455	A	B	OK	98.4882	74.9605	-0.272976	0.787152	0.431193	1.19155	no
C17H1.10	C17H1.10	C17H1.10	I:13133738-13135980	A	B	OK	1.6426	3.38137	0.722002	-1.31349	0.189017	1.27048	no
C17H1.13	C17H1.13	C17H1.13	I:13124161-13125670	A	B	OK	1.75033	4.79209	1.00716	-1.87396	0.0609354	1.11783	no
C17H1.14	C17H1.14	C17H1.14	I:13107477-13109764	A	B	OK	1.00113	1.66462	0.508466	-0.902038	0.367037	1.227	no
C17H1.2	C17H1.2	C17H1.2	I:13102776-13103045	A	B	OK	1.08165	2.42967	0.809268	-0.986921	0.323681	1.24887	no
C17H1.3	C17H1.3	C17H1.3	I:13104238-13106284	A	B	OK	3.04028	7.14501	0.854463	-1.79693	0.0723472	1.15781	no
C17H1.4	C17H1.4	C17H1.4	I:13110519-13112416	A	B	OK	2.56995	5.02299	0.670141	-1.32673	0.184598	1.26787	no
C17H1.5	C17H1.5	C17H1.5	I:13113622-13116420	A	B	OK	4.38528	11.1638	0.93442	-2.02813	0.0425466	1.02374	no
C17H1.6	C17H1.6	C17H1.6	I:13130928-13132398	A	B	OK	2.83976	4.97318	0.560341	-1.13797	0.255133	1.27143	no
C17H1.7	C17H1.7	C17H1.7	I:13136571-13138507	A	B	OK	12.5492	23.1934	0.614209	-1.57726	0.114736	1.22705	no
C17H1.8	C17H1.8	C17H1.8	I:13128455-13130026	A	B	OK	0.486567	1.95279	1.38964	-2.08239	0.0373065	0.982752	no
C17H1.9	C17H1.9	C17H1.9	I:13121108-13123393	A	B	OK	0.552173	2.43216	1.48267	-2.37935	0.0173434	0.744903	no
C17H11.1	C17H11.1	C17H11.1	X:8173849-8180805	A	B	OK	11.9662	9.77704	-0.202052	0.511661	0.608889	1.10467	no
C17H11.2	C17H11.2	C17H11.2	X:8169869-8172808	A	B	OK	14.5001	8.94226	-0.483368	1.28591	0.198475	1.27383	no
C17H11.4	C17H11.4	C17H11.4	X:8180970-8181580	A	B	NOTEST	0.108505	0.081589	-0.285102	0.20559	0.837111	1	no
C17H11.5	C17H11.5	C17H11.5	X:8183043-8183477	A	B	OK	3.71707	4.26376	0.137215	-0.235205	0.814049	1.04158	no
C17H11.6	C17H11.6	C17H11.6	X:8185119-8203724	A	B	OK	47.1287	40.5077	-0.15139	0.715826	0.474099	1.17142	no
C17H12.10	C17H12.10	C17H12.10	IV:6806811-6809614	A	B	OK	22.2676	18.7461	-0.172147	0.431022	0.666452	1.08375	no
C17H12.11	C17H12.11	C17H12.11	IV:6804762-6805986	A	B	OK	20.0905	14.8017	-0.305502	0.724567	0.468718	1.17429	no
C17H12.12	C17H12.12	C17H12.12	IV:6795424-6798534	A	B	OK	1.11107	1.11505	0.00357118	-0.00675305	0.994612	1.00521	no
C17H12.13	C17H12.13	C17H12.13	IV:6770793-6779771	A	B	OK	84.5328	67.2941	-0.228067	0.858313	0.39072	1.21399	no
C17H12.2	C17H12.2	C17H12.2	IV:6786841-6789605	A	B	OK	22.7286	19.4138	-0.157643	0.431481	0.666119	1.08393	no
C17H12.3	C17H12.3	C17H12.3	IV:6793917-6795208	A	B	OK	0.754564	0.501411	-0.408714	0.698497	0.484867	1.16469	no
C17H12.5	C17H12.5	C17H12.5	IV:6815922-6817561	A	B	OK	0.299209	0.318218	0.0615963	-0.094907	0.924389	1.01875	no
C17H12.6	C17H12.6	C17H12.6	IV:6821325-6822472	A	B	OK	1.98953	1.69923	-0.157727	0.292927	0.769578	1.0526	no
C17H12.8	C17H12.8	C17H12.8	IV:6818589-6820627	A	B	OK	93.2398	97.2848	0.0424688	-0.107086	0.91472	1.02088	no
C18A11.1	C18A11.1	C18A11.1	X:8069527-8070200	A	B	OK	98.6834	69.1234	-0.356024	0.904645	0.365654	1.22737	no
C18A11.2	C18A11.2	C18A11.2	X:8067627-8067963	A	B	OK	35.5301	43.8865	0.211228	-0.448562	0.653748	1.08738	no
C18A11.3	C18A11.3	C18A11.3	X:8061070-8065534	A	B	OK	33.5887	14.6025	-0.833	2.04992	0.0403719	1.00544	no
C18A11.4	C18A11.4	C18A11.4	X:8045492-8047357	A	B	OK	0.316626	0.132939	-0.867827	0.991863	0.321265	1.24985	no
C18A11.6	C18A11.6	C18A11.6	X:8033312-8034758	A	B	OK	0	0.052866	1.79769e+308	1.79769e+308	0.158655	1.26122	no
C18A3.1	C18A3.1	C18A3.1	II:5720129-5727639	A	B	OK	5.6195	3.38872	-0.505789	1.07214	0.283657	1.26511	no
C18A3.10	C18A3.10	C18A3.10	II:5714890-5716217	A	B	OK	6.95667	5.84257	-0.17453	0.337888	0.735447	1.06206	no
C18A3.11	C18A3.11	C18A3.11	II:5730999-5731708	A	B	NOTEST	0.119816	0.0440913	-0.999697	0.826856	0.408319	1	no
C18A3.12	C18A3.12	C18A3.12	II:5701628-5701693	A	B	NOTEST	0	0	0	0	1	1	no
C18A3.2	C18A3.2	C18A3.2	II:5718111-5719954	A	B	OK	21.0885	17.3487	-0.195213	0.495581	0.62019	1.09982	no
C18A3.3	C18A3.3	C18A3.3	II:5716273-5717988	A	B	OK	87.2017	69.1328	-0.232194	0.559993	0.575484	1.11832	no
C18A3.4	C18A3.4	C18A3.4	II:5707658-5712302	A	B	OK	54.5782	49.6566	-0.094503	0.258054	0.796365	1.04635	no
C18A3.5	C18A3.5	C18A3.5	II:5712326-5714790	A	B	OK	111.708	93.9261	-0.173381	0.665871	0.505494	1.15324	no
C18A3.7	C18A3.7	C18A3.7	II:5729615-5730389	A	B	OK	0.709447	0.279864	-0.930181	1.21499	0.224371	1.27726	no
C18A3.9	C18A3.9	C18A3.9	II:5714890-5716217	A	B	OK	0.385647	0.644389	0.513382	-0.638413	0.523205	1.14371	no
C18B10.6	C18B10.6	C18B10.6	V:7479097-7480858	A	B	OK	4.98038	1.78503	-1.02607	2.01757	0.0436357	1.03158	no
C18B12.1	C18B12.1	C18B12.1	X:15012601-15012844	A	B	NOTEST	0.265111	0.402956	0.418679	-0.34185	0.732464	1	no
C18B12.2	C18B12.2	C18B12.2	X:15026225-15031002	A	B	OK	18.6586	16.8651	-0.101065	0.2704	0.786852	1.04871	no
C18B12.4	C18B12.4	C18B12.4	X:15036614-15040520	A	B	OK	84.6849	49.1857	-0.543334	1.49313	0.135402	1.24539	no
C18B12.6	C18B12.6	C18B12.6	X:15003993-15007226	A	B	OK	21.0913	14.5137	-0.373763	1.00189	0.316398	1.25291	no
C18B2.1	C18B2.1	C18B2.1	X:3623508-3630871	A	B	OK	5.54056	5.08994	-0.0848295	0.184692	0.85347	1.0327	no
C18B2.2	C18B2.2	C18B2.2	X:3623508-3630871	A	B	OK	2.52908	3.07679	0.196034	-0.4224	0.672733	1.08113	no
C18B2.3	C18B2.3	C18B2.3	X:3601786-3604273	A	B	OK	119.3	79.1344	-0.410494	1.12077	0.262385	1.27089	no
C18B2.4	C18B2.4	C18B2.4	X:3604357-3605737	A	B	OK	104.491	68.2656	-0.425697	1.18046	0.237817	1.27785	no
C18B2.5	C18B2.5	C18B2.5	X:3606726-3611081	A	B	OK	157.796	94.4709	-0.513011	1.89367	0.0582694	1.10676	no
C18B2.6	C18B2.6	C18B2.6	X:3613383-3617365	A	B	OK	5.17747	4.26249	-0.194464	0.447091	0.654809	1.08688	no
C18C4.1	C18C4.1	C18C4.1	V:5561342-5564044	A	B	OK	0.521114	1.00059	0.652376	-1.09571	0.273205	1.26766	no
C18C4.5	C18C4.5	C18C4.5	V:5550136-5557093	A	B	OK	35.6945	26.8384	-0.285162	0.846679	0.397174	1.20916	no
C18C4.6	C18C4.6	C18C4.6	V:5564117-5564496	A	B	OK	1.17101	1.55726	0.285062	-0.412333	0.680095	1.07908	no
C18C4.7	C18C4.7	C18C4.7	V:5565998-5567024	A	B	OK	0.249381	0.173305	-0.363929	0.378099	0.705357	1.0709	no
C18C4.9	C18C4.9	C18C4.9	V:5568020-5570345	A	B	OK	15.4993	14.7002	-0.0529317	0.132107	0.894899	1.02453	no
C18D1.2	C18D1.2	C18D1.2	II:10056225-10060497	A	B	OK	1.73063	1.09107	-0.461329	0.847584	0.39667	1.20934	no
C18D11.1	C18D11.1	C18D11.1	III:11816458-11822396	A	B	OK	107.319	95.1331	-0.120533	0.308719	0.757536	1.05616	no
C18D11.3	C18D11.3	C18D11.3	III:11823672-11824321	A	B	OK	68.1536	61.251	-0.106784	0.241089	0.809487	1.04308	no
C18D11.6	C18D11.6	C18D11.6	III:11809877-11810850	A	B	OK	58.9767	156.666	0.976973	-2.21421	0.0268141	0.883156	no
C18D11.7	C18D11.7	C18D11.7	III:11804462-11806660	A	B	OK	0.413321	0.365708	-0.12239	0.168285	0.866359	1.02976	no
C18D11.9	C18D11.9	C18D11.9	III:11808215-11809442	A	B	OK	0.51671	0.929148	0.586786	-0.748171	0.454357	1.18219	no
C18D4.1	C18D4.1	C18D4.1	V:17520958-17527276	A	B	OK	1.61726	0.853462	-0.639186	1.40269	0.16071	1.25693	no
C18D4.3	C18D4.3	C18D4.3	V:17532149-17532583	A	B	NOTEST	0.10708	0.170294	0.463946	-0.378811	0.704828	1	no
C18D4.4	C18D4.4	C18D4.4	V:17530299-17531307	A	B	OK	0.379793	0.9187	0.883333	-1.10765	0.268012	1.26901	no
C18D4.6	C18D4.6	C18D4.6	V:17535628-17538170	A	B	OK	11.9734	10.3286	-0.147773	0.468875	0.639159	1.0921	no
C18D4.8	C18D4.8	C18D4.8	V:17543971-17546782	A	B	OK	1.37596	0.951263	-0.369117	0.697276	0.48563	1.16405	no
C18E3.1	C18E3.1	C18E3.1	I:4212743-4214263	A	B	OK	0.231513	0.364258	0.453226	-0.63746	0.523825	1.14331	no
C18E3.2	C18E3.2	C18E3.2	I:4210978-4212668	A	B	OK	41.9079	29.146	-0.363158	0.950237	0.341992	1.24002	no
C18E3.3	C18E3.3	C18E3.3	I:4203459-4208521	A	B	OK	28.6443	20.8259	-0.318759	0.858077	0.39085	1.21377	no
C18E3.4	C18E3.4	C18E3.4	I:4193242-4203307	A	B	OK	0.632319	0.753042	0.174727	-0.246327	0.805429	1.04394	no
C18E3.5	C18E3.5	C18E3.5	I:4193242-4203307	A	B	OK	2.70351	2.74489	0.0151911	-0.0301533	0.975945	1.00895	no
C18E3.6	C18E3.6	C18E3.6	I:4190159-4193215	A	B	OK	14.8564	13.2451	-0.114802	0.296039	0.7672	1.05322	no
C18E3.9	C18E3.9	C18E3.9	I:4214363-4215754	A	B	OK	14.2856	9.99352	-0.357317	0.871427	0.383521	1.21792	no
C18E9.10	C18E9.10	C18E9.10	II:8955152-8964803	A	B	OK	23.1216	19.3477	-0.178194	0.430206	0.667046	1.08339	no
C18E9.2	C18E9.2	C18E9.2	II:8964965-8966805	A	B	OK	140.361	115.685	-0.193347	0.469862	0.638453	1.09267	no
C18E9.4	C18E9.4	C18E9.4	II:8955152-8964803	A	B	OK	236.888	197.744	-0.180615	0.478417	0.632354	1.09515	no
C18E9.5	C18E9.5	C18E9.5	II:8969895-8971597	A	B	OK	43.193	21.5892	-0.693485	1.75474	0.079303	1.16476	no
C18E9.6	C18E9.6	C18E9.6	II:8971898-8973478	A	B	OK	83.441	61.4491	-0.305931	0.751942	0.452086	1.18275	no
C18E9.7	C18E9.7	C18E9.7	II:8978491-8982590	A	B	OK	18.7054	18.8164	0.00591554	-0.014223	0.988652	1.00634	no
C18E9.8	C18E9.8	C18E9.8	II:8985931-8987969	A	B	OK	0.0386242	0.0526144	0.30911	-0.350553	0.725924	1.06472	no
C18E9.9	C18E9.9	C18E9.9	II:8988270-8989456	A	B	OK	116.767	83.2928	-0.337814	0.93741	0.348548	1.23756	no
C18F10.2	C18F10.2	C18F10.2	III:6273103-6275960	A	B	OK	3.8434	4.10462	0.0657563	-0.151372	0.879682	1.02766	no
C18F10.7	C18F10.7	C18F10.7	III:6276005-6278301	A	B	OK	48.5551	42.0241	-0.144454	0.405842	0.684859	1.07749	no
C18F10.9	C18F10.9	C18F10.9	III:6271504-6272903	A	B	NOTEST	0.126298	0.0507852	-0.911043	0.743864	0.456959	1	no
C18F3.4	C18F3.4	C18F3.4	IV:8083950-8086632	A	B	OK	46.5967	31.7681	-0.383067	1.00548	0.314667	1.25295	no
C18G1.1	C18G1.1	C18G1.1	V:4779040-4779721	A	B	OK	4.30147	4.3081	0.00154162	-0.00279749	0.997768	1.00443	no
C18G1.2	C18G1.2	C18G1.2	V:4770484-4772903	A	B	OK	8.76548	6.06726	-0.367914	0.798787	0.424414	1.19493	no
C18G1.3	C18G1.3	C18G1.3	V:4761340-4763944	A	B	NOTEST	0.0355056	0	-1.79769e+308	-1.79769e+308	0.158655	1	no
C18G1.6	C18G1.6	C18G1.6	V:4750407-4753622	A	B	OK	1.08071	1.04988	-0.0289407	0.0522879	0.958299	1.01214	no
C18G1.7	C18G1.7	C18G1.7	V:4745382-4747903	A	B	OK	0.395598	0.277722	-0.353776	0.549628	0.582575	1.11486	no
C18G1.8	C18G1.8	C18G1.8	V:4764079-4766516	A	B	OK	0.414392	0.507331	0.202351	-0.313691	0.753756	1.05744	no
C18G1.9	C18G1.9	C18G1.9	V:4767834-4769509	A	B	OK	0.0991145	0.27187	1.00905	-1.32716	0.184455	1.26776	no
C18H2.1	C18H2.1	C18H2.1	III:7662355-7672081	A	B	OK	1.7834	2.02837	0.128709	-0.304698	0.760596	1.05509	no
C18H2.2	C18H2.2	C18H2.2	III:7678947-7680785	A	B	OK	7.45114	8.72313	0.157611	-0.376824	0.706305	1.07064	no
C18H2.3	C18H2.3	C18H2.3	III:7684297-7687085	A	B	NOTEST	0.026458	0.0118243	-0.805406	0.63673	0.524301	1	no
C18H2.4	C18H2.4	C18H2.4	III:7694617-7700260	A	B	OK	0.0669419	0.10144	0.415644	-0.564721	0.572263	1.11987	no
C18H2.5	C18H2.5	C18H2.5	III:7689283-7694172	A	B	OK	0.0271324	0.0371028	0.312965	-0.346341	0.729087	1.06399	no
C18H7.1	C18H7.1	C18H7.1	IV:615566-621120	A	B	OK	44.1581	37.7827	-0.155925	0.378452	0.705095	1.07098	no
C18H7.10	C18H7.10	C18H7.10	IV:583812-585912	A	B	OK	1.67306	1.58327	-0.0551619	0.103533	0.91754	1.02027	no
C18H7.11	C18H7.11	C18H7.11	IV:596904-598732	A	B	OK	6.37667	3.72564	-0.537406	1.08981	0.275798	1.26782	no
C18H7.4	C18H7.4	C18H7.4	IV:592484-595167	A	B	OK	0.107322	0.118087	0.0955909	-0.115659	0.907923	1.02238	no
C18H7.5	C18H7.5	C18H7.5	IV:586290-587712	A	B	OK	0	0	0	0	1	1.00166	no
C18H7.6	C18H7.6	C18H7.6	IV:589098-592446	A	B	OK	6.58298	6.16746	-0.0652001	0.156862	0.875354	1.02868	no
C18H7.7	C18H7.7	C18H7.7	IV:595760-596441	A	B	NOTEST	0	0.0592583	1.79769e+308	1.79769e+308	0.158655	1	no
C18H7.9	C18H7.9	C18H7.9	IV:602990-603643	A	B	OK	1.65414	2.66174	0.475698	-0.825311	0.409195	1.20404	no
C18H9.1	C18H9.1	C18H9.1	II:6699110-6700427	A	B	OK	1.08184	1.19105	0.0961714	-0.132353	0.894705	1.02462	no
C18H9.2	C18H9.2	C18H9.2	II:6689996-6691679	A	B	OK	40.2692	31.4184	-0.248192	0.539332	0.589658	1.11201	no
C18H9.3	C18H9.3	C18H9.3	II:6684193-6688585	A	B	OK	30.9893	21.5679	-0.362436	0.996085	0.319209	1.25088	no
C18H9.5	C18H9.5	C18H9.5	II:6692703-6695250	A	B	OK	12.5277	8.03152	-0.444564	1.04512	0.295969	1.26223	no
C18H9.6	C18H9.6	C18H9.6	II:6700533-6701569	A	B	OK	151.979	126.094	-0.186712	0.4892	0.6247	1.0983	no
C23F12.3	C23F12.3	C23F12.3	X:9392062-9394633	A	B	OK	0.724855	0.733887	0.0123833	-0.0161449	0.987119	1.00681	no
C23F12.4	C23F12.4	C23F12.4	X:9387366-9389120	A	B	OK	33.51	23.5753	-0.351646	0.890543	0.373175	1.22416	no
C23G10.1	C23G10.1	C23G10.1	III:6209227-6212771	A	B	OK	0.297991	0.353854	0.171822	-0.28958	0.772138	1.0519	no
C23G10.10	C23G10.10	C23G10.10	III:6213055-6213867	A	B	OK	1.93581	1.47307	-0.27318	0.447901	0.654225	1.08721	no
C23G10.11	C23G10.11	C23G10.11	III:6215108-6215486	A	B	OK	0.543101	3.998	1.99625	-2.74661	0.00602153	0.452462	no
C23G10.2	C23G10.2	C23G10.2	III:6208132-6209087	A	B	OK	193.696	166.542	-0.151045	0.463332	0.643126	1.09103	no
C23G10.5	C23G10.5	C23G10.5	III:6191054-6192026	A	B	OK	21.5978	20.8075	-0.0372778	0.0927163	0.926129	1.01823	no
C23G10.7	C23G10.7	C23G10.7	III:6195936-6198360	A	B	OK	26.1241	22.2271	-0.161545	0.636283	0.524592	1.1428	no
C23G10.8	C23G10.8	C23G10.8	III:6202570-6206147	A	B	OK	45.8418	37.3507	-0.204844	0.551163	0.581522	1.11548	no
C23H3.2	C23H3.2	C23H3.2	II:61312-64297	A	B	OK	71.8615	59.6935	-0.185517	0.6273	0.530463	1.14005	no
C23H3.3	C23H3.3	C23H3.3	II:57669-59904	A	B	OK	31.0628	26.5579	-0.156683	0.417112	0.676597	1.08	no
C23H3.5	C23H3.5	C23H3.5	II:47577-50045	A	B	OK	29.3096	25.0576	-0.156735	0.426536	0.669717	1.0825	no
C23H3.9	C23H3.9	C23H3.9	II:71681-77512	A	B	OK	65.4826	69.8496	0.0645597	-0.240343	0.810065	1.04304	no
C23H4.6	C23H4.6	C23H4.6	X:12235542-12240703	A	B	OK	11.3216	6.67545	-0.528274	1.23355	0.217372	1.2778	no
C23H4.8	C23H4.8	C23H4.8	X:12217178-12219035	A	B	OK	6.44643	7.86838	0.199327	-0.412066	0.680291	1.07908	no
C23H5.1	C23H5.1	C23H5.1	IV:2130996-2133863	A	B	OK	9.4734	5.39138	-0.563687	1.29538	0.195188	1.2716	no
C23H5.10	C23H5.10	C23H5.10	IV:2091927-2099808	A	B	OK	0	0.0737566	1.79769e+308	1.79769e+308	6.12332e-16	5.88053e-13	yes
C23H5.11	C23H5.11	C23H5.11	IV:2091927-2099808	A	B	OK	1.48883	1.55903	0.046075	-0.0847824	0.932434	1.01656	no
C23H5.2	C23H5.2	C23H5.2	IV:2122795-2126037	A	B	OK	12.1415	9.17195	-0.28048	0.656991	0.511187	1.14934	no
C23H5.7	C23H5.7	C23H5.7	IV:2104054-2111604	A	B	OK	0.97403	0.780172	-0.221928	0.423589	0.671866	1.08139	no
C23H5.8	C23H5.8	C23H5.8	IV:2111896-2113543	A	B	OK	112.802	74.671	-0.412539	1.33959	0.180378	1.26653	no
C24A1.2	C24A1.2	C24A1.2	III:688732-715834	A	B	OK	23.006	24.1439	0.0482778	-0.147102	0.883051	1.02747	no
C24A1.3	C24A1.3	C24A1.3	III:688732-715834	A	B	OK	14.92	10.2359	-0.376804	1.15146	0.249545	1.2739	no
C24A11.1	C24A11.1	C24A11.1	I:5401810-5402894	A	B	OK	4.57738	4.59306	0.00341898	-0.00698546	0.994426	1.00537	no
C24A11.2	C24A11.2	C24A11.2	I:5372857-5384511	A	B	OK	0.603614	0.7704	0.243975	-0.36367	0.716105	1.06737	no
C24A11.5	C24A11.5	C24A11.5	I:5384641-5385740	A	B	OK	0.202185	0.293059	0.371188	-0.420955	0.673788	1.08097	no
C24A11.6	C24A11.6	C24A11.6	I:5396271-5396506	A	B	NOTEST	0	0	0	0	1	1	no
C24A3.1	C24A3.1	C24A3.1	X:9001174-9005989	A	B	OK	2.96432	2.05907	-0.364391	0.778307	0.436388	1.19002	no
C24A3.2	C24A3.2	C24A3.2	X:8997414-8998853	A	B	OK	178.692	156.691	-0.131391	0.449546	0.653038	1.08773	no
C24A3.4	C24A3.4	C24A3.4	X:8992342-8994598	A	B	OK	20.5037	10.7616	-0.644623	1.62057	0.105109	1.21642	no
C24A3.8	C24A3.8	C24A3.8	X:9006519-9006717	A	B	NOTEST	0.261524	0.444853	0.531219	-0.461502	0.644438	1	no
C24A3.9	C24A3.9	C24A3.9	X:9009715-9010393	A	B	OK	0.348124	0.232109	-0.405354	0.451191	0.651852	1.08799	no
C24A8.1	C24A8.1	C24A8.1	X:4320836-4326323	A	B	OK	13.7161	14.6693	0.0671813	-0.176239	0.860107	1.03144	no
C24A8.5	C24A8.5	C24A8.5	X:4328373-4328847	A	B	OK	1.84871	2.16427	0.157593	-0.250203	0.80243	1.04501	no
C24A8.6	C24A8.6	C24A8.6	X:4330051-4332379	A	B	OK	35.7101	43.9467	0.207543	-0.547371	0.584124	1.11456	no
C24B5.1	C24B5.1	C24B5.1	V:9191486-9197111	A	B	OK	6.74935	6.26836	-0.0739313	0.180998	0.85637	1.03204	no
C24B5.4	C24B5.4	C24B5.4	V:9191486-9197111	A	B	OK	8.12855	4.86631	-0.513048	1.17046	0.241815	1.27628	no
C24B9.3	C24B9.3	C24B9.3	V:2698796-2711646	A	B	OK	18.0452	15.4533	-0.155055	0.519234	0.603597	1.10564	no
C24D10.1	C24D10.1	C24D10.1	IV:5166328-5168417	A	B	NOTEST	0.0423787	0.0395113	-0.0700585	0.0727031	0.942042	1	no
C24D10.2	C24D10.2	C24D10.2	IV:5163328-5164341	A	B	NOTEST	0.0674707	0.0371595	-0.596473	0.42177	0.673193	1	no
C24D10.4	C24D10.4	C24D10.4	IV:5160512-5161325	A	B	OK	32.6448	25.191	-0.259199	0.649245	0.51618	1.14765	no
C24D10.5	C24D10.5	C24D10.5	IV:5150248-5151022	A	B	OK	0.398763	0.642793	0.477455	-0.682027	0.495222	1.15823	no
C24D10.6	C24D10.6	C24D10.6	IV:5159475-5160237	A	B	OK	80.0705	58.2812	-0.317629	0.7546	0.450489	1.18349	no
C24D10.9	C24D10.9	C24D10.9	IV:5152181-5152457	A	B	OK	1.95849	1.40515	-0.332029	0.520185	0.602935	1.10583	no
C24F3.1	C24F3.1	C24F3.1	IV:10219415-10221253	A	B	OK	173.479	150.778	-0.14025	0.385742	0.699688	1.07225	no
C24F3.2	C24F3.2	C24F3.2	IV:10222481-10223675	A	B	OK	8.29861	7.90984	-0.0479803	0.108259	0.91379	1.02101	no
C24F3.4	C24F3.4	C24F3.4	IV:10214956-10219279	A	B	OK	29.1763	23.0632	-0.235119	0.645016	0.518917	1.14601	no
C24G6.2	C24G6.2	C24G6.2	V:5523538-5530537	A	B	OK	23.862	16.2525	-0.384043	1.36582	0.171994	1.26223	no
C24G6.3	C24G6.3	C24G6.3	V:5514159-5520263	A	B	OK	6.79215	6.02038	-0.120616	0.307614	0.758376	1.05601	no
C24G6.6	C24G6.6	C24G6.6	V:5505107-5513642	A	B	OK	35.8357	35.0531	-0.022079	0.0593761	0.952653	1.01314	no
C24G6.8	C24G6.8	C24G6.8	V:5534052-5536055	A	B	OK	58.5406	55.606	-0.0514287	0.125588	0.900058	1.02398	no
C24G7.1	C24G7.1	C24G7.1	I:4109407-4112386	A	B	OK	1.08092	1.08825	0.00675995	-0.0127628	0.989817	1.00619	no
C24G7.2	C24G7.2	C24G7.2	I:4103713-4108046	A	B	OK	2.28482	1.06607	-0.762308	1.50455	0.132441	1.24258	no
C24G7.4	C24G7.4	C24G7.4	I:4094610-4098328	A	B	OK	4.87055	3.58743	-0.305773	0.714997	0.474611	1.17059	no
C24H10.1	C24H10.1	C24H10.1	X:5072003-5074198	A	B	OK	19.8288	16.1312	-0.20638	0.503618	0.61453	1.10183	no
C24H10.2	C24H10.2	C24H10.2	X:5064610-5066262	A	B	OK	24.1209	18.2764	-0.277467	0.69131	0.489371	1.1623	no
C24H10.3	C24H10.3	C24H10.3	X:5060620-5061956	A	B	OK	3.3195	2.34999	-0.345401	0.596297	0.550977	1.12997	no
C24H10.4	C24H10.4	C24H10.4	X:5058349-5058700	A	B	OK	1.54394	0.860798	-0.584232	0.74758	0.454714	1.18211	no
C24H11.1	C24H11.1	C24H11.1	III:11787628-11789338	A	B	OK	0.254776	0.266714	0.0457919	-0.0622212	0.950387	1.01348	no
C24H11.2	C24H11.2	C24H11.2	III:11790416-11792126	A	B	OK	0.254785	0.26673	0.0458178	-0.0622564	0.950359	1.01348	no
C24H11.5	C24H11.5	C24H11.5	III:11780115-11780508	A	B	OK	35.6576	31.869	-0.112329	0.243646	0.807505	1.0435	no
C24H11.6	C24H11.6	C24H11.6	III:11774996-11776466	A	B	OK	27.5838	24.6784	-0.111301	0.248559	0.803702	1.0443	no
C24H12.1	C24H12.1	C24H12.1	II:441496-446927	A	B	OK	1.09469	0.689113	-0.462825	0.86137	0.389034	1.21492	no
C24H12.10	C24H12.10	C24H12.10	II:426483-427018	A	B	NOTEST	0	0	0	0	1	1	no
C24H12.11	C24H12.11	C24H12.11	II:427601-429151	A	B	OK	0.683574	0.380695	-0.585335	0.937865	0.348314	1.23758	no
C24H12.12	C24H12.12	C24H12.12	II:433657-435405	A	B	OK	0.33536	0.247837	-0.302433	0.342458	0.732006	1.06309	no
C24H12.2	C24H12.2	C24H12.2	II:436865-438726	A	B	OK	1.4867	1.1178	-0.2852	0.467567	0.640094	1.09204	no
C24H12.5	C24H12.5	C24H12.5	II:406139-410927	A	B	OK	8.26807	7.00158	-0.166266	0.472403	0.636639	1.09327	no
C24H12.6	C24H12.6	C24H12.6	II:417347-418881	A	B	NOTEST	0.0465926	0.0360537	-0.256431	0.181324	0.856113	1	no
C24H12.7	C24H12.7	C24H12.7	II:420054-421140	A	B	OK	0.196052	0.155571	-0.231279	0.231828	0.816671	1.04114	no
C24H12.8	C24H12.8	C24H12.8	II:422317-423141	A	B	NOTEST	0	0	0	0	1	1	no
C24H12.9	C24H12.9	C24H12.9	II:423622-424838	A	B	OK	0.115885	0.0312585	-1.31031	1.047	0.295101	1.26236	no
C25A1.1	C25A1.1	C25A1.1	I:10162375-10163516	A	B	OK	23.7033	19.6895	-0.185528	0.47725	0.633184	1.09458	no
C25A1.12	C25A1.12	C25A1.12	I:10191756-10193146	A	B	OK	20.7165	14.4194	-0.362352	0.906375	0.364737	1.22794	no
C25A1.13	C25A1.13	C25A1.13	I:10193228-10193893	A	B	OK	75.6906	52.834	-0.359499	0.845495	0.397834	1.20946	no
C25A1.15	C25A1.15	C25A1.15	I:10197307-10197583	A	B	OK	0.259668	0.738917	1.04578	-1.1517	0.249446	1.27399	no
C25A1.4	C25A1.4	C25A1.4	I:10169625-10173202	A	B	OK	38.303	28.2373	-0.304885	0.823937	0.409975	1.20362	no
C25A1.5	C25A1.5	C25A1.5	I:10177167-10178906	A	B	OK	70.4977	61.6372	-0.134315	0.36905	0.71209	1.06864	no
C25A1.6	C25A1.6	C25A1.6	I:10178990-10179714	A	B	OK	183.511	165.029	-0.106153	0.253075	0.80021	1.04562	no
C25A1.9	C25A1.9	C25A1.9	I:10185786-10190883	A	B	OK	4.84089	4.18197	-0.146317	0.317045	0.751209	1.05804	no
C25A11.1	C25A11.1	C25A11.1	X:9119845-9121586	A	B	OK	3.76384	2.39129	-0.453608	0.872907	0.382714	1.21826	no
C25A11.2	C25A11.2	C25A11.2	X:9114302-9116811	A	B	OK	8.41005	5.60824	-0.405191	1.01214	0.311469	1.25454	no
C25A6.1	C25A6.1	C25A6.1	V:5408339-5409883	A	B	OK	1.80714	2.00915	0.105968	-0.199658	0.841748	1.03548	no
C25A8.1	C25A8.1	C25A8.1	IV:7011118-7011232	A	B	NOTEST	0.56902	0	-1.79769e+308	-1.79769e+308	0.158655	1	no
C25A8.2	C25A8.2	C25A8.2	IV:7009824-7010728	A	B	OK	0.188512	0.0625519	-1.10317	1.04353	0.296702	1.26231	no
C25A8.4	C25A8.4	C25A8.4	IV:7003608-7009246	A	B	OK	0.203147	0.131023	-0.438559	0.699718	0.484104	1.16524	no
C25A8.5	C25A8.5	C25A8.5	IV:6999582-7001477	A	B	OK	0.29534	0.395986	0.293252	-0.443398	0.657478	1.08616	no
C25B8.4	C25B8.4	C25B8.4	X:6617395-6627943	A	B	OK	2.33574	1.9741	-0.168218	0.439315	0.660433	1.08529	no
C25B8.5	C25B8.5	C25B8.5	X:6631881-6634990	A	B	OK	3.57343	2.24445	-0.465066	0.956164	0.338989	1.24214	no
C25B8.7	C25B8.7	C25B8.7	X:6627995-6631492	A	B	OK	0.500815	0.478508	-0.0455634	0.0727212	0.942028	1.01498	no
C25B8.8	C25B8.8	C25B8.8	X:6610008-6615014	A	B	OK	3.90834	3.25547	-0.182777	0.367585	0.713183	1.06839	no
C25D7.1	C25D7.1	C25D7.1	V:15036106-15036634	A	B	NOTEST	0.083111	0.0663404	-0.225379	0.159367	0.87338	1	no
C25D7.10	C25D7.10	C25D7.10	V:15067270-15068358	A	B	OK	19.2301	19.3362	0.00550464	-0.0131923	0.989474	1.00624	no
C25D7.12	C25D7.12	C25D7.12	V:15031975-15033157	A	B	OK	0.389591	0.360907	-0.0764761	0.112606	0.910343	1.02193	no
C25D7.15	C25D7.15	C25D7.15	V:15060111-15061336	A	B	OK	3.78101	3.22463	-0.159171	0.285269	0.775438	1.05115	no
C25D7.2	C25D7.2	C25D7.2	V:15037600-15038641	A	B	OK	0.242282	0.206532	-0.159645	0.214251	0.830351	1.03841	no
C25D7.5	C25D7.5	C25D7.5	V:15054248-15059405	A	B	OK	2.96249	2.11314	-0.337854	0.682902	0.494669	1.15847	no
C25D7.8	C25D7.8	C25D7.8	V:15066103-15067270	A	B	OK	66.0703	53.8804	-0.203952	0.537342	0.591031	1.1115	no
C25D7.9	C25D7.9	C25D7.9	V:15064940-15065123	A	B	OK	0.882031	0.210849	-1.43108	1.14219	0.253373	1.27244	no
C25E10.10	C25E10.10	C25E10.10	V:9055279-9056157	A	B	OK	7.07438	4.54603	-0.442225	0.865271	0.38689	1.21592	no
C25E10.11	C25E10.11	C25E10.11	V:9057452-9058136	A	B	OK	4.68259	5.64322	0.186603	-0.33333	0.738885	1.06107	no
C25E10.12	C25E10.12	C25E10.12	V:9060297-9062244	A	B	OK	22.8445	20.0848	-0.128746	0.331158	0.740525	1.06062	no
C25E10.13	C25E10.13	C25E10.13	V:9059553-9060285	A	B	OK	0.136346	0.308423	0.816277	-0.697802	0.485301	1.16418	no
C25E10.4	C25E10.4	C25E10.4	V:9033396-9035409	A	B	OK	3.8695	5.50229	0.35204	-0.755414	0.450001	1.18317	no
C25E10.5	C25E10.5	C25E10.5	V:9030351-9032380	A	B	OK	21.0006	13.0265	-0.477563	1.22219	0.221637	1.2771	no
C25E10.7	C25E10.7	C25E10.7	V:9049929-9050783	A	B	OK	4.08568	3.33231	-0.203821	0.372627	0.709426	1.0695	no
C25E10.8	C25E10.8	C25E10.8	V:9053120-9053799	A	B	OK	27.8174	23.2114	-0.18102	0.409476	0.682191	1.07831	no
C25F6.1	C25F6.1	C25F6.1	X:5486459-5488064	A	B	OK	19.3593	14.1909	-0.310572	0.768782	0.442023	1.18685	no
C25F6.3	C25F6.3	C25F6.3	X:5467833-5472632	A	B	OK	77.5178	56.123	-0.322961	0.863607	0.387804	1.21517	no
C25F6.4	C25F6.4	C25F6.4	X:5461220-5466027	A	B	OK	10.6096	9.13186	-0.149993	0.39381	0.693721	1.07412	no
C25F6.6	C25F6.6	C25F6.6	X:5450226-5450788	A	B	OK	4.2194	4.26657	0.0111156	-0.0168131	0.986586	1.00696	no
C25F6.7	C25F6.7	C25F6.7	X:5445033-5448034	A	B	OK	98.0782	115.962	0.167493	-0.469658	0.638599	1.09242	no
C25F6.8	C25F6.8	C25F6.8	X:5448281-5449933	A	B	OK	8.72357	7.16733	-0.196496	0.331813	0.740031	1.06066	no
C25F9.10	C25F9.10	C25F9.10	V:19405519-19406187	A	B	OK	8.23134	6.01426	-0.313815	0.644232	0.519425	1.14551	no
C25F9.2	C25F9.2	C25F9.2	V:19421264-19426507	A	B	OK	1.55184	1.9474	0.227053	-0.492704	0.622222	1.09938	no
C25F9.4	C25F9.4	C25F9.4	V:19411146-19413675	A	B	OK	7.1575	7.28749	0.0179974	-0.0424724	0.966122	1.01128	no
C25F9.5	C25F9.5	C25F9.5	V:19407532-19410634	A	B	OK	5.43664	3.71504	-0.380772	0.873991	0.382123	1.21843	no
C25F9.6	C25F9.6	C25F9.6	V:19400705-19405293	A	B	OK	4.27875	4.97547	0.15086	-0.3109	0.755876	1.05708	no
C25F9.8	C25F9.8	C25F9.8	V:19394848-19395973	A	B	NOTEST	0.0356552	0.0717644	0.699493	-0.59118	0.5544	1	no
C25F9.9	C25F9.9	C25F9.9	V:19416426-19417688	A	B	OK	2.96512	1.83397	-0.480431	0.859251	0.390202	1.2142	no
C25G4.1	C25G4.1	C25G4.1	IV:12438648-12443005	A	B	OK	0.691292	0.700835	0.0137099	-0.0230042	0.981647	1.00777	no
C25G4.11	C25G4.11	C25G4.11	IV:12468639-12470209	A	B	OK	44.3913	34.4053	-0.254832	0.693408	0.488054	1.16298	no
C25G4.2	C25G4.2	C25G4.2	IV:12443205-12444005	A	B	OK	91.0688	99.1178	0.0846943	-0.220808	0.825242	1.03973	no
C25G4.3	C25G4.3	C25G4.3	IV:12444419-12445854	A	B	OK	42.7408	37.235	-0.137904	0.349234	0.726914	1.06458	no
C25G4.6	C25G4.6	C25G4.6	IV:12455086-12456087	A	B	OK	0.0625849	0.138898	0.797219	-0.812591	0.416452	1.19903	no
C25G4.7	C25G4.7	C25G4.7	IV:12456929-12458531	A	B	OK	0.541729	0.588084	0.082104	-0.126551	0.899295	1.02421	no
C25G4.8	C25G4.8	C25G4.8	IV:12459788-12463382	A	B	OK	0.0561355	0.0628452	0.112905	-0.11938	0.904975	1.02295	no
C25G6.1	C25G6.1	C25G6.1	X:1269728-1272317	A	B	OK	6.12386	5.06215	-0.190401	0.379993	0.703951	1.07129	no
C25G6.4	C25G6.4	C25G6.4	X:1247827-1249833	A	B	OK	12.3439	9.69518	-0.241531	0.544912	0.585814	1.11343	no
C25G6.5	C25G6.5	C25G6.5	X:1251019-1255610	A	B	OK	1.63864	1.7475	0.0643216	-0.126377	0.899433	1.02414	no
C25H3.1	C25H3.1	C25H3.1	II:5699800-5701376	A	B	OK	9.46652	9.40684	-0.00632386	0.0151097	0.987945	1.0066	no
C25H3.10	C25H3.10	C25H3.10	II:5696634-5698925	A	B	OK	59.3936	61.2529	0.0308245	-0.0899448	0.928331	1.01785	no
C25H3.11	C25H3.11	C25H3.11	II:5684447-5688873	A	B	OK	3.5563	3.10765	-0.134854	0.311184	0.755661	1.05707	no
C25H3.12	C25H3.12	C25H3.12	II:5659906-5660756	A	B	OK	48.5481	44.0857	-0.0964195	0.247149	0.804793	1.04424	no
C25H3.14	C25H3.14	C25H3.14	II:5695351-5696580	A	B	OK	35.192	25.7456	-0.312555	0.751563	0.452314	1.18275	no
C25H3.15	C25H3.15	C25H3.15	II:5665378-5666173	A	B	OK	0.715365	0.710164	-0.00729674	0.010802	0.991381	1.0059	no
C25H3.16	C25H3.16	C25H3.16	II:5666269-5668900	A	B	OK	1.6496	1.69873	0.0293471	-0.0483352	0.961449	1.01209	no
C25H3.3	C25H3.3	C25H3.3	II:5694161-5694708	A	B	OK	17.6463	12.6741	-0.330967	0.745978	0.455681	1.18165	no
C25H3.4	C25H3.4	C25H3.4	II:5691689-5693892	A	B	OK	21.5962	18.9058	-0.133051	0.355703	0.722063	1.06607	no
C25H3.6	C25H3.6	C25H3.6	II:5661136-5665214	A	B	OK	58.1304	75.0713	0.25575	-0.91014	0.362749	1.2288	no
C25H3.7	C25H3.7	C25H3.7	II:5666269-5668900	A	B	OK	101.846	84.5887	-0.185663	0.648908	0.516398	1.14732	no
C25H3.8	C25H3.8	C25H3.8	II:5669745-5678210	A	B	OK	19.2377	16.2651	-0.167848	0.475663	0.634315	1.09439	no
C25H3.9	C25H3.9	C25H3.9	II:5690102-5691322	A	B	OK	363.331	322.031	-0.120664	0.313197	0.754131	1.05728	no
C26B2.1	C26B2.1	C26B2.1	IV:8016985-8019770	A	B	OK	14.9265	11.9966	-0.218517	0.551295	0.581431	1.11564	no
C26B2.2	C26B2.2	C26B2.2	IV:8021186-8021977	A	B	OK	1.87614	1.59914	-0.159754	0.281386	0.778414	1.05058	no
C26B2.5	C26B2.5	C26B2.5	IV:8040280-8041498	A	B	OK	0.276597	0	-1.79769e+308	-1.79769e+308	0.158655	1.25894	no
C26B2.6	C26B2.6	C26B2.6	IV:8016985-8019770	A	B	OK	31.7926	28.3194	-0.115688	0.318464	0.750133	1.05825	no
C26B2.7	C26B2.7	C26B2.7	IV:8016192-8016864	A	B	OK	48.6643	34.9471	-0.331111	0.792455	0.428095	1.19336	no
C26B2.8	C26B2.8	C26B2.8	IV:8014109-8015619	A	B	OK	9.29535	8.28252	-0.115367	0.213302	0.831091	1.03818	no
C26B9.1	C26B9.1	C26B9.1	X:5344551-5348681	A	B	OK	17.8872	13.7859	-0.260434	0.835778	0.40328	1.20674	no
C26B9.2	C26B9.2	C26B9.2	X:5340303-5341974	A	B	OK	2.79976	3.81529	0.309485	-0.517761	0.604625	1.10536	no
C26B9.3	C26B9.3	C26B9.3	X:5338237-5340129	A	B	OK	97.0186	88.8923	-0.0874768	0.188247	0.850683	1.03328	no
C26B9.5	C26B9.5	C26B9.5	X:5329419-5332302	A	B	OK	79.0942	36.5822	-0.771078	2.13057	0.0331248	0.950592	no
C26B9.6	C26B9.6	C26B9.6	X:5333041-5335396	A	B	OK	11.3007	9.08762	-0.217952	0.508453	0.611136	1.10362	no
C26B9.7	C26B9.7	C26B9.7	X:5342300-5342796	A	B	OK	9.25281	14.0259	0.41598	-0.74873	0.45402	1.18213	no
C26C6.4	C26C6.4	C26C6.4	I:7532309-7535992	A	B	OK	0.545217	0.831634	0.422209	-0.761892	0.446125	1.18479	no
C26C6.6	C26C6.6	C26C6.6	I:7505966-7506641	A	B	OK	0.458283	0.571412	0.220624	-0.279434	0.779912	1.05048	no
C26C6.8	C26C6.8	C26C6.8	I:7495431-7505575	A	B	OK	1.64314	1.62198	-0.012961	0.0231443	0.981535	1.00785	no
C26C6.9	C26C6.9	C26C6.9	I:7514141-7515103	A	B	OK	40.4435	20.8617	-0.66199	1.66151	0.0966118	1.20167	no
C26D10.4	C26D10.4	C26D10.4	II:8329682-8333391	A	B	OK	7.06998	5.70237	-0.214976	0.537545	0.590891	1.11164	no
C26D10.6	C26D10.6	C26D10.6	II:8346614-8354627	A	B	OK	26.9545	23.3613	-0.143069	0.445538	0.655931	1.08685	no
C26D10.7	C26D10.7	C26D10.7	II:8334018-8336428	A	B	OK	3.2908	2.66714	-0.210125	0.458772	0.646398	1.08976	no
C26E1.1	C26E1.1	C26E1.1	V:13297330-13297861	A	B	OK	0.132705	0.262812	0.683309	-0.709366	0.478098	1.16887	no
C26E1.2	C26E1.2	C26E1.2	V:13304978-13307015	A	B	OK	8.45049	6.28065	-0.296751	0.683306	0.494414	1.15874	no
C26E1.3	C26E1.3	C26E1.3	V:13301462-13304558	A	B	OK	12.8246	10.6949	-0.181592	0.468379	0.639514	1.09209	no
C26E6.1	C26E6.1	C26E6.1	III:4956851-4957500	A	B	OK	0.400131	0.264771	-0.412928	0.550354	0.582077	1.11532	no
C26E6.12	C26E6.12	C26E6.12	III:4930626-4932152	A	B	OK	17.4931	14.9388	-0.157848	0.405873	0.684836	1.07753	no
C26E6.2	C26E6.2	C26E6.2	III:4952084-4955075	A	B	OK	38.3466	34.9734	-0.0920787	0.246219	0.805513	1.04387	no
C26E6.3	C26E6.3	C26E6.3	III:4944472-4947268	A	B	OK	24.05	23.9285	-0.0050651	0.0128948	0.989712	1.00617	no
C26E6.6	C26E6.6	C26E6.6	III:4935539-4937168	A	B	OK	63.4615	48.4668	-0.269554	0.692296	0.488751	1.16252	no
C26E6.7	C26E6.7	C26E6.7	III:4932439-4934881	A	B	OK	29.2735	26.9467	-0.0828228	0.251654	0.801308	1.04526	no
C26F1.1	C26F1.1	C26F1.1	V:7785227-7787521	A	B	OK	19.2599	11.6635	-0.501557	1.07926	0.280471	1.2668	no
C26F1.3	C26F1.3	C26F1.3	V:7777108-7778735	A	B	OK	74.6402	65.0518	-0.137496	0.25734	0.796916	1.04616	no
C26F1.6	C26F1.6	C26F1.6	V:7771136-7772956	A	B	OK	4.90568	4.07883	-0.184584	0.390634	0.696068	1.07342	no
C26F1.7	C26F1.7	C26F1.7	V:7760282-7761422	A	B	OK	23.8624	15.5095	-0.430855	1.0364	0.300017	1.25952	no
C26G2.2	C26G2.2	C26G2.2	X:14665303-14671220	A	B	OK	2.59566	1.58946	-0.490449	1.08096	0.279717	1.2681	no
C26H9A.2	C26H9A.2	C26H9A.2	IV:12653458-12662093	A	B	OK	2.46873	2.23234	-0.100655	0.227703	0.819877	1.04044	no
C27A12.2	C27A12.2	C27A12.2	I:6041671-6046011	A	B	OK	33.7426	23.753	-0.351055	0.951691	0.341254	1.24002	no
C27A12.4	C27A12.4	C27A12.4	I:6036598-6037483	A	B	OK	2.63147	1.16244	-0.81702	1.49888	0.133905	1.24332	no
C27A12.6	C27A12.6	C27A12.6	I:6053343-6055823	A	B	OK	26.8579	23.85	-0.118775	0.309147	0.75721	1.05637	no
C27A12.7	C27A12.7	C27A12.7	I:6055948-6058426	A	B	OK	44.5263	35.0625	-0.238949	0.849914	0.395373	1.20963	no
C27A12.9	C27A12.9	C27A12.9	I:6061781-6068034	A	B	OK	5.94255	5.67122	-0.0467338	0.113198	0.909874	1.02205	no
C27A2.1	C27A2.1	C27A2.1	II:5062121-5067086	A	B	OK	18.8623	15.5463	-0.193346	0.536518	0.591601	1.11126	no
C27A2.4	C27A2.4	C27A2.4	II:5056212-5060697	A	B	OK	6.8096	7.07595	0.0383681	-0.0897347	0.928498	1.0178	no
C27A2.5	C27A2.5	C27A2.5	II:5068719-5069608	A	B	OK	11.538	8.7568	-0.275814	0.561671	0.574341	1.11902	no
C27A2.7	C27A2.7	C27A2.7	II:5069842-5071348	A	B	OK	2.903	2.24857	-0.255451	0.476486	0.633728	1.09447	no
C27A2.8	C27A2.8	C27A2.8	II:5067135-5067961	A	B	OK	17.3718	12.3155	-0.343992	0.756298	0.44947	1.18345	no
C27A7.1	C27A7.1	C27A7.1	V:12131265-12137191	A	B	OK	6.3828	4.80346	-0.28427	0.869661	0.384486	1.21714	no
C27A7.2	C27A7.2	C27A7.2	V:12138056-12140084	A	B	OK	1.58009	1.57503	-0.00320848	0.00526377	0.9958	1.00494	no
C27A7.3	C27A7.3	C27A7.3	V:12140681-12144044	A	B	OK	2.38144	2.15939	-0.0978789	0.21231	0.831865	1.03789	no
C27A7.6	C27A7.6	C27A7.6	V:12124957-12127143	A	B	OK	0.405432	0.504062	0.217744	-0.350853	0.725699	1.06496	no
C27A7.8	C27A7.8	C27A7.8	V:12152938-12154052	A	B	OK	2.7503	1.74339	-0.455878	0.762793	0.445587	1.18494	no
C27A7.9	C27A7.9	C27A7.9	V:12154068-12154460	A	B	OK	1.84154	1.58982	-0.146978	0.220652	0.825363	1.03972	no
C27B7.2	C27B7.2	C27B7.2	IV:8892839-8893720	A	B	OK	31.5427	25.7897	-0.201365	0.497411	0.6189	1.10065	no
C27B7.5	C27B7.5	C27B7.5	IV:8901626-8903143	A	B	OK	7.9879	11.4219	0.357605	-0.850875	0.394839	1.21016	no
C27B7.6	C27B7.6	C27B7.6	IV:8903228-8906136	A	B	OK	0.817387	0.854645	0.0445734	-0.079931	0.936292	1.01601	no
C27B7.7	C27B7.7	C27B7.7	IV:8907148-8915365	A	B	OK	11.1107	7.80529	-0.353105	0.940245	0.347092	1.23733	no
C27B7.9	C27B7.9	C27B7.9	IV:8915451-8916092	A	B	OK	38.0814	26.8348	-0.350026	0.814029	0.415628	1.19966	no
C27C12.1	C27C12.1	C27C12.1	X:14849234-14853673	A	B	OK	6.98981	6.1466	-0.128555	0.290857	0.77116	1.05229	no
C27C12.2	C27C12.2	C27C12.2	X:14845855-14849113	A	B	OK	42.9559	35.7789	-0.182816	0.508045	0.611422	1.10356	no
C27C12.3	C27C12.3	C27C12.3	X:14863596-14865763	A	B	OK	0.193031	0.237573	0.207625	-0.301894	0.762733	1.0546	no
C27C12.4	C27C12.4	C27C12.4	X:14854049-14856354	A	B	OK	20.2769	14.675	-0.323338	0.843753	0.398807	1.20909	no
C27C7.1	C27C7.1	C27C7.1	I:11439275-11440663	A	B	OK	7.06831	5.8841	-0.183368	0.403975	0.686231	1.07693	no
C27C7.2	C27C7.2	C27C7.2	I:11433108-11433410	A	B	OK	1.89378	2.29013	0.190033	-0.261044	0.794059	1.04695	no
C27C7.5	C27C7.5	C27C7.5	I:11424020-11426042	A	B	OK	0.366752	0.329496	-0.107121	0.146052	0.88388	1.02713	no
C27C7.7	C27C7.7	C27C7.7	I:11422178-11423589	A	B	OK	0.166611	0.044428	-1.32179	1.39924	0.16174	1.25753	no
C27D6.1	C27D6.1	C27D6.1	II:5171891-5177263	A	B	OK	0.0400652	0.0423548	0.0555736	-0.0603174	0.951903	1.01322	no
C27D6.11	C27D6.11	C27D6.11	II:5159764-5161112	A	B	OK	0.140723	0.0741599	-0.640569	0.711396	0.476839	1.16932	no
C27D6.12	C27D6.12	C27D6.12	II:5177359-5177974	A	B	OK	190.347	231.217	0.194508	-0.624009	0.532622	1.13849	no
C27D6.3	C27D6.3	C27D6.3	II:5171891-5177263	A	B	OK	0.0680621	0.143555	0.7463	-0.805304	0.420644	1.19641	no
C27D6.4	C27D6.4	C27D6.4	II:5179022-5187553	A	B	OK	156.429	153.274	-0.0203711	0.0779584	0.937861	1.01568	no
C27D8.1	C27D8.1	C27D8.1	IV:12717852-12719360	A	B	OK	2.36509	2.55788	0.0783659	-0.143754	0.885694	1.02657	no
C27D8.2	C27D8.2	C27D8.2	IV:12712757-12714725	A	B	OK	1.82486	1.85481	0.0162774	-0.0316218	0.974774	1.00912	no
C27D8.3	C27D8.3	C27D8.3	IV:12704095-12712284	A	B	OK	16.931	15.7453	-0.0726027	0.249687	0.802829	1.04479	no
C27D8.4	C27D8.4	C27D8.4	IV:12704095-12712284	A	B	OK	13.7867	10.3774	-0.284072	0.694758	0.487207	1.16307	no
C27D9.1	C27D9.1	C27D9.1	II:4753442-4755512	A	B	OK	1.15111	2.01539	0.560083	-1.06285	0.28785	1.26369	no
C27D9.2	C27D9.2	C27D9.2	II:4756466-4756753	A	B	OK	2.36761	1.66982	-0.349165	0.480728	0.63071	1.09584	no
C27F2.1	C27F2.1	C27F2.1	III:4987231-4991359	A	B	OK	7.11914	7.24606	0.017671	-0.043454	0.96534	1.0115	no
C27F2.10	C27F2.10	C27F2.10	III:4985048-4986895	A	B	OK	26.3377	21.905	-0.184286	0.488807	0.624979	1.09817	no
C27F2.5	C27F2.5	C27F2.5	III:4960385-4963054	A	B	OK	51.9915	46.5381	-0.11081	0.302278	0.76244	1.05467	no
C27F2.6	C27F2.6	C27F2.6	III:4979758-4980381	A	B	OK	0.246872	0.351852	0.354341	-0.395888	0.692187	1.07474	no
C27F2.7	C27F2.7	C27F2.7	III:4980606-4984438	A	B	OK	7.24911	8.26537	0.131195	-0.303904	0.761201	1.05505	no
C27F2.8	C27F2.8	C27F2.8	III:4991410-4998125	A	B	OK	37.4192	29.7359	-0.22983	0.612988	0.539884	1.13487	no
C27F2.9	C27F2.9	C27F2.9	III:4960385-4963054	A	B	OK	15.4089	12.172	-0.235805	0.561437	0.574499	1.11871	no
C27H2.2	C27H2.2	C27H2.2	IV:13952557-13963968	A	B	OK	20.5457	18.1475	-0.124118	0.39841	0.690328	1.07589	no
C27H2.5	C27H2.5	C27H2.5	IV:13938435-13944438	A	B	OK	3.50968	2.13886	-0.495251	0.868771	0.384972	1.21699	no
C27H5.10	C27H5.10	C27H5.10	II:7183757-7185092	A	B	OK	0	0	0	0	1	1.00241	no
C27H5.11	C27H5.11	C27H5.11	II:7171774-7171937	A	B	OK	3.71889	1.14322	-1.17958	1.33539	0.181749	1.2665	no
C27H5.2	C27H5.2	C27H5.2	II:7152561-7160871	A	B	OK	56.8874	42.7828	-0.284937	1.23743	0.215927	1.2772	no
C27H5.3	C27H5.3	C27H5.3	II:7152561-7160871	A	B	OK	164.486	139.005	-0.168317	0.435968	0.66286	1.08469	no
C27H5.4	C27H5.4	C27H5.4	II:7162463-7165770	A	B	OK	6.03374	4.21536	-0.358632	0.87456	0.381813	1.21847	no
C27H5.6	C27H5.6	C27H5.6	II:7185299-7187143	A	B	OK	0.962228	1.49223	0.438779	-0.788439	0.43044	1.19221	no
C27H5.9	C27H5.9	C27H5.9	II:7183757-7185092	A	B	OK	2.09929	0	-1.79769e+308	-1.79769e+308	4.91024e-131	6.55577e-128	yes
C27H6.3	C27H6.3	C27H6.3	V:9981084-9983685	A	B	OK	7.49607	6.91905	-0.0800996	0.20029	0.841254	1.03559	no
C27H6.4	C27H6.4	C27H6.4	V:9983729-9986038	A	B	OK	234.498	159.262	-0.386895	1.15622	0.24759	1.27433	no
C27H6.5	C27H6.5	C27H6.5	V:9966203-9975918	A	B	OK	35.5753	31.9588	-0.107203	0.169824	0.865149	1.03013	no
C27H6.8	C27H6.8	C27H6.8	V:9986220-9987590	A	B	OK	48.191	47.1381	-0.022091	0.0571195	0.95445	1.01288	no
C28A5.1	C28A5.1	C28A5.1	III:4429588-4434315	A	B	OK	2.16652	2.64882	0.200989	-0.464445	0.642329	1.0912	no
C28A5.2	C28A5.2	C28A5.2	III:4434731-4439514	A	B	OK	2.42744	2.97897	0.204742	-0.47679	0.633512	1.09449	no
C28A5.5	C28A5.5	C28A5.5	III:4450904-4452116	A	B	OK	0.0930753	0	-1.79769e+308	-1.79769e+308	0.158655	1.2573	no
C28A5.6	C28A5.6	C28A5.6	III:4423749-4429470	A	B	OK	0.846589	0.609573	-0.328457	0.631849	0.527486	1.14127	no
C28A5.7	C28A5.7	C28A5.7	III:4423749-4429470	A	B	OK	0.592059	0.214032	-1.01748	0.978738	0.32771	1.2461	no
C28C12.1	C28C12.1	C28C12.1	IV:8501663-8502920	A	B	OK	3.24444	3.45251	0.0621567	-0.115437	0.908099	1.02234	no
C28C12.11	C28C12.11	C28C12.11	IV:8474108-8475221	A	B	OK	3.15886	3.18714	0.00891283	-0.017594	0.985963	1.00703	no
C28C12.12	C28C12.12	C28C12.12	IV:8494543-8496347	A	B	OK	14.2493	12.8636	-0.102304	0.25982	0.795002	1.0468	no
C28C12.2	C28C12.2	C28C12.2	IV:8499300-8500039	A	B	OK	2.16771	2.77483	0.24692	-0.442052	0.658452	1.08585	no
C28C12.3	C28C12.3	C28C12.3	IV:8490202-8490839	A	B	OK	0.280936	0.189813	-0.392086	0.484757	0.627849	1.09705	no
C28C12.4	C28C12.4	C28C12.4	IV:8487478-8488316	A	B	OK	262.93	196.47	-0.291377	0.767155	0.442989	1.18633	no
C28D4.10	C28D4.10	C28D4.10	IV:9738484-9739195	A	B	OK	6.40586	6.49322	0.0135452	-0.0263321	0.978992	1.00837	no
C28D4.4	C28D4.4	C28D4.4	IV:9743762-9744979	A	B	OK	0.226725	0.287471	0.237386	-0.330065	0.741351	1.0604	no
C28D4.5	C28D4.5	C28D4.5	IV:9745585-9746782	A	B	OK	0.058614	0.122718	0.738913	-0.801734	0.422707	1.19591	no
C28D4.7	C28D4.7	C28D4.7	IV:9741871-9743122	A	B	NOTEST	0.0721446	0.074087	0.0265671	-0.0290872	0.976795	1	no
C28D4.8	C28D4.8	C28D4.8	IV:9747202-9748397	A	B	NOTEST	0.0614764	0.0586746	-0.0466471	0.0467367	0.962723	1	no
C28F5.1	C28F5.1	C28F5.1	II:7506149-7506523	A	B	NOTEST	0	0	0	0	1	1	no
C28F5.2	C28F5.2	C28F5.2	II:7507378-7510969	A	B	OK	12.7676	11.2606	-0.125603	0.292075	0.770229	1.05234	no
C28G1.2	C28G1.2	C28G1.2	X:8836581-8837599	A	B	OK	2.24647	2.15942	-0.0395171	0.0727956	0.941969	1.01499	no
C28G1.3	C28G1.3	C28G1.3	X:8831578-8835653	A	B	OK	23.1972	16.8057	-0.322313	0.879629	0.37906	1.22018	no
C28G1.4	C28G1.4	C28G1.4	X:8849074-8853559	A	B	OK	0.35828	0.22682	-0.457159	0.798682	0.424475	1.19495	no
C28G1.5	C28G1.5	C28G1.5	X:8826750-8828470	A	B	OK	48.8611	41.0427	-0.174368	0.465438	0.641617	1.09131	no
C28G1.6	C28G1.6	C28G1.6	X:8829879-8831132	A	B	OK	17.7113	12.0186	-0.38775	0.959473	0.337321	1.24326	no
C28H8.1	C28H8.1	C28H8.1	III:5926036-5932904	A	B	OK	34.7776	30.1747	-0.14197	0.366661	0.713872	1.06812	no
C28H8.11	C28H8.11	C28H8.11	III:5917590-5920037	A	B	OK	118.007	92.1276	-0.247568	0.822646	0.410709	1.20313	no
C28H8.13	C28H8.13	C28H8.13	III:5895192-5895957	A	B	OK	24.9781	13.4445	-0.619433	1.33772	0.180987	1.26593	no
C28H8.2	C28H8.2	C28H8.2	III:5923137-5925705	A	B	OK	26.0717	27.8744	0.0668602	-0.17219	0.863288	1.03079	no
C28H8.3	C28H8.3	C28H8.3	III:5908648-5915104	A	B	OK	79.4972	76.6154	-0.036923	0.0987172	0.921363	1.01928	no
C28H8.4	C28H8.4	C28H8.4	III:5906999-5908374	A	B	OK	87.2539	82.5441	-0.0554889	0.135026	0.892592	1.02521	no
C28H8.5	C28H8.5	C28H8.5	III:5884257-5885726	A	B	OK	18.9582	17.4898	-0.0806225	0.165009	0.868937	1.02945	no
C28H8.7	C28H8.7	C28H8.7	III:5885797-5886907	A	B	OK	1.03003	0.806262	-0.244932	0.421863	0.673125	1.08108	no
C28H8.8	C28H8.8	C28H8.8	III:5887054-5888726	A	B	OK	2.27122	1.83293	-0.2144	0.419544	0.674819	1.08056	no
C28H8.9	C28H8.9	C28H8.9	III:5903522-5906073	A	B	OK	59.6653	51.2364	-0.152301	0.507737	0.611637	1.10335	no
C29A12.1	C29A12.1	C29A12.1	V:10812211-10813198	A	B	OK	1.94209	2.55949	0.276041	-0.506178	0.612732	1.10272	no
C29A12.6	C29A12.6	C29A12.6	V:10846996-10852306	A	B	OK	0.4192	0.45159	0.0744266	-0.129488	0.896972	1.02442	no
C29E4.10	C29E4.10	C29E4.10	III:7937785-7940676	A	B	OK	1.52707	0.997853	-0.425502	0.78995	0.429557	1.19288	no
C29E4.11	C29E4.11	C29E4.11	III:7955777-7958034	A	B	OK	14.5954	11.8125	-0.211553	0.516191	0.605721	1.10518	no
C29E4.12	C29E4.12	C29E4.12	III:7940988-7941530	A	B	OK	98.1669	81.3965	-0.187337	0.440419	0.659634	1.08538	no
C29E4.13	C29E4.13	C29E4.13	III:7927314-7928663	A	B	OK	13.3192	9.49787	-0.33814	0.797947	0.424901	1.1943	no
C29E4.14	C29E4.14	C29E4.14	III:7917922-7924796	A	B	OK	0.109962	0	-1.79769e+308	-1.79769e+308	0.148628	1.25738	no
C29E4.7	C29E4.7	C29E4.7	III:7945523-7946947	A	B	OK	66.2253	47.1247	-0.340267	0.882531	0.37749	1.22195	no
C29E4.8	C29E4.8	C29E4.8	III:7948766-7951844	A	B	OK	114.816	93.5546	-0.204786	0.447537	0.654487	1.08719	no
C29E4.9	C29E4.9	C29E4.9	III:7955777-7958034	A	B	OK	0	0	0	0	1	1.00236	no
C29E6.4	C29E6.4	C29E6.4	IV:11879201-11882953	A	B	OK	1.18823	1.09334	-0.0832271	0.149947	0.880807	1.02759	no
C29E6.7	C29E6.7	C29E6.7	IV:11865010-11875684	A	B	OK	0	0	0	0	1	1.00235	no
C29F3.3	C29F3.3	C29F3.3	V:15346529-15347194	A	B	OK	0.621937	1.26395	0.70916	-0.935113	0.34973	1.23655	no
C29F3.4	C29F3.4	C29F3.4	V:15349254-15350468	A	B	NOTEST	0.0717976	0.175072	0.891348	-0.77347	0.439245	1	no
C29F3.5	C29F3.5	C29F3.5	V:15347663-15348950	A	B	OK	3.68984	5.19749	0.342593	-0.521097	0.602299	1.10602	no
C29F3.7	C29F3.7	C29F3.7	V:15354638-15357378	A	B	OK	35.6326	12.3385	-1.06053	2.81238	0.00491764	0.407866	no
C29F4.2	C29F4.2	C29F4.2	IV:11226681-11230220	A	B	OK	6.12179	3.15092	-0.66416	1.48303	0.138067	1.24706	no
C29F4.3	C29F4.3	C29F4.3	IV:11222018-11223907	A	B	OK	6.1762	5.44321	-0.126334	0.28208	0.777882	1.05075	no
C29F5.1	C29F5.1	C29F5.1	II:6303461-6306171	A	B	OK	65.8147	49.1183	-0.292613	0.745855	0.455755	1.18156	no
C29F5.3	C29F5.3	C29F5.3	II:6290601-6291606	A	B	OK	4.31961	4.58386	0.0593771	-0.123881	0.90141	1.02352	no
C29F5.5	C29F5.5	C29F5.5	II:6297192-6298625	A	B	OK	0.0689627	0.0477906	-0.366738	0.259323	0.795386	1.04658	no
C29F5.7	C29F5.7	C29F5.7	II:6308363-6309232	A	B	OK	25.6308	23.2751	-0.0964109	0.235288	0.813985	1.04164	no
C29F5.8	C29F5.8	C29F5.8	II:6306378-6308023	A	B	OK	0.218335	0.154862	-0.343498	0.409352	0.682282	1.07822	no
C29F7.1	C29F7.1	C29F7.1	X:13412549-13414464	A	B	OK	53.1634	29.4427	-0.590924	1.54717	0.121822	1.23445	no
C29F7.2	C29F7.2	C29F7.2	X:13415999-13418130	A	B	OK	252.227	141.833	-0.575677	1.53001	0.126013	1.23531	no
C29F7.3	C29F7.3	C29F7.3	X:13418784-13419826	A	B	OK	93.3032	66.1385	-0.344103	0.888898	0.374058	1.22303	no
C29F7.6	C29F7.6	C29F7.6	X:13436375-13441805	A	B	OK	0.215039	0.219318	0.0197037	-0.0325882	0.974003	1.00924	no
C29F7.7	C29F7.7	C29F7.7	X:13442090-13442343	A	B	NOTEST	0	0	0	0	1	1	no
C29F9.1	C29F9.1	C29F9.1	III:132423-134369	A	B	OK	26.4138	19.9522	-0.280548	0.713113	0.475776	1.16959	no
C29F9.12	C29F9.12	C29F9.12	III:120490-124640	A	B	OK	0.673671	1.05083	0.444591	-0.489693	0.624352	1.09834	no
C29F9.2	C29F9.2	C29F9.2	III:130945-131753	A	B	OK	81.1731	33.2873	-0.891409	2.14491	0.03196	0.938066	no
C29F9.3	C29F9.3	C29F9.3	III:124776-126462	A	B	OK	84.6212	47.2888	-0.581911	1.83398	0.0666566	1.13687	no
C29F9.4	C29F9.4	C29F9.4	III:120490-124640	A	B	OK	73.3415	39.429	-0.620624	1.5947	0.110779	1.22321	no
C29F9.5	C29F9.5	C29F9.5	III:117705-118766	A	B	OK	0.155459	0.0796515	-0.66872	0.663091	0.507272	1.15251	no
C29F9.6	C29F9.6	C29F9.6	III:115362-116618	A	B	OK	4.83319	4.70271	-0.0273691	0.0532004	0.957572	1.01228	no
C29F9.8	C29F9.8	C29F9.8	III:95392-97725	A	B	OK	0.0594577	0.0753536	0.236927	-0.209699	0.833903	1.03727	no
C29F9.9	C29F9.9	C29F9.9	III:98396-98921	A	B	NOTEST	0.0445255	0.0715957	0.474974	-0.274226	0.783911	1	no
C29G2.1	C29G2.1	C29G2.1	V:2591002-2591585	A	B	OK	0.992665	0.84271	-0.16377	0.239287	0.810883	1.04276	no
C29G2.2	C29G2.2	C29G2.2	V:2590219-2590648	A	B	OK	0.42184	0.197587	-0.75845	0.725735	0.468001	1.17545	no
C29G2.3	C29G2.3	C29G2.3	V:2580699-2585736	A	B	OK	0.0744186	0.0660748	-0.118918	0.0992014	0.920978	1.01923	no
C29G2.6	C29G2.6	C29G2.6	V:2580699-2585736	A	B	OK	1.91017	1.9131	0.00153337	-0.00289932	0.997687	1.00441	no
C29H12.2	C29H12.2	C29H12.2	II:6123761-6125379	A	B	OK	114.391	85.2621	-0.29389	0.738533	0.460191	1.17984	no
C29H12.5	C29H12.5	C29H12.5	II:6110548-6113341	A	B	OK	4.76678	6.00395	0.230747	-0.546366	0.584814	1.11415	no
C29H12.6	C29H12.6	C29H12.6	II:6114378-6118219	A	B	OK	27.1032	27.5754	0.0172718	-0.0456622	0.963579	1.01196	no
C30A5.10	C30A5.10	C30A5.10	III:8207378-8209766	A	B	OK	3.7609	4.12202	0.0916841	-0.216109	0.828903	1.03869	no
C30A5.3	C30A5.3	C30A5.3	III:8225015-8226292	A	B	OK	36.8827	31.8213	-0.147606	0.379142	0.704582	1.07115	no
C30A5.4	C30A5.4	C30A5.4	III:8222145-8223712	A	B	OK	0.412167	0.917737	0.800483	-1.30001	0.193598	1.271	no
C30A5.6	C30A5.6	C30A5.6	III:8205256-8207283	A	B	OK	5.84693	5.38962	-0.0814421	0.148944	0.881598	1.02742	no
C30B5.2	C30B5.2	C30B5.2	II:6197138-6198241	A	B	OK	100.039	85.2461	-0.160016	0.566831	0.570829	1.12063	no
C30B5.4	C30B5.4	C30B5.4	II:6195807-6196889	A	B	OK	64.7723	49.1863	-0.275263	0.668598	0.503752	1.15407	no
C30B5.5	C30B5.5	C30B5.5	II:6198682-6208139	A	B	OK	4.43626	4.22163	-0.0495902	0.121427	0.903353	1.02331	no
C30B5.6	C30B5.6	C30B5.6	II:6219476-6221665	A	B	OK	32.4161	15.2096	-0.756728	1.68336	0.0923061	1.19622	no
C30B5.7	C30B5.7	C30B5.7	II:6224947-6227046	A	B	OK	8.39809	8.81709	0.0486879	-0.112523	0.910408	1.02184	no
C30C11.1	C30C11.1	C30C11.1	III:8449673-8450427	A	B	OK	73.4478	63.2579	-0.149355	0.365512	0.714729	1.06761	no
C30D11.2	C30D11.2	C30D11.2	III:4128473-4129766	A	B	OK	1.5115	0.993491	-0.419634	0.685465	0.49305	1.15964	no
C30D11.3	C30D11.3	C30D11.3	III:4121436-4122609	A	B	OK	2.01221	1.10057	-0.603405	0.973631	0.33024	1.24658	no
C30E1.2	C30E1.2	C30E1.2	X:16926878-16927938	A	B	OK	0.437588	0.366673	-0.176807	0.252252	0.800846	1.04544	no
C30E1.3	C30E1.3	C30E1.3	X:16925907-16926736	A	B	OK	0.458049	0.351452	-0.264904	0.38147	0.702854	1.07163	no
C30E1.4	C30E1.4	C30E1.4	X:16923850-16925715	A	B	OK	0.0518761	0	-1.79769e+308	-1.79769e+308	0.158655	1.25812	no
C30E1.6	C30E1.6	C30E1.6	X:16915756-16916715	A	B	OK	0.747187	1.32574	0.573413	-0.935736	0.349409	1.23701	no
C30E1.7	C30E1.7	C30E1.7	X:16914944-16915461	A	B	OK	0.723227	0.952114	0.274961	-0.401458	0.688083	1.07636	no
C30E1.8	C30E1.8	C30E1.8	X:16916726-16919234	A	B	OK	0.0787694	0.106673	0.30324	-0.38296	0.70175	1.07172	no
C30E1.9	C30E1.9	C30E1.9	X:16929828-16931534	A	B	OK	427.516	451.339	0.0542261	-0.172017	0.863424	1.03075	no
C30F12.1	C30F12.1	C30F12.1	I:6957552-6961138	A	B	OK	15.3643	11.6102	-0.280165	0.699792	0.484057	1.16525	no
C30F12.2	C30F12.2	C30F12.2	I:6967679-6970189	A	B	OK	25.4801	19.7344	-0.255534	0.694031	0.487663	1.16284	no
C30F12.3	C30F12.3	C30F12.3	I:6970387-6971797	A	B	OK	48.0903	77.2307	0.473717	-1.19623	0.231608	1.27721	no
C30F12.4	C30F12.4	C30F12.4	I:6972215-6973788	A	B	OK	3.41536	4.15259	0.195449	-0.406632	0.684278	1.07765	no
C30F12.5	C30F12.5	C30F12.5	I:6989065-6999570	A	B	OK	111.001	75.4999	-0.385405	1.04038	0.298165	1.26079	no
C30F12.6	C30F12.6	C30F12.6	I:6989065-6999570	A	B	OK	19.225	17.5775	-0.0895918	0.23097	0.817338	1.04099	no
C30F12.7	C30F12.7	C30F12.7	I:6974556-6977069	A	B	OK	80.1289	60.1808	-0.286283	0.767229	0.442945	1.18639	no
C30F2.2	C30F2.2	C30F2.2	X:16076724-16085643	A	B	OK	3.7179	3.4948	-0.0618829	0.129853	0.896682	1.02442	no
C30F2.3	C30F2.3	C30F2.3	X:16076724-16085643	A	B	OK	34.0379	24.2276	-0.33998	0.921431	0.356825	1.23168	no
C30F2.4	C30F2.4	C30F2.4	X:16074976-16075584	A	B	OK	18.2567	21.5131	0.164127	-0.313863	0.753625	1.0575	no
C30F2.5	C30F2.5	C30F2.5	X:16093982-16096353	A	B	OK	18.4843	13.3543	-0.325084	0.787094	0.431227	1.19144	no
C30F8.3	C30F8.3	C30F8.3	I:5096603-5100497	A	B	OK	6.5156	5.4663	-0.175597	0.369201	0.711978	1.06871	no
C30G12.1	C30G12.1	C30G12.1	II:7299503-7301423	A	B	OK	4.66158	5.27035	0.122743	-0.236372	0.813144	1.04198	no
C30G12.2	C30G12.2	C30G12.2	II:7290305-7291652	A	B	OK	26.4204	10.7741	-0.896994	2.1958	0.0281064	0.895283	no
C30G12.3	C30G12.3	C30G12.3	II:7274664-7277156	A	B	OK	0.170702	0.192604	0.120719	-0.137943	0.890286	1.0259	no
C30G12.4	C30G12.4	C30G12.4	II:7261580-7263411	A	B	OK	6.60786	6.25565	-0.0547749	0.104178	0.917028	1.02033	no
C30G12.6	C30G12.6	C30G12.6	II:7292156-7295948	A	B	OK	3.76692	6.01873	0.468619	-1.46965	0.141657	1.2513	no
C30G4.2	C30G4.2	C30G4.2	X:17044029-17045218	A	B	OK	1.17597	1.06069	-0.103173	0.176667	0.85977	1.03155	no
C30G4.4	C30G4.4	C30G4.4	X:17059182-17069122	A	B	OK	15.6245	12.0563	-0.259252	0.780376	0.43517	1.18984	no
C30G4.5	C30G4.5	C30G4.5	X:17071795-17072096	A	B	OK	3.31981	2.51418	-0.277962	0.469651	0.638605	1.09241	no
C30G4.6	C30G4.6	C30G4.6	X:17073723-17080312	A	B	OK	0.458071	0.27438	-0.512511	0.82897	0.407121	1.20496	no
C30G4.7	C30G4.7	C30G4.7	X:17056855-17058450	A	B	OK	73.2475	61.118	-0.181037	0.487667	0.625786	1.09778	no
C30G7.2	C30G7.2	C30G7.2	V:14936856-14938764	A	B	OK	8.95703	7.42337	-0.187806	0.389025	0.697258	1.07288	no
C30G7.3	C30G7.3	C30G7.3	V:14941980-14945374	A	B	OK	0	0.0598859	1.79769e+308	1.79769e+308	0.0820216	1.1729	no
C30G7.4	C30G7.4	C30G7.4	V:14946554-14948716	A	B	NOTEST	0.0512619	0.0459755	-0.108838	0.0911438	0.927378	1	no
C30G7.5	C30G7.5	C30G7.5	V:14952920-14954539	A	B	OK	0.128704	0.139764	0.0824407	-0.0873475	0.930395	1.01725	no
C30H6.1	C30H6.1	C30H6.1	IV:17351893-17352890	A	B	OK	7.8306	7.54362	-0.0373373	0.0781607	0.9377	1.01578	no
C30H6.10	C30H6.10	C30H6.10	IV:17368546-17370465	A	B	OK	80.6272	89.8594	0.10841	-0.272435	0.785288	1.04922	no
C30H6.11	C30H6.11	C30H6.11	IV:17353134-17357849	A	B	OK	12.5872	13.2377	0.0503914	-0.127179	0.898799	1.02434	no
C30H6.12	C30H6.12	C30H6.12	IV:17385166-17386737	A	B	OK	5.93459	5.16137	-0.139596	0.272875	0.78495	1.04937	no
C30H6.3	C30H6.3	C30H6.3	IV:17358857-17360589	A	B	OK	2.17737	1.97772	-0.0961749	0.188169	0.850744	1.03325	no
C30H6.4	C30H6.4	C30H6.4	IV:17361396-17364537	A	B	OK	0.258634	0.259327	0.00267901	-0.00373621	0.997019	1.00445	no
C30H6.5	C30H6.5	C30H6.5	IV:17371722-17375361	A	B	OK	3.33002	2.82971	-0.162805	0.2963	0.767001	1.05325	no
C30H6.7	C30H6.7	C30H6.7	IV:17380586-17382180	A	B	OK	226.044	187.512	-0.186886	0.492367	0.62246	1.09916	no
C30H6.9	C30H6.9	C30H6.9	IV:17379307-17380123	A	B	OK	31.0921	26.1245	-0.174081	0.4355	0.6632	1.08451	no
C30H7.2	C30H7.2	C30H7.2	I:5416652-5420734	A	B	OK	83.9138	61.6629	-0.308108	1.08534	0.277773	1.2679	no
C31A11.1	C31A11.1	C31A11.1	V:16292555-16295403	A	B	OK	0.24444	0.0945683	-0.949647	1.3688	0.171063	1.26259	no
C31A11.5	C31A11.5	C31A11.5	V:16302571-16305943	A	B	OK	11.1764	5.01445	-0.801477	1.71786	0.0858222	1.17905	no
C31A11.7	C31A11.7	C31A11.7	V:16309731-16314584	A	B	OK	3.08257	2.81269	-0.0916216	0.187039	0.85163	1.03306	no
C31B8.1	C31B8.1	C31B8.1	V:2931378-2932815	A	B	OK	0.489597	0.395707	-0.212909	0.33425	0.738191	1.06107	no
C31B8.12	C31B8.12	C31B8.12	V:2925019-2926842	A	B	OK	0.0881158	0.0561156	-0.451239	0.438524	0.661006	1.08512	no
C31B8.16	C31B8.16	C31B8.16	V:2929879-2930997	A	B	OK	0.422506	0.140202	-1.10312	1.5029	0.132864	1.2425	no
C31B8.2	C31B8.2	C31B8.2	V:2916349-2917531	A	B	OK	0.152467	0.108059	-0.344268	0.349242	0.726907	1.06458	no
C31B8.4	C31B8.4	C31B8.4	V:2896463-2898244	A	B	OK	2.93976	5.08833	0.548622	-1.1169	0.264038	1.27075	no
C31B8.7	C31B8.7	C31B8.7	V:2900274-2903137	A	B	OK	2.02337	1.51047	-0.292347	0.57677	0.564095	1.12369	no
C31B8.8	C31B8.8	C31B8.8	V:2905596-2909510	A	B	OK	27.2975	11.1949	-0.891338	2.23546	0.0253874	0.868567	no
C31B8.9	C31B8.9	C31B8.9	V:2910994-2912828	A	B	OK	0.0895685	0.0404755	-0.794307	0.6354	0.525167	1.1423	no
C31C9.2	C31C9.2	C31C9.2	II:13632555-13638381	A	B	OK	241.686	158.908	-0.419314	1.17353	0.240583	1.27624	no
C31C9.3	C31C9.3	C31C9.3	II:13641462-13643625	A	B	OK	21.7059	12.0291	-0.590257	1.4844	0.137703	1.24664	no
C31C9.4	C31C9.4	C31C9.4	II:13645681-13655248	A	B	OK	0.961276	0.81892	-0.160275	0.285485	0.775273	1.05118	no
C31C9.6	C31C9.6	C31C9.6	II:13655784-13661982	A	B	OK	4.85021	3.71214	-0.267415	0.649311	0.516138	1.14769	no
C31C9.7	C31C9.7	C31C9.7	II:13669004-13669614	A	B	OK	48.7216	33.3075	-0.380341	0.90193	0.367094	1.22701	no
C31E10.1	C31E10.1	C31E10.1	X:13984411-13985613	A	B	OK	0.0925694	0.104657	0.122731	-0.148103	0.882262	1.02742	no
C31E10.2	C31E10.2	C31E10.2	X:13982220-13982882	A	B	OK	0.465807	0.188308	-0.905695	1.10284	0.270097	1.269	no
C31E10.3	C31E10.3	C31E10.3	X:13986532-13988930	A	B	OK	1.61583	1.10765	-0.377613	0.719654	0.471738	1.17297	no
C31E10.4	C31E10.4	C31E10.4	X:13989416-13990083	A	B	OK	1.33795	0.710891	-0.632377	0.985283	0.324485	1.24766	no
C31E10.5	C31E10.5	C31E10.5	X:13991416-13995755	A	B	OK	14.8017	11.7284	-0.232731	0.624106	0.532558	1.13865	no
C31E10.6	C31E10.6	C31E10.6	X:13996227-13999210	A	B	OK	12.3729	9.18958	-0.297437	0.783538	0.433311	1.19032	no
C31E10.7	C31E10.7	C31E10.7	X:14001822-14011603	A	B	OK	506.124	346.491	-0.378926	1.05211	0.29275	1.26332	no
C31E10.8	C31E10.8	C31E10.8	X:14001822-14011603	A	B	OK	3.50787	3.27997	-0.0671748	0.165562	0.868502	1.02948	no
C31G12.1	C31G12.1	C31G12.1	V:18179756-18181084	A	B	OK	1.61588	1.34021	-0.18705	0.323701	0.746164	1.05868	no
C31G12.2	C31G12.2	C31G12.2	V:18185905-18188055	A	B	OK	0.2012	0.207759	0.0320764	-0.0340652	0.972825	1.00958	no
C31G12.3	C31G12.3	C31G12.3	V:18185004-18185256	A	B	OK	0.512604	0.335264	-0.424584	0.403475	0.686599	1.07682	no
C31G12.4	C31G12.4	C31G12.4	V:18176568-18178527	A	B	OK	0.148141	0.108215	-0.314042	0.329557	0.741734	1.06041	no
C31H1.1	C31H1.1	C31H1.1	IV:5797038-5800142	A	B	OK	0.0368464	0.0534073	0.371189	-0.44195	0.658525	1.08584	no
C31H1.2	C31H1.2	C31H1.2	IV:5791280-5793412	A	B	OK	0.290247	0.538163	0.617428	-0.929239	0.352765	1.23436	no
C31H1.5	C31H1.5	C31H1.5	IV:5794977-5796747	A	B	NOTEST	0.0515329	0.0835694	0.483458	-0.457644	0.647208	1	no
C31H1.6	C31H1.6	C31H1.6	IV:5800330-5807078	A	B	OK	179.055	152.059	-0.163421	0.60124	0.54768	1.13205	no
C31H1.7	C31H1.7	C31H1.7	IV:5808564-5810288	A	B	OK	0.230065	0.421297	0.604978	-0.587583	0.556812	1.12749	no
C31H1.8	C31H1.8	C31H1.8	IV:5811638-5814119	A	B	OK	2.04727	2.63861	0.253743	-0.539093	0.589822	1.11194	no
C31H2.1	C31H2.1	C31H2.1	X:5138957-5146705	A	B	OK	29.6172	24.0273	-0.209166	0.710591	0.477338	1.16902	no
C31H2.3	C31H2.3	C31H2.3	X:5151513-5154366	A	B	OK	21.1447	10.5993	-0.6906	1.61259	0.106833	1.21962	no
C31H2.4	C31H2.4	C31H2.4	X:5155130-5159628	A	B	OK	8.72104	6.12501	-0.353359	0.809116	0.418448	1.19791	no
C31H5.1	C31H5.1	C31H5.1	I:9025846-9031223	A	B	OK	5.75251	2.66044	-0.771146	1.55568	0.119785	1.23194	no
C31H5.4	C31H5.4	C31H5.4	I:9042260-9042588	A	B	OK	98.2651	66.4627	-0.391028	0.945765	0.344269	1.23811	no
C31H5.5	C31H5.5	C31H5.5	I:9048401-9049323	A	B	OK	33.247	34.5362	0.0380464	-0.0925787	0.926238	1.01824	no
C31H5.6	C31H5.6	C31H5.6	I:9043333-9046880	A	B	OK	30.4198	17.9974	-0.524865	1.39625	0.162639	1.25747	no
C31H5.7	C31H5.7	C31H5.7	I:9041364-9041962	A	B	OK	4.32225	3.53559	-0.200896	0.370869	0.710735	1.06931	no
C32A3.2	C32A3.2	C32A3.2	III:3628338-3630540	A	B	OK	27.0628	15.9864	-0.526424	1.35873	0.174231	1.26432	no
C32A3.3	C32A3.3	C32A3.3	III:3636024-3643638	A	B	OK	70.2332	56.1328	-0.224099	0.840156	0.400821	1.20804	no
C32A9.1	C32A9.1	C32A9.1	X:10258662-10260065	A	B	OK	1.65355	1.15147	-0.361888	0.654734	0.512639	1.14859	no
C32B5.1	C32B5.1	C32B5.1	II:986008-988616	A	B	OK	7.78388	5.26053	-0.391823	1.13058	0.258231	1.27107	no
C32B5.10	C32B5.10	C32B5.10	II:946525-948187	A	B	OK	2.49248	1.6836	-0.392343	0.736315	0.461539	1.17941	no
C32B5.11	C32B5.11	C32B5.11	II:948449-949653	A	B	OK	21.03	16.8769	-0.220002	0.54103	0.588487	1.11253	no
C32B5.12	C32B5.12	C32B5.12	II:951992-952849	A	B	OK	9.42545	6.74651	-0.334388	0.691839	0.489038	1.16252	no
C32B5.13	C32B5.13	C32B5.13	II:961357-961914	A	B	OK	0.491394	0.370642	-0.28201	0.357749	0.720531	1.06591	no
C32B5.14	C32B5.14	C32B5.14	II:965675-966965	A	B	OK	0.252566	0.154315	-0.492677	0.62388	0.532706	1.13836	no
C32B5.15	C32B5.15	C32B5.15	II:970650-972956	A	B	OK	0.433968	0.296652	-0.38041	0.524183	0.600152	1.10739	no
C32B5.17	C32B5.17	C32B5.17	II:976263-979178	A	B	OK	0.225816	0.218134	-0.0346109	0.0403472	0.967816	1.01086	no
C32B5.3	C32B5.3	C32B5.3	II:981681-982605	A	B	NOTEST	0	0.0439602	1.79769e+308	1.79769e+308	0.158655	1	no
C32B5.4	C32B5.4	C32B5.4	II:979936-980831	A	B	OK	0.2317	0.176735	-0.270795	0.345218	0.72993	1.06374	no
C32B5.5	C32B5.5	C32B5.5	II:974295-975517	A	B	OK	0.400071	0.300315	-0.286809	0.412918	0.679667	1.07922	no
C32B5.6	C32B5.6	C32B5.6	II:968411-970525	A	B	OK	0.122211	0.0541334	-0.8143	0.655821	0.511939	1.14891	no
C32B5.7	C32B5.7	C32B5.7	II:963011-964051	A	B	NOTEST	0.065903	0.0358733	-0.60819	0.465099	0.64186	1	no
C32B5.8	C32B5.8	C32B5.8	II:956679-957967	A	B	OK	8.73424	6.75971	-0.256272	0.53155	0.595038	1.10949	no
C32B5.9	C32B5.9	C32B5.9	II:954053-956343	A	B	OK	5.02124	3.47655	-0.367637	0.693811	0.487801	1.16294	no
C32C4.1	C32C4.1	C32C4.1	V:10641832-10644917	A	B	OK	3.41328	3.10494	-0.0946787	0.202947	0.839176	1.03612	no
C32C4.3	C32C4.3	C32C4.3	V:10644958-10646730	A	B	OK	0.122083	0.230468	0.63541	-0.753901	0.450909	1.18365	no
C32C4.4	C32C4.4	C32C4.4	V:10632859-10635213	A	B	OK	0	0	0	0	1	1.00246	no
C32C4.6	C32C4.6	C32C4.6	V:10647079-10647102	A	B	NOTEST	0	0	0	0	1	1	no
C32D5.1	C32D5.1	C32D5.1	II:6343006-6345874	A	B	OK	19.1085	14.4142	-0.281915	0.680126	0.496425	1.15734	no
C32D5.10	C32D5.10	C32D5.10	II:6349171-6351936	A	B	OK	22.6711	17.8167	-0.240957	0.647152	0.517534	1.14663	no
C32D5.11	C32D5.11	C32D5.11	II:6352490-6355860	A	B	OK	35.0667	29.4449	-0.174732	0.487499	0.625905	1.09775	no
C32D5.12	C32D5.12	C32D5.12	II:6356386-6358954	A	B	OK	12.9838	13.0198	0.00277295	-0.00634597	0.994937	1.00516	no
C32D5.13	C32D5.13	C32D5.13	II:6328668-6328688	A	B	NOTEST	0	0	0	0	1	1	no
C32D5.14	C32D5.14	C32D5.14	II:6335436-6336283	A	B	OK	0.158911	0.203606	0.247842	-0.245335	0.806197	1.04386	no
C32D5.3	C32D5.3	C32D5.3	II:6318036-6321107	A	B	OK	54.73	45.8056	-0.178005	0.489164	0.624725	1.0982	no
C32D5.4	C32D5.4	C32D5.4	II:6321310-6323028	A	B	OK	0.0927887	0.23308	0.921057	-1.02935	0.303316	1.25837	no
C32D5.6	C32D5.6	C32D5.6	II:6331861-6333915	A	B	OK	16.8347	12.2348	-0.319155	0.847081	0.39695	1.20945	no
C32D5.7	C32D5.7	C32D5.7	II:6336452-6339506	A	B	OK	21.1125	17.7054	-0.175992	0.463382	0.64309	1.09107	no
C32E12.1	C32E12.1	C32E12.1	I:5230565-5241917	A	B	OK	0.221306	0.270226	0.199713	-0.291103	0.770972	1.05227	no
C32E12.4	C32E12.4	C32E12.4	I:5230565-5241917	A	B	OK	14.8782	13.8359	-0.0726335	0.186008	0.852438	1.03292	no
C32E12.6	C32E12.6	C32E12.6	I:5197864-5197887	A	B	NOTEST	0	0	0	0	1	1	no
C32E8.1	C32E8.1	C32E8.1	I:3794622-3798055	A	B	OK	0.279886	0.275933	-0.0142233	0.0169115	0.986507	1.00696	no
C32E8.11	C32E8.11	C32E8.11	I:3807474-3816798	A	B	OK	30.9584	23.6838	-0.267854	0.742288	0.457913	1.18094	no
C32E8.3	C32E8.3	C32E8.3	I:3786595-3787477	A	B	OK	217.012	195.78	-0.102962	0.273636	0.784364	1.04949	no
C32E8.4	C32E8.4	C32E8.4	I:3783836-3784437	A	B	OK	0.171873	0.122991	-0.334647	0.33415	0.738267	1.06106	no
C32E8.5	C32E8.5	C32E8.5	I:3782119-3783262	A	B	OK	43.2387	36.1752	-0.178362	0.461399	0.644512	1.09062	no
C32E8.6	C32E8.6	C32E8.6	I:3774707-3777470	A	B	OK	11.9698	8.1456	-0.384912	1.11447	0.265076	1.26982	no
C32E8.9	C32E8.9	C32E8.9	I:3794622-3798055	A	B	OK	44.6126	41.5302	-0.0715939	0.185736	0.852652	1.03293	no
C32F10.4	C32F10.4	C32F10.4	I:5807711-5815640	A	B	OK	80.1596	68.7242	-0.153917	0.429614	0.667477	1.08335	no
C32F10.8	C32F10.8	C32F10.8	I:5822843-5826158	A	B	OK	178.657	147.327	-0.192812	0.54125	0.588336	1.11263	no
C32H11.1	C32H11.1	C32H11.1	IV:12912758-12914925	A	B	OK	18.2224	4.70229	-1.3546	3.25692	0.00112627	0.169373	no
C32H11.11	C32H11.11	C32H11.11	IV:12938196-12939040	A	B	OK	9.72717	22.6412	0.844848	-1.53193	0.12554	1.23542	no
C32H11.13	C32H11.13	C32H11.13	IV:12942687-12944495	A	B	OK	0.790141	0.78454	-0.00711392	0.0104414	0.991669	1.00587	no
C32H11.3	C32H11.3	C32H11.3	IV:12918579-12920189	A	B	OK	0.445679	0.449062	0.00756257	-0.0116529	0.990703	1.0061	no
C32H11.4	C32H11.4	C32H11.4	IV:12921275-12923228	A	B	OK	20.4381	16.6506	-0.204951	0.501728	0.615859	1.10163	no
C32H11.5	C32H11.5	C32H11.5	IV:12923493-12924347	A	B	OK	29.7433	53.2952	0.583243	-1.23893	0.215371	1.27764	no
C32H11.6	C32H11.6	C32H11.6	IV:12925897-12926705	A	B	OK	7.16297	12.9111	0.589161	-1.06822	0.285423	1.26475	no
C32H11.7	C32H11.7	C32H11.7	IV:12930675-12931562	A	B	OK	3.28786	3.47957	0.0566703	-0.118844	0.905399	1.02291	no
C32H11.8	C32H11.8	C32H11.8	IV:12933896-12934740	A	B	OK	9.01254	20.7948	0.836083	-1.50006	0.133599	1.2429	no
C32H11.9	C32H11.9	C32H11.9	IV:12935019-12936240	A	B	OK	6.97902	6.04828	-0.143134	0.290283	0.7716	1.05209	no
C33A11.1	C33A11.1	C33A11.1	X:15355156-15363783	A	B	OK	103.569	81.2229	-0.243041	0.666659	0.50499	1.15355	no
C33A11.2	C33A11.2	C33A11.2	X:15365912-15377604	A	B	OK	13.4505	12.6932	-0.0579545	0.14147	0.887499	1.02649	no
C33A12.1	C33A12.1	C33A12.1	IV:9523764-9524872	A	B	OK	645.811	560.949	-0.140877	0.351985	0.72485	1.06513	no
C33A12.12	C33A12.12	C33A12.12	IV:9482046-9485060	A	B	OK	0.0437476	0.0451237	0.0309693	-0.0325403	0.974041	1.00924	no
C33A12.15	C33A12.15	C33A12.15	IV:9505591-9506303	A	B	OK	0.230382	0.153527	-0.405863	0.441071	0.659161	1.08558	no
C33A12.19	C33A12.19	C33A12.19	IV:9516973-9518904	A	B	OK	34.0856	44.8624	0.274726	-0.722964	0.469702	1.17393	no
C33A12.21	C33A12.21	C33A12.21	IV:9510724-9512988	A	B	OK	2.23149	4.22849	0.639176	-0.98239	0.325908	1.24765	no
C33A12.22	C33A12.22	C33A12.22	IV:9510724-9512988	A	B	OK	2.68956	3.42512	0.241759	-0.233563	0.815324	1.04137	no
C33A12.3	C33A12.3	C33A12.3	IV:9510724-9512988	A	B	OK	227.044	221.966	-0.0226202	0.0607043	0.951595	1.01329	no
C33A12.4	C33A12.4	C33A12.4	IV:9509932-9510571	A	B	OK	482.514	354.123	-0.309366	0.832504	0.405124	1.20567	no
C33A12.7	C33A12.7	C33A12.7	IV:9506933-9508754	A	B	OK	63.3302	43.5722	-0.373943	0.99328	0.320574	1.24992	no
C33B4.2	C33B4.2	C33B4.2	II:11370224-11371983	A	B	OK	8.13367	6.34721	-0.247997	0.504563	0.613866	1.10226	no
C33B4.4	C33B4.4	C33B4.4	II:11375561-11376181	A	B	OK	27.5136	37.6796	0.314439	-0.738828	0.460011	1.18002	no
C33B4.5	C33B4.5	C33B4.5	II:11383236-11384373	A	B	OK	0.0803524	0.230903	1.05557	-1.02217	0.306701	1.25632	no
C33C12.1	C33C12.1	C33C12.1	II:2197846-2198676	A	B	OK	0.491223	0.51189	0.0412117	-0.0565579	0.954897	1.01277	no
C33C12.10	C33C12.10	C33C12.10	II:2192364-2194109	A	B	OK	43.9162	42.8003	-0.0257369	0.0646295	0.948469	1.01386	no
C33C12.11	C33C12.11	C33C12.11	II:2163341-2164020	A	B	OK	0.751812	0.849903	0.122637	-0.185626	0.852738	1.03289	no
C33C12.4	C33C12.4	C33C12.4	II:2165490-2166494	A	B	OK	0.573896	0.602849	0.0492194	-0.0662147	0.947207	1.01438	no
C33C12.7	C33C12.7	C33C12.7	II:2174613-2175290	A	B	OK	0.536933	0.54729	0.0191057	-0.0257241	0.979477	1.00826	no
C33C12.9	C33C12.9	C33C12.9	II:2187216-2189752	A	B	OK	26.9816	22.9779	-0.160621	0.40477	0.685647	1.07715	no
C33D12.2	C33D12.2	C33D12.2	X:3041968-3045783	A	B	OK	7.36681	4.87987	-0.411868	0.956143	0.339	1.24213	no
C33D3.3	C33D3.3	C33D3.3	X:10485229-10486588	A	B	OK	3.39531	3.37505	-0.00598615	0.0105165	0.991609	1.00587	no
C33D3.4	C33D3.4	C33D3.4	X:10487818-10489691	A	B	OK	0.178573	0.229464	0.250751	-0.315027	0.752741	1.05779	no
C33D3.5	C33D3.5	C33D3.5	X:10491272-10497192	A	B	OK	1.09425	1.03901	-0.0518026	0.0953517	0.924035	1.01878	no
C33D9.10	C33D9.10	C33D9.10	IV:8787455-8787869	A	B	OK	10.624	4.58171	-0.841047	1.59607	0.110473	1.2239	no
C33D9.2	C33D9.2	C33D9.2	IV:8796862-8798337	A	B	OK	0.135945	0.163954	0.187335	-0.23097	0.817338	1.041	no
C33D9.3	C33D9.3	C33D9.3	IV:8790722-8793276	A	B	OK	10.9661	13.9205	0.238554	-0.753093	0.451394	1.18343	no
C33D9.5	C33D9.5	C33D9.5	IV:8778368-8780854	A	B	OK	33.1863	24.5048	-0.303268	0.80382	0.421501	1.19633	no
C33D9.6	C33D9.6	C33D9.6	IV:8775414-8778127	A	B	OK	63.2859	43.0843	-0.384504	1.03756	0.299473	1.25975	no
C33D9.8	C33D9.8	C33D9.8	IV:8783358-8786632	A	B	OK	35.7242	32.5204	-0.0939588	0.256462	0.797594	1.04599	no
C33D9.9	C33D9.9	C33D9.9	IV:8773933-8775299	A	B	OK	44.409	31.7701	-0.334916	0.895358	0.370596	1.22554	no
C33E10.1	C33E10.1	C33E10.1	X:17305259-17306220	A	B	OK	4.9023	2.78213	-0.566488	1.16595	0.243635	1.27702	no
C33E10.10	C33E10.10	C33E10.10	X:17301286-17301836	A	B	OK	2.66391	1.88473	-0.346014	0.614627	0.538801	1.13534	no
C33E10.5	C33E10.5	C33E10.5	X:17272846-17279445	A	B	OK	0.0657701	0.0710081	0.0766285	-0.0893604	0.928795	1.01781	no
C33E10.6	C33E10.6	C33E10.6	X:17266607-17269873	A	B	NOTEST	0.0175181	0.00940949	-0.621518	0.481426	0.630214	1	no
C33E10.8	C33E10.8	C33E10.8	X:17293031-17294451	A	B	OK	1.86049	1.95467	0.0493816	-0.087722	0.930098	1.01724	no
C33F10.1	C33F10.1	C33F10.1	II:4835015-4835699	A	B	NOTEST	0	0	0	0	1	1	no
C33F10.11	C33F10.11	C33F10.11	II:4834151-4834801	A	B	NOTEST	0.117399	0	-1.79769e+308	-1.79769e+308	0.0786496	1	no
C33F10.12	C33F10.12	C33F10.12	II:4836353-4837721	A	B	NOTEST	0.0181654	0.0651233	1.27676	-0.913622	0.360916	1	no
C33F10.2	C33F10.2	C33F10.2	II:4828547-4832485	A	B	OK	5.85806	4.95919	-0.166577	0.407983	0.683286	1.07781	no
C33F10.4	C33F10.4	C33F10.4	II:4795800-4798104	A	B	OK	63.5092	50.038	-0.238401	0.777692	0.436751	1.18982	no
C33F10.7	C33F10.7	C33F10.7	II:4818649-4821552	A	B	OK	39.0104	33.6142	-0.148877	0.412267	0.680143	1.07904	no
C33F10.8	C33F10.8	C33F10.8	II:4823368-4825184	A	B	NOTEST	0.0487356	0.0444608	-0.0918032	0.104148	0.917052	1	no
C33G3.3	C33G3.3	C33G3.3	X:14064354-14067598	A	B	OK	23.3735	18.8582	-0.214655	0.509068	0.610705	1.10385	no
C33G3.5	C33G3.5	C33G3.5	X:14076236-14078595	A	B	NOTEST	0.036187	0	-1.79769e+308	-1.79769e+308	0.110336	1	no
C33G3.6	C33G3.6	C33G3.6	X:14080310-14084246	A	B	OK	10.273	7.56673	-0.305756	0.780375	0.43517	1.18981	no
C33G8.13	C33G8.13	C33G8.13	V:7014851-7015732	A	B	OK	0.282119	0.0817564	-1.23859	1.21073	0.225997	1.27682	no
C33G8.2	C33G8.2	C33G8.2	V:7009792-7012054	A	B	OK	29.1674	18.5377	-0.453245	1.16253	0.245021	1.27519	no
C33G8.3	C33G8.3	C33G8.3	V:7007421-7008034	A	B	OK	0.48509	0.398166	-0.197464	0.230102	0.818013	1.04067	no
C33G8.4	C33G8.4	C33G8.4	V:7006090-7006625	A	B	OK	104.99	113.148	0.0748259	-0.182901	0.854876	1.0322	no
C33H5.1	C33H5.1	C33H5.1	IV:7809143-7810664	A	B	NOTEST	0.0564507	0.104153	0.612493	-0.618876	0.535998	1	no
C33H5.13	C33H5.13	C33H5.13	IV:7791796-7792175	A	B	OK	115.173	62.2785	-0.614816	1.5573	0.119399	1.23191	no
C33H5.16	C33H5.16	C33H5.16	IV:7801898-7803124	A	B	NOTEST	0.0384509	0.0332409	-0.145603	0.102957	0.917997	1	no
C33H5.17	C33H5.17	C33H5.17	IV:7811203-7815716	A	B	OK	48.6648	41.4357	-0.160812	0.44254	0.658098	1.08581	no
C33H5.18	C33H5.18	C33H5.18	IV:7811203-7815716	A	B	OK	86.1015	74.8492	-0.140051	0.527936	0.597544	1.1084	no
C33H5.2	C33H5.2	C33H5.2	IV:7805047-7807931	A	B	OK	0.108296	0.0365577	-1.08598	1.17899	0.238402	1.27686	no
C33H5.6	C33H5.6	C33H5.6	IV:7776007-7777200	A	B	OK	8.53076	5.81986	-0.382403	0.819261	0.412637	1.20186	no
C33H5.7	C33H5.7	C33H5.7	IV:7774430-7775907	A	B	OK	26.4501	18.2784	-0.369541	0.963122	0.335486	1.24412	no
C33H5.8	C33H5.8	C33H5.8	IV:7778003-7778946	A	B	OK	31.2784	27.0872	-0.143867	0.370688	0.71087	1.06927	no
C34B2.10	C34B2.10	C34B2.10	I:10682457-10683137	A	B	OK	111.881	94.2348	-0.171643	0.408271	0.683074	1.07783	no
C34B2.11	C34B2.11	C34B2.11	I:10691331-10696770	A	B	OK	57.2078	55.4157	-0.0318266	0.0811108	0.935354	1.01608	no
C34B2.3	C34B2.3	C34B2.3	I:10672760-10674811	A	B	OK	0.0852727	0.078033	-0.088722	0.0944053	0.924787	1.01862	no
C34B2.4	C34B2.4	C34B2.4	I:10671531-10672576	A	B	OK	0.347995	0.0998691	-1.24833	1.12769	0.259453	1.27074	no
C34B2.5	C34B2.5	C34B2.5	I:10675170-10676798	A	B	OK	42.018	34.1232	-0.208119	0.501698	0.61588	1.10163	no
C34B2.8	C34B2.8	C34B2.8	I:10685808-10687045	A	B	OK	342.565	279.441	-0.203671	0.514484	0.606914	1.10506	no
C34B2.9	C34B2.9	C34B2.9	I:10699548-10703787	A	B	OK	6.96247	6.07618	-0.136158	0.27912	0.780152	1.05048	no
C34B4.2	C34B4.2	C34B4.2	V:13082971-13090251	A	B	OK	100.254	103.861	0.0353444	-0.0915712	0.927039	1.01808	no
C34B4.3	C34B4.3	C34B4.3	V:13066518-13070961	A	B	OK	4.00053	4.31267	0.0751297	-0.160333	0.872619	1.02918	no
C34B4.4	C34B4.4	C34B4.4	V:13090891-13094255	A	B	OK	2.89816	2.58824	-0.113099	0.236246	0.813242	1.04195	no
C34B4.5	C34B4.5	C34B4.5	V:13095849-13097266	A	B	OK	0.578435	0.52494	-0.0970423	0.153571	0.877948	1.02804	no
C34B7.1	C34B7.1	C34B7.1	I:8330542-8332710	A	B	OK	15.6788	9.78761	-0.47119	1.13785	0.255185	1.27151	no
C34B7.2	C34B7.2	C34B7.2	I:8336972-8346014	A	B	OK	26.854	22.5857	-0.173097	0.478811	0.632073	1.0952	no
C34B7.4	C34B7.4	C34B7.4	I:8333144-8336012	A	B	OK	18.4484	13.474	-0.314219	0.843876	0.398739	1.20918	no
C34C12.1	C34C12.1	C34C12.1	III:3454329-3455835	A	B	OK	0.267586	0.316824	0.168907	-0.261713	0.793543	1.04704	no
C34C12.2	C34C12.2	C34C12.2	III:3456461-3460065	A	B	OK	18.5119	13.7665	-0.29618	0.807359	0.41946	1.19758	no
C34C12.4	C34C12.4	C34C12.4	III:3467650-3469733	A	B	OK	85.4473	66.3464	-0.25301	0.6779	0.497835	1.15688	no
C34C12.5	C34C12.5	C34C12.5	III:3471987-3473692	A	B	OK	110.188	86.0869	-0.246832	0.642549	0.520516	1.14499	no
C34C12.6	C34C12.6	C34C12.6	III:3482574-3484827	A	B	OK	68.8823	57.1259	-0.187143	0.443126	0.657674	1.08609	no
C34C12.7	C34C12.7	C34C12.7	III:3484844-3486026	A	B	OK	13.1409	9.68253	-0.305403	0.64247	0.520568	1.1448	no
C34C12.8	C34C12.8	C34C12.8	III:3460390-3461575	A	B	OK	77.3133	54.9686	-0.341105	0.847997	0.39644	1.20941	no
C34C12.9	C34C12.9	C34C12.9	III:3474239-3475434	A	B	OK	9.20949	6.54354	-0.341756	0.703816	0.481547	1.16626	no
C34C6.2	C34C6.2	C34C6.2	II:8679587-8683791	A	B	OK	6.81209	5.3693	-0.238001	0.589513	0.555517	1.12826	no
C34C6.3	C34C6.3	C34C6.3	II:8691873-8693956	A	B	OK	19.4005	16.8537	-0.140726	0.341637	0.732624	1.06293	no
C34C6.4	C34C6.4	C34C6.4	II:8696515-8698853	A	B	OK	35.2269	23.7018	-0.396259	1.05758	0.290246	1.26361	no
C34C6.7	C34C6.7	C34C6.7	II:8706991-8708778	A	B	OK	21.2242	17.165	-0.21227	0.54474	0.585932	1.11333	no
C34D1.1	C34D1.1	C34D1.1	V:13225393-13225751	A	B	OK	0	0	0	0	1	1.00224	no
C34D1.2	C34D1.2	C34D1.2	V:13235980-13236414	A	B	OK	0.116982	0.0930744	-0.228617	0.161657	0.871576	1.0292	no
C34D1.4	C34D1.4	C34D1.4	V:13256912-13258830	A	B	OK	14.1548	21.0068	0.394794	-0.92609	0.354399	1.23236	no
C34D10.1	C34D10.1	C34D10.1	X:8029440-8031396	A	B	OK	34.6828	25.5576	-0.30531	0.776783	0.437287	1.18986	no
[truncated: 17,967 more rows]
