# Supplementary material for: Functional transcriptomic analysis of the role of MAB-5/Hox in Q neuroblast migration in Caenorhabditis elegans
Source: BMC Genomics. 2013 May 4;14:304. doi: 10.1186/1471-2164-14-304 (PMC3651406; doi:10.1186/1471-2164-14-304)
Supplement: Additional file 2 — A Cuffdiff output file of gene expression differences between wild-type and mab-5(gk670)lof. [file 1471-2164-14-304-S2.xlsx]

## Sheet: Sheet1
test_id	gene_id	gene	locus	sample_1	sample_2	status	value_1	value_2	ln(fold_change)	test_stat	p_value	q_value	significant
2L52.1	2L52.1	2L52.1	II:1866-4663	A	C	OK	17.8922	10.5137	-0.531684	1.50105	0.133341	1.24346	no
2RSSE.1	2RSSE.1	2RSSE.1	II:15268106-15273209	A	C	OK	28.3923	20.6226	-0.319729	0.929645	0.352555	1.23442	no
2RSSE.2	2RSSE.2	2RSSE.2	II:15274285-15275584	A	C	OK	14.3106	14.6043	0.0203165	-0.0511251	0.959226	1.01218	no
3R5.1	3R5.1	3R5.1	III:13780107-13781013	A	C	OK	9.17373	8.00953	-0.135712	0.328213	0.742751	1.05997	no
4-NITROPHENYLPHOSPHATASE	4-NITROPHENYLPHOSPHATASE	4-NITROPHENYLPHOSPHATASE	III:8769416-8776047	A	C	OK	202.308	165.565	-0.200425	0.824873	0.409444	1.20399	no
4R79.2	4R79.2	4R79.2	IV:17480350-17483285	A	C	OK	5.72425	4.61827	-0.214691	0.518058	0.604418	1.10533	no
6-phosphofructo-2-kinase	6-phosphofructo-2-kinase	6-phosphofructo-2-kinase	IV:5941909-5946663	A	C	OK	43.4376	24.9518	-0.554379	1.72657	0.084245	1.17823	no
6-phosphofructokinase	6-phosphofructokinase	6-phosphofructokinase	V:9531619-9534338	A	C	OK	0.644583	0.315985	-0.712911	1.36979	0.170753	1.26243	no
6R55.1	6R55.1	6R55.1	X:17714875-17718631	A	C	OK	52.1301	31.8725	-0.491999	1.46174	0.143813	1.25436	no
6R55.2	6R55.2	6R55.2	X:17712783-17714742	A	C	OK	0.68549	0.526099	-0.264645	0.37825	0.705245	1.07091	no
7tm_1	7tm_1	7tm_1	IV:8703636-8705871	A	C	OK	1.93479	2.06682	0.0660117	-0.136537	0.891397	1.02562	no
AC3.5	AC3.5	AC3.5	V:10388269-10393304	A	C	OK	47.8047	37.7098	-0.237204	0.708898	0.478388	1.16875	no
AC7.3	AC7.3	AC7.3	IV:5111630-5112865	A	C	OK	0.140561	0.0962887	-0.378287	0.404634	0.685747	1.07717	no
AC8.10	AC8.10	AC8.10	X:237495-239177	A	C	OK	9.07403	5.46218	-0.507568	1.32733	0.184399	1.26793	no
AC8.11	AC8.11	AC8.11	X:236066-236810	A	C	OK	18.8503	14.2327	-0.280985	0.718786	0.472273	1.17262	no
AC8.12	AC8.12	AC8.12	X:239848-240779	A	C	OK	4.40186	2.58674	-0.53163	1.11253	0.26591	1.26971	no
AC8.13	AC8.13	AC8.13	X:227957-227978	A	C	NOTEST	0	0	0	0	1	1	no
AC8.3	AC8.3	AC8.3	X:228079-229761	A	C	OK	9.07403	5.46218	-0.507568	1.32733	0.184399	1.26801	no
AC8.4	AC8.4	AC8.4	X:226650-227394	A	C	OK	18.8503	14.2327	-0.280985	0.718786	0.472273	1.17265	no
AC8.7	AC8.7	AC8.7	X:230432-231363	A	C	OK	4.40186	2.58674	-0.53163	1.11253	0.26591	1.26976	no
AC8.8	AC8.8	AC8.8	X:237373-237394	A	C	NOTEST	0	0	0	0	1	1	no
ACHR	ACHR	ACHR	III:7562094-7564452	A	C	OK	6.41575	4.55421	-0.342705	1.05595	0.290991	1.26364	no
ADP-Ribosyltransferase	ADP-Ribosyltransferase	ADP-Ribosyltransferase	II:9592950-9595042	A	C	OK	30.8517	23.6308	-0.266643	0.825031	0.409354	1.20412	no
AH10.1	AH10.1	AH10.1	V:14146315-14148591	A	C	OK	0.0931137	0.0605435	-0.430459	0.519571	0.603363	1.10571	no
AH10.2	AH10.2	AH10.2	V:14156637-14157429	A	C	NOTEST	0.132584	0.0715793	-0.61641	0.598223	0.549691	1	no
AH10.3	AH10.3	AH10.3	V:14143836-14145174	A	C	OK	1.60157	1.45122	-0.0985783	0.188974	0.850113	1.03364	no
AH10.4	AH10.4	AH10.4	V:14111842-14140943	A	C	OK	0.134641	0.152313	0.123327	-0.149336	0.881288	1.02753	no
AH6.2	AH6.2	AH6.2	II:9517536-9518791	A	C	OK	0.196359	0.186553	-0.0512336	0.0614545	0.950997	1.01343	no
AH6.3	AH6.3	AH6.3	II:9519061-9520078	A	C	OK	0.0977046	0.160979	0.499327	-0.584651	0.558782	1.12623	no
AH9.1	AH9.1	AH9.1	X:2243594-2245674	A	C	OK	4.2647	4.26943	0.00110713	-0.00252712	0.997984	1.00432	no
AH9.3	AH9.3	AH9.3	X:2259161-2260519	A	C	OK	23.713	15.0378	-0.455457	1.28191	0.199876	1.27416	no
AH9.4	AH9.4	AH9.4	X:2271017-2274330	A	C	OK	2.86037	2.12563	-0.296882	0.662623	0.507572	1.15226	no
AH9.5	AH9.5	AH9.5	X:2262380-2262403	A	C	NOTEST	0	0	0	0	1	1	no
AH9.6	AH9.6	AH9.6	X:2263366-2267465	A	C	OK	21.4309	15.1063	-0.349719	0.949083	0.342579	1.23932	no
ARD1	ARD1	ARD1	II:10104529-10105611	A	C	OK	2.27994	1.19871	-0.642907	1.24059	0.214758	1.27767	no
ARF	ARF	ARF	III:5716063-5717534	A	C	OK	472.833	432.701	-0.0886941	0.262908	0.792621	1.04725	no
ARPA	ARPA	ARPA	III:8028063-8029578	A	C	OK	41.2044	32.5966	-0.234337	0.703642	0.481655	1.16622	no
ATP-binding	ATP-binding	ATP-binding	II:6528884-6531558	A	C	OK	2.35043	3.09615	0.275561	-0.609518	0.542181	1.13398	no
ATPase	ATPase	ATPase	V:9175599-9177788	A	C	OK	1390.09	1047.93	-0.28255	1.6926	0.0905309	1.18969	no
Achaete-scute\/HLH	Achaete-scute\/HLH	Achaete-scute\/HLH	III:9737388-9738739	A	C	OK	3.10605	3.4609	0.108178	-0.217617	0.827727	1.03897	no
Actins	Actins	Actins	III:13604218-13605948	A	C	OK	1148.95	692.871	-0.505762	1.55874	0.119057	1.23164	no
Alpha-B-crystallin	Alpha-B-crystallin	Alpha-B-crystallin	III:8138014-8144538	A	C	OK	226.321	205.906	-0.0945359	0.310361	0.756286	1.05683	no
Alpha-mannosidase	Alpha-mannosidase	Alpha-mannosidase	X:4732931-4738519	A	C	OK	4.79405	4.63696	-0.0333183	0.0869244	0.930732	1.01705	no
Amidophosphoribosyltransferase	Amidophosphoribosyltransferase	Amidophosphoribosyltransferase	III:4689269-4693263	A	C	OK	9.3433	8.3117	-0.116995	0.310217	0.756396	1.05679	no
Aminopeptidase	Aminopeptidase	Aminopeptidase	III:10040084-10049675	A	C	OK	59.2768	34.0692	-0.553824	2.28829	0.0221207	0.825699	no
Annexin	Annexin	Annexin	III:10320949-10330313	A	C	OK	276.133	147.979	-0.623817	3.18725	0.00143632	0.196806	no
ArsA	ArsA	ArsA	III:8894992-8896552	A	C	OK	166.613	128.275	-0.261499	0.81117	0.417268	1.19864	no
B0001.1	B0001.1	B0001.1	IV:12129473-12135065	A	C	OK	134.379	85.0164	-0.457823	1.44273	0.149097	1.25804	no
B0001.2	B0001.2	B0001.2	IV:12146463-12150945	A	C	OK	10.1927	6.66619	-0.424626	1.26499	0.205877	1.27363	no
B0001.3	B0001.3	B0001.3	IV:12143417-12145701	A	C	OK	30.9652	24.2322	-0.245182	0.745037	0.45625	1.18127	no
B0001.4	B0001.4	B0001.4	IV:12135436-12137317	A	C	OK	32.3842	21.7488	-0.398109	1.12084	0.262355	1.27097	no
B0001.5	B0001.5	B0001.5	IV:12141131-12143301	A	C	OK	19.9597	15.1689	-0.274472	0.821999	0.411077	1.20301	no
B0001.6	B0001.6	B0001.6	IV:12156807-12164230	A	C	OK	107.606	77.6679	-0.326031	0.997438	0.318552	1.25135	no
B0001.7	B0001.7	B0001.7	IV:12151186-12154212	A	C	OK	4.51854	3.44019	-0.272661	0.707979	0.478958	1.16837	no
B0001.8	B0001.8	B0001.8	IV:12138829-12141028	A	C	OK	13.9551	10.3709	-0.296836	0.857613	0.391106	1.2136	no
B0019.2	B0019.2	B0019.2	I:12773645-12782232	A	C	OK	10.6845	8.54225	-0.223769	0.647809	0.517109	1.14692	no
B0024.10	B0024.10	B0024.10	V:10314438-10317194	A	C	OK	16.5396	14.4365	-0.135995	0.386639	0.699024	1.07235	no
B0024.11	B0024.11	B0024.11	V:10317317-10319332	A	C	OK	22.6773	16.9147	-0.29318	0.871225	0.383631	1.21799	no
B0024.13	B0024.13	B0024.13	V:10320515-10322013	A	C	OK	5.48395	3.72464	-0.386856	0.89086	0.373004	1.22445	no
B0024.15	B0024.15	B0024.15	V:10290103-10291486	A	C	OK	3.18392	3.36151	0.0542785	-0.11943	0.904934	1.02298	no
B0024.3	B0024.3	B0024.3	V:10287374-10289071	A	C	OK	2.51543	2.98698	0.17182	-0.346579	0.728907	1.0641	no
B0024.4	B0024.4	B0024.4	V:10297197-10298664	A	C	OK	10.5676	4.66171	-0.818407	2.04026	0.0413241	1.01302	no
B0024.8	B0024.8	B0024.8	V:10299302-10307152	A	C	OK	5.26966	4.34665	-0.19256	0.54996	0.582347	1.11519	no
B0025.4	B0025.4	B0025.4	I:6027195-6033459	A	C	OK	60.4078	49.3382	-0.202419	0.603737	0.546019	1.13261	no
B0034.1	B0034.1	B0034.1	II:5970071-5972424	A	C	OK	33.7933	15.0171	-0.81107	2.23718	0.0252748	0.86688	no
B0034.2	B0034.2	B0034.2	II:5944156-5944329	A	C	NOTEST	0	0	0	0	1	1	no
B0034.4	B0034.4	B0034.4	II:5968095-5969019	A	C	OK	2.65503	1.96321	-0.301878	0.60549	0.544853	1.13314	no
B0034.5	B0034.5	B0034.5	II:5972816-5974926	A	C	OK	3.6743	2.65844	-0.323624	0.685326	0.493138	1.15948	no
B0034.6	B0034.6	B0034.6	II:5969083-5969102	A	C	NOTEST	0	0	0	0	1	1	no
B0034.7	B0034.7	B0034.7	II:5961677-5961961	A	C	OK	30.1676	23.1013	-0.266879	0.566452	0.571086	1.12052	no
B0035.1	B0035.1	B0035.1	IV:11310942-11313951	A	C	OK	61.4182	54.9018	-0.11216	0.438036	0.66136	1.08507	no
B0035.11	B0035.11	B0035.11	IV:11327596-11329340	A	C	OK	47.7809	32.3786	-0.389128	1.18449	0.23622	1.27748	no
B0035.12	B0035.12	B0035.12	IV:11329462-11332915	A	C	OK	27.9577	20.8413	-0.293755	0.923396	0.355801	1.23219	no
B0035.15	B0035.15	B0035.15	IV:11296982-11298221	A	C	OK	38.753	31.8501	-0.196168	0.566065	0.571349	1.12041	no
B0035.16	B0035.16	B0035.16	IV:11295118-11296858	A	C	OK	5.2754	4.21464	-0.224491	0.534836	0.592764	1.11073	no
B0035.17	B0035.17	B0035.17	IV:11309139-11309162	A	C	NOTEST	0	0	0	0	1	1	no
B0035.18	B0035.18	B0035.18	IV:11320290-11320614	A	C	OK	17.5999	11.9943	-0.383462	0.815303	0.414899	1.20002	no
B0035.3	B0035.3	B0035.3	IV:11314051-11315021	A	C	OK	24.3473	20.3492	-0.179377	0.490575	0.623727	1.0986	no
B0035.6	B0035.6	B0035.6	IV:11320770-11323595	A	C	OK	13.8991	8.83566	-0.453029	1.35073	0.176783	1.26481	no
B0041.1	B0041.1	B0041.1	I:4664871-4671739	A	C	OK	0.118865	0.144645	0.196297	-0.18225	0.855386	1.03216	no
B0041.2	B0041.2	B0041.2	I:4655347-4660152	A	C	OK	168.047	136.02	-0.211439	1.14528	0.252093	1.27285	no
B0041.3	B0041.3	B0041.3	I:4635743-4650771	A	C	OK	24.4783	23.2637	-0.0508924	0.128539	0.897722	1.02442	no
B0041.5	B0041.5	B0041.5	I:4635743-4650771	A	C	OK	37.0076	32.9258	-0.116866	0.351695	0.725067	1.06512	no
B0041.8	B0041.8	B0041.8	I:4635743-4650771	A	C	OK	27.8174	21.7739	-0.244952	0.681596	0.495495	1.15796	no
B0041.9	B0041.9	B0041.9	I:4635743-4650771	A	C	OK	0	0	0	0	1	1.00354	no
B0047.2	B0047.2	B0047.2	II:2043089-2044060	A	C	OK	2.66502	2.17825	-0.20169	0.404057	0.686171	1.07705	no
B0198.2	B0198.2	B0198.2	X:12029748-12033945	A	C	OK	8.31402	5.55402	-0.403421	1.07408	0.282788	1.26583	no
B0198.3	B0198.3	B0198.3	X:12042537-12049250	A	C	OK	7.48424	6.497	-0.141459	0.413258	0.679417	1.07928	no
B0205.1	B0205.1	B0205.1	I:10713519-10718188	A	C	OK	17.3143	12.5511	-0.321725	1.30703	0.191202	1.27074	no
B0205.10	B0205.10	B0205.10	I:10708349-10710351	A	C	OK	0.138135	0.121173	-0.131011	0.185361	0.852946	1.03278	no
B0205.11	B0205.11	B0205.11	I:10732574-10733672	A	C	OK	92.5816	72.1232	-0.249716	0.755234	0.450109	1.18326	no
B0205.12	B0205.12	B0205.12	I:10730461-10730664	A	C	OK	31.8087	30.5518	-0.0403164	0.085446	0.931907	1.01667	no
B0205.13	B0205.13	B0205.13	I:10727737-10728793	A	C	OK	65.6236	26.3184	-0.913667	2.36508	0.018026	0.756414	no
B0205.14	B0205.14	B0205.14	I:10726904-10727316	A	C	OK	48.4701	14.3034	-1.22045	2.57278	0.0100885	0.588431	no
B0205.4	B0205.4	B0205.4	I:10741423-10744430	A	C	OK	11.1656	9.31295	-0.181435	0.466749	0.640679	1.09158	no
B0205.5	B0205.5	B0205.5	I:10740283-10740577	A	C	NOTEST	0.669112	0.570635	-0.159202	0.154907	0.876895	1	no
B0205.8	B0205.8	B0205.8	I:10728945-10730221	A	C	OK	99.6989	73.7209	-0.301869	0.847865	0.396513	1.20937	no
B0205.9	B0205.9	B0205.9	I:10720812-10723469	A	C	OK	15.124	10.0294	-0.410758	1.18643	0.235452	1.27731	no
B0207.1	B0207.1	B0207.1	I:5965063-5967197	A	C	OK	0.411962	0.289017	-0.354447	0.61813	0.53649	1.13636	no
B0207.10	B0207.10	B0207.10	I:5959027-5959522	A	C	OK	9.19897	9.23459	0.0038645	-0.00762696	0.993915	1.00546	no
B0207.11	B0207.11	B0207.11	I:5963034-5964128	A	C	OK	0.110765	0.17481	0.456287	-0.560578	0.575085	1.11848	no
B0207.2	B0207.2	B0207.2	I:5955032-5956885	A	C	OK	10.5519	9.4585	-0.109388	0.269417	0.787609	1.04847	no
B0207.5	B0207.5	B0207.5	I:5921242-5935418	A	C	OK	0.214351	0.192783	-0.106048	0.212711	0.831552	1.03792	no
B0207.6	B0207.6	B0207.6	I:5935538-5936946	A	C	OK	19.4035	13.8077	-0.340221	0.92685	0.354004	1.23263	no
B0207.7	B0207.7	B0207.7	I:5945758-5947344	A	C	OK	0.210323	0.165638	-0.238838	0.334529	0.73798	1.06124	no
B0207.8	B0207.8	B0207.8	I:5951137-5951744	A	C	NOTEST	0.103005	0.138195	0.29389	-0.23996	0.810361	1	no
B0207.9	B0207.9	B0207.9	I:5957484-5958347	A	C	NOTEST	0.251663	0.0528274	-1.56106	1.33804	0.180882	1	no
B0212.1	B0212.1	B0212.1	IV:3572489-3577625	A	C	OK	9.51186	10.1633	0.0662447	-0.171909	0.863509	1.03069	no
B0212.3	B0212.3	B0212.3	IV:3540183-3543532	A	C	OK	7.83558	5.72872	-0.313183	0.846505	0.397271	1.20929	no
B0212.4	B0212.4	B0212.4	IV:3543686-3547596	A	C	OK	7.61398	7.4928	-0.0160433	0.0522225	0.958351	1.01217	no
B0212.6	B0212.6	B0212.6	IV:3568887-3571750	A	C	OK	3.97367	3.00495	-0.279431	0.566179	0.571272	1.12058	no
B0213.18	B0213.18	B0213.18	V:3964591-3967684	A	C	OK	8.1928	7.76939	-0.0530638	0.0859306	0.931522	1.01668	no
B0218.5	B0218.5	B0218.5	IV:8155234-8156428	A	C	OK	1.05202	1.19372	0.126359	-0.243295	0.807777	1.04333	no
B0218.7	B0218.7	B0218.7	IV:8164607-8166059	A	C	NOTEST	0.0573159	0.0536265	-0.0665336	0.0673819	0.946278	1	no
B0222.1	B0222.1	B0222.1	V:9134101-9135218	A	C	OK	11.7732	9.89756	-0.173539	0.452374	0.651	1.08828	no
B0222.10	B0222.10	B0222.10	V:9158185-9159340	A	C	OK	0.467503	0.425246	-0.0947374	0.131362	0.895489	1.02449	no
B0222.11	B0222.11	B0222.11	V:9165732-9167843	A	C	OK	1.48675	2.05055	0.321511	-0.62675	0.530823	1.13963	no
B0222.2	B0222.2	B0222.2	V:9135458-9137521	A	C	OK	0.162826	0.174405	0.0686984	-0.093462	0.925537	1.01841	no
B0222.3	B0222.3	B0222.3	V:9138754-9141200	A	C	OK	5.10046	6.09377	0.177938	-0.44418	0.656913	1.0863	no
B0222.5	B0222.5	B0222.5	V:9152123-9154672	A	C	OK	7.50084	5.83019	-0.251965	0.654961	0.512493	1.14869	no
B0222.9	B0222.9	B0222.9	V:9168203-9172803	A	C	OK	15.7342	8.54337	-0.610679	1.85027	0.0642739	1.12931	no
B0228.1	B0228.1	B0228.1	II:7756014-7756831	A	C	OK	22.126	18.3605	-0.186556	0.501986	0.615677	1.10154	no
B0228.6	B0228.6	B0228.6	II:7754489-7755079	A	C	OK	17.0662	8.82394	-0.659633	1.55507	0.119931	1.23159	no
B0228.7	B0228.7	B0228.7	II:7757134-7758362	A	C	OK	102.811	69.2184	-0.395625	1.13639	0.255792	1.27089	no
B0228.8	B0228.8	B0228.8	II:7759632-7761463	A	C	OK	0.071107	0.0699933	-0.0157866	0.0180012	0.985638	1.00714	no
B0228.9	B0228.9	B0228.9	II:7761984-7763592	A	C	OK	0.249028	0.754181	1.10807	-1.85626	0.0634166	1.12654	no
B0238.11	B0238.11	B0238.11	V:5269295-5270545	A	C	OK	51.7896	37.7912	-0.315113	0.895723	0.3704	1.22556	no
B0238.12	B0238.12	B0238.12	V:5267633-5268626	A	C	OK	33.4954	27.9349	-0.181531	0.500271	0.616884	1.10109	no
B0238.15	B0238.15	B0238.15	V:5240014-5240263	A	C	NOTEST	0.348557	0.12477	-1.02733	0.838814	0.401574	1	no
B0238.9	B0238.9	B0238.9	V:5275378-5277913	A	C	OK	2.87902	3.85683	0.292394	-0.68707	0.492039	1.16038	no
B0244.10	B0244.10	B0244.10	III:5732981-5737054	A	C	OK	1.99826	1.72032	-0.149769	0.336544	0.73646	1.06176	no
B0244.11	B0244.11	B0244.11	III:5767832-5768616	A	C	OK	0.138338	0.129633	-0.0649923	0.0712793	0.943175	1.01481	no
B0244.4	B0244.4	B0244.4	III:5747434-5751558	A	C	OK	1.98277	0.86594	-0.828437	1.54094	0.123332	1.23445	no
B0244.5	B0244.5	B0244.5	III:5744828-5746999	A	C	OK	2.26893	2.25697	-0.00528494	0.0108786	0.99132	1.00601	no
B0244.6	B0244.6	B0244.6	III:5737957-5744770	A	C	OK	1.48173	1.04968	-0.344725	0.767457	0.44281	1.18649	no
B0244.7	B0244.7	B0244.7	III:5731450-5732804	A	C	OK	0.235135	0.259076	0.0969602	-0.134286	0.893176	1.02512	no
B0244.9	B0244.9	B0244.9	III:5728129-5730961	A	C	OK	0.152522	0.157314	0.0309345	-0.042458	0.966134	1.01128	no
B0250.2	B0250.2	B0250.2	V:20392325-20494276	A	C	OK	2.97336	2.75754	-0.0753531	0.153803	0.877765	1.02806	no
B0250.4	B0250.4	B0250.4	V:20392325-20494276	A	C	OK	2.39248	1.89217	-0.234606	0.493994	0.62131	1.09947	no
B0250.5	B0250.5	B0250.5	V:20392325-20494276	A	C	OK	24.2491	19.0602	-0.240781	0.673108	0.500878	1.15586	no
B0250.8	B0250.8	B0250.8	V:20392325-20494276	A	C	OK	0.328337	0.324826	-0.0107514	0.0156781	0.987491	1.00663	no
B0250.9	B0250.9	B0250.9	V:20392325-20494276	A	C	OK	122.207	141.827	0.14889	-0.468197	0.639644	1.09207	no
B0252.1	B0252.1	B0252.1	II:6919661-6923631	A	C	OK	3.02769	3.90656	0.254858	-0.607276	0.543668	1.13369	no
B0252.3	B0252.3	B0252.3	II:6898666-6907688	A	C	OK	30.722	28.1586	-0.0871285	0.408601	0.682832	1.07802	no
B0252.5	B0252.5	B0252.5	II:6916981-6918853	A	C	OK	0.93549	0.699397	-0.290852	0.528426	0.597204	1.10852	no
B0252.8	B0252.8	B0252.8	II:6916127-6916841	A	C	OK	47.2557	46.785	-0.0100112	0.0244424	0.9805	1.00808	no
B0261.1	B0261.1	B0261.1	I:5263695-5268380	A	C	OK	43.0805	34.9444	-0.209312	0.667975	0.50415	1.15394	no
B0261.4	B0261.4	B0261.4	I:5244285-5245295	A	C	OK	108.586	77.8229	-0.333104	1.04119	0.297787	1.26202	no
B0261.5	B0261.5	B0261.5	I:5245745-5263427	A	C	OK	0.107272	0.228045	0.754174	-0.833207	0.404728	1.20623	no
B0261.6	B0261.6	B0261.6	I:5245745-5263427	A	C	OK	0.485006	0.740487	0.423147	-0.60777	0.54334	1.13365	no
B0261.7	B0261.7	B0261.7	I:5269555-5270937	A	C	OK	19.2159	16.787	-0.13513	0.390587	0.696102	1.07334	no
B0261.8	B0261.8	B0261.8	I:5271330-5272040	A	C	OK	65.0315	56.5945	-0.138961	0.368383	0.712588	1.06855	no
B0272.2	B0272.2	B0272.2	X:9440328-9441495	A	C	OK	9.30146	6.12775	-0.417343	0.985669	0.324295	1.24772	no
B0272.3	B0272.3	B0272.3	X:9431360-9432638	A	C	OK	196.115	125.022	-0.450213	1.39069	0.16432	1.25996	no
B0272.4	B0272.4	B0272.4	X:9428368-9430161	A	C	OK	84.4399	55.416	-0.421171	1.20785	0.227105	1.27688	no
B0273.1	B0273.1	B0273.1	IV:5493981-5495192	A	C	OK	1.17352	0.755927	-0.439822	0.772414	0.439869	1.18774	no
B0273.3	B0273.3	B0273.3	IV:5484050-5486197	A	C	OK	2.16155	1.84548	-0.158087	0.339135	0.734508	1.06224	no
B0280.1	B0280.1	B0280.1	III:7133717-7136337	A	C	OK	58.7854	40.5827	-0.370552	1.30842	0.190732	1.27178	no
B0280.10	B0280.10	B0280.10	III:7132063-7133607	A	C	OK	14.5709	10.0653	-0.369932	0.995137	0.31967	1.25067	no
B0280.13	B0280.13	B0280.13	III:7128829-7131977	A	C	OK	14.8441	9.16793	-0.481891	1.40842	0.159006	1.25725	no
B0280.14	B0280.14	B0280.14	III:7138611-7144761	A	C	OK	0.833824	0.426438	-0.670555	0.75138	0.452424	1.18273	no
B0280.15	B0280.15	B0280.15	III:7138611-7144761	A	C	OK	0.134409	0	-1.79769e+308	-1.79769e+308	7.26118e-110	8.73575e-107	yes
B0280.16	B0280.16	B0280.16	III:7138611-7144761	A	C	OK	0.127288	0	-1.79769e+308	-1.79769e+308	7.26118e-110	8.6408e-107	yes
B0280.17	B0280.17	B0280.17	III:7133717-7136337	A	C	OK	7.99425	3.06178	-0.959727	2.19372	0.0282553	0.896375	no
B0280.2	B0280.2	B0280.2	III:7124615-7128211	A	C	OK	4.90899	2.7947	-0.563345	1.3962	0.162654	1.2575	no
B0280.3	B0280.3	B0280.3	III:7123052-7124258	A	C	OK	77.281	56.2211	-0.318156	0.925866	0.354515	1.23237	no
B0280.7	B0280.7	B0280.7	III:7110248-7111802	A	C	OK	26.3337	42.5006	0.478669	-1.13441	0.256623	1.27052	no
B0280.9	B0280.9	B0280.9	III:7120835-7122824	A	C	OK	31.2861	23.3401	-0.293002	0.888858	0.374079	1.22302	no
B0281.1	B0281.1	B0281.1	II:2313067-2314928	A	C	NOTEST	0.0582385	0.0453075	-0.251076	0.177537	0.859086	1	no
B0281.3	B0281.3	B0281.3	II:2306937-2308177	A	C	OK	15.7416	12.5042	-0.230247	0.638186	0.523353	1.14344	no
B0281.4	B0281.4	B0281.4	II:2297938-2298794	A	C	OK	0.493013	0.171129	-1.05812	1.2716	0.203514	1.27384	no
B0281.5	B0281.5	B0281.5	II:2299942-2300883	A	C	OK	0.525773	0.488505	-0.0735182	0.115115	0.908354	1.02234	no
B0281.6	B0281.6	B0281.6	II:2301401-2302230	A	C	OK	2.89094	1.14992	-0.921892	1.69656	0.0897805	1.18753	no
B0281.8	B0281.8	B0281.8	II:2311490-2312848	A	C	OK	0.190287	0.0650131	-1.07395	1.2501	0.211263	1.2763	no
B0284.1	B0284.1	B0284.1	III:4376473-4378804	A	C	OK	20.237	12.4855	-0.482944	1.41676	0.156554	1.26435	no
B0284.2	B0284.2	B0284.2	III:4381709-4384117	A	C	OK	10.4417	6.49273	-0.475124	1.27499	0.202312	1.27381	no
B0284.3	B0284.3	B0284.3	III:4379338-4381012	A	C	OK	13.6275	9.57752	-0.352668	0.849384	0.395667	1.20955	no
B0284.4	B0284.4	B0284.4	III:4384757-4387728	A	C	OK	2.25326	1.63179	-0.3227	0.678955	0.497166	1.15717	no
B0285.1	B0285.1	B0285.1	III:4333367-4340435	A	C	OK	24.9038	22.1083	-0.119069	0.370713	0.710851	1.06929	no
B0285.3	B0285.3	B0285.3	III:4342016-4343307	A	C	OK	43.3914	33.2776	-0.265377	0.734681	0.462534	1.17865	no
B0285.4	B0285.4	B0285.4	III:4343431-4345193	A	C	OK	37.6356	31.2516	-0.18588	0.543688	0.586656	1.11308	no
B0285.6	B0285.6	B0285.6	III:4352216-4355944	A	C	OK	3.33488	3.22676	-0.0329581	0.0797517	0.936435	1.01595	no
B0286.1	B0286.1	B0286.1	II:4378829-4386281	A	C	OK	73.8405	62.0879	-0.173356	0.484754	0.627851	1.09702	no
B0286.3	B0286.3	B0286.3	II:4369630-4372563	A	C	OK	61.6203	36.9108	-0.512486	1.5711	0.116159	1.23036	no
B0286.6	B0286.6	B0286.6	II:4368484-4369613	A	C	OK	0.214557	0.249216	0.149743	-0.197772	0.843223	1.03517	no
B0294.1	B0294.1	B0294.1	X:1896847-1897337	A	C	OK	41.5251	44.6198	0.0718796	-0.18756	0.851222	1.03311	no
B0294.3	B0294.3	B0294.3	X:1892180-1893266	A	C	OK	2.11496	1.13917	-0.618738	0.868427	0.385161	1.21695	no
B0302.2	B0302.2	B0302.2	X:17178452-17178906	A	C	NOTEST	0.198694	0.134043	-0.393604	0.399117	0.689807	1	no
B0302.4	B0302.4	B0302.4	X:17176403-17176691	A	C	NOTEST	0.593608	0.303961	-0.669321	0.662408	0.50771	1	no
B0302.5	B0302.5	B0302.5	X:17193468-17195032	A	C	OK	48.0533	31.0243	-0.43754	1.19007	0.234017	1.27775	no
B0303.11	B0303.11	B0303.11	III:8700835-8710019	A	C	OK	22.4821	9.64858	-0.845908	2.58946	0.00961278	0.57165	no
B0303.14	B0303.14	B0303.14	III:8713895-8716091	A	C	OK	8.27304	6.17533	-0.29244	0.764911	0.444324	1.18547	no
B0303.15	B0303.15	B0303.15	III:8717548-8718406	A	C	OK	182.268	122.147	-0.40025	1.18683	0.235293	1.27771	no
B0303.16	B0303.16	B0303.16	III:8700835-8710019	A	C	OK	3.57313	2.36237	-0.413775	0.874139	0.382043	1.21846	no
B0303.2	B0303.2	B0303.2	III:8684714-8688364	A	C	OK	32.3869	33.8191	0.0432698	-0.128743	0.897561	1.02444	no
B0303.3	B0303.3	B0303.3	III:8684714-8688364	A	C	OK	268.8	194.005	-0.326087	1.0461	0.295517	1.26202	no
B0303.4	B0303.4	B0303.4	III:8689756-8693359	A	C	OK	48.1644	34.9998	-0.319278	1.00189	0.316398	1.25287	no
B0303.7	B0303.7	B0303.7	III:8693456-8699362	A	C	OK	108.982	57.0162	-0.64785	1.97016	0.0488204	1.06855	no
B0304.2	B0304.2	B0304.2	II:4523631-4524514	A	C	OK	3.19153	3.10913	-0.0261589	0.0552604	0.955931	1.01257	no
B0304.4	B0304.4	B0304.4	II:4522543-4523210	A	C	OK	3.58959	2.09209	-0.539873	1.10647	0.268524	1.26879	no
B0310.1	B0310.1	B0310.1	X:493964-496317	A	C	OK	26.4226	13.048	-0.705581	1.92977	0.0536356	1.09186	no
B0310.2	B0310.2	B0310.2	X:501965-506943	A	C	OK	10.9427	6.23381	-0.562684	1.52594	0.127025	1.23681	no
B0310.3	B0310.3	B0310.3	X:510899-514483	A	C	OK	9.6473	6.44835	-0.402854	1.07557	0.28212	1.266	no
B0310.4	B0310.4	B0310.4	X:516535-516874	A	C	NOTEST	0.0493563	0.0386876	-0.243546	0.120392	0.904173	1	no
B0310.6	B0310.6	B0310.6	X:530625-530962	A	C	OK	19.7018	11.4834	-0.539811	1.1859	0.23566	1.27723	no
B0331.2	B0331.2	B0331.2	V:9658731-9661415	A	C	OK	1.80286	2.36934	0.273237	-0.497571	0.618786	1.10061	no
B0334.1	B0334.1	B0334.1	II:11485420-11486683	A	C	OK	502.665	292.775	-0.540519	1.66799	0.0953174	1.19947	no
B0334.10	B0334.10	B0334.10	II:11518396-11526971	A	C	OK	0.77548	0.660921	-0.159847	0.253562	0.799834	1.04562	no
B0334.12	B0334.12	B0334.12	II:11483129-11485268	A	C	OK	0.911369	0	-1.79769e+308	-1.79769e+308	1.9103e-55	1.99181e-52	yes
B0334.13	B0334.13	B0334.13	II:11488246-11489442	A	C	OK	7.49304	4.12369	-0.597226	1.2274	0.219674	1.27762	no
B0334.3	B0334.3	B0334.3	II:11489518-11492930	A	C	OK	154.669	105.137	-0.386022	1.70609	0.087991	1.1849	no
B0334.4	B0334.4	B0334.4	II:11495600-11496577	A	C	OK	41.5615	35.455	-0.158911	0.46079	0.644949	1.09042	no
B0334.5	B0334.5	B0334.5	II:11496688-11499529	A	C	OK	37.6221	35.5646	-0.0562408	0.162657	0.870788	1.02916	no
B0334.6	B0334.6	B0334.6	II:11510583-11513789	A	C	OK	15.0725	12.6311	-0.176705	0.453122	0.650461	1.08864	no
B0336.11	B0336.11	B0336.11	III:5706687-5709280	A	C	OK	39.8352	29.2865	-0.307626	0.990459	0.32195	1.24994	no
B0336.12	B0336.12	B0336.12	III:5710012-5710460	A	C	OK	0.99261	0.451942	-0.786784	1.00606	0.314388	1.25315	no
B0336.13	B0336.13	B0336.13	III:5693986-5694630	A	C	OK	19.2422	16.515	-0.152836	0.388025	0.697998	1.07262	no
B0336.3	B0336.3	B0336.3	III:5711498-5714738	A	C	OK	68.6895	58.2369	-0.165077	0.506552	0.612469	1.10272	no
B0336.5	B0336.5	B0336.5	III:5692866-5693844	A	C	OK	27.0865	21.5114	-0.230453	0.776731	0.437318	1.1898	no
B0336.6	B0336.6	B0336.6	III:5690057-5692681	A	C	OK	34.8244	28.8621	-0.187787	0.573284	0.566453	1.12239	no
B0336.7	B0336.7	B0336.7	III:5694685-5697316	A	C	OK	21.7324	16.3159	-0.286665	0.941403	0.346499	1.23747	no
B0348.1	B0348.1	B0348.1	V:48749-49447	A	C	NOTEST	0.15562	0	-1.79769e+308	-1.79769e+308	0.158655	1	no
B0348.2	B0348.2	B0348.2	V:45294-46708	A	C	OK	0.448396	0	-1.79769e+308	-1.79769e+308	0.0869527	1.18153	no
B0348.5	B0348.5	B0348.5	V:5517-6339	A	C	OK	7.11353	9.12004	0.248475	-0.510763	0.609517	1.10438	no
B0350.3	B0350.3	B0350.3	IV:5965465-5966025	A	C	NOTEST	0	0.115858	1.79769e+308	1.79769e+308	0.158655	1	no
B0353.1	B0353.1	B0353.1	III:560136-572134	A	C	OK	31.2556	22.0831	-0.347385	0.94948	0.342377	1.23949	no
B0361.11	B0361.11	B0361.11	III:7277530-7281102	A	C	OK	0.544543	0.326524	-0.511444	0.882329	0.377599	1.22173	no
B0361.2	B0361.2	B0361.2	III:7293560-7308817	A	C	OK	35.7418	30.1128	-0.171372	0.586823	0.557323	1.127	no
B0361.3	B0361.3	B0361.3	III:7281330-7285810	A	C	OK	24.2987	17.5998	-0.322533	0.981577	0.326308	1.24779	no
B0361.4	B0361.4	B0361.4	III:7258939-7275323	A	C	OK	18.1813	17.1486	-0.0584762	0.170369	0.86472	1.03024	no
B0361.6	B0361.6	B0361.6	III:7275431-7277201	A	C	OK	26.3242	21.1521	-0.218751	0.658829	0.510005	1.15056	no
B0361.7	B0361.7	B0361.7	III:7281330-7285810	A	C	OK	35.0355	28.3467	-0.211854	0.661984	0.507981	1.15185	no
B0361.8	B0361.8	B0361.8	III:7287791-7290491	A	C	OK	60.3858	35.9817	-0.517745	1.61016	0.107363	1.22158	no
B0361.9	B0361.9	B0361.9	III:7293560-7308817	A	C	OK	39.1725	30.9632	-0.235174	0.712155	0.476369	1.16943	no
B0365.1	B0365.1	B0365.1	V:13116311-13119944	A	C	OK	41.965	29	-0.36954	1.16014	0.245993	1.27473	no
B0365.5	B0365.5	B0365.5	V:13131731-13134667	A	C	OK	56.8996	54.8448	-0.0367815	0.0946707	0.924576	1.01865	no
B0379.1	B0379.1	B0379.1	I:10074954-10077704	A	C	OK	57.262	32.6104	-0.563006	1.63169	0.102746	1.21252	no
B0379.2	B0379.2	B0379.2	I:10070908-10071772	A	C	OK	0.128834	0.0301469	-1.45245	1.22754	0.219619	1.27784	no
B0379.6	B0379.6	B0379.6	I:10086519-10101998	A	C	OK	0.269875	0.229882	-0.160392	0.181376	0.856073	1.03205	no
B0379.7	B0379.7	B0379.7	I:10072594-10074373	A	C	OK	0.274292	0.15758	-0.55426	0.856772	0.391571	1.21346	no
B0391.10	B0391.10	B0391.10	V:15585499-15592244	A	C	OK	2.11549	1.23747	-0.536219	1.00018	0.317224	1.25233	no
B0391.11	B0391.11	B0391.11	V:15600203-15602149	A	C	OK	12.6315	5.76315	-0.784707	1.94735	0.0514924	1.08224	no
B0391.3	B0391.3	B0391.3	V:15614740-15617415	A	C	OK	0.037537	0.0265815	-0.34511	0.24403	0.807208	1.0435	no
B0391.5	B0391.5	B0391.5	V:15605533-15610184	A	C	OK	5.92094	3.33588	-0.57376	1.34593	0.178324	1.26641	no
B0391.6	B0391.6	B0391.6	V:15602718-15604858	A	C	OK	0.606975	0.396199	-0.426572	0.737312	0.460933	1.17973	no
B0391.9	B0391.9	B0391.9	V:15593265-15593603	A	C	OK	0.288631	0.216318	-0.2884	0.293097	0.769448	1.05261	no
B0393.3	B0393.3	B0393.3	III:4757211-4759668	A	C	OK	14.3104	12.4411	-0.139977	0.408981	0.682554	1.07808	no
B0393.4	B0393.4	B0393.4	III:4759727-4763573	A	C	OK	0.287099	0.425096	0.392487	-0.625379	0.531723	1.13902	no
B0393.5	B0393.5	B0393.5	III:4769040-4776241	A	C	OK	10.8756	10.94	0.00590388	-0.0162834	0.987008	1.00684	no
B0393.6	B0393.6	B0393.6	III:4780402-4781945	A	C	OK	1.91775	1.51204	-0.237694	0.495813	0.620026	1.09996	no
B0393.7	B0393.7	B0393.7	III:4776795-4778020	A	C	OK	3.67683	2.48534	-0.39164	0.779788	0.435515	1.18972	no
B0393.8	B0393.8	B0393.8	III:4751841-4752334	A	C	OK	16.5364	16.991	0.0271179	-0.0641729	0.948833	1.01369	no
B0393.9	B0393.9	B0393.9	III:4778354-4779986	A	C	OK	26.1544	12.2951	-0.754813	2.01477	0.0439291	1.03405	no
B0395.2	B0395.2	B0395.2	X:16030721-16034715	A	C	OK	18.0868	14.8398	-0.197874	0.520387	0.602794	1.10596	no
B0395.3	B0395.3	B0395.3	X:16034978-16039430	A	C	OK	66.807	42.5713	-0.450626	1.40313	0.160579	1.25743	no
B0395.4	B0395.4	B0395.4	X:16022365-16022387	A	C	NOTEST	0	0	0	0	1	1	no
B0399.1	B0399.1	B0399.1	V:19565178-19605908	A	C	OK	12.2392	10.4219	-0.160737	0.636041	0.524749	1.14259	no
B0399.2	B0399.2	B0399.2	V:19547896-19555640	A	C	OK	1.69967	1.86121	0.0907903	-0.188652	0.850366	1.03348	no
B0403.3	B0403.3	B0403.3	X:7061796-7063273	A	C	OK	10.979	3.50741	-1.1411	2.63905	0.00831376	0.533836	no
B0403.5	B0403.5	B0403.5	X:7057755-7061016	A	C	OK	32.6528	16.7623	-0.666799	1.9653	0.0493793	1.07157	no
B0403.6	B0403.6	B0403.6	X:7071475-7075285	A	C	OK	5.73557	4.44269	-0.255427	0.576078	0.564563	1.12328	no
B0410.1	B0410.1	B0410.1	X:2892546-2898208	A	C	OK	0.105031	0.142353	0.304048	-0.378273	0.705228	1.0709	no
B0410.3	B0410.3	B0410.3	X:2890617-2891484	A	C	OK	32.906	23.1115	-0.353322	0.913035	0.361224	1.22919	no
B0412.3	B0412.3	B0412.3	III:795129-809433	A	C	OK	31.8919	28.4435	-0.114433	0.353919	0.723399	1.06585	no
B0412.6	B0412.6	B0412.6	III:794288-795076	A	C	OK	4.09553	1.0246	-1.38559	1.63318	0.10243	1.21233	no
B0412.7	B0412.7	B0412.7	III:794288-795076	A	C	OK	3.86067	1.75323	-0.789382	1.01245	0.311323	1.25464	no
B0414.8	B0414.8	B0414.8	I:5803955-5807294	A	C	OK	29.326	22.4582	-0.26682	0.964452	0.334819	1.24477	no
B0416.1	B0416.1	B0416.1	X:9303654-9310362	A	C	OK	7.44382	4.76617	-0.445842	1.31502	0.188503	1.26999	no
B0416.2	B0416.2	B0416.2	X:9299101-9300017	A	C	NOTEST	0.0622863	0.13567	0.778482	-0.674185	0.500193	1	no
B0416.3	B0416.3	B0416.3	X:9291581-9293297	A	C	OK	2.83256	2.70881	-0.0446723	0.0918917	0.926784	1.01817	no
B0416.4	B0416.4	B0416.4	X:9278892-9279774	A	C	OK	0.517996	0.527355	0.0179078	-0.0263254	0.978998	1.00835	no
B0416.5	B0416.5	B0416.5	X:9268511-9270784	A	C	OK	104.49	80.3015	-0.263307	0.960691	0.336708	1.24351	no
B0416.7	B0416.7	B0416.7	X:9296940-9297852	A	C	OK	16.2295	9.34296	-0.552207	1.50348	0.132716	1.2426	no
B0432.1	B0432.1	B0432.1	II:297397-299526	A	C	OK	0.824372	0.519268	-0.462202	0.757093	0.448994	1.18385	no
B0432.10	B0432.10	B0432.10	II:283914-286223	A	C	OK	10.1855	8.05527	-0.234636	0.633867	0.526168	1.14168	no
B0432.11	B0432.11	B0432.11	II:293917-294641	A	C	NOTEST	0.181311	0.0465946	-1.35873	1.1654	0.243857	1	no
B0432.12	B0432.12	B0432.12	II:296289-297009	A	C	NOTEST	0.0858514	0.039804	-0.76865	0.595394	0.55158	1	no
B0432.13	B0432.13	B0432.13	II:276859-282577	A	C	OK	13.7162	12.5377	-0.0898398	0.25681	0.797326	1.04608	no
B0432.14	B0432.14	B0432.14	II:264428-265840	A	C	OK	71.2968	62.0633	-0.138696	0.338764	0.734788	1.06223	no
B0432.3	B0432.3	B0432.3	II:288937-290387	A	C	OK	134.274	101.412	-0.280689	0.808483	0.418813	1.19748	no
B0432.4	B0432.4	B0432.4	II:286631-288660	A	C	OK	102.9	75.5227	-0.309328	0.925215	0.354854	1.23226	no
B0432.6	B0432.6	B0432.6	II:266445-269183	A	C	OK	20.0773	13.2591	-0.414907	1.14373	0.252735	1.27257	no
B0432.7	B0432.7	B0432.7	II:269388-275042	A	C	OK	5.03125	3.83741	-0.27087	0.66134	0.508395	1.15155	no
B0432.8	B0432.8	B0432.8	II:276859-282577	A	C	OK	8.69406	6.10328	-0.353814	0.851612	0.394429	1.2107	no
B0432.9	B0432.9	B0432.9	II:282638-283682	A	C	OK	6.22157	5.93122	-0.0477927	0.109473	0.912827	1.02136	no
B0454.5	B0454.5	B0454.5	II:3038853-3040801	A	C	OK	16.6353	10.6667	-0.4444	1.11549	0.264639	1.27023	no
B0454.6	B0454.6	B0454.6	II:3032774-3036117	A	C	OK	10.0612	6.57364	-0.425615	1.18761	0.234987	1.27808	no
B0454.8	B0454.8	B0454.8	II:3040977-3044040	A	C	OK	1.23531	1.45803	0.165771	-0.311865	0.755143	1.05713	no
B0454.9	B0454.9	B0454.9	II:3052646-3054343	A	C	OK	36.016	19.2997	-0.623875	1.80938	0.0703925	1.15161	no
B0457.2	B0457.2	B0457.2	II:8924496-8926492	A	C	OK	65.0403	33.951	-0.650089	1.94965	0.0512183	1.08167	no
B0457.4	B0457.4	B0457.4	II:8910928-8911943	A	C	OK	0.137596	0.0920051	-0.402475	0.460787	0.644952	1.09039	no
B0457.6	B0457.6	B0457.6	II:8922364-8924200	A	C	OK	56.1885	36.987	-0.418146	1.14993	0.250171	1.27377	no
B0462.1	B0462.1	B0462.1	V:18324816-18328586	A	C	OK	0.575108	0.254886	-0.813741	1.33312	0.182493	1.26724	no
B0462.4	B0462.4	B0462.4	V:18328906-18330972	A	C	OK	0.274401	0.273026	-0.00502204	0.00611409	0.995122	1.00517	no
B0464.2	B0464.2	B0464.2	III:9491540-9496947	A	C	OK	72.7778	50.3289	-0.368831	1.13616	0.255888	1.27091	no
B0464.6	B0464.6	B0464.6	III:9463021-9466963	A	C	OK	25.2352	16.9288	-0.399222	1.23399	0.217206	1.27786	no
B0464.9	B0464.9	B0464.9	III:9463021-9466963	A	C	OK	19.6541	14.7693	-0.285737	0.808969	0.418533	1.1979	no
B0478.3	B0478.3	B0478.3	IV:6963858-6964546	A	C	OK	11.368	12.0085	0.054809	-0.127212	0.898772	1.02436	no
B0491.1	B0491.1	B0491.1	II:11348339-11349856	A	C	OK	19.0156	15.7258	-0.189957	0.5406	0.588783	1.11253	no
B0491.3	B0491.3	B0491.3	II:11338360-11339509	A	C	OK	0.419449	0.5482	0.267698	-0.417968	0.675971	1.08013	no
B0491.4	B0491.4	B0491.4	II:11340043-11343440	A	C	OK	7.58738	4.12994	-0.608223	1.58055	0.113981	1.22483	no
B0491.5	B0491.5	B0491.5	II:11343631-11345653	A	C	OK	193.049	152.309	-0.237035	0.724717	0.468626	1.17438	no
B0491.6	B0491.6	B0491.6	II:11345868-11347867	A	C	OK	27.764	19.6498	-0.345671	1.05536	0.29126	1.26346	no
B0491.7	B0491.7	B0491.7	II:11350101-11351134	A	C	OK	40.5635	24.7997	-0.492038	1.37834	0.1681	1.26121	no
B0495.5	B0495.5	B0495.5	II:7695862-7698424	A	C	OK	20.2991	12.1879	-0.510129	1.55998	0.118765	1.23105	no
B0495.6	B0495.6	B0495.6	II:7698592-7698950	A	C	OK	52.7146	40.3182	-0.26809	0.619387	0.535662	1.13674	no
B0495.7	B0495.7	B0495.7	II:7699170-7705150	A	C	OK	70.3368	50.8132	-0.325138	1.05892	0.289637	1.26333	no
B0495.8	B0495.8	B0495.8	II:7705516-7707398	A	C	OK	70.5839	52.8504	-0.289337	0.881949	0.377804	1.22152	no
B0495.9	B0495.9	B0495.9	II:7707503-7708630	A	C	OK	40.6	31.0063	-0.269578	0.774187	0.43882	1.18851	no
B0496.1	B0496.1	B0496.1	IV:7446373-7447403	A	C	OK	0.125865	0.272221	0.771404	-0.947463	0.343403	1.23894	no
B0496.2	B0496.2	B0496.2	IV:7447962-7451429	A	C	OK	0.143593	0.126742	-0.124828	0.156024	0.876014	1.02862	no
B0496.3	B0496.3	B0496.3	IV:7431331-7444632	A	C	OK	77.7211	61.3387	-0.236716	1.01807	0.308646	1.25527	no
B0496.4	B0496.4	B0496.4	IV:7424483-7425253	A	C	OK	1.75009	1.27595	-0.315978	0.578777	0.56274	1.12396	no
B0496.5	B0496.5	B0496.5	IV:7421196-7422498	A	C	OK	4.35158	2.30281	-0.636409	1.36244	0.173058	1.26326	no
B0496.6	B0496.6	B0496.6	IV:7419135-7419955	A	C	OK	0.548499	0.279157	-0.675412	0.958461	0.337831	1.24292	no
B0496.7	B0496.7	B0496.7	IV:7444642-7445331	A	C	OK	41.0485	24.3011	-0.524233	1.38006	0.167569	1.26129	no
B0507.1	B0507.1	B0507.1	V:8776459-8779097	A	C	OK	9.62638	11.9523	0.216415	-0.575721	0.564804	1.12298	no
B0507.10	B0507.10	B0507.10	V:8758819-8760295	A	C	OK	28.7262	28.1955	-0.0186477	0.0537397	0.957143	1.01241	no
B0507.2	B0507.2	B0507.2	V:8774135-8776285	A	C	OK	58.4226	26.9064	-0.775338	2.36167	0.0181926	0.759622	no
B0507.3	B0507.3	B0507.3	V:8768712-8770680	A	C	OK	13.3128	5.32254	-0.916774	2.74549	0.00604206	0.453382	no
B0507.4	B0507.4	B0507.4	V:8754774-8755564	A	C	OK	0.493485	0.380512	-0.259974	0.382336	0.702213	1.07147	no
B0507.5	B0507.5	B0507.5	V:8753499-8754678	A	C	OK	0.140624	0.0954698	-0.387279	0.420418	0.67418	1.08082	no
B0507.6	B0507.6	B0507.6	V:8745966-8752871	A	C	OK	2.21945	1.48594	-0.40121	0.928313	0.353245	1.23344	no
B0507.7	B0507.7	B0507.7	V:8755701-8758136	A	C	OK	0.972681	0.65705	-0.392296	0.736376	0.461502	1.17956	no
B0507.8	B0507.8	B0507.8	V:8760490-8762556	A	C	OK	15.9556	12.1532	-0.272215	0.70481	0.480928	1.16644	no
B0507.9	B0507.9	B0507.9	V:8764756-8765842	A	C	OK	0.780279	0.661489	-0.165158	0.287045	0.774078	1.05136	no
B0511.11	B0511.11	B0511.11	I:10648592-10650161	A	C	OK	6.71989	3.1795	-0.748349	1.75735	0.0788576	1.16337	no
B0511.12	B0511.12	B0511.12	I:10654295-10661589	A	C	OK	20.4535	17.6739	-0.146069	0.469506	0.638708	1.0923	no
B0511.13	B0511.13	B0511.13	I:10633505-10636004	A	C	OK	15.2974	14.5675	-0.0488906	0.13645	0.891466	1.02559	no
B0511.14	B0511.14	B0511.14	I:10662513-10666864	A	C	OK	5.67856	3.80514	-0.400344	1.21093	0.225922	1.27718	no
B0511.2	B0511.2	B0511.2	I:10651016-10652949	A	C	OK	1.23885	1.36555	0.0973768	-0.193222	0.846785	1.03455	no
B0511.5	B0511.5	B0511.5	I:10630090-10631544	A	C	OK	12.1367	6.95114	-0.557331	1.34128	0.179829	1.26649	no
B0511.7	B0511.7	B0511.7	I:10631732-10633137	A	C	OK	25.3702	19.3347	-0.271672	0.773353	0.439313	1.18823	no
B0513.2	B0513.2	B0513.2	IV:13882701-13884117	A	C	OK	38.8962	42.0585	0.0781652	-0.211708	0.832335	1.03779	no
B0513.4	B0513.4	B0513.4	IV:13880105-13881494	A	C	OK	7.03338	4.05418	-0.550918	1.12851	0.259106	1.2708	no
B0513.5	B0513.5	B0513.5	IV:13868540-13876583	A	C	OK	68.1496	43.7234	-0.443822	1.43763	0.150538	1.25933	no
B0513.6	B0513.6	B0513.6	IV:13854322-13857319	A	C	OK	0.0774778	0.0635629	-0.197961	0.251635	0.801324	1.04525	no
B0513.9	B0513.9	B0513.9	IV:13860340-13865262	A	C	OK	74.2014	45.2358	-0.494895	1.47477	0.140275	1.24937	no
B0524.1	B0524.1	B0524.1	III:1905955-1910546	A	C	OK	5.7457	5.03253	-0.132529	0.339423	0.734291	1.06227	no
B0524.2	B0524.2	B0524.2	III:1894090-1899845	A	C	OK	0.0704746	0.0748716	0.0605229	-0.0665202	0.946964	1.01437	no
B0524.3	B0524.3	B0524.3	III:1888156-1889680	A	C	NOTEST	0.0299639	0.0259548	-0.143637	0.123623	0.901614	1	no
B0524.4	B0524.4	B0524.4	III:1883595-1886207	A	C	OK	0.0506951	0.0457903	-0.101756	0.118232	0.905884	1.02284	no
B0524.5	B0524.5	B0524.5	III:1891266-1893831	A	C	OK	0.414058	0.196777	-0.743937	0.958702	0.337709	1.2431	no
B0524.6	B0524.6	B0524.6	III:1902181-1905624	A	C	OK	15.3865	10.8745	-0.347072	0.919857	0.357648	1.23188	no
B0524.7	B0524.7	B0524.7	III:1911061-1917217	A	C	OK	6.76822	5.0999	-0.283017	0.736262	0.461571	1.17932	no
B0545.3	B0545.3	B0545.3	IV:86889-89241	A	C	OK	0.691448	0.224896	-1.12315	1.69149	0.0907437	1.19134	no
B0546.2	B0546.2	B0546.2	IV:3369190-3378128	A	C	OK	40.9823	32.7107	-0.225438	0.713482	0.475548	1.1699	no
B0546.3	B0546.3	B0546.3	IV:3378593-3382108	A	C	OK	35.1525	25.7743	-0.310317	0.946153	0.34407	1.23801	no
B0546.4	B0546.4	B0546.4	IV:3382944-3384144	A	C	OK	54.2628	36.1785	-0.405374	1.18658	0.235392	1.27742	no
B0546.5	B0546.5	B0546.5	IV:3388072-3390084	A	C	OK	0.563277	0.4408	-0.245181	0.409538	0.682145	1.07832	no
B0547.2	B0547.2	B0547.2	IV:5645815-5646218	A	C	NOTEST	0	0	0	0	1	1	no
B0554.1	B0554.1	B0554.1	V:437404-440852	A	C	OK	0.0946696	0.239292	0.927292	-1.30115	0.193209	1.27164	no
B0554.2	B0554.2	B0554.2	V:434596-436555	A	C	OK	0.0784123	0.0311157	-0.924267	0.967143	0.333473	1.24535	no
B0554.3	B0554.3	B0554.3	V:433976-434230	A	C	NOTEST	0	0	0	0	1	1	no
B0554.4	B0554.4	B0554.4	V:430440-433403	A	C	OK	0.0607433	0.0322016	-0.634642	0.606252	0.544348	1.13338	no
B0554.5	B0554.5	B0554.5	V:424268-426389	A	C	OK	1.20544	1.0542	-0.134066	0.263528	0.792144	1.04736	no
B0554.7	B0554.7	B0554.7	V:437404-440852	A	C	OK	0.84972	1.1985	0.343921	-0.648159	0.516882	1.14709	no
B0563.1	B0563.1	B0563.1	X:9171495-9172138	A	C	OK	0.64146	0.684278	0.0646168	-0.103371	0.917669	1.02022	no
B0563.5	B0563.5	B0563.5	X:9146107-9147412	A	C	OK	2.68578	1.88248	-0.355382	0.621354	0.534367	1.13756	no
B0563.6	B0563.6	B0563.6	X:9137860-9145590	A	C	OK	13.2472	8.54896	-0.437976	1.35367	0.175841	1.26444	no
B0563.8	B0563.8	B0563.8	X:9173618-9174424	A	C	OK	0.486679	0.362813	-0.293716	0.333504	0.738754	1.06108	no
B0563.9	B0563.9	B0563.9	X:9168487-9168956	A	C	OK	2.1313	0.996557	-0.760179	1.01465	0.310273	1.25522	no
B0564.11	B0564.11	B0564.11	IV:13105305-13106880	A	C	OK	12.9804	13.2022	0.0169417	-0.0470928	0.962439	1.01216	no
B0564.2	B0564.2	B0564.2	IV:13107627-13109768	A	C	OK	8.96289	7.29431	-0.205998	0.459515	0.645865	1.09003	no
B0564.3	B0564.3	B0564.3	IV:13107627-13109768	A	C	OK	21.3213	13.4531	-0.460496	1.34303	0.179263	1.26642	no
B0564.4	B0564.4	B0564.4	IV:13111021-13113051	A	C	OK	5.63119	4.21717	-0.289156	0.714924	0.474656	1.17052	no
B0564.6	B0564.6	B0564.6	IV:13129620-13133199	A	C	OK	15.1398	10.0354	-0.411208	1.16018	0.245976	1.27483	no
B0564.7	B0564.7	B0564.7	IV:13100681-13104592	A	C	OK	25.0715	20.9314	-0.180484	0.548371	0.583437	1.11488	no
B0564.9	B0564.9	B0564.9	IV:13135212-13138791	A	C	OK	12.2311	8.17942	-0.402362	1.10218	0.270382	1.26898	no
BE0003N10.1	BE0003N10.1	BE0003N10.1	III:1037496-1046036	A	C	OK	8.21421	6.42509	-0.245656	0.678574	0.497408	1.15712	no
BE0003N10.2	BE0003N10.2	BE0003N10.2	III:1031336-1037200	A	C	OK	15.7071	13.9943	-0.115463	0.336253	0.73668	1.0617	no
BE0003N10.3	BE0003N10.3	BE0003N10.3	III:1046556-1059998	A	C	OK	7.75725	4.27	-0.597013	1.65658	0.0976038	1.2047	no
BE10.1	BE10.1	BE10.1	III:12785033-12793008	A	C	OK	0.114779	0.111705	-0.0271457	0.0316748	0.974731	1.00915	no
BE10.2	BE10.2	BE10.2	III:12793304-12798037	A	C	OK	35.1894	31.6262	-0.106758	0.281106	0.778629	1.05053	no
BE10.3	BE10.3	BE10.3	III:12807970-12812503	A	C	OK	0.231078	0.216362	-0.0658	0.104071	0.917113	1.02028	no
BE10.4	BE10.4	BE10.4	III:12813420-12816678	A	C	OK	2.85843	1.84085	-0.440044	0.935666	0.349445	1.23694	no
BE10.5	BE10.5	BE10.5	III:12806106-12806682	A	C	OK	0.129733	0.185855	0.359483	-0.293517	0.769127	1.05276	no
Beta-mannosyltransferase	Beta-mannosyltransferase	Beta-mannosyltransferase	III:6460061-6462147	A	C	OK	22.0126	17.8845	-0.207679	0.612603	0.540139	1.13476	no
Brachyury	Brachyury	Brachyury	III:10347465-10349631	A	C	OK	1.00001	0.673631	-0.395082	0.839992	0.400913	1.20795	no
Bromodomain	Bromodomain	Bromodomain	I:7224731-7227750	A	C	OK	53.8227	41.4121	-0.262121	0.798109	0.424807	1.19456	no
C01A2.1	C01A2.1	C01A2.1	I:13408782-13411437	A	C	OK	2.28767	1.94707	-0.161206	0.373232	0.708976	1.06978	no
C01A2.2	C01A2.2	C01A2.2	I:13397255-13398466	A	C	OK	39.345	33.4239	-0.163096	0.428772	0.668089	1.08317	no
C01A2.3	C01A2.3	C01A2.3	I:13387804-13391436	A	C	OK	29.1312	24.2822	-0.182063	0.550043	0.58229	1.11516	no
C01A2.4	C01A2.4	C01A2.4	I:13392103-13393963	A	C	OK	148.058	76.7241	-0.657388	2.03542	0.0418085	1.01738	no
C01A2.5	C01A2.5	C01A2.5	I:13384737-13387070	A	C	OK	58.1363	39.9143	-0.376056	1.1538	0.248583	1.27476	no
C01A2.6	C01A2.6	C01A2.6	I:13383146-13384281	A	C	OK	0.329875	0.155328	-0.753171	0.969697	0.332197	1.2456	no
C01B10.10	C01B10.10	C01B10.10	IV:6624354-6627976	A	C	OK	14.2237	9.21882	-0.43366	1.25984	0.207727	1.2747	no
C01B10.11	C01B10.11	C01B10.11	IV:6657981-6660381	A	C	OK	169.651	152.284	-0.108001	0.300652	0.76368	1.054	no
C01B10.3	C01B10.3	C01B10.3	IV:6619521-6621336	A	C	OK	44.6933	35.1884	-0.239106	0.728013	0.466606	1.17618	no
C01B10.4	C01B10.4	C01B10.4	IV:6628361-6631729	A	C	OK	9.13196	4.1661	-0.784799	2.08983	0.0366333	0.977244	no
C01B10.6	C01B10.6	C01B10.6	IV:6640144-6645336	A	C	OK	102.138	48.8486	-0.737596	2.8977	0.00375904	0.346998	no
C01B10.7	C01B10.7	C01B10.7	IV:6638297-6639248	A	C	OK	8.87952	9.93161	0.111974	-0.239589	0.810649	1.0428	no
C01B10.8	C01B10.8	C01B10.8	IV:6635022-6638134	A	C	OK	30.2819	23.3494	-0.259981	0.809974	0.417955	1.198	no
C01B10.9	C01B10.9	C01B10.9	IV:6632205-6634956	A	C	OK	36.7895	29.2128	-0.230605	0.726394	0.467597	1.17568	no
C01B12.2	C01B12.2	C01B12.2	II:19537-22158	A	C	OK	46.7882	34.3505	-0.309013	0.950178	0.342022	1.23989	no
C01B12.3	C01B12.3	C01B12.3	II:12984-15998	A	C	OK	17.2833	7.40653	-0.847378	2.44963	0.0143004	0.690606	no
C01B12.4	C01B12.4	C01B12.4	II:6663-9233	A	C	OK	4.54722	2.73871	-0.507028	1.15405	0.248481	1.27454	no
C01B12.5	C01B12.5	C01B12.5	II:9807-11826	A	C	OK	4.0953	2.69383	-0.418875	1.02122	0.307152	1.25572	no
C01B12.7	C01B12.7	C01B12.7	II:25516-28418	A	C	OK	66.2053	42.9596	-0.4325	1.30838	0.190744	1.27163	no
C01B12.8	C01B12.8	C01B12.8	II:23328-25381	A	C	OK	11.1278	11.7532	0.0546709	-0.124129	0.901213	1.02349	no
C01B12.9	C01B12.9	C01B12.9	II:5128-5483	A	C	OK	5.32305	4.95194	-0.0722674	0.143663	0.885767	1.02648	no
C01B4.6	C01B4.6	C01B4.6	V:2500878-2502254	A	C	OK	1.75883	1.76081	0.00112021	-0.0022776	0.998183	1.00434	no
C01B4.7	C01B4.7	C01B4.7	V:2494062-2498829	A	C	OK	6.05684	4.6939	-0.254926	0.630431	0.528413	1.14052	no
C01B4.8	C01B4.8	C01B4.8	V:2490339-2492529	A	C	OK	2.8398	2.78405	-0.0198278	0.0434799	0.965319	1.01153	no
C01B4.9	C01B4.9	C01B4.9	V:2482831-2487613	A	C	OK	4.50812	5.22601	0.147769	-0.37053	0.710987	1.06913	no
C01B7.1	C01B7.1	C01B7.1	V:8786354-8795371	A	C	OK	51.8526	44.6672	-0.149166	0.483405	0.628808	1.09666	no
C01B7.3	C01B7.3	C01B7.3	V:8783225-8783969	A	C	OK	0.252942	0.121421	-0.733898	0.770259	0.441146	1.18747	no
C01B7.5	C01B7.5	C01B7.5	V:8799954-8800800	A	C	OK	0.969264	0.692287	-0.336536	0.50371	0.614465	1.10191	no
C01B7.7	C01B7.7	C01B7.7	V:8821669-8822362	A	C	OK	2.34648	2.13502	-0.0944437	0.184727	0.853443	1.03273	no
C01B9.1	C01B9.1	C01B9.1	II:13771476-13778917	A	C	OK	2.75226	2.65106	-0.037463	0.101636	0.919046	1.01997	no
C01C10.2	C01C10.2	C01C10.2	X:7433588-7437899	A	C	OK	39.2525	24.6091	-0.466898	1.72844	0.08391	1.1767	no
C01C4.2	C01C4.2	C01C4.2	X:3715083-3717888	A	C	OK	0.813568	0.551825	-0.388198	0.661023	0.508598	1.15141	no
C01C4.3	C01C4.3	C01C4.3	X:3706728-3713313	A	C	OK	48.8495	33.9302	-0.364439	1.42916	0.15296	1.261	no
C01F1.1	C01F1.1	C01F1.1	II:4301599-4305270	A	C	OK	97.6253	75.75	-0.253699	0.768466	0.44221	1.18689	no
C01F1.2	C01F1.2	C01F1.2	II:4299650-4300792	A	C	OK	66.9145	50.1342	-0.288712	0.85989	0.38985	1.21456	no
C01F1.3	C01F1.3	C01F1.3	II:4295091-4298999	A	C	OK	121.423	100.585	-0.188272	0.735338	0.462134	1.17892	no
C01F1.4	C01F1.4	C01F1.4	II:4276206-4279119	A	C	OK	7.35435	5.33705	-0.320618	0.765356	0.44406	1.18566	no
C01F1.5	C01F1.5	C01F1.5	II:4279781-4281821	A	C	OK	34.7755	29.7978	-0.154479	0.39734	0.691117	1.07524	no
C01F1.6	C01F1.6	C01F1.6	II:4282582-4288203	A	C	OK	40.3274	30.753	-0.271042	0.830356	0.406337	1.20532	no
C01F4.2	C01F4.2	C01F4.2	I:4848989-4867826	A	C	OK	13.1094	13.6505	0.0404394	-0.128542	0.89772	1.02443	no
C01F6.1	C01F6.1	C01F6.1	IV:9096821-9101540	A	C	OK	18.0367	10.4291	-0.547804	1.63029	0.103039	1.21351	no
C01F6.2	C01F6.2	C01F6.2	IV:9096821-9101540	A	C	OK	0.778233	0.521675	-0.399982	0.731774	0.464307	1.17798	no
C01F6.9	C01F6.9	C01F6.9	IV:9095733-9096209	A	C	OK	149.662	112.642	-0.284169	0.757238	0.448907	1.18376	no
C01G10.1	C01G10.1	C01G10.1	V:15100139-15104195	A	C	OK	0.122303	0.0620472	-0.67861	1.03811	0.29922	1.2599	no
C01G10.10	C01G10.10	C01G10.10	V:15079971-15082285	A	C	OK	9.55934	9.14284	-0.0445471	0.117516	0.906451	1.02266	no
C01G10.14	C01G10.14	C01G10.14	V:15104529-15105712	A	C	NOTEST	0	0.0295061	1.79769e+308	1.79769e+308	0.158655	1	no
C01G10.15	C01G10.15	C01G10.15	V:15085550-15087102	A	C	OK	17.2884	24.0858	0.331587	-0.762149	0.445971	1.18478	no
C01G10.16	C01G10.16	C01G10.16	V:15093015-15094124	A	C	OK	1.72241	1.23382	-0.333609	0.485591	0.627257	1.09714	no
C01G10.17	C01G10.17	C01G10.17	V:15090593-15090868	A	C	OK	11.4239	5.38008	-0.753005	1.43499	0.15129	1.26033	no
C01G10.4	C01G10.4	C01G10.4	V:15089560-15089827	A	C	OK	98.801	45.8518	-0.767694	1.73213	0.0832504	1.17725	no
C01G10.5	C01G10.5	C01G10.5	V:15088232-15089305	A	C	OK	1.89262	2.81902	0.398427	-0.655304	0.512272	1.14864	no
C01G10.6	C01G10.6	C01G10.6	V:15087460-15088103	A	C	OK	31.6327	30.1753	-0.0471673	0.113978	0.909255	1.0221	no
C01G10.7	C01G10.7	C01G10.7	V:15085550-15087102	A	C	OK	17.9125	11.8308	-0.414789	1.16467	0.244152	1.276	no
C01G10.8	C01G10.8	C01G10.8	V:15082569-15085191	A	C	OK	201.983	160.85	-0.227711	0.718022	0.472744	1.17214	no
C01G10.9	C01G10.9	C01G10.9	V:15082569-15085191	A	C	OK	16.6379	15.4437	-0.0744838	0.21379	0.830711	1.03831	no
C01G12.1	C01G12.1	C01G12.1	II:14573510-14576413	A	C	OK	41.734	33.1828	-0.229286	0.680645	0.496096	1.15731	no
C01G12.13	C01G12.13	C01G12.13	II:14576852-14577924	A	C	OK	0.136962	0.12423	-0.0975701	0.101341	0.91928	1.01988	no
C01G12.3	C01G12.3	C01G12.3	II:14581400-14582178	A	C	OK	0.416525	0.27728	-0.40692	0.54352	0.586772	1.11303	no
C01G12.5	C01G12.5	C01G12.5	II:14586422-14587403	A	C	OK	5.7689	4.64592	-0.216493	0.474383	0.635227	1.09397	no
C01G12.7	C01G12.7	C01G12.7	II:14588539-14591789	A	C	OK	10.0246	6.47038	-0.437808	1.22225	0.221615	1.27737	no
C01G12.8	C01G12.8	C01G12.8	II:14593419-14597513	A	C	OK	0.0602374	0.0898247	0.399566	-0.573697	0.566173	1.12256	no
C01G12.9	C01G12.9	C01G12.9	II:14579203-14579920	A	C	NOTEST	0	0.0953992	1.79769e+308	1.79769e+308	0.0786496	1	no
C01G5.3	C01G5.3	C01G5.3	IV:6536218-6538984	A	C	OK	2.03074	2.11367	0.0400258	-0.0869888	0.93068	1.01706	no
C01G5.4	C01G5.4	C01G5.4	IV:6531762-6535622	A	C	OK	0.037396	0.0108253	-1.23968	1.23079	0.218402	1.27817	no
C01G5.5	C01G5.5	C01G5.5	IV:6524623-6526392	A	C	OK	12.5359	6.73754	-0.620905	1.58059	0.113972	1.2251	no
C01G5.6	C01G5.6	C01G5.6	IV:6522857-6524443	A	C	OK	39.7896	23.1216	-0.542838	1.61985	0.105264	1.2168	no
C01G5.7	C01G5.7	C01G5.7	IV:6518157-6519018	A	C	OK	2.11141	1.5552	-0.305753	0.539786	0.589345	1.11236	no
C01G5.8	C01G5.8	C01G5.8	IV:6548897-6555874	A	C	OK	7.99972	5.70935	-0.337301	0.945477	0.344416	1.23815	no
C01G5.9	C01G5.9	C01G5.9	IV:6519958-6522202	A	C	OK	1.12067	1.37366	0.203554	-0.339638	0.734129	1.06245	no
C01G6.2	C01G6.2	C01G6.2	II:9267273-9268218	A	C	OK	0.14567	0.217339	0.400113	-0.474978	0.634803	1.09406	no
C01G6.3	C01G6.3	C01G6.3	II:9269808-9271182	A	C	OK	1.4424	0.743768	-0.662336	1.26732	0.205043	1.27401	no
C01G6.4	C01G6.4	C01G6.4	II:9271213-9272957	A	C	OK	43.6179	33.4735	-0.264713	0.770166	0.441202	1.18744	no
C01G6.5	C01G6.5	C01G6.5	II:9274883-9280013	A	C	OK	101.491	84.7292	-0.180513	0.572343	0.567089	1.12204	no
C01G6.7	C01G6.7	C01G6.7	II:9291931-9293952	A	C	OK	132.172	92.6199	-0.355603	1.08036	0.279984	1.26774	no
C01G6.9	C01G6.9	C01G6.9	II:9294019-9295668	A	C	OK	1.89567	1.25603	-0.411613	0.772061	0.440078	1.1876	no
C01G8.1	C01G8.1	C01G8.1	I:5272848-5274325	A	C	OK	1.35101	1.26491	-0.0658482	0.129006	0.897353	1.02443	no
C01G8.6	C01G8.6	C01G8.6	I:5298780-5300334	A	C	OK	4.33818	5.10617	0.162994	-0.392174	0.69493	1.07392	no
C01H6.2	C01H6.2	C01H6.2	I:7204571-7207715	A	C	OK	10.339	8.95727	-0.143456	0.414134	0.678776	1.07964	no
C01H6.3	C01H6.3	C01H6.3	I:7208286-7209684	A	C	OK	7.49947	5.86695	-0.245497	0.552782	0.580413	1.1159	no
C01H6.4	C01H6.4	C01H6.4	I:7210540-7212606	A	C	OK	13.0326	9.26464	-0.341246	0.95073	0.341741	1.2401	no
C01H6.6	C01H6.6	C01H6.6	I:7222463-7224133	A	C	OK	6.19909	4.52666	-0.31442	0.770615	0.440935	1.18754	no
C01H6.8	C01H6.8	C01H6.8	I:7227958-7229275	A	C	OK	32.0046	24.6812	-0.259835	0.720001	0.471525	1.17305	no
C01H6.9	C01H6.9	C01H6.9	I:7229433-7233118	A	C	OK	8.57494	5.95742	-0.364206	1.02823	0.303844	1.25827	no
C02A12.8	C02A12.8	C02A12.8	V:3471866-3474947	A	C	OK	0.0299905	0.0254673	-0.163487	0.156305	0.875793	1.02864	no
C02B10.1	C02B10.1	C02B10.1	IV:5083319-5088854	A	C	OK	90.5062	70.9627	-0.243264	0.778588	0.436223	1.18993	no
C02B10.2	C02B10.2	C02B10.2	IV:5090279-5091023	A	C	OK	20.2191	19.9681	-0.0124912	0.0318257	0.974611	1.00916	no
C02B10.3	C02B10.3	C02B10.3	IV:5092804-5103271	A	C	OK	121.31	98.6687	-0.206582	0.650151	0.515594	1.14793	no
C02B10.4	C02B10.4	C02B10.4	IV:5091573-5092788	A	C	OK	83.3282	70.2587	-0.170603	0.501213	0.616221	1.10143	no
C02B10.5	C02B10.5	C02B10.5	IV:5083319-5088854	A	C	OK	29.5136	23.7264	-0.218265	0.69047	0.489899	1.16202	no
C02B10.6	C02B10.6	C02B10.6	IV:5070920-5072219	A	C	OK	0.0879966	0.0684563	-0.251101	0.272637	0.785132	1.04939	no
C02B4.3	C02B4.3	C02B4.3	X:12657326-12662826	A	C	OK	5.16582	3.70092	-0.333484	0.669469	0.503196	1.15422	no
C02B8.1	C02B8.1	C02B8.1	X:8147650-8148529	A	C	OK	1.64155	0.706761	-0.842705	1.45491	0.145694	1.25595	no
C02B8.2	C02B8.2	C02B8.2	X:8144373-8144968	A	C	NOTEST	0.103931	0.0862541	-0.186429	0.169332	0.865535	1	no
C02B8.3	C02B8.3	C02B8.3	X:8139462-8140172	A	C	OK	34.819	23.4893	-0.393617	1.09563	0.273242	1.26757	no
C02B8.5	C02B8.5	C02B8.5	X:8120573-8125697	A	C	OK	4.30681	2.76444	-0.44336	1.01574	0.309754	1.25548	no
C02B8.6	C02B8.6	C02B8.6	X:8133115-8136269	A	C	OK	10.5672	7.03086	-0.407442	1.12854	0.259093	1.27091	no
C02B8.7	C02B8.7	C02B8.7	X:8137661-8137820	A	C	NOTEST	0.157071	0.228286	0.373902	-0.215872	0.829087	1	no
C02C2.4	C02C2.4	C02C2.4	III:7862567-7864995	A	C	OK	8.9637	7.71549	-0.149952	0.408793	0.682692	1.07803	no
C02C2.5	C02C2.5	C02C2.5	III:7877173-7878767	A	C	OK	18.4205	9.75675	-0.635506	1.75613	0.0790668	1.16347	no
C02C6.2	C02C6.2	C02C6.2	X:15537581-15546580	A	C	OK	47.1976	34.3722	-0.317094	1.34213	0.179552	1.26609	no
C02C6.3	C02C6.3	C02C6.3	X:15546727-15552153	A	C	OK	89.3284	67.2414	-0.284029	1.16207	0.245205	1.27518	no
C02D4.1	C02D4.1	C02D4.1	X:15284630-15285573	A	C	OK	4.23964	2.12481	-0.690795	1.41152	0.158092	1.2652	no
C02D5.1	C02D5.1	C02D5.1	III:8561093-8562881	A	C	OK	15.2676	14.8161	-0.0300159	0.0720768	0.942541	1.01494	no
C02D5.2	C02D5.2	C02D5.2	III:8557243-8559103	A	C	OK	53.0554	48.8708	-0.0821568	0.300064	0.764128	1.05384	no
C02D5.3	C02D5.3	C02D5.3	III:8552495-8555590	A	C	OK	222.117	145.654	-0.421972	1.44491	0.148482	1.25731	no
C02E11.1	C02E11.1	C02E11.1	V:1042521-1048412	A	C	OK	73.8041	47.8457	-0.433433	1.5207	0.128336	1.23889	no
C02E7.1	C02E7.1	C02E7.1	V:4934551-4938899	A	C	OK	1.12001	0.879649	-0.241567	0.50459	0.613847	1.10228	no
C02E7.10	C02E7.10	C02E7.10	V:4930630-4932841	A	C	OK	0.310482	0.647269	0.734636	-1.10776	0.267967	1.26918	no
C02E7.6	C02E7.6	C02E7.6	V:4919020-4919396	A	C	OK	463.694	417.464	-0.105026	0.216799	0.828365	1.03878	no
C02E7.7	C02E7.7	C02E7.7	V:4917967-4918399	A	C	OK	0.44386	0.427264	-0.0381058	0.0407022	0.967533	1.01095	no
C02E7.8	C02E7.8	C02E7.8	V:4920155-4920604	A	C	OK	0.591052	0.253296	-0.847348	0.930981	0.351863	1.23515	no
C02F12.3	C02F12.3	C02F12.3	X:3668082-3668929	A	C	OK	196.602	166.163	-0.16821	0.516387	0.605584	1.10532	no
C02F12.5	C02F12.5	C02F12.5	X:3670426-3673675	A	C	OK	2.76564	1.06735	-0.952093	1.87817	0.0603585	1.11717	no
C02F12.8	C02F12.8	C02F12.8	X:3690153-3693225	A	C	OK	7.34929	4.83111	-0.419527	1.14129	0.253751	1.27271	no
C02F12.9	C02F12.9	C02F12.9	X:3696889-3699736	A	C	OK	0.389018	0.456824	0.160673	-0.199243	0.842073	1.0354	no
C02F4.3	C02F4.3	C02F4.3	IV:10502438-10504009	A	C	OK	0.469682	0.414241	-0.125608	0.173747	0.862064	1.03128	no
C02F4.4	C02F4.4	C02F4.4	IV:10513955-10515093	A	C	OK	57.3812	51.4549	-0.109011	0.25167	0.801296	1.04525	no
C02F4.5	C02F4.5	C02F4.5	IV:10523406-10524117	A	C	OK	0.412436	0.240514	-0.539304	0.509684	0.610273	1.10407	no
C02F5.10	C02F5.10	C02F5.10	III:8248710-8249392	A	C	OK	2.97541	3.17662	0.065438	-0.119214	0.905106	1.02297	no
C02F5.12	C02F5.12	C02F5.12	III:8240863-8242923	A	C	OK	36.1636	27.5599	-0.271692	0.823863	0.410017	1.20355	no
C02F5.13	C02F5.13	C02F5.13	III:8247270-8248573	A	C	OK	18.608	14.5883	-0.243374	0.624058	0.53259	1.13858	no
C02F5.14	C02F5.14	C02F5.14	III:8226397-8235564	A	C	OK	39.8201	54.2685	0.309571	-0.843808	0.398777	1.2091	no
C02F5.2	C02F5.2	C02F5.2	III:8249556-8249907	A	C	OK	0.221195	0.248038	0.11454	-0.108057	0.91395	1.021	no
C02F5.3	C02F5.3	C02F5.3	III:8245810-8247168	A	C	OK	133.969	97.8438	-0.314235	0.993265	0.320581	1.2499	no
C02F5.4	C02F5.4	C02F5.4	III:8244362-8245653	A	C	OK	26.606	19.7889	-0.296018	0.863947	0.387617	1.21552	no
C02F5.5	C02F5.5	C02F5.5	III:8236131-8236777	A	C	OK	6.85627	2.76891	-0.906709	1.75697	0.0789221	1.16338	no
C02F5.6	C02F5.6	C02F5.6	III:8226397-8235564	A	C	OK	15.1694	12.8681	-0.16453	0.479065	0.631892	1.09529	no
C02F5.7	C02F5.7	C02F5.7	III:8226397-8235564	A	C	OK	70.0732	46.0036	-0.420821	1.57474	0.115316	1.22737	no
C02G6.3	C02G6.3	C02G6.3	V:5880942-5882261	A	C	OK	2.22146	2.74797	0.212697	-0.35278	0.724253	1.06537	no
C02H6.1	C02H6.1	C02H6.1	V:7388198-7389680	A	C	OK	0.198928	0.119282	-0.511447	0.644293	0.519385	1.14556	no
C02H7.1	C02H7.1	C02H7.1	X:763767-766712	A	C	OK	20.1327	10.7299	-0.629307	1.85271	0.0639234	1.12858	no
C02H7.2	C02H7.2	C02H7.2	X:732496-735671	A	C	OK	2.74527	2.64723	-0.0363658	0.0784884	0.93744	1.01583	no
C03A3.1	C03A3.1	C03A3.1	X:11257285-11260150	A	C	OK	14.3088	11.4222	-0.225313	0.762141	0.445976	1.18477	no
C03A3.2	C03A3.2	C03A3.2	X:11262770-11266237	A	C	OK	40.9225	29.8168	-0.316607	0.957761	0.338184	1.24276	no
C03A3.3	C03A3.3	C03A3.3	X:11267315-11268948	A	C	OK	2.9885	2.46808	-0.191334	0.394197	0.693435	1.07424	no
C03A7.1	C03A7.1	C03A7.1	V:5185876-5190530	A	C	OK	0.703239	0.374835	-0.62921	1.29776	0.194369	1.27201	no
C03A7.12	C03A7.12	C03A7.12	V:5178191-5181268	A	C	OK	0.149864	0.257854	0.542665	-0.668116	0.50406	1.15405	no
C03A7.13	C03A7.13	C03A7.13	V:5190941-5192343	A	C	OK	0.275091	0.239479	-0.138636	0.191092	0.848453	1.03398	no
C03A7.2	C03A7.2	C03A7.2	V:5181723-5183529	A	C	OK	0.168056	0.225921	0.295886	-0.379822	0.704077	1.0712	no
C03B1.1	C03B1.1	C03B1.1	X:6373603-6375547	A	C	OK	0.296245	0.0604793	-1.58889	1.8694	0.0615676	1.12153	no
C03B1.10	C03B1.10	C03B1.10	X:6357702-6357911	A	C	OK	1.0785	0.835083	-0.255793	0.313754	0.753708	1.0575	no
C03B1.13	C03B1.13	C03B1.13	X:6335297-6337711	A	C	OK	30.3376	11.2824	-0.989147	2.78778	0.00530704	0.42072	no
C03B1.14	C03B1.14	C03B1.14	X:6359419-6360702	A	C	OK	8.61478	5.675	-0.417409	1.01271	0.311198	1.25455	no
C03B1.15	C03B1.15	C03B1.15	X:6351282-6351832	A	C	OK	1.87689	1.61351	-0.151208	0.252903	0.800343	1.04557	no
C03B1.2	C03B1.2	C03B1.2	X:6367569-6373113	A	C	OK	3.53982	2.06333	-0.539756	1.1371	0.255497	1.27127	no
C03B1.3	C03B1.3	C03B1.3	X:6365970-6366787	A	C	OK	0.696933	0.473689	-0.386137	0.475628	0.634339	1.09435	no
C03B1.5	C03B1.5	C03B1.5	X:6355540-6357645	A	C	OK	1.58096	1.60146	0.0128868	-0.0270983	0.978381	1.00848	no
C03B1.6	C03B1.6	C03B1.6	X:6350142-6351128	A	C	OK	0.261021	0.353607	0.303584	-0.3635	0.716231	1.06732	no
C03B1.7	C03B1.7	C03B1.7	X:6342111-6345601	A	C	OK	6.62784	4.22033	-0.451366	1.23811	0.215677	1.27724	no
C03B1.9	C03B1.9	C03B1.9	X:6346197-6347069	A	C	OK	0.165089	0.12719	-0.260801	0.294696	0.768226	1.05302	no
C03B8.1	C03B8.1	C03B8.1	III:7716694-7717228	A	C	OK	2.84005	1.88816	-0.408218	0.729121	0.465928	1.17642	no
C03B8.2	C03B8.2	C03B8.2	III:7716093-7716374	A	C	OK	3.42254	1.93157	-0.572051	0.826479	0.408532	1.20471	no
C03B8.3	C03B8.3	C03B8.3	III:7712379-7712874	A	C	OK	2.70268	1.30309	-0.729507	1.29311	0.195973	1.27119	no
C03B8.5	C03B8.5	C03B8.5	III:7700265-7709400	A	C	OK	0	0.0647261	1.79769e+308	1.79769e+308	0	0	yes
C03C10.2	C03C10.2	C03C10.2	III:4090813-4094895	A	C	OK	0.0333644	0.0735335	0.790253	-0.671903	0.501646	1.15531	no
C03C10.4	C03C10.4	C03C10.4	III:4096017-4098101	A	C	OK	106.647	89.9543	-0.170224	0.511772	0.608811	1.10471	no
C03C10.5	C03C10.5	C03C10.5	III:4090264-4090531	A	C	OK	1.72353	0.464698	-1.31074	1.75778	0.0787857	1.1634	no
C03C10.6	C03C10.6	C03C10.6	III:4078414-4082768	A	C	OK	26.0938	20.744	-0.22944	0.718086	0.472704	1.17234	no
C03C10.7	C03C10.7	C03C10.7	III:4096017-4098101	A	C	OK	0.346619	0.294591	-0.162636	0.210672	0.833143	1.03756	no
C03C11.1	C03C11.1	C03C11.1	I:10014722-10015424	A	C	OK	2.31814	1.837	-0.232629	0.436993	0.662116	1.08493	no
C03D6.1	C03D6.1	C03D6.1	I:9665242-9670703	A	C	OK	5.06623	6.03982	0.175779	-0.405103	0.685402	1.07736	no
C03D6.5	C03D6.5	C03D6.5	I:9658260-9660061	A	C	OK	2.03725	2.01868	-0.00915605	0.0186736	0.985101	1.00726	no
C03D6.6	C03D6.6	C03D6.6	I:9657114-9657817	A	C	OK	1.4799	1.23691	-0.179359	0.326034	0.744399	1.05976	no
C03E10.1	C03E10.1	C03E10.1	V:11290993-11292375	A	C	NOTEST	0.0442469	0.0442542	0.000164204	-0.000124127	0.999901	1	no
C03E10.3	C03E10.3	C03E10.3	V:11286811-11288290	A	C	OK	2.19354	2.23072	0.0168094	-0.0355427	0.971647	1.00977	no
C03E10.5	C03E10.5	C03E10.5	V:11274854-11277940	A	C	OK	0.183053	0.0538282	-1.22398	1.60968	0.107467	1.22125	no
C03E10.6	C03E10.6	C03E10.6	V:11271155-11272223	A	C	NOTEST	0.0403807	0	-1.79769e+308	-1.79769e+308	0.158655	1	no
C03F11.1	C03F11.1	C03F11.1	X:5390694-5394105	A	C	OK	4.52277	3.51787	-0.251271	0.604563	0.545469	1.13285	no
C03F11.2	C03F11.2	C03F11.2	X:5394527-5396893	A	C	OK	4.93752	5.11099	0.0345294	-0.0737601	0.941201	1.0151	no
C03F11.4	C03F11.4	C03F11.4	X:5401449-5406408	A	C	OK	7.46212	5.95494	-0.225617	0.588989	0.555869	1.12808	no
C03G6.17	C03G6.17	C03G6.17	V:7379640-7380879	A	C	OK	20.0406	11.2485	-0.577523	1.50983	0.131086	1.23974	no
C03G6.5	C03G6.5	C03G6.5	V:7365063-7365734	A	C	OK	22.4076	13.2463	-0.525682	1.37316	0.169703	1.26225	no
C03G6.6	C03G6.6	C03G6.6	V:7357260-7358692	A	C	OK	0.0392177	0.0526641	0.294805	-0.238785	0.811272	1.04265	no
C03H12.1	C03H12.1	C03H12.1	X:15689377-15696278	A	C	OK	16.6154	12.1354	-0.3142	0.963061	0.335517	1.24415	no
C03H5.2	C03H5.2	C03H5.2	II:388831-392721	A	C	OK	82.66	69.213	-0.177547	0.52678	0.598347	1.10802	no
C03H5.3	C03H5.3	C03H5.3	II:386192-387846	A	C	OK	49.9858	37.7232	-0.281463	0.841554	0.400038	1.20827	no
C03H5.5	C03H5.5	C03H5.5	II:382271-385353	A	C	OK	11.5414	8.04072	-0.361424	1.01376	0.310695	1.25489	no
C03H5.6	C03H5.6	C03H5.6	II:392812-399975	A	C	OK	27.5222	19.6897	-0.334898	1.01014	0.312427	1.2531	no
C03H5.7	C03H5.7	C03H5.7	II:380571-382176	A	C	OK	3.66284	2.9245	-0.225114	0.48472	0.627875	1.09703	no
C04A11.1	C04A11.1	C04A11.1	X:13660438-13662883	A	C	OK	17.2593	10.2666	-0.519459	1.40651	0.159572	1.25728	no
C04A11.2	C04A11.2	C04A11.2	X:13665888-13668732	A	C	OK	2.61267	2.00681	-0.263826	0.594274	0.552329	1.12916	no
C04A11.5	C04A11.5	C04A11.5	X:13664515-13665050	A	C	OK	9.85176	8.98599	-0.0919832	0.193086	0.846892	1.03453	no
C04A2.1	C04A2.1	C04A2.1	II:6847990-6851375	A	C	OK	17.2567	10.4043	-0.505983	1.39041	0.164405	1.25982	no
C04B4.1	C04B4.1	C04B4.1	X:12280706-12282415	A	C	NOTEST	0.0329756	0.0182421	-0.592037	0.447538	0.654487	1	no
C04B4.2	C04B4.2	C04B4.2	X:12283242-12285123	A	C	OK	1.081	0.567711	-0.644028	1.22177	0.221793	1.27705	no
C04B4.4	C04B4.4	C04B4.4	X:12289900-12293189	A	C	NOTEST	0.0487752	0.0261472	-0.623481	0.577231	0.563783	1	no
C04B4.5	C04B4.5	C04B4.5	X:12287580-12288276	A	C	NOTEST	0	0	0	0	1	1	no
C04B4.6	C04B4.6	C04B4.6	X:12275095-12275599	A	C	NOTEST	0.105453	0	-1.79769e+308	-1.79769e+308	0.158655	1	no
C04C11.1	C04C11.1	C04C11.1	X:14020706-14022330	A	C	OK	5.23085	4.04198	-0.257839	0.637659	0.523696	1.14339	no
C04C11.2	C04C11.2	C04C11.2	X:14033714-14037368	A	C	OK	77.3253	51.1422	-0.413412	1.29812	0.194248	1.27168	no
C04C3.2	C04C3.2	C04C3.2	IV:3415679-3419231	A	C	OK	2.32623	1.56742	-0.394814	0.870878	0.383821	1.21782	no
C04C3.3	C04C3.3	C04C3.3	IV:3399666-3403893	A	C	OK	226.594	193.421	-0.158291	0.464923	0.641987	1.09128	no
C04C3.4	C04C3.4	C04C3.4	IV:3394362-3394642	A	C	OK	2.309	1.95573	-0.166054	0.240578	0.809882	1.04313	no
C04C3.6	C04C3.6	C04C3.6	IV:3419809-3422604	A	C	OK	1.83413	1.1094	-0.502752	0.965917	0.334086	1.24505	no
C04C3.7	C04C3.7	C04C3.7	IV:3432980-3433484	A	C	NOTEST	0.0430664	0	-1.79769e+308	-1.79769e+308	0.23975	1	no
C04D8.1	C04D8.1	C04D8.1	III:8497540-8518794	A	C	OK	57.2698	51.0523	-0.114921	0.36256	0.716934	1.06695	no
C04E12.10	C04E12.10	C04E12.10	V:3377423-3381750	A	C	OK	0.0330716	0.0155947	-0.751743	0.648052	0.516951	1.14706	no
C04E12.11	C04E12.11	C04E12.11	V:3386316-3387982	A	C	OK	0.8251	0.475274	-0.551614	0.817451	0.413671	1.20104	no
C04E12.12	C04E12.12	C04E12.12	V:3389155-3390778	A	C	OK	3.39357	2.03392	-0.511914	1.12893	0.258925	1.27117	no
C04E12.2	C04E12.2	C04E12.2	V:3362609-3369664	A	C	OK	1.96181	1.20136	-0.490413	0.918682	0.358262	1.23148	no
C04E12.4	C04E12.4	C04E12.4	V:3362609-3369664	A	C	OK	4.94585	2.95693	-0.514397	1.25803	0.208382	1.27529	no
C04E12.5	C04E12.5	C04E12.5	V:3358468-3360919	A	C	OK	0.546895	0.310362	-0.566518	0.958605	0.337758	1.24299	no
C04E12.6	C04E12.6	C04E12.6	V:3354494-3355339	A	C	OK	0.200639	0.464981	0.840489	-1.03073	0.302667	1.2583	no
C04E6.11	C04E6.11	C04E6.11	V:5913917-5917659	A	C	OK	7.48182	6.72381	-0.106821	0.301259	0.763217	1.05443	no
C04E6.12	C04E6.12	C04E6.12	V:5918245-5919567	A	C	OK	4.41944	5.92947	0.29392	-0.524962	0.599609	1.10739	no
C04E6.13	C04E6.13	C04E6.13	V:5912567-5913568	A	C	OK	0	0	0	0	1	1.00207	no
C04E6.3	C04E6.3	C04E6.3	V:5919931-5920206	A	C	NOTEST	0	0.176305	1.79769e+308	1.79769e+308	0.158655	1	no
C04E6.4	C04E6.4	C04E6.4	V:5907218-5909431	A	C	OK	0.0542791	0.0633929	0.155212	-0.169005	0.865793	1.03002	no
C04E6.5	C04E6.5	C04E6.5	V:5902022-5904642	A	C	OK	0.0858555	0.0894448	0.0409557	-0.0494947	0.960525	1.01221	no
C04E6.7	C04E6.7	C04E6.7	V:5893136-5895022	A	C	OK	11.5118	10.9263	-0.0522019	0.136835	0.891161	1.02568	no
C04E6.8	C04E6.8	C04E6.8	V:5883242-5883615	A	C	OK	1.26505	1.02259	-0.212769	0.30422	0.76096	1.05506	no
C04E7.1	C04E7.1	C04E7.1	X:358672-360198	A	C	OK	0.221809	0.107999	-0.7197	0.636466	0.524473	1.14285	no
C04E7.2	C04E7.2	C04E7.2	X:353619-357873	A	C	OK	21.7259	13.6763	-0.46284	1.38593	0.165769	1.26066	no
C04E7.3	C04E7.3	C04E7.3	X:344126-346289	A	C	OK	16.009	9.65549	-0.505627	1.47081	0.141342	1.25094	no
C04E7.4	C04E7.4	C04E7.4	X:325961-341232	A	C	OK	13.1433	8.82761	-0.398026	1.17385	0.240456	1.27649	no
C04F1.1	C04F1.1	C04F1.1	I:5726386-5729310	A	C	OK	6.79059	6.61365	-0.0264029	0.0549936	0.956144	1.01252	no
C04F12.1	C04F12.1	C04F12.1	I:9673684-9678541	A	C	OK	25.724	17.9986	-0.357129	1.11019	0.266918	1.26976	no
C04F12.5	C04F12.5	C04F12.5	I:9690117-9690545	A	C	OK	14.7846	11.0835	-0.288134	0.675252	0.499516	1.15651	no
C04F12.6	C04F12.6	C04F12.6	I:9692688-9693769	A	C	OK	0.10819	0.1562	0.367246	-0.44345	0.65744	1.08616	no
C04F12.7	C04F12.7	C04F12.7	I:9695698-9696750	A	C	OK	1.41145	1.08434	-0.263647	0.482351	0.629557	1.09643	no
C04F12.8	C04F12.8	C04F12.8	I:9697581-9699543	A	C	OK	55.819	29.3448	-0.643	1.81559	0.0694331	1.14827	no
C04F5.2	C04F5.2	C04F5.2	V:5093527-5096090	A	C	OK	0.322938	0.357422	0.101457	-0.131852	0.895101	1.02449	no
C04F5.8	C04F5.8	C04F5.8	V:5111379-5113567	A	C	OK	16.01	13.9898	-0.134885	0.345959	0.729374	1.06387	no
C04F5.9	C04F5.9	C04F5.9	V:5114561-5119022	A	C	OK	10.1191	7.894	-0.248321	0.686022	0.492699	1.16017	no
C04F6.2	C04F6.2	C04F6.2	X:3397138-3397455	A	C	OK	15.9958	13.9556	-0.13645	0.294017	0.768745	1.0529	no
C04F6.6	C04F6.6	C04F6.6	X:3412013-3412033	A	C	NOTEST	0	0	0	0	1	1	no
C04G2.1	C04G2.1	C04G2.1	IV:10088454-10089861	A	C	OK	24.1382	13.8271	-0.557166	1.47163	0.14112	1.2507	no
C04G2.10	C04G2.10	C04G2.10	IV:10115361-10117992	A	C	OK	0.419129	0.335341	-0.223032	0.37081	0.710779	1.06927	no
C04G2.11	C04G2.11	C04G2.11	IV:10119430-10126615	A	C	OK	0.307879	0.229472	-0.293925	0.475125	0.634698	1.09416	no
C04G2.2	C04G2.2	C04G2.2	IV:10090705-10092307	A	C	OK	0.228209	0.200641	-0.128747	0.163117	0.870426	1.02922	no
C04G2.5	C04G2.5	C04G2.5	IV:10094223-10095197	A	C	NOTEST	0.0720743	0.0328544	-0.785613	0.608533	0.542834	1	no
C04G2.8	C04G2.8	C04G2.8	IV:10110794-10111549	A	C	NOTEST	0	0.114239	1.79769e+308	1.79769e+308	0.0400869	1	no
C04G2.9	C04G2.9	C04G2.9	IV:10112861-10114171	A	C	NOTEST	0	0.0425263	1.79769e+308	1.79769e+308	0.0569231	1	no
C04G6.10	C04G6.10	C04G6.10	II:5101967-5102630	A	C	OK	11.374	11.4585	0.00740568	-0.015346	0.987756	1.00667	no
C04G6.11	C04G6.11	C04G6.11	II:5103323-5103817	A	C	NOTEST	0.0995878	0	-1.79769e+308	-1.79769e+308	0.158655	1	no
C04G6.12	C04G6.12	C04G6.12	II:5104100-5108855	A	C	OK	17.2973	2.58005	-1.90274	2.40201	0.0163052	0.727125	no
C04G6.2	C04G6.2	C04G6.2	II:5092768-5095354	A	C	OK	3.32856	3.27322	-0.0167661	0.0295939	0.976391	1.00887	no
C04G6.4	C04G6.4	C04G6.4	II:5081479-5083425	A	C	OK	27.9628	23.8514	-0.159033	0.489716	0.624335	1.09836	no
C04G6.5	C04G6.5	C04G6.5	II:5083843-5091620	A	C	OK	29.3194	22.7447	-0.253916	0.609176	0.542408	1.13369	no
C04G6.6	C04G6.6	C04G6.6	II:5099420-5099732	A	C	OK	5.73862	4.42579	-0.25977	0.535788	0.592105	1.11098	no
C04G6.7	C04G6.7	C04G6.7	II:5100394-5101766	A	C	OK	13.4106	10.8385	-0.212942	0.446492	0.655242	1.08686	no
C04H4.1	C04H4.1	C04H4.1	II:7958770-7960161	A	C	OK	2.31054	1.42172	-0.485612	0.795414	0.426373	1.19406	no
C04H5.1	C04H5.1	C04H5.1	II:14534195-14535011	A	C	OK	27.0396	17.2983	-0.446696	1.11547	0.264648	1.27011	no
C04H5.2	C04H5.2	C04H5.2	II:14535830-14537458	A	C	OK	0.343497	0.224168	-0.426779	0.606173	0.5444	1.1334	no
C04H5.7	C04H5.7	C04H5.7	II:14537886-14538250	A	C	NOTEST	0.191553	0.1356	-0.345456	0.316557	0.75158	1	no
C05A9.2	C05A9.2	C05A9.2	X:10842893-10844694	A	C	OK	56.1321	33.3178	-0.521617	1.42836	0.153189	1.26137	no
C05A9.3	C05A9.3	C05A9.3	X:10827274-10833972	A	C	OK	0.739557	0.464584	-0.46491	0.805104	0.420759	1.1963	no
C05B5.1	C05B5.1	C05B5.1	III:9987482-9988317	A	C	OK	0.441287	0.440705	-0.00132152	0.0017649	0.998592	1.00434	no
C05B5.2	C05B5.2	C05B5.2	III:9998437-10000360	A	C	OK	0.114315	0.165846	0.372105	-0.457827	0.647077	1.08951	no
C05B5.4	C05B5.4	C05B5.4	III:9993780-9996003	A	C	OK	13.2206	7.75124	-0.533922	1.38081	0.167339	1.26086	no
C05B5.5	C05B5.5	C05B5.5	III:10001295-10002711	A	C	OK	3.98025	2.60117	-0.425384	0.923675	0.355656	1.23227	no
C05B5.6	C05B5.6	C05B5.6	III:10007867-10010072	A	C	OK	0.361711	0.169127	-0.760198	1.12472	0.26071	1.27048	no
C05B5.8	C05B5.8	C05B5.8	III:10005425-10006679	A	C	OK	132.372	81.5999	-0.483787	1.42149	0.155175	1.26234	no
C05B5.9	C05B5.9	C05B5.9	III:10003030-10003678	A	C	OK	4.70466	3.76954	-0.221601	0.467422	0.640198	1.09198	no
C05C10.1	C05C10.1	C05C10.1	II:9917175-9920280	A	C	OK	0.314973	0.209701	-0.406805	0.618858	0.53601	1.13655	no
C05C10.2	C05C10.2	C05C10.2	II:9922162-9930907	A	C	OK	17.1764	12.2223	-0.340276	1.16743	0.243036	1.27718	no
C05C10.3	C05C10.3	C05C10.3	II:9931759-9936810	A	C	OK	122.454	96.6098	-0.237052	0.734395	0.462708	1.17849	no
C05C10.4	C05C10.4	C05C10.4	II:9931759-9936810	A	C	OK	49.4287	53.6281	0.0815414	-0.250657	0.802079	1.04515	no
C05C10.5	C05C10.5	C05C10.5	II:9939068-9940224	A	C	OK	1.61361	3.76142	0.846321	-2.26028	0.0238037	0.843647	no
C05C10.7	C05C10.7	C05C10.7	II:9938020-9938877	A	C	OK	3.37196	4.28885	0.240524	-0.508744	0.610932	1.10376	no
C05C12.1	C05C12.1	C05C12.1	IV:11248872-11259436	A	C	OK	0.0951156	0.0864105	-0.0959829	0.114238	0.909049	1.02215	no
C05C12.4	C05C12.4	C05C12.4	IV:11246438-11248023	A	C	OK	115.762	78.9351	-0.382911	1.1532	0.248827	1.27464	no
C05C12.5	C05C12.5	C05C12.5	IV:11260403-11261141	A	C	OK	0.470041	0.583271	0.215832	-0.304202	0.760974	1.05506	no
C05C12.6	C05C12.6	C05C12.6	IV:11231640-11233094	A	C	OK	5.91971	5.15387	-0.138539	0.319997	0.748971	1.05829	no
C05C8.1	C05C8.1	C05C8.1	V:7239580-7241106	A	C	OK	12.313	8.88679	-0.326088	0.775935	0.437788	1.18922	no
C05C8.2	C05C8.2	C05C8.2	V:7230999-7234636	A	C	OK	11.6519	12.1513	0.0419688	-0.10915	0.913083	1.02124	no
C05C8.5	C05C8.5	C05C8.5	V:7230999-7234636	A	C	OK	20.5116	20.022	-0.0241583	0.0712296	0.943215	1.0148	no
C05C8.6	C05C8.6	C05C8.6	V:7234743-7236940	A	C	OK	15.1472	12.8743	-0.162584	0.463225	0.643203	1.09094	no
C05C8.7	C05C8.7	C05C8.7	V:7242716-7247107	A	C	OK	60.2947	60.1544	-0.00232829	0.0067622	0.994605	1.00521	no
C05C8.8	C05C8.8	C05C8.8	V:7252134-7254967	A	C	OK	0.337269	0.26343	-0.247093	0.373137	0.709047	1.06969	no
C05C8.9	C05C8.9	C05C8.9	V:7237207-7239439	A	C	OK	8.11562	6.73836	-0.185974	0.55758	0.577131	1.11714	no
C05C9.1	C05C9.1	C05C9.1	X:11160904-11163610	A	C	OK	17.4485	22.4081	0.250173	-0.609181	0.542404	1.13371	no
C05C9.2	C05C9.2	C05C9.2	X:11152986-11157567	A	C	OK	1.77215	1.02469	-0.54781	1.06374	0.287447	1.26374	no
C05C9.3	C05C9.3	C05C9.3	X:11143297-11152736	A	C	OK	1.35844	1.45041	0.0655108	-0.154128	0.877508	1.02822	no
C05D10.1	C05D10.1	C05D10.1	III:6080507-6084683	A	C	OK	105.003	86.9391	-0.188781	0.767636	0.442704	1.18653	no
C05D10.2	C05D10.2	C05D10.2	III:6067802-6072022	A	C	OK	24.4347	16.1633	-0.413264	1.46566	0.14274	1.25278	no
C05D10.3	C05D10.3	C05D10.3	III:6084683-6087401	A	C	OK	9.55862	3.04776	-1.14304	2.95837	0.00309272	0.309782	no
C05D10.4	C05D10.4	C05D10.4	III:6088630-6102807	A	C	OK	59.2594	46.1062	-0.250976	1.10289	0.270076	1.26906	no
C05D11.1	C05D11.1	C05D11.1	III:6436549-6439891	A	C	OK	62.9524	45.6718	-0.320898	1.0045	0.315139	1.25309	no
C05D11.10	C05D11.10	C05D11.10	III:6430978-6431734	A	C	OK	76.7535	60.3962	-0.239672	0.684309	0.49378	1.15905	no
C05D11.13	C05D11.13	C05D11.13	III:6443056-6443913	A	C	OK	58.3809	44.8034	-0.264703	0.785792	0.431989	1.19072	no
C05D11.5	C05D11.5	C05D11.5	III:6410042-6411501	A	C	OK	15.5678	12.5408	-0.216222	0.579481	0.562264	1.12434	no
C05D11.7	C05D11.7	C05D11.7	III:6415719-6421653	A	C	OK	48.7637	39.9207	-0.200092	0.796956	0.425476	1.19427	no
C05D11.8	C05D11.8	C05D11.8	III:6422399-6427246	A	C	OK	11.8386	8.95273	-0.279404	0.840086	0.40086	1.20805	no
C05D11.9	C05D11.9	C05D11.9	III:6427469-6430876	A	C	OK	16.8604	14.2023	-0.171563	0.521929	0.60172	1.10623	no
C05D12.1	C05D12.1	C05D12.1	II:11412161-11415638	A	C	OK	10.8845	8.86327	-0.205422	0.549965	0.582343	1.11522	no
C05D12.2	C05D12.2	C05D12.2	II:11418222-11423290	A	C	OK	2.96862	2.92702	-0.0141113	0.0366256	0.970784	1.01	no
C05D12.3	C05D12.3	C05D12.3	II:11424737-11432675	A	C	OK	31.359	21.8742	-0.360195	1.22107	0.222058	1.27717	no
C05D12.4	C05D12.4	C05D12.4	II:11424737-11432675	A	C	OK	7.47362	10.4565	0.335843	-0.85781	0.390998	1.21354	no
C05D12.5	C05D12.5	C05D12.5	II:11434150-11434867	A	C	OK	0.172553	0.230945	0.291473	-0.330579	0.740963	1.06047	no
C05D12.7	C05D12.7	C05D12.7	II:11410107-11411433	A	C	OK	22.8718	20.7636	-0.0967003	0.205111	0.837485	1.03636	no
C05D2.10	C05D2.10	C05D2.10	III:5512883-5603384	A	C	OK	42.855	37.28	-0.139367	0.581608	0.560831	1.12547	no
C05D2.11	C05D2.11	C05D2.11	III:5624969-5632374	A	C	OK	35.2314	26.0091	-0.303491	0.932342	0.35116	1.23534	no
C05D2.3	C05D2.3	C05D2.3	III:5614925-5617203	A	C	OK	0.197461	0.118549	-0.510214	0.733556	0.463219	1.17828	no
C05D2.6	C05D2.6	C05D2.6	III:5512883-5603384	A	C	OK	22.0618	18.8403	-0.15785	0.616108	0.537823	1.13595	no
C05D2.8	C05D2.8	C05D2.8	III:5604413-5610300	A	C	OK	49.1529	30.1373	-0.489173	1.53641	0.124437	1.23422	no
C05D9.3	C05D9.3	C05D9.3	X:1111899-1116791	A	C	OK	40.3113	24.9868	-0.478285	1.45786	0.144879	1.25535	no
C05D9.4	C05D9.4	C05D9.4	X:1108063-1108413	A	C	OK	1.39093	1.64488	0.167692	-0.228542	0.819225	1.04055	no
C05D9.7	C05D9.7	C05D9.7	X:1117239-1119404	A	C	OK	24.3452	16.2863	-0.402012	1.10119	0.270815	1.26911	no
C05D9.9	C05D9.9	C05D9.9	X:1122484-1124221	A	C	OK	42.8907	22.5095	-0.644718	2.23255	0.0255789	0.871848	no
C05E11.1	C05E11.1	C05E11.1	X:4588737-4590417	A	C	OK	34.4559	21.3597	-0.478175	1.39222	0.163855	1.25957	no
C05E11.2	C05E11.2	C05E11.2	X:4586886-4587963	A	C	NOTEST	0.0869979	0.124093	0.355144	-0.289974	0.771836	1	no
C05E11.3	C05E11.3	C05E11.3	X:4579476-4585635	A	C	OK	28.75	22.2205	-0.257625	0.743134	0.4574	1.1811	no
C05E11.6	C05E11.6	C05E11.6	X:4562166-4562809	A	C	OK	11.6835	8.64877	-0.300763	0.68485	0.493438	1.15949	no
C05E11.7	C05E11.7	C05E11.7	X:4579476-4585635	A	C	OK	7.08445	7.2376	0.0213877	-0.0556604	0.955612	1.01261	no
C05E4.12	C05E4.12	C05E4.12	V:757868-761783	A	C	OK	0.199863	0.129835	-0.431368	0.556118	0.57813	1.11672	no
C05E4.7	C05E4.7	C05E4.7	V:741949-742345	A	C	OK	0.250543	0.308074	0.206712	-0.231862	0.816645	1.04116	no
C05E7.1	C05E7.1	C05E7.1	X:12941423-12943467	A	C	OK	18.8724	14.9779	-0.231128	0.557716	0.577038	1.11716	no
C05E7.2	C05E7.2	C05E7.2	X:12938669-12940631	A	C	OK	10.8577	5.35005	-0.70777	1.64033	0.100936	1.20902	no
C05E7.3	C05E7.3	C05E7.3	X:12945535-12946482	A	C	OK	25.099	18.801	-0.288921	0.734585	0.462592	1.17869	no
C05E7.4	C05E7.4	C05E7.4	X:12965404-12968376	A	C	OK	1.74393	1.21327	-0.362817	0.701034	0.483282	1.16554	no
C05G5.1	C05G5.1	C05G5.1	X:14734388-14740007	A	C	OK	32.1535	20.0533	-0.472129	1.40074	0.161293	1.25789	no
C05G5.2	C05G5.2	C05G5.2	X:14747238-14750309	A	C	OK	14.6278	10.0348	-0.376863	1.11773	0.263681	1.27098	no
C05G5.3	C05G5.3	C05G5.3	X:14750775-14751930	A	C	OK	18.2406	10.8467	-0.519784	1.39086	0.164268	1.26018	no
C05G5.4	C05G5.4	C05G5.4	X:14753944-14760751	A	C	OK	212.141	140.359	-0.413044	1.28886	0.197446	1.27185	no
C05G5.5	C05G5.5	C05G5.5	X:14753944-14760751	A	C	OK	3.0365	1.85404	-0.493342	1.06141	0.288503	1.26357	no
C05G5.6	C05G5.6	C05G5.6	X:14744152-14744174	A	C	NOTEST	0	0	0	0	1	1	no
C05H8.3	C05H8.3	C05H8.3	III:5635432-5654510	A	C	OK	3.76544	1.43905	-0.961879	1.13424	0.256695	1.27065	no
C06A1.2	C06A1.2	C06A1.2	II:10568818-10571772	A	C	OK	15.7057	12.5517	-0.22417	0.568239	0.569873	1.12093	no
C06A1.3	C06A1.3	C06A1.3	II:10572185-10573961	A	C	OK	0.319883	0.336845	0.0516694	-0.0807535	0.935638	1.01599	no
C06A1.5	C06A1.5	C06A1.5	II:10579280-10579809	A	C	OK	187.008	148.059	-0.233542	0.655176	0.512354	1.14871	no
C06A1.6	C06A1.6	C06A1.6	II:10564088-10564592	A	C	OK	0.646137	0.401227	-0.476484	0.611273	0.541019	1.1348	no
C06A1.7	C06A1.7	C06A1.7	II:10564825-10565315	A	C	OK	0.432781	0.210617	-0.72019	0.794151	0.427108	1.19343	no
C06A1.8	C06A1.8	C06A1.8	II:10559931-10563321	A	C	OK	6.3098	1.68761	-1.31879	2.13367	0.0328701	0.948254	no
C06A1.9	C06A1.9	C06A1.9	II:10559931-10563321	A	C	OK	4.7664	1.39524	-1.22852	1.50417	0.132537	1.2422	no
C06A12.3	C06A12.3	C06A12.3	IV:17427681-17429438	A	C	OK	19.5104	12.3837	-0.454561	1.2314	0.218174	1.2782	no
C06A12.5	C06A12.5	C06A12.5	IV:17429709-17431922	A	C	OK	1.29905	0.75434	-0.543545	1.10639	0.26856	1.2688	no
C06A12.8	C06A12.8	C06A12.8	IV:17432930-17439905	A	C	OK	0.0299073	0.0288747	-0.0351364	0.269854	0.787272	1.04855	no
C06A5.1	C06A5.1	C06A5.1	I:6012059-6021985	A	C	OK	11.3184	7.52334	-0.408418	1.29177	0.196436	1.27103	no
C06A5.10	C06A5.10	C06A5.10	I:5982520-5982971	A	C	OK	4.84966	4.92243	0.0148939	-0.0265532	0.978816	1.00842	no
C06A5.12	C06A5.12	C06A5.12	I:6004709-6004925	A	C	OK	9.39357	8.1218	-0.145473	0.289481	0.772213	1.05195	no
C06A5.2	C06A5.2	C06A5.2	I:6006334-6007297	A	C	OK	0.523931	0.378599	-0.324883	0.447626	0.654423	1.08721	no
C06A5.3	C06A5.3	C06A5.3	I:5986493-5990581	A	C	OK	64.497	38.8586	-0.50669	2.20555	0.0274155	0.888002	no
C06A5.4	C06A5.4	C06A5.4	I:5980792-5981590	A	C	OK	1.86816	1.79999	-0.0371706	0.0686434	0.945273	1.01468	no
C06A5.5	C06A5.5	C06A5.5	I:5981817-5982454	A	C	OK	4.91805	4.26329	-0.14287	0.284182	0.776271	1.05112	no
C06A5.6	C06A5.6	C06A5.6	I:5983231-5985861	A	C	OK	13.4769	10.7342	-0.227544	0.678781	0.497276	1.15723	no
C06A5.8	C06A5.8	C06A5.8	I:6008106-6009608	A	C	OK	2.36473	2.70414	0.13412	-0.331367	0.740367	1.06077	no
C06A6.2	C06A6.2	C06A6.2	IV:7846624-7854102	A	C	OK	31.2317	31.5811	0.0111248	-0.0444765	0.964525	1.01169	no
C06A6.3	C06A6.3	C06A6.3	IV:7830544-7834658	A	C	OK	48.6776	36.8793	-0.277568	0.846218	0.397431	1.20934	no
C06A6.5	C06A6.5	C06A6.5	IV:7830544-7834658	A	C	OK	85.5732	69.3969	-0.20953	0.651703	0.514593	1.14827	no
C06A6.6	C06A6.6	C06A6.6	IV:7841673-7841693	A	C	NOTEST	0	0	0	0	1	1	no
C06A6.7	C06A6.7	C06A6.7	IV:7837355-7837968	A	C	OK	1.4136	1.7479	0.212273	-0.367661	0.713126	1.06835	no
C06A8.1	C06A8.1	C06A8.1	II:7772489-7777755	A	C	OK	253.424	201.475	-0.229402	0.796891	0.425514	1.19425	no
C06A8.2	C06A8.2	C06A8.2	II:7779287-7781177	A	C	OK	22.2444	13.8694	-0.472404	1.37304	0.16974	1.26193	no
C06A8.3	C06A8.3	C06A8.3	II:7785104-7794242	A	C	OK	1004.05	759.75	-0.278808	0.842907	0.399281	1.20895	no
C06A8.5	C06A8.5	C06A8.5	II:7781501-7783243	A	C	OK	24.4718	21.1159	-0.147499	0.425578	0.670415	1.08215	no
C06A8.6	C06A8.6	C06A8.6	II:7772489-7777755	A	C	OK	1.46583	1.42732	-0.0266195	0.0517647	0.958716	1.01216	no
C06A8.8	C06A8.8	C06A8.8	II:7765963-7771940	A	C	OK	50.1495	39.0031	-0.251367	0.826322	0.408622	1.20485	no
C06B3.1	C06B3.1	C06B3.1	V:13902602-13903694	A	C	OK	0.557559	0.149653	-1.31525	1.67494	0.0939461	1.19721	no
C06B3.2	C06B3.2	C06B3.2	V:13899320-13902333	A	C	OK	2.34561	0.834114	-1.03393	1.98162	0.0475219	1.05789	no
C06B3.5	C06B3.5	C06B3.5	V:13904418-13905838	A	C	OK	0.817913	0.560178	-0.3785	0.659895	0.509321	1.15124	no
C06B3.6	C06B3.6	C06B3.6	V:13907940-13911332	A	C	OK	94.0042	87.5422	-0.0712181	0.214503	0.830155	1.03848	no
C06B3.7	C06B3.7	C06B3.7	V:13907940-13911332	A	C	OK	14.2988	6.67545	-0.761741	1.88967	0.0588021	1.10956	no
C06B8.11	C06B8.11	C06B8.11	V:15486192-15486923	A	C	NOTEST	0	0.0520173	1.79769e+308	1.79769e+308	0.158655	1	no
C06B8.2	C06B8.2	C06B8.2	V:15476035-15478371	A	C	OK	2.94563	2.52022	-0.155978	0.404582	0.685785	1.07717	no
C06B8.7	C06B8.7	C06B8.7	V:15498547-15511217	A	C	OK	2.4053	1.27788	-0.632469	1.77862	0.0753022	1.16048	no
C06C3.3	C06C3.3	C06C3.3	II:9369093-9372287	A	C	OK	3.01101	3.39028	0.118637	-0.266341	0.789977	1.04795	no
C06C3.4	C06C3.4	C06C3.4	II:9373206-9375764	A	C	OK	11.1758	8.4681	-0.277446	0.738415	0.460262	1.17986	no
C06C3.7	C06C3.7	C06C3.7	II:9385463-9386192	A	C	OK	2.47882	2.7235	0.0941345	-0.171725	0.863654	1.0306	no
C06C3.8	C06C3.8	C06C3.8	II:9386499-9390816	A	C	OK	1.18329	0.945905	-0.223912	0.455874	0.648481	1.08887	no
C06C6.1	C06C6.1	C06C6.1	V:16010512-16011915	A	C	NOTEST	0.0833537	0.0750102	-0.105469	0.123161	0.901979	1	no
C06C6.6	C06C6.6	C06C6.6	V:15988556-15991410	A	C	OK	0.0600687	0.0513271	-0.157271	0.197645	0.843323	1.03519	no
C06C6.7	C06C6.7	C06C6.7	V:15992008-15995410	A	C	OK	0.153301	0.0845269	-0.595333	0.904691	0.365629	1.22751	no
C06C6.8	C06C6.8	C06C6.8	V:15996990-15997569	A	C	OK	0.118075	0	-1.79769e+308	-1.79769e+308	0.158655	1.26269	no
C06C6.9	C06C6.9	C06C6.9	V:15996016-15996548	A	C	NOTEST	0.118762	0	-1.79769e+308	-1.79769e+308	0.158655	1	no
C06E1.1	C06E1.1	C06E1.1	III:8605739-8609691	A	C	OK	14.6004	8.81523	-0.50457	1.22791	0.219482	1.27765	no
C06E1.11	C06E1.11	C06E1.11	III:8614669-8616118	A	C	OK	1.64072	1.47322	-0.107683	0.210375	0.833375	1.03744	no
C06E1.3	C06E1.3	C06E1.3	III:8581010-8583818	A	C	OK	9.91778	8.47666	-0.157013	0.434025	0.66427	1.08403	no
C06E1.5	C06E1.5	C06E1.5	III:8589243-8589396	A	C	OK	0.77597	0.687808	-0.120604	0.135163	0.892483	1.02528	no
C06E1.6	C06E1.6	C06E1.6	III:8590740-8590890	A	C	NOTEST	0.998612	0.489647	-0.712682	0.74118	0.458584	1	no
C06E1.7	C06E1.7	C06E1.7	III:8591178-8593000	A	C	OK	1.26475	1.54501	0.200157	-0.373182	0.709013	1.06976	no
C06E1.8	C06E1.8	C06E1.8	III:8595543-8597751	A	C	OK	18.0236	17.4394	-0.0329528	0.093398	0.925587	1.01839	no
C06E1.9	C06E1.9	C06E1.9	III:8605739-8609691	A	C	OK	35.4853	24.2405	-0.381093	1.20152	0.229549	1.27796	no
C06E2.1	C06E2.1	C06E2.1	X:8873027-8874572	A	C	OK	14.8496	8.9956	-0.501234	1.3066	0.191347	1.27046	no
C06E2.2	C06E2.2	C06E2.2	X:8879587-8880344	A	C	OK	0.94215	0.261107	-1.28323	1.55889	0.119022	1.23162	no
C06E2.5	C06E2.5	C06E2.5	X:8856995-8857892	A	C	OK	5.50852	3.41998	-0.476662	1.03266	0.301762	1.2585	no
C06E2.9	C06E2.9	C06E2.9	X:8861195-8861588	A	C	NOTEST	0	0	0	0	1	1	no
C06E4.1	C06E4.1	C06E4.1	IV:7283258-7283853	A	C	NOTEST	0.0655845	0.0496068	-0.279211	0.197432	0.843489	1	no
C06E4.2	C06E4.2	C06E4.2	IV:7282275-7283070	A	C	OK	38.0057	30.3168	-0.226035	0.543427	0.586836	1.1131	no
C06E4.5	C06E4.5	C06E4.5	IV:7254973-7256248	A	C	NOTEST	0.0655973	0.0875685	0.288888	-0.279682	0.779722	1	no
C06E4.7	C06E4.7	C06E4.7	IV:7262220-7263220	A	C	OK	14.6931	9.98744	-0.386051	0.986826	0.323728	1.24878	no
C06E4.8	C06E4.8	C06E4.8	IV:7284202-7285504	A	C	OK	5.88277	4.83354	-0.19645	0.44573	0.655792	1.08685	no
C06E7.1	C06E7.1	C06E7.1	IV:5848639-5859961	A	C	OK	87.8157	75.1316	-0.155999	0.664406	0.50643	1.15297	no
C06E7.2	C06E7.2	C06E7.2	IV:5839383-5846383	A	C	OK	36.1066	26.6551	-0.303493	0.956312	0.338915	1.24228	no
C06E7.3	C06E7.3	C06E7.3	IV:5839383-5846383	A	C	OK	86.0747	67.4097	-0.244427	1.02752	0.304178	1.25779	no
C06E7.4	C06E7.4	C06E7.4	IV:5848639-5859961	A	C	OK	40.9635	37.6126	-0.0853419	0.259659	0.795127	1.04671	no
C06E8.5	C06E8.5	C06E8.5	III:7002318-7005298	A	C	OK	5.61274	2.38184	-0.857167	2.09366	0.0362899	0.976891	no
C06G1.1	C06G1.1	C06G1.1	X:16633277-16637548	A	C	OK	43.0924	32.4558	-0.283467	0.837177	0.402493	1.20716	no
C06G1.2	C06G1.2	C06G1.2	X:16621725-16622451	A	C	OK	15.654	21.9541	0.338227	-0.731146	0.46469	1.17751	no
C06G1.5	C06G1.5	C06G1.5	X:16638159-16642976	A	C	OK	31.8806	29.3116	-0.0840158	0.258464	0.796049	1.04634	no
C06G3.12	C06G3.12	C06G3.12	IV:7053562-7054181	A	C	OK	0.14269	0.301804	0.749101	-0.823828	0.410037	1.20351	no
C06G3.3	C06G3.3	C06G3.3	IV:7032580-7036843	A	C	OK	1.98619	4.2365	0.757518	-1.24072	0.214709	1.27773	no
C06G3.4	C06G3.4	C06G3.4	IV:7028441-7030951	A	C	OK	0.0834784	0.0682863	-0.200879	0.258089	0.796338	1.04636	no
C06G3.5	C06G3.5	C06G3.5	IV:7024194-7028105	A	C	OK	202.614	126.623	-0.470091	1.90317	0.057018	1.10191	no
C06G3.6	C06G3.6	C06G3.6	IV:7017609-7020186	A	C	OK	67.2291	39.4413	-0.533292	1.66386	0.0961395	1.20084	no
C06G3.8	C06G3.8	C06G3.8	IV:7031553-7032543	A	C	OK	21.9696	18.2735	-0.184206	0.455127	0.649018	1.08874	no
C06G3.9	C06G3.9	C06G3.9	IV:7032580-7036843	A	C	OK	50.4298	39.3878	-0.247127	0.75602	0.449637	1.1833	no
C06G4.1	C06G4.1	C06G4.1	III:7987057-7990478	A	C	OK	5.01387	3.27474	-0.425969	1.15101	0.249729	1.27389	no
C06G4.4	C06G4.4	C06G4.4	III:7973645-7977622	A	C	OK	0.784373	0.953767	0.195534	-0.30422	0.76096	1.05505	no
C06G4.5	C06G4.5	C06G4.5	III:7990717-7996367	A	C	OK	7.19526	5.78217	-0.218643	0.563702	0.572957	1.11959	no
C06G4.6	C06G4.6	C06G4.6	III:8004388-8005764	A	C	OK	0.689322	0.442907	-0.442348	0.557499	0.577186	1.11709	no
C06G8.1	C06G8.1	C06G8.1	IV:10778961-10780683	A	C	OK	45.3398	18.7942	-0.880637	2.47924	0.0131662	0.664561	no
C06G8.3	C06G8.3	C06G8.3	IV:10799655-10801964	A	C	OK	36.4517	24.097	-0.413901	1.24817	0.211968	1.27647	no
C06H2.2	C06H2.2	C06H2.2	V:11125027-11127110	A	C	OK	28.8025	23.8923	-0.186904	0.559701	0.575683	1.11795	no
C06H2.3	C06H2.3	C06H2.3	V:11127302-11129839	A	C	OK	7.63186	5.92611	-0.252964	0.665454	0.50576	1.15317	no
C06H2.6	C06H2.6	C06H2.6	V:11124101-11124861	A	C	OK	50.6476	37.9901	-0.287566	0.774062	0.438894	1.18854	no
C06H2.7	C06H2.7	C06H2.7	V:11143107-11144227	A	C	OK	3.89279	2.66587	-0.378596	0.835582	0.40339	1.20641	no
C06H2.8	C06H2.8	C06H2.8	V:11136932-11136956	A	C	NOTEST	0	0	0	0	1	1	no
C06H5.1	C06H5.1	C06H5.1	V:17895100-17896583	A	C	OK	7.03701	5.83021	-0.188131	0.4616	0.644368	1.0908	no
C06H5.2	C06H5.2	C06H5.2	V:17899624-17901674	A	C	OK	5.51575	4.11965	-0.291839	0.689778	0.490334	1.16159	no
C06H5.6	C06H5.6	C06H5.6	V:17871201-17888765	A	C	OK	6.61518	5.17498	-0.24553	0.621272	0.534421	1.1375	no
C06H5.7	C06H5.7	C06H5.7	V:17910113-17917036	A	C	OK	25.8468	16.1456	-0.470543	1.29396	0.19568	1.27125	no
C06H5.8	C06H5.8	C06H5.8	V:17918833-17921531	A	C	OK	3.50821	2.43592	-0.36478	0.783679	0.433229	1.19033	no
C07A12.2	C07A12.2	C07A12.2	X:4544845-4545388	A	C	OK	24.927	16.1771	-0.432353	0.962747	0.335674	1.24398	no
C07A12.7	C07A12.7	C07A12.7	X:4517723-4521039	A	C	OK	92.6838	59.109	-0.44981	1.51859	0.128865	1.24028	no
C07A4.1	C07A4.1	C07A4.1	X:10168836-10171255	A	C	OK	14.47	8.96759	-0.478461	1.25337	0.210072	1.27678	no
C07A4.2	C07A4.2	C07A4.2	X:10172256-10174088	A	C	OK	8.77744	4.66486	-0.632126	1.62834	0.103452	1.21276	no
C07A4.3	C07A4.3	C07A4.3	X:10174455-10175713	A	C	OK	0.16995	0.207824	0.201185	-0.263826	0.791914	1.04753	no
C07A9.1	C07A9.1	C07A9.1	III:9723231-9725115	A	C	OK	0.209127	0.107986	-0.660943	0.81701	0.413923	1.20059	no
C07A9.10	C07A9.10	C07A9.10	III:9685070-9686627	A	C	OK	0.0622533	0.148867	0.871841	-0.842311	0.399614	1.20889	no
C07A9.12	C07A9.12	C07A9.12	III:9725441-9727440	A	C	OK	20.3976	14.7239	-0.325948	0.859202	0.390229	1.21405	no
C07A9.13	C07A9.13	C07A9.13	III:9679598-9681170	A	C	OK	0.628925	0.576147	-0.087649	0.149712	0.880992	1.02752	no
C07A9.14	C07A9.14	C07A9.14	III:9715786-9720192	A	C	OK	10.5298	0.504501	-3.03839	5.61151	2.00565e-08	1.34711e-05	yes
C07A9.2	C07A9.2	C07A9.2	III:9694705-9696418	A	C	OK	30.7072	21.618	-0.350971	0.927034	0.353909	1.23277	no
C07A9.5	C07A9.5	C07A9.5	III:9681424-9682730	A	C	OK	0.38696	0.401813	0.037666	-0.0490364	0.96089	1.01219	no
C07A9.7	C07A9.7	C07A9.7	III:9690962-9694473	A	C	OK	21.4079	17.3891	-0.207915	0.698174	0.485069	1.16449	no
C07A9.8	C07A9.8	C07A9.8	III:9686890-9690154	A	C	OK	11.3884	7.19167	-0.459669	1.20487	0.228254	1.27777	no
C07A9.9	C07A9.9	C07A9.9	III:9663000-9667343	A	C	OK	144.186	63.2844	-0.823463	2.37708	0.0174502	0.746268	no
C07B5.2	C07B5.2	C07B5.2	X:9516439-9517023	A	C	OK	0.530775	0.246919	-0.765279	0.928727	0.353031	1.23368	no
C07B5.3	C07B5.3	C07B5.3	X:9522577-9523106	A	C	OK	9.44218	6.53265	-0.368374	0.756955	0.449077	1.1837	no
C07B5.4	C07B5.4	C07B5.4	X:9529592-9536551	A	C	OK	22.1068	14.7105	-0.407325	1.59462	0.110797	1.22303	no
C07B5.6	C07B5.6	C07B5.6	X:9518954-9521419	A	C	OK	2.12191	1.49783	-0.348299	0.634	0.526081	1.14172	no
C07C7.1	C07C7.1	C07C7.1	IV:9183146-9185666	A	C	OK	2.80874	2.00204	-0.338569	0.703399	0.481807	1.16609	no
C07D10.1	C07D10.1	C07D10.1	II:7398943-7400471	A	C	OK	8.4627	5.82781	-0.373027	0.936406	0.349064	1.23711	no
C07D10.5	C07D10.5	C07D10.5	II:7381491-7383407	A	C	OK	8.40003	7.34713	-0.133926	0.353287	0.723873	1.06546	no
C07D10.6	C07D10.6	C07D10.6	II:7379107-7379543	A	C	OK	0.757265	0.812181	0.0700096	-0.0983944	0.921619	1.01923	no
C07D8.2	C07D8.2	C07D8.2	X:7362267-7362846	A	C	OK	0.31293	0.167961	-0.622244	0.757064	0.449012	1.18378	no
C07D8.3	C07D8.3	C07D8.3	X:7361614-7361995	A	C	NOTEST	0.175458	0.113822	-0.432767	0.40464	0.685742	1	no
C07D8.5	C07D8.5	C07D8.5	X:7343992-7344497	A	C	OK	0.400658	0.100626	-1.3817	1.47114	0.141252	1.25085	no
C07D8.6	C07D8.6	C07D8.6	X:7341450-7342716	A	C	OK	169.982	89.4159	-0.642396	1.95651	0.050405	1.07738	no
C07E3.1	C07E3.1	C07E3.1	II:10347010-10349921	A	C	OK	24.1947	19.6191	-0.209629	0.756274	0.449485	1.18343	no
C07E3.10	C07E3.10	C07E3.10	II:10346310-10346922	A	C	OK	13.494	15.4912	0.13803	-0.292253	0.770093	1.05237	no
C07E3.3	C07E3.3	C07E3.3	II:10353653-10357432	A	C	OK	29.1154	10.9141	-0.981207	2.85615	0.00428808	0.378596	no
C07E3.4	C07E3.4	C07E3.4	II:10360784-10362829	A	C	OK	1.01749	1.09877	0.0768465	-0.15779	0.874622	1.02876	no
C07E3.5	C07E3.5	C07E3.5	II:10363619-10365541	A	C	OK	4.24352	2.96377	-0.358933	0.820347	0.412018	1.20239	no
C07E3.6	C07E3.6	C07E3.6	II:10367825-10369511	A	C	OK	17.0348	12.7984	-0.285941	0.776284	0.437581	1.18942	no
C07E3.8	C07E3.8	C07E3.8	II:10352176-10353405	A	C	OK	1.24014	0.971769	-0.243862	0.4459	0.655669	1.08684	no
C07E3.9	C07E3.9	C07E3.9	II:10350675-10351397	A	C	OK	24.432	12.8934	-0.639181	1.53866	0.123886	1.23525	no
C07F11.2	C07F11.2	C07F11.2	I:420924-423657	A	C	OK	6.49547	4.53749	-0.35873	0.923957	0.355508	1.23223	no
C07G1.2	C07G1.2	C07G1.2	IV:8206594-8210916	A	C	OK	6.81053	5.84967	-0.152084	0.39584	0.692223	1.07473	no
C07G1.6	C07G1.6	C07G1.6	IV:8206594-8210916	A	C	OK	0.248426	0.0279388	-2.18513	2.96683	0.00300883	0.305289	no
C07G1.7	C07G1.7	C07G1.7	IV:8210934-8211809	A	C	OK	0.947303	1.12117	0.168509	-0.288521	0.772948	1.05173	no
C07G3.10	C07G3.10	C07G3.10	V:3502132-3502903	A	C	OK	6.86475	3.84548	-0.579503	1.31043	0.19005	1.27094	no
C07G3.2	C07G3.2	C07G3.2	V:3523419-3524401	A	C	OK	28.8276	15.174	-0.641748	1.54269	0.122906	1.233	no
C07G3.8	C07G3.8	C07G3.8	V:3493504-3501589	A	C	OK	0.832064	0.99521	0.179045	-0.353881	0.723428	1.06577	no
C07H4.1	C07H4.1	C07H4.1	II:9091116-9092044	A	C	OK	24.4927	12.6772	-0.658571	1.63682	0.101668	1.21156	no
C07H6.10	C07H6.10	C07H6.10	III:7495243-7497758	A	C	OK	3.44513	0	-1.79769e+308	-1.79769e+308	0.0774164	1.16647	no
C07H6.2	C07H6.2	C07H6.2	III:7520927-7521362	A	C	OK	86.0021	58.5443	-0.384588	1.07391	0.282863	1.26565	no
C07H6.3	C07H6.3	C07H6.3	III:7508119-7518448	A	C	OK	20.7294	18.5789	-0.109527	0.35425	0.723151	1.06594	no
C07H6.4	C07H6.4	C07H6.4	III:7499632-7503154	A	C	OK	51.184	35.9726	-0.352668	1.06465	0.287035	1.26391	no
C07H6.9	C07H6.9	C07H6.9	III:7498742-7499289	A	C	OK	1.79961	1.48867	-0.18969	0.327733	0.743114	1.05982	no
C08A9.10	C08A9.10	C08A9.10	X:17081041-17081955	A	C	OK	0.174156	0.0993111	-0.561694	0.562149	0.574015	1.1191	no
C08A9.3	C08A9.3	C08A9.3	X:17087795-17091626	A	C	OK	0.0911865	0.0728993	-0.223828	0.293049	0.769484	1.05261	no
C08A9.6	C08A9.6	C08A9.6	X:17094217-17096451	A	C	OK	11.7116	6.49284	-0.589878	1.57526	0.115197	1.22706	no
C08A9.8	C08A9.8	C08A9.8	X:17102758-17104785	A	C	OK	2.28336	1.06094	-0.76649	1.52824	0.126452	1.23596	no
C08A9.9	C08A9.9	C08A9.9	X:17106519-17107655	A	C	OK	0.394966	0.112	-1.2603	1.66538	0.0958367	1.20034	no
C08B11.3	C08B11.3	C08B11.3	II:8022557-8027669	A	C	OK	43.7972	32.2951	-0.304654	0.956106	0.339019	1.24208	no
C08B11.8	C08B11.8	C08B11.8	II:8039932-8041640	A	C	OK	6.57029	5.70106	-0.141905	0.36258	0.716919	1.06695	no
C08B11.9	C08B11.9	C08B11.9	II:8034258-8038090	A	C	OK	38.1579	31.7186	-0.184829	0.576429	0.564325	1.12362	no
C08B6.10	C08B6.10	C08B6.10	V:10124850-10130094	A	C	OK	11.7676	8.24138	-0.356184	0.892012	0.372387	1.22514	no
C08B6.11	C08B6.11	C08B6.11	V:10107730-10109697	A	C	OK	3.13073	2.13849	-0.381169	0.878463	0.379692	1.22013	no
C08B6.14	C08B6.14	C08B6.14	V:10100022-10101815	A	C	OK	0.0575978	0.0716149	0.217819	-0.245137	0.806351	1.04382	no
C08B6.2	C08B6.2	C08B6.2	V:10105510-10107312	A	C	OK	3.31669	4.06432	0.203281	-0.462005	0.644078	1.09082	no
C08B6.3	C08B6.3	C08B6.3	V:10109834-10112086	A	C	OK	3.4419	2.70941	-0.239292	0.527416	0.597904	1.1083	no
C08B6.5	C08B6.5	C08B6.5	V:10117563-10119313	A	C	OK	0.521591	0.244779	-0.756527	1.24063	0.214743	1.27779	no
C08B6.6	C08B6.6	C08B6.6	V:10123436-10124488	A	C	NOTEST	0.056554	0.0360135	-0.451303	0.319119	0.749636	1	no
C08B6.7	C08B6.7	C08B6.7	V:10130203-10133947	A	C	OK	27.5048	22.1549	-0.216303	0.654629	0.512707	1.14844	no
C08B6.8	C08B6.8	C08B6.8	V:10134459-10142688	A	C	OK	10.9909	8.02596	-0.314385	0.725859	0.467925	1.17564	no
C08C3.4	C08C3.4	C08C3.4	III:7793437-7795266	A	C	OK	5.34405	5.83439	0.0877871	-0.260675	0.794343	1.04692	no
C08D8.1	C08D8.1	C08D8.1	V:8345587-8349716	A	C	OK	0.534633	0.252934	-0.748451	1.25008	0.21127	1.27613	no
C08D8.3	C08D8.3	C08D8.3	V:8345587-8349716	A	C	OK	0	0	0	0	1	1.002	no
C08E3.1	C08E3.1	C08E3.1	II:1633808-1634092	A	C	OK	48.8801	18.5136	-0.970866	2.32618	0.020009	0.80124	no
C08E3.10	C08E3.10	C08E3.10	II:1619897-1621265	A	C	OK	6.00125	3.21626	-0.623747	1.73974	0.0819042	1.17306	no
C08E3.11	C08E3.11	C08E3.11	II:1621645-1622851	A	C	OK	0.2392	0.210348	-0.128538	0.144483	0.885119	1.02675	no
C08E3.12	C08E3.12	C08E3.12	II:1623910-1624676	A	C	OK	0.110094	0.117448	0.0646551	-0.0694002	0.944671	1.01477	no
C08E3.13	C08E3.13	C08E3.13	II:1631796-1632319	A	C	OK	61.5245	23.1681	-0.976659	2.50379	0.0122871	0.644559	no
C08E3.14	C08E3.14	C08E3.14	II:1625969-1626854	A	C	OK	0.14734	0.053474	-1.01354	0.926394	0.354241	1.23252	no
C08E3.15	C08E3.15	C08E3.15	II:1627482-1627887	A	C	OK	1.22672	1.04612	-0.159255	0.20318	0.838994	1.03617	no
C08E3.2	C08E3.2	C08E3.2	II:1611334-1612514	A	C	OK	0.240117	0.0555626	-1.46362	1.44862	0.147445	1.25601	no
C08E3.4	C08E3.4	C08E3.4	II:1606593-1607610	A	C	OK	0.127554	0.0936448	-0.309034	0.336893	0.736198	1.06187	no
C08E3.5	C08E3.5	C08E3.5	II:1607995-1609005	A	C	OK	11.8436	2.91546	-1.40176	3.06228	0.00219661	0.256381	no
C08E3.6	C08E3.6	C08E3.6	II:1609319-1610719	A	C	OK	0.750341	0.43591	-0.543093	0.961574	0.336264	1.24381	no
C08E3.7	C08E3.7	C08E3.7	II:1612837-1614006	A	C	OK	0.22126	0.0754158	-1.07632	1.31122	0.189782	1.27094	no
C08E3.8	C08E3.8	C08E3.8	II:1614796-1616467	A	C	OK	0.498817	0.29319	-0.531417	0.813822	0.415747	1.19946	no
C08E3.9	C08E3.9	C08E3.9	II:1616915-1619008	A	C	OK	2.80527	1.64035	-0.536592	1.08745	0.27684	1.26803	no
C08E8.1	C08E8.1	C08E8.1	V:18360845-18362338	A	C	OK	0.853752	0.832223	-0.0255401	0.0364356	0.970935	1.00993	no
C08E8.2	C08E8.2	C08E8.2	V:18354823-18355637	A	C	OK	0.248155	0.209465	-0.169496	0.203115	0.839045	1.03615	no
C08E8.3	C08E8.3	C08E8.3	V:18350028-18352431	A	C	OK	0.581963	0.246279	-0.859942	1.1508	0.249814	1.27374	no
C08E8.4	C08E8.4	C08E8.4	V:18371631-18372581	A	C	OK	0.0841991	0.170671	0.706551	-0.605607	0.544776	1.13328	no
C08E8.5	C08E8.5	C08E8.5	V:18359612-18359783	A	C	OK	0.327131	2.33855	1.96693	-1.80484	0.0710992	1.15489	no
C08E8.6	C08E8.6	C08E8.6	V:18367808-18368217	A	C	NOTEST	0.29304	0.155821	-0.631601	0.584749	0.558716	1	no
C08F1.10	C08F1.10	C08F1.10	II:1785276-1786280	A	C	OK	0.83937	0.503334	-0.511397	0.811207	0.417247	1.19874	no
C08F1.11	C08F1.11	C08F1.11	II:1783542-1784445	A	C	OK	1.01793	0.489089	-0.73298	1.18398	0.236423	1.27757	no
C08F1.6	C08F1.6	C08F1.6	II:1787285-1788190	A	C	OK	0.26697	0.120448	-0.795917	0.993634	0.320401	1.25009	no
C08F1.8	C08F1.8	C08F1.8	II:1804211-1808297	A	C	OK	7.95154	3.42507	-0.842244	2.15949	0.0308123	0.922936	no
C08F11.1	C08F11.1	C08F11.1	IV:13623801-13625510	A	C	OK	8.16357	8.58426	0.0502494	-0.121161	0.903564	1.02332	no
C08F11.10	C08F11.10	C08F11.10	IV:13648036-13649178	A	C	OK	0.0466011	0.122161	0.963718	-0.845727	0.397705	1.20936	no
C08F11.11	C08F11.11	C08F11.11	IV:13646702-13647423	A	C	NOTEST	0	0.125231	1.79769e+308	1.79769e+308	0.0770754	1	no
C08F11.12	C08F11.12	C08F11.12	IV:13650980-13651479	A	C	NOTEST	0	0	0	0	1	1	no
C08F11.13	C08F11.13	C08F11.13	IV:13607407-13609851	A	C	OK	128.286	63.5585	-0.702299	1.96417	0.0495105	1.07292	no
C08F11.14	C08F11.14	C08F11.14	IV:13612774-13618048	A	C	OK	0.0244339	0.0129875	-0.631982	0.602571	0.546794	1.13218	no
C08F11.17	C08F11.17	C08F11.17	IV:13649803-13650306	A	C	NOTEST	0	0	0	0	1	1	no
C08F11.2	C08F11.2	C08F11.2	IV:13621929-13623102	A	C	OK	0.17071	0.0661136	-0.948589	1.01685	0.309225	1.25557	no
C08F11.3	C08F11.3	C08F11.3	IV:13620251-13621481	A	C	OK	6.58624	4.80775	-0.314754	0.704405	0.481181	1.16633	no
C08F11.7	C08F11.7	C08F11.7	IV:13637255-13638493	A	C	OK	0.591962	3.3331	1.72822	-3.18908	0.00142724	0.1963	no
C08F8.2	C08F8.2	C08F8.2	IV:11146077-11154306	A	C	OK	17.924	14.1648	-0.235381	0.905882	0.364998	1.22765	no
C08F8.3	C08F8.3	C08F8.3	IV:11155000-11156546	A	C	OK	3.27328	2.77016	-0.166889	0.387175	0.698627	1.07238	no
C08F8.4	C08F8.4	C08F8.4	IV:11157120-11159433	A	C	NOTEST	0.0642325	0.0465203	-0.322621	0.365348	0.714852	1	no
C08F8.6	C08F8.6	C08F8.6	IV:11162757-11164260	A	C	OK	1.94852	1.03493	-0.632732	1.20969	0.226397	1.27684	no
C08F8.9	C08F8.9	C08F8.9	IV:11177257-11178567	A	C	OK	86.7729	65.6307	-0.279251	0.728369	0.466388	1.17631	no
C08G5.1	C08G5.1	C08G5.1	II:735688-738672	A	C	OK	0.0324447	0.0143699	-0.814401	0.739521	0.459591	1.1803	no
C08G5.2	C08G5.2	C08G5.2	II:739603-740853	A	C	NOTEST	0	0.0247425	1.79769e+308	1.79769e+308	0.158655	1	no
C08G5.3	C08G5.3	C08G5.3	II:743104-745013	A	C	OK	0.0520305	0.0946324	0.598169	-0.619208	0.535779	1.13674	no
C08G5.5	C08G5.5	C08G5.5	II:756408-756888	A	C	OK	42.3318	45.8944	0.0808055	-0.206413	0.836469	1.03676	no
C08G5.6	C08G5.6	C08G5.6	II:770427-773027	A	C	OK	2.31616	2.10245	-0.09681	0.199792	0.841643	1.03556	no
C08G5.7	C08G5.7	C08G5.7	II:761587-765323	A	C	OK	7.20794	6.4145	-0.116621	0.265762	0.790422	1.04789	no
C08G9.1	C08G9.1	C08G9.1	IV:7658717-7664146	A	C	OK	89.0845	51.8063	-0.542074	1.64045	0.100911	1.20925	no
C08G9.2	C08G9.2	C08G9.2	IV:7664255-7672863	A	C	OK	3.51827	4.1949	0.175898	-0.454264	0.649639	1.08881	no
C08H9.1	C08H9.1	C08H9.1	II:9875093-9877789	A	C	OK	4.00107	2.95902	-0.301703	0.726011	0.467832	1.17562	no
C08H9.15	C08H9.15	C08H9.15	II:9881136-9882266	A	C	OK	31.7078	23.6625	-0.292671	0.752747	0.451602	1.18323	no
C08H9.2	C08H9.2	C08H9.2	II:9886456-9890996	A	C	OK	303.04	210.404	-0.364836	1.08587	0.277535	1.26777	no
C08H9.8	C08H9.8	C08H9.8	II:9851483-9853118	A	C	OK	0.0545198	0.0590566	0.0799315	-0.0802375	0.936048	1.01601	no
C09B7.3	C09B7.3	C09B7.3	X:2621269-2664366	A	C	OK	0.384981	0	-1.79769e+308	-1.79769e+308	0.0594653	1.11192	no
C09B7.4	C09B7.4	C09B7.4	X:2672419-2672752	A	C	NOTEST	0.16211	0.0868202	-0.624439	0.465429	0.641624	1	no
C09B8.3	C09B8.3	C09B8.3	X:6007160-6011268	A	C	OK	12.8324	12.2903	-0.0431666	0.109352	0.912924	1.02135	no
C09B8.4	C09B8.4	C09B8.4	X:6018438-6019894	A	C	OK	24.2267	29.3183	0.190757	-0.500059	0.617034	1.10098	no
C09B8.5	C09B8.5	C09B8.5	X:6021007-6022451	A	C	OK	3.47452	2.03884	-0.533076	1.14576	0.251895	1.27314	no
C09B8.8	C09B8.8	C09B8.8	X:6015449-6017542	A	C	OK	7.54286	4.38817	-0.541689	1.17647	0.239408	1.27743	no
C09B9.1	C09B9.1	C09B9.1	IV:5037804-5040428	A	C	OK	4.65081	5.69781	0.20304	-0.482323	0.629576	1.09645	no
C09B9.2	C09B9.2	C09B9.2	IV:5029289-5030996	A	C	NOTEST	0.0607236	0	-1.79769e+308	-1.79769e+308	0.0984235	1	no
C09B9.3	C09B9.3	C09B9.3	IV:5021177-5029007	A	C	OK	0.0340367	0.019183	-0.573413	0.591914	0.553908	1.12879	no
C09B9.4	C09B9.4	C09B9.4	IV:5031610-5033358	A	C	OK	0.307986	0.31358	0.018	-0.0275688	0.978006	1.0085	no
C09B9.7	C09B9.7	C09B9.7	IV:5056962-5059841	A	C	OK	0.0981437	0.0382712	-0.941734	1.25637	0.208982	1.27611	no
C09B9.8	C09B9.8	C09B9.8	IV:5040988-5045386	A	C	OK	25.0488	19.3541	-0.257924	0.690259	0.490031	1.16198	no
C09D1.2	C09D1.2	C09D1.2	I:4035893-4090875	A	C	OK	14.7105	8.6065	-0.536044	1.37995	0.167602	1.26128	no
C09D4.1	C09D4.1	C09D4.1	I:5497834-5507026	A	C	OK	43.1103	32.7836	-0.273832	1.14804	0.250952	1.27337	no
C09D4.2	C09D4.2	C09D4.2	I:5491476-5493189	A	C	OK	18.7968	14.8604	-0.234982	0.631755	0.527547	1.14113	no
C09D4.3	C09D4.3	C09D4.3	I:5488342-5490566	A	C	OK	0.687265	0.652131	-0.0524749	0.0969706	0.92275	1.0189	no
C09D4.4	C09D4.4	C09D4.4	I:5479552-5484646	A	C	OK	13.78	14.3266	0.0388951	-0.157691	0.874701	1.02871	no
C09D4.6	C09D4.6	C09D4.6	I:5486460-5487153	A	C	OK	0.108221	0.277499	0.941645	-1.04232	0.297264	1.26234	no
C09E7.10	C09E7.10	C09E7.10	III:6518841-6519967	A	C	OK	6.46262	4.83662	-0.289818	0.653845	0.513211	1.14832	no
C09E7.4	C09E7.4	C09E7.4	III:6534406-6536935	A	C	OK	19.0317	16.2983	-0.155044	0.470111	0.638276	1.09276	no
C09E7.5	C09E7.5	C09E7.5	III:6538058-6541295	A	C	OK	0.504717	0.62272	0.210097	-0.359607	0.719141	1.06612	no
C09E7.6	C09E7.6	C09E7.6	III:6545279-6546344	A	C	OK	3.15387	2.23423	-0.344736	0.682269	0.495069	1.15822	no
C09E7.7	C09E7.7	C09E7.7	III:6546681-6551169	A	C	OK	19.7946	13.0406	-0.417341	1.31198	0.189528	1.27103	no
C09E7.8	C09E7.8	C09E7.8	III:6553514-6558515	A	C	OK	8.39489	6.99469	-0.182471	0.707526	0.47924	1.1683	no
C09E7.9	C09E7.9	C09E7.9	III:6541547-6545113	A	C	OK	12.5798	8.86215	-0.350304	1.04545	0.295814	1.2625	no
C09E8.1	C09E8.1	C09E8.1	II:556482-564122	A	C	OK	37.8443	26.178	-0.368562	1.16639	0.243455	1.2773	no
C09E8.2	C09E8.2	C09E8.2	II:553092-554725	A	C	OK	21.6706	21.3539	-0.0147211	0.0367642	0.970673	1.01012	no
C09E9.1	C09E9.1	C09E9.1	IV:1275864-1277058	A	C	OK	92.9239	61.7434	-0.408794	1.19726	0.231206	1.27738	no
C09E9.2	C09E9.2	C09E9.2	IV:1266865-1274371	A	C	OK	9.38183	7.02077	-0.289902	0.716268	0.473826	1.17154	no
C09F12.2	C09F12.2	C09F12.2	X:11053867-11056894	A	C	OK	13.8625	13.1818	-0.0503504	0.143626	0.885796	1.02646	no
C09F12.3	C09F12.3	C09F12.3	X:11041023-11042781	A	C	OK	4.11149	3.33398	-0.209618	0.472206	0.636779	1.09325	no
C09F5.1	C09F5.1	C09F5.1	III:658705-662723	A	C	OK	57.5351	36.9147	-0.443786	1.39136	0.164116	1.26025	no
C09F5.3	C09F5.3	C09F5.3	III:662842-666260	A	C	OK	1.623	1.40298	-0.145673	0.275956	0.782582	1.04987	no
C09F9.1	C09F9.1	C09F9.1	II:14698721-14699207	A	C	OK	0.354782	0.357334	0.00716694	-0.00818505	0.993469	1.00551	no
C09F9.2	C09F9.2	C09F9.2	II:14705411-14712496	A	C	OK	26.5276	20.7379	-0.246223	0.762168	0.44596	1.18478	no
C09F9.3	C09F9.3	C09F9.3	II:14714174-14727945	A	C	OK	6.52315	4.03063	-0.481434	1.41049	0.158395	1.26531	no
C09G1.2	C09G1.2	C09G1.2	X:15978256-15982517	A	C	OK	1.1421	0.61612	-0.617183	1.36465	0.172364	1.26266	no
C09G1.3	C09G1.3	C09G1.3	X:15986079-15987511	A	C	OK	0.463505	0.493714	0.0631393	-0.0912889	0.927263	1.018	no
C09G1.4	C09G1.4	C09G1.4	X:15988149-15996853	A	C	OK	11.8936	9.75284	-0.198442	0.56298	0.573449	1.11933	no
C09G1.5	C09G1.5	C09G1.5	X:15959016-15962238	A	C	OK	29.5271	14.1963	-0.73233	1.94083	0.0522783	1.08728	no
C09G12.1	C09G12.1	C09G12.1	IV:3501649-3503457	A	C	OK	2.88719	2.62066	-0.0968554	0.202284	0.839695	1.03597	no
C09G12.17	C09G12.17	C09G12.17	IV:3495292-3496437	A	C	NOTEST	0.19199	0	-1.79769e+308	-1.79769e+308	0.0786496	1	no
C09G12.5	C09G12.5	C09G12.5	IV:3479331-3479727	A	C	NOTEST	0.102292	0.0830379	-0.208537	0.147458	0.882771	1	no
C09G12.9	C09G12.9	C09G12.9	IV:3510470-3514550	A	C	OK	49.5096	30.6575	-0.479289	1.49764	0.134228	1.24283	no
C09G4.2	C09G4.2	C09G4.2	IV:8520875-8538155	A	C	OK	128.038	86.5005	-0.392178	1.65544	0.0978358	1.20552	no
C09G4.4	C09G4.4	C09G4.4	IV:8510951-8513903	A	C	OK	35.2828	36.1989	0.0256333	-0.0657613	0.947568	1.01418	no
C09G5.2	C09G5.2	C09G5.2	II:10702493-10714210	A	C	OK	11.6783	9.1291	-0.246263	0.658033	0.510517	1.15008	no
C09G5.7	C09G5.7	C09G5.7	II:10714827-10716252	A	C	OK	0.514868	0.550767	0.0674019	-0.117857	0.906181	1.02265	no
C09G5.8	C09G5.8	C09G5.8	II:10718306-10729167	A	C	OK	3.5866	2.44425	-0.383467	1.04997	0.293731	1.26252	no
C09G9.1	C09G9.1	C09G9.1	IV:8862592-8865467	A	C	OK	71.2241	58.2801	-0.20057	0.628299	0.529808	1.14012	no
C09G9.2	C09G9.2	C09G9.2	IV:8868054-8869651	A	C	OK	25.8555	18.7082	-0.32356	0.924784	0.355078	1.23233	no
C09G9.3	C09G9.3	C09G9.3	IV:8870083-8873125	A	C	OK	0.953195	0.716863	-0.284935	0.416968	0.676702	1.07988	no
C09G9.5	C09G9.5	C09G9.5	IV:8886551-8888437	A	C	OK	12.986	12.864	-0.00944274	0.0228768	0.981749	1.00774	no
C09G9.7	C09G9.7	C09G9.7	IV:8877592-8879875	A	C	OK	0.163032	0.0583118	-1.02814	0.993912	0.320266	1.25023	no
C09G9.8	C09G9.8	C09G9.8	IV:8881465-8881945	A	C	OK	1.05048	0.690793	-0.41916	0.533032	0.594012	1.11013	no
C09H10.10	C09H10.10	C09H10.10	II:11095848-11096392	A	C	OK	11.5536	10.5294	-0.0928301	0.214146	0.830433	1.03842	no
C09H10.5	C09H10.5	C09H10.5	II:11100888-11101898	A	C	OK	22.1918	13.7128	-0.481394	1.23683	0.21615	1.27783	no
C09H10.7	C09H10.7	C09H10.7	II:11108140-11109500	A	C	OK	4.03195	3.32286	-0.193422	0.43744	0.661792	1.08485	no
C09H10.8	C09H10.8	C09H10.8	II:11109529-11111086	A	C	OK	8.26552	6.46391	-0.245858	0.618878	0.535997	1.13661	no
C09H10.9	C09H10.9	C09H10.9	II:11104378-11105823	A	C	OK	0.378432	0.458014	0.190862	-0.315843	0.752122	1.05802	no
C09H5.1	C09H5.1	C09H5.1	V:8082174-8082575	A	C	NOTEST	0	0	0	0	1	1	no
C10A4.1	C10A4.1	C10A4.1	X:7415785-7418574	A	C	OK	0.405519	0.197582	-0.719016	1.21123	0.225806	1.27739	no
C10A4.2	C10A4.2	C10A4.2	X:7412441-7412696	A	C	NOTEST	0.249196	0.206897	-0.186019	0.171353	0.863946	1	no
C10A4.3	C10A4.3	C10A4.3	X:7407401-7408649	A	C	OK	3.69078	2.76394	-0.289182	0.590551	0.554821	1.12851	no
C10A4.4	C10A4.4	C10A4.4	X:7402120-7403382	A	C	OK	0.798914	0.494446	-0.479816	0.750984	0.452662	1.18242	no
C10A4.5	C10A4.5	C10A4.5	X:7393862-7395933	A	C	OK	1.52806	1.13757	-0.2951	0.617574	0.536856	1.13606	no
C10A4.6	C10A4.6	C10A4.6	X:7390545-7392222	A	C	OK	0.0710174	0.0649756	-0.0889142	0.0678064	0.94594	1.01446	no
C10A4.7	C10A4.7	C10A4.7	X:7413615-7414982	A	C	OK	0.547826	0.349603	-0.449159	0.616741	0.537405	1.13577	no
C10A4.8	C10A4.8	C10A4.8	X:7422757-7424828	A	C	OK	4.61622	2.7889	-0.503929	1.08785	0.276661	1.2679	no
C10B5.1	C10B5.1	C10B5.1	V:8581323-8583334	A	C	OK	0.889574	1.03657	0.152927	-0.272318	0.785378	1.04916	no
C10B5.3	C10B5.3	C10B5.3	V:8583654-8584331	A	C	OK	5.7111	6.50381	0.129977	-0.245612	0.805982	1.04391	no
C10C5.1	C10C5.1	C10C5.1	IV:9359417-9366431	A	C	OK	8.66755	4.79284	-0.592463	1.59713	0.110236	1.22612	no
C10C5.2	C10C5.2	C10C5.2	IV:9371485-9373633	A	C	OK	133.905	47.0926	-1.04501	2.90054	0.00372516	0.344451	no
C10C5.7	C10C5.7	C10C5.7	IV:9385102-9385576	A	C	OK	66.2361	56.4106	-0.160568	0.409248	0.682358	1.07817	no
C10C6.3	C10C6.3	C10C6.3	IV:11463579-11465160	A	C	OK	0.103013	0.0845626	-0.19736	0.215939	0.829035	1.03873	no
C10C6.5	C10C6.5	C10C6.5	IV:11470155-11479222	A	C	OK	9.33908	6.4874	-0.364346	1.03702	0.299724	1.2596	no
C10C6.6	C10C6.6	C10C6.6	IV:11470155-11479222	A	C	OK	48.3595	42.2226	-0.135708	0.436314	0.662609	1.08481	no
C10C6.7	C10C6.7	C10C6.7	IV:11465399-11467324	A	C	OK	4.46196	4.15355	-0.0716247	0.178202	0.858565	1.03169	no
C10C6.8	C10C6.8	C10C6.8	IV:11470155-11479222	A	C	OK	5.95096	2.92924	-0.708809	1.10016	0.271261	1.26842	no
C10E2.1	C10E2.1	C10E2.1	X:16763623-16766571	A	C	OK	0.443659	0.344473	-0.253041	0.39014	0.696433	1.07315	no
C10E2.2	C10E2.2	C10E2.2	X:16745667-16748038	A	C	OK	6.40209	4.15667	-0.431909	1.11422	0.265184	1.27017	no
C10E2.4	C10E2.4	C10E2.4	X:16749669-16751025	A	C	OK	11.8445	6.37975	-0.618734	1.42879	0.153064	1.2611	no
C10E2.5	C10E2.5	C10E2.5	X:16751778-16753588	A	C	OK	8.63044	4.78306	-0.590214	1.28313	0.199445	1.27438	no
C10E2.6	C10E2.6	C10E2.6	X:16767094-16770415	A	C	OK	40.5831	27.5139	-0.388659	1.21905	0.222824	1.27674	no
C10F3.4	C10F3.4	C10F3.4	V:5960395-5968965	A	C	OK	9.25925	7.15886	-0.257271	0.69072	0.489742	1.16212	no
C10F3.7	C10F3.7	C10F3.7	V:5983555-5986665	A	C	OK	0.0670588	0.196111	1.07311	-0.957088	0.338523	1.24234	no
C10G11.1	C10G11.1	C10G11.1	I:6307428-6308431	A	C	OK	0.0863529	0.0415325	-0.731968	0.742975	0.457497	1.18101	no
C10G11.10	C10G11.10	C10G11.10	I:6305033-6306357	A	C	OK	0.143485	0.0517056	-1.02067	0.933124	0.350756	1.23523	no
C10G11.6	C10G11.6	C10G11.6	I:6290007-6293857	A	C	OK	6.58029	4.24441	-0.438476	1.08358	0.27855	1.26754	no
C10G11.7	C10G11.7	C10G11.7	I:6284974-6289340	A	C	OK	230.152	173.36	-0.283371	0.884867	0.376228	1.22209	no
C10G11.9	C10G11.9	C10G11.9	I:6274576-6275270	A	C	NOTEST	0.0281861	0.0392801	0.331888	-0.191616	0.848043	1	no
C10G6.1	C10G6.1	C10G6.1	IV:5820354-5830185	A	C	OK	108.842	96.8356	-0.116886	0.403396	0.686657	1.07682	no
C10G8.2	C10G8.2	C10G8.2	V:5314215-5319393	A	C	OK	0.5934	0.922103	0.440787	-0.781829	0.434315	1.19	no
C10G8.3	C10G8.3	C10G8.3	V:5312701-5314101	A	C	OK	0.23865	0.226976	-0.0501532	0.055692	0.955587	1.01261	no
C10G8.4	C10G8.4	C10G8.4	V:5311746-5312128	A	C	NOTEST	0.121384	0.124473	0.025129	-0.0189001	0.984921	1	no
C10G8.8	C10G8.8	C10G8.8	V:5324614-5328282	A	C	OK	109.941	112.617	0.0240517	-0.0722069	0.942437	1.01497	no
C10H11.1	C10H11.1	C10H11.1	I:4747627-4759602	A	C	OK	31.6707	22.9847	-0.320563	1.00886	0.313042	1.25285	no
C10H11.7	C10H11.7	C10H11.7	I:4719789-4721099	A	C	OK	0.167798	0.181026	0.0758824	-0.0959893	0.923529	1.01878	no
C10H11.8	C10H11.8	C10H11.8	I:4735756-4737785	A	C	OK	21.0591	15.0387	-0.336705	0.961012	0.336546	1.24388	no
C11D2.1	C11D2.1	C11D2.1	IV:6191269-6191533	A	C	NOTEST	0.204708	0	-1.79769e+308	-1.79769e+308	0.158655	1	no
C11D2.3	C11D2.3	C11D2.3	IV:6154089-6155385	A	C	OK	4.68034	3.75538	-0.220181	0.415292	0.677928	1.07978	no
C11D2.4	C11D2.4	C11D2.4	IV:6155535-6156880	A	C	OK	38.8326	24.3702	-0.4659	1.37246	0.169921	1.26207	no
C11D2.7	C11D2.7	C11D2.7	IV:6154089-6155385	A	C	OK	74.1646	59.2688	-0.224203	0.65924	0.509742	1.1507	no
C11D9.1	C11D9.1	C11D9.1	I:4422032-4426138	A	C	OK	21.5812	16.5708	-0.264179	0.808968	0.418534	1.19787	no
C11E4.1	C11E4.1	C11E4.1	X:9584627-9586228	A	C	OK	56.3639	43.6628	-0.255332	0.782851	0.433715	1.19035	no
C11E4.2	C11E4.2	C11E4.2	X:9587874-9588740	A	C	OK	37.9872	42.9017	0.121664	-0.355584	0.722152	1.06603	no
C11E4.4	C11E4.4	C11E4.4	X:9593776-9595831	A	C	OK	2.25641	1.60824	-0.338633	0.658912	0.509953	1.15049	no
C11E4.6	C11E4.6	C11E4.6	X:9610495-9616957	A	C	OK	21.3844	15.6659	-0.311178	0.988706	0.322807	1.24986	no
C11E4.7	C11E4.7	C11E4.7	X:9617179-9618741	A	C	OK	0.846218	0.480097	-0.566788	0.920363	0.357383	1.23197	no
C11E4.8	C11E4.8	C11E4.8	X:9623236-9624592	A	C	OK	3.58272	2.11241	-0.528291	1.01774	0.308802	1.25497	no
C11G10.1	C11G10.1	C11G10.1	X:15157524-15160172	A	C	OK	16.8888	5.84079	-1.06179	2.44486	0.0144908	0.695814	no
C11G10.2	C11G10.2	C11G10.2	X:15141922-15142264	A	C	OK	1.42341	0.872303	-0.489673	0.727834	0.466715	1.1763	no
C11G6.2	C11G6.2	C11G6.2	X:16329132-16329913	A	C	OK	0.306424	0.177621	-0.545322	0.598554	0.54947	1.13088	no
C11H1.2	C11H1.2	C11H1.2	X:14304865-14307687	A	C	OK	10.6979	10.6656	-0.00302168	0.00841744	0.993284	1.00547	no
C11H1.3	C11H1.3	C11H1.3	X:14308172-14311603	A	C	OK	38.161	29.2109	-0.267274	0.787338	0.431084	1.19167	no
C11H1.5	C11H1.5	C11H1.5	X:14298021-14303060	A	C	OK	3.35468	4.33172	0.255608	-0.534219	0.59319	1.11054	no
C11H1.7	C11H1.7	C11H1.7	X:14327691-14330055	A	C	OK	12.6888	8.7851	-0.367659	0.85322	0.393537	1.21167	no
C11H1.8	C11H1.8	C11H1.8	X:14295741-14296576	A	C	OK	13.1162	7.38385	-0.574552	1.36629	0.171847	1.2625	no
C11H1.9	C11H1.9	C11H1.9	X:14313640-14326622	A	C	OK	39.5565	34.062	-0.149548	0.449696	0.65293	1.0877	no
C12C8.2	C12C8.2	C12C8.2	I:9327846-9330886	A	C	OK	21.0551	18.6851	-0.119413	0.3555	0.722215	1.06601	no
C12C8.4	C12C8.4	C12C8.4	I:9332995-9333017	A	C	NOTEST	0	0	0	0	1	1	no
C12D12.1	C12D12.1	C12D12.1	X:3499239-3505226	A	C	OK	64.5786	37.2024	-0.551509	2.34788	0.0188804	0.773879	no
C12D12.3	C12D12.3	C12D12.3	X:3489288-3491213	A	C	OK	2.28673	1.29472	-0.568833	1.02785	0.304022	1.25824	no
C12D12.4	C12D12.4	C12D12.4	X:3486295-3486825	A	C	OK	0.449543	0.25026	-0.585732	0.693015	0.4883	1.16286	no
C12D12.5	C12D12.5	C12D12.5	X:3505502-3506352	A	C	OK	24.2098	13.1232	-0.612374	1.66252	0.0964088	1.20119	no
C12D12.7	C12D12.7	C12D12.7	X:3487087-3487983	A	C	OK	0.484277	0.397348	-0.197844	0.279581	0.779799	1.05049	no
C12D5.10	C12D5.10	C12D5.10	V:7691899-7693297	A	C	OK	2.50257	3.21555	0.250678	-0.54493	0.585802	1.11347	no
C12D5.3	C12D5.3	C12D5.3	V:7676012-7676755	A	C	OK	0.643414	0.711743	0.100928	-0.155445	0.876471	1.02859	no
C12D5.4	C12D5.4	C12D5.4	V:7671897-7672855	A	C	OK	0.657675	0.964931	0.383346	-0.583008	0.559888	1.12547	no
C12D5.5	C12D5.5	C12D5.5	V:7668048-7668795	A	C	OK	2.18343	2.15913	-0.0111919	0.0196045	0.984359	1.00729	no
C12D5.9	C12D5.9	C12D5.9	V:7688164-7689785	A	C	OK	5.37745	8.96069	0.510632	-1.2261	0.220159	1.27752	no
C12D8.1	C12D8.1	C12D8.1	V:10235961-10238660	A	C	OK	119.691	82.0034	-0.378154	1.49445	0.135058	1.24431	no
C12D8.13	C12D8.13	C12D8.13	V:10219252-10220268	A	C	OK	0.377202	0.471341	0.222801	-0.337882	0.735452	1.06205	no
C12D8.14	C12D8.14	C12D8.14	V:10227894-10228172	A	C	OK	19.7383	11.9045	-0.505648	0.923546	0.355723	1.23234	no
C12D8.15	C12D8.15	C12D8.15	V:10228514-10229039	A	C	OK	0.934138	0.972481	0.0402256	-0.0636737	0.94923	1.01361	no
C12D8.16	C12D8.16	C12D8.16	V:10229609-10229932	A	C	OK	0.726423	0.295873	-0.898202	1.04986	0.293783	1.26245	no
C12D8.17	C12D8.17	C12D8.17	V:10231065-10231334	A	C	OK	1.0991	1.47817	0.296312	-0.41069	0.6813	1.07865	no
C12D8.18	C12D8.18	C12D8.18	V:10220834-10221215	A	C	OK	3.0658	2.04451	-0.405149	0.737733	0.460677	1.17968	no
C12D8.19	C12D8.19	C12D8.19	V:10221496-10221761	A	C	NOTEST	0.202122	0.283383	0.337927	-0.287505	0.773725	1	no
C12D8.4	C12D8.4	C12D8.4	V:10226682-10227228	A	C	OK	0.0880694	0.23388	0.976683	-0.873572	0.382351	1.21841	no
C12D8.6	C12D8.6	C12D8.6	V:10239444-10241178	A	C	OK	5.75214	2.97213	-0.660294	1.39722	0.162348	1.25761	no
C12D8.9	C12D8.9	C12D8.9	V:10242653-10242977	A	C	OK	0.518318	0.217653	-0.867687	0.888038	0.37452	1.22275	no
C13A10.1	C13A10.1	C13A10.1	II:1350725-1355644	A	C	OK	6.62696	3.07295	-0.768508	1.92034	0.0548155	1.09511	no
C13A10.2	C13A10.2	C13A10.2	II:1357185-1358011	A	C	OK	60.1772	39.3162	-0.425657	1.16361	0.244581	1.27545	no
C13A2.1	C13A2.1	C13A2.1	V:7289264-7291641	A	C	OK	0.159259	0.0628395	-0.929946	1.15191	0.249357	1.27437	no
C13A2.10	C13A2.10	C13A2.10	V:7273668-7274716	A	C	OK	0.125383	0.0523637	-0.873157	0.851566	0.394455	1.21065	no
C13A2.11	C13A2.11	C13A2.11	V:7280684-7281782	A	C	NOTEST	0.0600527	0.0428704	-0.337042	0.238325	0.811629	1	no
C13A2.12	C13A2.12	C13A2.12	V:7258617-7259851	A	C	OK	0.0900998	0.125657	0.332641	-0.375813	0.707056	1.07063	no
C13A2.2	C13A2.2	C13A2.2	V:7285994-7287209	A	C	NOTEST	0	0	0	0	1	1	no
C13A2.3	C13A2.3	C13A2.3	V:7282225-7284477	A	C	OK	0.780078	0.447589	-0.555517	0.955909	0.339118	1.24207	no
C13A2.4	C13A2.4	C13A2.4	V:7279207-7280327	A	C	NOTEST	0.0404959	0.030398	-0.286825	0.202816	0.839279	1	no
C13A2.5	C13A2.5	C13A2.5	V:7275661-7278254	A	C	NOTEST	0.0364683	0.0186388	-0.671199	0.519909	0.603127	1	no
C13A2.6	C13A2.6	C13A2.6	V:7269553-7272580	A	C	NOTEST	0.024461	0.0309635	0.235727	-0.192471	0.847374	1	no
C13A2.7	C13A2.7	C13A2.7	V:7266180-7266785	A	C	NOTEST	0	0	0	0	1	1	no
C13A2.9	C13A2.9	C13A2.9	V:7262394-7263856	A	C	NOTEST	0	0.0279676	1.79769e+308	1.79769e+308	0.158655	1	no
C13B4.1	C13B4.1	C13B4.1	II:14470304-14479522	A	C	OK	10.6906	5.77185	-0.616368	1.82498	0.0680035	1.14293	no
C13B4.3	C13B4.3	C13B4.3	II:14466173-14466194	A	C	NOTEST	0	0	0	0	1	1	no
C13B7.6	C13B7.6	C13B7.6	V:2421694-2422723	A	C	OK	5.04475	3.92006	-0.252241	0.537179	0.591144	1.11149	no
C13B9.1	C13B9.1	C13B9.1	III:6628945-6631480	A	C	OK	67.5181	60.0406	-0.117376	0.370287	0.711169	1.06903	no
C13B9.2	C13B9.2	C13B9.2	III:6620846-6622134	A	C	OK	3.01452	2.95029	-0.0215363	0.0471471	0.962396	1.01217	no
C13B9.3	C13B9.3	C13B9.3	III:6622615-6624912	A	C	OK	116.643	95.5836	-0.199115	0.594555	0.552141	1.12922	no
C13B9.4	C13B9.4	C13B9.4	III:6632780-6652023	A	C	OK	30.8566	29.1006	-0.0585924	0.293524	0.769121	1.05277	no
C13C12.2	C13C12.2	C13C12.2	V:12523703-12525462	A	C	OK	15.1638	14.8704	-0.0195407	0.0459496	0.96335	1.01202	no
C13C4.4	C13C4.4	C13C4.4	V:12109038-12110784	A	C	OK	13.2738	10.8925	-0.197712	0.516144	0.605754	1.10517	no
C13C4.5	C13C4.5	C13C4.5	V:12114789-12117240	A	C	OK	7.67676	8.7207	0.127502	-0.338005	0.735359	1.06203	no
C13C4.6	C13C4.6	C13C4.6	V:12121474-12124902	A	C	OK	1.35497	1.04736	-0.257511	0.530101	0.596042	1.10889	no
C13C4.7	C13C4.7	C13C4.7	V:12118870-12120065	A	C	OK	4.81426	4.00454	-0.184155	0.383827	0.701106	1.07189	no
C13E3.1	C13E3.1	C13E3.1	X:8893094-8898455	A	C	OK	18.1865	12.521	-0.373276	1.18659	0.235388	1.27753	no
C13F10.1	C13F10.1	C13F10.1	V:7223887-7224866	A	C	OK	7.66504	7.89974	0.0301605	-0.0854922	0.93187	1.01667	no
C13F10.2	C13F10.2	C13F10.2	V:7221288-7223089	A	C	OK	4.24832	2.96594	-0.35933	0.652685	0.513959	1.14831	no
C13F10.4	C13F10.4	C13F10.4	V:7205430-7214697	A	C	OK	21.5669	19.454	-0.103106	0.329536	0.741751	1.0604	no
C13F10.5	C13F10.5	C13F10.5	V:7214892-7218850	A	C	OK	1.88104	1.45741	-0.255167	0.438828	0.660787	1.08527	no
C13F10.6	C13F10.6	C13F10.6	V:7219023-7220789	A	C	OK	12.2852	9.7324	-0.232935	0.641098	0.521459	1.14417	no
C13F10.7	C13F10.7	C13F10.7	V:7221288-7223089	A	C	OK	43.675	42.3666	-0.0304148	0.0851684	0.932127	1.01666	no
C13G3.1	C13G3.1	C13G3.1	V:11011590-11012268	A	C	OK	41.0769	39.4331	-0.0408417	0.116014	0.907641	1.02236	no
C13G5.2	C13G5.2	C13G5.2	III:8616751-8618347	A	C	OK	10.7725	6.46855	-0.510043	1.33432	0.182099	1.26684	no
C14A11.2	C14A11.2	C14A11.2	X:2801540-2804714	A	C	OK	22.5831	12.1304	-0.621488	1.71494	0.0863557	1.1806	no
C14A11.5	C14A11.5	C14A11.5	X:2805067-2807521	A	C	OK	3.71255	2.45437	-0.413851	0.972564	0.33077	1.24665	no
C14A11.6	C14A11.6	C14A11.6	X:2807967-2814118	A	C	OK	19.5711	13.5787	-0.36555	1.08182	0.279333	1.26836	no
C14A11.8	C14A11.8	C14A11.8	X:2819305-2819325	A	C	NOTEST	0	0	0	0	1	1	no
C14A4.11	C14A4.11	C14A4.11	II:10605636-10607190	A	C	OK	27.1063	22.3664	-0.192208	0.541859	0.587916	1.11277	no
C14A4.12	C14A4.12	C14A4.12	II:10612934-10618247	A	C	OK	15.5298	11.3491	-0.313619	0.951954	0.34112	1.24007	no
C14A4.13	C14A4.13	C14A4.13	II:10618385-10620378	A	C	OK	0.942291	0.965182	0.0240028	-0.0462839	0.963084	1.01211	no
C14A4.14	C14A4.14	C14A4.14	II:10582532-10584133	A	C	OK	80.0911	54.9661	-0.376448	1.13055	0.258244	1.27107	no
C14A4.3	C14A4.3	C14A4.3	II:10584258-10587843	A	C	OK	26.861	22.5383	-0.175457	0.52783	0.597617	1.10837	no
C14A4.6	C14A4.6	C14A4.6	II:10593446-10594693	A	C	OK	20.9494	15.2922	-0.314768	0.801272	0.422974	1.1958	no
C14A4.7	C14A4.7	C14A4.7	II:10595215-10596477	A	C	OK	5.20697	4.10138	-0.238674	0.655644	0.512053	1.14872	no
C14A4.8	C14A4.8	C14A4.8	II:10597088-10597987	A	C	OK	1.86717	1.04716	-0.578344	0.944011	0.345164	1.23828	no
C14A4.9	C14A4.9	C14A4.9	II:10599251-10600457	A	C	OK	34.8688	34.5864	-0.00813183	0.0193061	0.984597	1.00721	no
C14A6.2	C14A6.2	C14A6.2	V:18148605-18154191	A	C	OK	0.175945	0.199694	0.126611	-0.172738	0.862857	1.03091	no
C14A6.3	C14A6.3	C14A6.3	V:18146193-18148544	A	C	OK	0.123086	0.0292132	-1.43826	1.38542	0.165925	1.26096	no
C14A6.5	C14A6.5	C14A6.5	V:18159479-18164623	A	C	OK	1.60611	2.61472	0.487339	-0.900885	0.367649	1.22695	no
C14A6.6	C14A6.6	C14A6.6	V:18165118-18167026	A	C	OK	0.139563	0.0652181	-0.760778	0.704473	0.481138	1.1663	no
C14A6.7	C14A6.7	C14A6.7	V:18167428-18168161	A	C	NOTEST	0	0.0928308	1.79769e+308	1.79769e+308	0.158655	1	no
C14A6.8	C14A6.8	C14A6.8	V:18168881-18171413	A	C	NOTEST	0.0830778	0.072229	-0.139935	0.0989493	0.921179	1	no
C14B1.10	C14B1.10	C14B1.10	III:3709308-3713261	A	C	OK	33.9985	24.2822	-0.336573	1.03583	0.300281	1.25914	no
C14B1.2	C14B1.2	C14B1.2	III:3702260-3703108	A	C	OK	7.28765	8.57722	0.162928	-0.378024	0.705413	1.07086	no
C14B1.3	C14B1.3	C14B1.3	III:3703626-3705006	A	C	OK	44.1582	29.2633	-0.411444	1.24588	0.212808	1.27675	no
C14B1.5	C14B1.5	C14B1.5	III:3706865-3709193	A	C	OK	36.2133	24.6809	-0.383399	1.15831	0.246739	1.27432	no
C14B1.6	C14B1.6	C14B1.6	III:3713467-3719652	A	C	OK	17.8775	13.8899	-0.252383	0.769586	0.441546	1.18714	no
C14B1.8	C14B1.8	C14B1.8	III:3713467-3719652	A	C	OK	42.6112	26.09	-0.490567	1.45705	0.145104	1.25501	no
C14B1.9	C14B1.9	C14B1.9	III:3724255-3726477	A	C	OK	6.36032	5.85105	-0.0834579	0.220942	0.825138	1.03976	no
C14B4.2	C14B4.2	C14B4.2	V:19332490-19349281	A	C	OK	6.20516	5.55276	-0.111086	0.329099	0.742081	1.06038	no
C14B9.10	C14B9.10	C14B9.10	III:8130789-8132606	A	C	OK	563.081	497.217	-0.124397	0.364095	0.715787	1.06755	no
C14B9.3	C14B9.3	C14B9.3	III:8108715-8111101	A	C	OK	22.6427	15.9234	-0.352051	0.979884	0.327143	1.24719	no
C14B9.8	C14B9.8	C14B9.8	III:8138014-8144538	A	C	OK	25.6557	17.059	-0.408089	1.3237	0.185602	1.26895	no
C14C10.1	C14C10.1	C14C10.1	V:12588233-12589427	A	C	OK	0.330607	0.496458	0.40657	-0.613129	0.539791	1.13498	no
C14C10.2	C14C10.2	C14C10.2	V:12590836-12592284	A	C	OK	12.8315	10.0462	-0.24471	0.810647	0.417568	1.19843	no
C14C10.4	C14C10.4	C14C10.4	V:12592376-12596105	A	C	OK	78.735	62.9653	-0.223504	0.708354	0.478725	1.16868	no
C14C10.5	C14C10.5	C14C10.5	V:12600092-12607112	A	C	OK	61.9245	46.639	-0.283479	0.885275	0.376008	1.22192	no
C14C10.6	C14C10.6	C14C10.6	V:12607221-12607770	A	C	OK	11.3283	8.55859	-0.280369	0.6432	0.520095	1.1451	no
C14C10.7	C14C10.7	C14C10.7	V:12589517-12590462	A	C	OK	1.68841	1.29952	-0.261792	0.425004	0.670834	1.08192	no
C14C10.8	C14C10.8	C14C10.8	V:12596196-12598960	A	C	OK	474.489	365.578	-0.260758	0.777755	0.436713	1.18981	no
C14C11.1	C14C11.1	C14C11.1	V:5663411-5665037	A	C	OK	0.0591726	0.123645	0.736959	-0.821315	0.411467	1.2029	no
C14C11.2	C14C11.2	C14C11.2	V:5660739-5663185	A	C	OK	0.434903	0.598183	0.318774	-0.571942	0.567361	1.12181	no
C14C11.3	C14C11.3	C14C11.3	V:5654258-5658499	A	C	OK	18.699	15.4987	-0.187711	0.544912	0.585814	1.11345	no
C14C11.4	C14C11.4	C14C11.4	V:5647375-5650845	A	C	OK	2.36509	1.87933	-0.2299	0.521519	0.602006	1.1062	no
C14C11.7	C14C11.7	C14C11.7	V:5665236-5665877	A	C	OK	8.09049	8.96552	0.102697	-0.185242	0.853039	1.03267	no
C14C6.12	C14C6.12	C14C6.12	V:570399-571006	A	C	OK	0.629164	1.5435	0.897416	-1.10891	0.267469	1.26945	no
C14C6.13	C14C6.13	C14C6.13	V:571859-574568	A	C	OK	0.0395898	0.0375135	-0.0538717	0.0407232	0.967517	1.01094	no
C14C6.2	C14C6.2	C14C6.2	V:562963-564140	A	C	OK	15.5949	11.9463	-0.266525	0.600878	0.547921	1.13163	no
C14C6.3	C14C6.3	C14C6.3	V:543297-545188	A	C	OK	0.751702	0.36031	-0.735375	1.13655	0.255727	1.27097	no
C14C6.5	C14C6.5	C14C6.5	V:536458-537315	A	C	OK	95.0294	72.5502	-0.269908	0.686098	0.492651	1.16018	no
C14C6.6	C14C6.6	C14C6.6	V:545672-547877	A	C	NOTEST	0.0215622	0.0231906	0.0728043	-0.0563939	0.955028	1	no
C14C6.7	C14C6.7	C14C6.7	V:548530-550482	A	C	NOTEST	0.0325114	0.0238456	-0.30999	0.268459	0.788346	1	no
C14C6.8	C14C6.8	C14C6.8	V:551107-552807	A	C	NOTEST	0.0264978	0	-1.79769e+308	-1.79769e+308	0.158655	1	no
C14E2.1	C14E2.1	C14E2.1	X:1826459-1827348	A	C	OK	0.153466	0.0580094	-0.972875	0.771615	0.440343	1.18749	no
C14E2.2	C14E2.2	C14E2.2	X:1806826-1809537	A	C	OK	0.252279	0.0606037	-1.42618	1.65019	0.0989048	1.205	no
C14E2.3	C14E2.3	C14E2.3	X:1810679-1811530	A	C	OK	0.331211	0.212011	-0.446116	0.543291	0.58693	1.11302	no
C14E2.4	C14E2.4	C14E2.4	X:1817549-1821318	A	C	OK	0.200525	0.144661	-0.326545	0.424244	0.671388	1.08168	no
C14E2.5	C14E2.5	C14E2.5	X:1823609-1825334	A	C	OK	0.22685	0.0977316	-0.842064	0.996598	0.31896	1.25093	no
C14E2.6	C14E2.6	C14E2.6	X:1827731-1828481	A	C	OK	0.970859	0.60407	-0.474492	0.738823	0.460014	1.18	no
C14E2.7	C14E2.7	C14E2.7	X:1816354-1816756	A	C	OK	4.67433	3.64865	-0.247729	0.478328	0.632417	1.09511	no
C14F11.1	C14F11.1	C14F11.1	X:6240911-6242663	A	C	OK	264.974	199.041	-0.286119	0.963387	0.335353	1.24426	no
C14F11.2	C14F11.2	C14F11.2	X:6208723-6213869	A	C	OK	30.6833	23.3283	-0.274053	0.822653	0.410705	1.20315	no
C14F11.4	C14F11.4	C14F11.4	X:6231264-6233005	A	C	OK	0.950374	0.749384	-0.237605	0.519763	0.603229	1.10574	no
C14F11.6	C14F11.6	C14F11.6	X:6238083-6239044	A	C	OK	53.9512	51.0711	-0.0548624	0.132433	0.894642	1.02464	no
C14F11.7	C14F11.7	C14F11.7	X:6208120-6208461	A	C	OK	3.22573	4.14633	0.251063	-0.452264	0.651079	1.08825	no
C14F5.1	C14F5.1	C14F5.1	X:7954301-7955646	A	C	OK	120.94	55.7488	-0.77444	2.75304	0.00590447	0.447971	no
C14F5.4	C14F5.4	C14F5.4	X:7956161-7958246	A	C	OK	22.9541	20.1336	-0.131105	0.37559	0.707222	1.07045	no
C14H10.1	C14H10.1	C14H10.1	X:10233740-10236874	A	C	OK	53.9512	39.3495	-0.315598	0.925264	0.354829	1.23237	no
C14H10.2	C14H10.2	C14H10.2	X:10242267-10251285	A	C	OK	58.4283	48.5235	-0.185752	0.765791	0.443801	1.18581	no
C14H10.3	C14H10.3	C14H10.3	X:10220588-10224481	A	C	OK	42.8906	34.235	-0.225405	0.687465	0.491789	1.16079	no
C15A11.2	C15A11.2	C15A11.2	I:7387352-7395914	A	C	OK	7.13001	4.69347	-0.418139	0.949557	0.342338	1.23955	no
C15A11.4	C15A11.4	C15A11.4	I:7398903-7400793	A	C	OK	5.27704	7.56396	0.36003	-0.842156	0.399701	1.20855	no
C15A11.7	C15A11.7	C15A11.7	I:7405025-7408507	A	C	OK	39.0948	49.0513	0.226876	-0.66129	0.508427	1.15155	no
C15A7.1	C15A7.1	C15A7.1	X:12065185-12070473	A	C	OK	0.630744	0.452581	-0.331933	0.640847	0.521622	1.144	no
C15A7.2	C15A7.2	C15A7.2	X:12070798-12072108	A	C	OK	4.36489	3.38863	-0.253167	0.558632	0.576413	1.11761	no
C15A7.3	C15A7.3	C15A7.3	X:12073193-12073761	A	C	OK	1.55845	0.98695	-0.456828	0.63621	0.52464	1.14267	no
C15B12.1	C15B12.1	C15B12.1	X:6476767-6478984	A	C	OK	9.80323	5.34911	-0.605782	1.54839	0.121529	1.23423	no
C15B12.2	C15B12.2	C15B12.2	X:6464436-6465686	A	C	OK	0.771284	0.807552	0.0459506	-0.0788485	0.937153	1.01584	no
C15B12.3	C15B12.3	C15B12.3	X:6467238-6467517	A	C	NOTEST	0.130583	0	-1.79769e+308	-1.79769e+308	0.158655	1	no
C15B12.4	C15B12.4	C15B12.4	X:6470320-6473703	A	C	OK	15.7798	13.7293	-0.139198	0.411668	0.680583	1.07908	no
C15B12.6	C15B12.6	C15B12.6	X:6497874-6499791	A	C	OK	15.5096	10.2231	-0.416816	1.11935	0.262992	1.27096	no
C15B12.8	C15B12.8	C15B12.8	X:6474228-6476478	A	C	OK	15.0937	8.11812	-0.62018	1.58102	0.113873	1.22524	no
C15B12.9	C15B12.9	C15B12.9	X:6468886-6469945	A	C	OK	0.284682	0.265189	-0.0709298	0.0943329	0.924845	1.01861	no
C15C6.1	C15C6.1	C15C6.1	I:12202219-12203643	A	C	OK	22.6074	21.8172	-0.0355811	0.0840578	0.93301	1.01647	no
C15C6.2	C15C6.2	C15C6.2	I:12203787-12205770	A	C	OK	0.722065	0.552326	-0.267977	0.476966	0.633386	1.09452	no
C15C6.3	C15C6.3	C15C6.3	I:12208357-12212194	A	C	OK	34.0102	25.6629	-0.281612	0.842675	0.39941	1.20894	no
C15C6.4	C15C6.4	C15C6.4	I:12213117-12215167	A	C	OK	14.605	9.65172	-0.414227	1.05223	0.292695	1.26333	no
C15C7.1	C15C7.1	C15C7.1	X:3164513-3165641	A	C	OK	16.248	11.641	-0.333438	0.854559	0.392795	1.21231	no
C15C7.4	C15C7.4	C15C7.4	X:3146563-3147079	A	C	OK	91.5393	62.995	-0.373713	1.07697	0.281495	1.26657	no
C15C7.5	C15C7.5	C15C7.5	X:3151135-3152452	A	C	OK	272.87	232.042	-0.162075	0.46278	0.643522	1.09079	no
C15C7.6	C15C7.6	C15C7.6	X:3165786-3170499	A	C	OK	1.11625	1.14134	0.0222255	-0.044982	0.964122	1.01187	no
C15C7.7	C15C7.7	C15C7.7	X:3165786-3170499	A	C	OK	29.389	19.9391	-0.387939	1.15036	0.249997	1.27401	no
C15C8.1	C15C8.1	C15C8.1	V:12733990-12735839	A	C	OK	43.8927	32.9332	-0.287268	0.86792	0.385438	1.21692	no
C15C8.3	C15C8.3	C15C8.3	V:12741848-12744858	A	C	OK	318.935	139.276	-0.828532	2.64881	0.0080775	0.526071	no
C15C8.4	C15C8.4	C15C8.4	V:12745007-12747272	A	C	OK	47.3797	40.0577	-0.167873	0.4961	0.619824	1.1001	no
C15C8.5	C15C8.5	C15C8.5	V:12748099-12749771	A	C	OK	3.30435	2.92681	-0.121327	0.261754	0.793511	1.04707	no
C15C8.6	C15C8.6	C15C8.6	V:12749837-12752131	A	C	OK	2.07754	1.32963	-0.446279	0.847173	0.396898	1.20946	no
C15C8.7	C15C8.7	C15C8.7	V:12741848-12744858	A	C	OK	407.147	223.167	-0.601253	1.92332	0.05444	1.095	no
C15F1.1	C15F1.1	C15F1.1	II:6988710-6991515	A	C	OK	15.0318	9.55309	-0.453305	1.16274	0.244935	1.27535	no
C15F1.2	C15F1.2	C15F1.2	II:6979938-6988499	A	C	OK	32.3395	28.2281	-0.135973	0.3906	0.696093	1.07337	no
C15F1.5	C15F1.5	C15F1.5	II:6967914-6970518	A	C	OK	0.867733	0.70342	-0.20993	0.473074	0.63616	1.09351	no
C15F1.8	C15F1.8	C15F1.8	II:6976742-6977300	A	C	OK	3.70932	2.28508	-0.484449	0.929375	0.352695	1.23439	no
C15F1.9	C15F1.9	C15F1.9	II:6967914-6970518	A	C	OK	3.28203	1.32758	-0.905105	1.30305	0.192558	1.27172	no
C15H11.1	C15H11.1	C15H11.1	V:14393664-14395556	A	C	OK	0.118428	0.0815498	-0.373095	0.396564	0.691689	1.07486	no
C15H11.10	C15H11.10	C15H11.10	V:14392078-14392579	A	C	OK	0.215034	0.127159	-0.525358	0.4847	0.627889	1.097	no
C15H11.11	C15H11.11	C15H11.11	V:14412427-14417636	A	C	OK	4.92577	4.44514	-0.102669	0.237802	0.812034	1.04219	no
C15H11.2	C15H11.2	C15H11.2	V:14408884-14411702	A	C	OK	4.4465	4.23987	-0.0475828	0.109239	0.913013	1.0213	no
C15H11.8	C15H11.8	C15H11.8	V:14422554-14423160	A	C	OK	24.6792	18.2559	-0.301471	0.715561	0.474262	1.17124	no
C15H11.9	C15H11.9	C15H11.9	V:14423588-14424817	A	C	OK	161.432	117.624	-0.316587	0.962088	0.336005	1.24373	no
C15H7.3	C15H7.3	C15H7.3	III:9650354-9651860	A	C	NOTEST	0.0413792	0.0148343	-1.02584	0.794609	0.426841	1	no
C15H7.4	C15H7.4	C15H7.4	III:9654309-9655760	A	C	OK	0.427294	0.37696	-0.125332	0.20965	0.833941	1.03725	no
C15H9.10	C15H9.10	C15H9.10	X:6110960-6111721	A	C	OK	28.2268	27.2419	-0.0355145	0.0966647	0.922993	1.01882	no
C15H9.11	C15H9.11	C15H9.11	X:6101174-6105328	A	C	OK	176.49	106.51	-0.505024	1.56329	0.117985	1.23172	no
C15H9.2	C15H9.2	C15H9.2	X:6118733-6120394	A	C	OK	3.5564	2.12315	-0.515846	1.06255	0.287987	1.26317	no
C15H9.3	C15H9.3	C15H9.3	X:6115761-6118009	A	C	OK	2.64144	1.70515	-0.437674	0.907771	0.363999	1.22833	no
C15H9.4	C15H9.4	C15H9.4	X:6101174-6105328	A	C	OK	48.2908	26.4082	-0.603566	1.86859	0.0616796	1.12245	no
C15H9.5	C15H9.5	C15H9.5	X:6093243-6097522	A	C	OK	22.0198	16.7212	-0.275264	0.831132	0.405899	1.20522	no
C15H9.9	C15H9.9	C15H9.9	X:6122272-6128284	A	C	OK	243.833	176.795	-0.321492	1.01119	0.311924	1.25347	no
C16A11.2	C16A11.2	C16A11.2	II:4238166-4244822	A	C	OK	19.786	13.9173	-0.351839	1.40095	0.161228	1.25775	no
C16A11.3	C16A11.3	C16A11.3	II:4229544-4234317	A	C	OK	1.84596	1.57314	-0.159924	0.361556	0.717684	1.06689	no
C16A11.4	C16A11.4	C16A11.4	II:4227039-4229126	A	C	OK	8.52397	9.13027	0.068713	-0.190465	0.848945	1.03384	no
C16A11.5	C16A11.5	C16A11.5	II:4223307-4226247	A	C	OK	1.86751	1.83478	-0.0176844	0.0390647	0.968839	1.0106	no
C16A11.6	C16A11.6	C16A11.6	II:4234943-4237743	A	C	OK	3.55088	4.13283	0.151768	-0.363672	0.716103	1.06738	no
C16A11.7	C16A11.7	C16A11.7	II:4255913-4256933	A	C	OK	0.702138	0.640092	-0.0925181	0.15464	0.877105	1.02823	no
C16A11.8	C16A11.8	C16A11.8	II:4257085-4258775	A	C	OK	0.424486	0.448553	0.0551468	-0.080822	0.935584	1.01596	no
C16A3.10	C16A3.10	C16A3.10	III:6394185-6396124	A	C	OK	92.8935	104.883	0.121394	-0.511144	0.60925	1.10446	no
C16A3.11	C16A3.11	C16A3.11	III:6374040-6374945	A	C	OK	8.36196	3.19395	-0.962434	1.51014	0.131007	1.23953	no
C16A3.2	C16A3.2	C16A3.2	III:6389774-6390591	A	C	OK	14.8594	12.901	-0.141332	0.367315	0.713384	1.0682	no
C16A3.3	C16A3.3	C16A3.3	III:6383493-6389343	A	C	OK	32.0699	26.563	-0.188401	0.603534	0.546153	1.13261	no
C16A3.4	C16A3.4	C16A3.4	III:6381573-6382966	A	C	OK	237.223	145.397	-0.489532	1.55445	0.120077	1.23194	no
C16A3.5	C16A3.5	C16A3.5	III:6380636-6381447	A	C	OK	526.127	402.92	-0.266804	0.829872	0.406611	1.20521	no
C16A3.6	C16A3.6	C16A3.6	III:6379390-6380598	A	C	OK	400.033	222.519	-0.586538	1.86448	0.062255	1.12619	no
C16B8.2	C16B8.2	C16B8.2	X:3958474-3965812	A	C	OK	3.61343	3.00273	-0.185135	0.454505	0.649466	1.08881	no
C16B8.3	C16B8.3	C16B8.3	X:3968013-3968615	A	C	OK	183.449	114.335	-0.472808	1.46231	0.143655	1.25428	no
C16B8.4	C16B8.4	C16B8.4	X:3970366-3973612	A	C	OK	8.15527	6.11746	-0.287518	0.779577	0.43564	1.18973	no
C16B8.5	C16B8.5	C16B8.5	X:3985080-3985442	A	C	NOTEST	0.109356	0	-1.79769e+308	-1.79769e+308	0.158655	1	no
C16C10.1	C16C10.1	C16C10.1	III:4179034-4186774	A	C	OK	9.58786	9.13583	-0.0482934	0.124398	0.901	1.02354	no
C16C10.11	C16C10.11	C16C10.11	III:4152024-4152874	A	C	OK	256.233	198.569	-0.254948	0.774424	0.43868	1.18857	no
C16C10.12	C16C10.12	C16C10.12	III:4147426-4151512	A	C	OK	0.537717	0.413004	-0.263875	0.47431	0.635279	1.09394	no
C16C10.13	C16C10.13	C16C10.13	III:4176656-4177466	A	C	OK	0.854337	0.745972	-0.135638	0.23335	0.81549	1.04132	no
C16C10.2	C16C10.2	C16C10.2	III:4177603-4178639	A	C	OK	52.3713	39.395	-0.284719	0.850264	0.395178	1.20958	no
C16C10.3	C16C10.3	C16C10.3	III:4172306-4176132	A	C	OK	18.0324	18.0082	-0.00134392	0.00429218	0.996575	1.00468	no
C16C10.4	C16C10.4	C16C10.4	III:4171308-4172151	A	C	OK	78.7395	61.756	-0.242954	0.657324	0.510972	1.14961	no
C16C10.5	C16C10.5	C16C10.5	III:4168808-4171134	A	C	OK	38.1926	36.4577	-0.0464898	0.138541	0.889813	1.02589	no
C16C10.6	C16C10.6	C16C10.6	III:4166916-4168738	A	C	OK	69.5532	56.3786	-0.210003	0.634581	0.525702	1.1419	no
C16C10.8	C16C10.8	C16C10.8	III:4161540-4164145	A	C	OK	88.2041	66.67	-0.279898	0.83422	0.404157	1.20604	no
C16C10.9	C16C10.9	C16C10.9	III:4155360-4157353	A	C	OK	2.18659	2.10335	-0.0388105	0.0765328	0.938995	1.0155	no
C16C2.4	C16C2.4	C16C2.4	I:9712830-9715218	A	C	OK	103.651	68.6229	-0.412401	1.26017	0.207609	1.27448	no
C16C4.1	C16C4.1	C16C4.1	II:1894339-1894684	A	C	NOTEST	0.593774	0.197806	-1.09921	0.908492	0.363619	1	no
C16C4.17	C16C4.17	C16C4.17	II:1864733-1864886	A	C	NOTEST	0.476819	0.246013	-0.661751	0.504787	0.613709	1	no
C16C4.7	C16C4.7	C16C4.7	II:1858393-1861407	A	C	OK	1.25012	1.0091	-0.214174	0.386109	0.699416	1.07229	no
C16C8.10	C16C8.10	C16C8.10	II:3464149-3464675	A	C	NOTEST	0	0	0	0	1	1	no
C16C8.11	C16C8.11	C16C8.11	II:3453758-3454607	A	C	OK	2.09496	1.82497	-0.137976	0.277778	0.781183	1.05026	no
C16C8.12	C16C8.12	C16C8.12	II:3452725-3453597	A	C	OK	1.30267	0.982547	-0.282025	0.523469	0.600648	1.10705	no
C16C8.13	C16C8.13	C16C8.13	II:3451415-3452324	A	C	OK	1.97324	1.20692	-0.491605	0.957531	0.338299	1.24273	no
C16C8.14	C16C8.14	C16C8.14	II:3449247-3450989	A	C	OK	3.07553	2.03836	-0.411333	0.907416	0.364187	1.22805	no
C16C8.16	C16C8.16	C16C8.16	II:3445759-3448734	A	C	OK	3.42286	2.64483	-0.257869	0.621884	0.534018	1.13759	no
C16C8.17	C16C8.17	C16C8.17	II:3440821-3442440	A	C	OK	0.0985837	0.0770447	-0.24652	0.278868	0.780346	1.05041	no
C16C8.18	C16C8.18	C16C8.18	II:3429400-3431228	A	C	OK	0.307221	0.182959	-0.518306	0.668063	0.504093	1.15401	no
C16C8.19	C16C8.19	C16C8.19	II:3458495-3459018	A	C	NOTEST	0	0	0	0	1	1	no
C16C8.2	C16C8.2	C16C8.2	II:3431299-3436507	A	C	OK	26.0782	21.9561	-0.172057	0.430295	0.666981	1.08343	no
C16C8.4	C16C8.4	C16C8.4	II:3443577-3444360	A	C	OK	5.25284	3.06645	-0.538249	1.17372	0.240509	1.27628	no
C16C8.5	C16C8.5	C16C8.5	II:3444722-3445359	A	C	OK	8.82529	6.01573	-0.383243	0.893211	0.371744	1.22505	no
C16C8.7	C16C8.7	C16C8.7	II:3459613-3460309	A	C	NOTEST	0	0	0	0	1	1	no
C16C8.8	C16C8.8	C16C8.8	II:3461147-3461676	A	C	NOTEST	0.210564	0.0661261	-1.15823	0.945688	0.344308	1	no
C16C8.9	C16C8.9	C16C8.9	II:3462604-3463189	A	C	NOTEST	0	0.0806038	1.79769e+308	1.79769e+308	0.110336	1	no
C16D2.1	C16D2.1	C16D2.1	II:9132126-9134418	A	C	OK	0.268522	0.25613	-0.0472473	0.0572044	0.954382	1.01289	no
C16D6.1	C16D6.1	C16D6.1	X:12525306-12526142	A	C	OK	0.992355	1.05724	0.063338	-0.108886	0.913293	1.02116	no
C16D6.2	C16D6.2	C16D6.2	X:12536934-12551598	A	C	OK	8.92689	7.65694	-0.153455	0.435883	0.662922	1.08464	no
C16D6.3	C16D6.3	C16D6.3	X:12526580-12527207	A	C	NOTEST	0	0	0	0	1	1	no
C16D9.1	C16D9.1	C16D9.1	V:8259122-8261111	A	C	OK	32.8145	18.3694	-0.580183	1.67617	0.0937053	1.19804	no
C16D9.10	C16D9.10	C16D9.10	V:8247693-8247769	A	C	NOTEST	0	0	0	0	1	1	no
C16D9.11	C16D9.11	C16D9.11	V:8228107-8238158	A	C	OK	6.55223	8.20219	0.224595	-0.266033	0.790213	1.04789	no
C16D9.3	C16D9.3	C16D9.3	V:8238765-8239355	A	C	OK	0.798502	0.465735	-0.539122	0.742126	0.458011	1.18098	no
C16D9.4	C16D9.4	C16D9.4	V:8240737-8242808	A	C	OK	5.60641	3.09013	-0.595698	1.40514	0.15998	1.25724	no
C16D9.5	C16D9.5	C16D9.5	V:8243576-8245048	A	C	OK	0.617612	0.92085	0.399437	-0.737114	0.461053	1.17968	no
C16D9.6	C16D9.6	C16D9.6	V:8248108-8250096	A	C	OK	6.17349	4.59493	-0.295311	0.692821	0.488422	1.16277	no
C16D9.8	C16D9.8	C16D9.8	V:8261196-8263356	A	C	OK	0.843629	1.50696	0.580134	-0.844937	0.398146	1.20929	no
C16D9.9	C16D9.9	C16D9.9	V:8264047-8264470	A	C	OK	1.58377	1.90891	0.186725	-0.298586	0.765256	1.05361	no
C16E9.1	C16E9.1	C16E9.1	X:6940429-6943564	A	C	OK	32.1536	22.1147	-0.374282	1.15459	0.248257	1.27434	no
C16E9.2	C16E9.2	C16E9.2	X:6935695-6938987	A	C	OK	36.1803	24.3896	-0.394359	1.42213	0.154989	1.26185	no
C16H3.1	C16H3.1	C16H3.1	X:17617737-17619369	A	C	OK	4.02168	2.11771	-0.641363	1.31327	0.189092	1.27013	no
C16H3.3	C16H3.3	C16H3.3	X:17601540-17609959	A	C	OK	66.7207	40.0119	-0.511338	2.24506	0.0247642	0.856615	no
C16H3.5	C16H3.5	C16H3.5	X:17598699-17598719	A	C	NOTEST	0	0	0	0	1	1	no
C17A2.2	C17A2.2	C17A2.2	II:3846320-3848038	A	C	NOTEST	0.0273835	0.0393736	0.363154	-0.296514	0.766838	1	no
C17A2.3	C17A2.3	C17A2.3	II:3843601-3845502	A	C	NOTEST	0	0	0	0	1	1	no
C17A2.4	C17A2.4	C17A2.4	II:3839854-3841265	A	C	NOTEST	0.0337751	0.0231409	-0.378122	0.267372	0.789182	1	no
C17A2.5	C17A2.5	C17A2.5	II:3833242-3836008	A	C	NOTEST	0.0711617	0.0113159	-1.83875	1.5801	0.114084	1	no
C17A2.7	C17A2.7	C17A2.7	II:3841906-3843398	A	C	NOTEST	0	0.0293983	1.79769e+308	1.79769e+308	0.158655	1	no
C17B7.10	C17B7.10	C17B7.10	V:3340039-3342571	A	C	OK	0.190221	0.143696	-0.280491	0.390967	0.695821	1.07365	no
C17B7.12	C17B7.12	C17B7.12	V:3353088-3353747	A	C	OK	0.238793	0.154865	-0.433046	0.484212	0.628236	1.09692	no
C17B7.13	C17B7.13	C17B7.13	V:3328481-3330250	A	C	OK	0.291739	0.23213	-0.228562	0.354652	0.722851	1.06594	no
C17B7.2	C17B7.2	C17B7.2	V:3348455-3350734	A	C	OK	0.851231	0.688964	-0.211495	0.340245	0.733672	1.06248	no
C17B7.3	C17B7.3	C17B7.3	V:3342629-3343691	A	C	NOTEST	0.0541341	0.033808	-0.470768	0.332883	0.739223	1	no
C17B7.4	C17B7.4	C17B7.4	V:3339173-3339857	A	C	OK	0.181164	0.114466	-0.45913	0.48483	0.627797	1.09703	no
C17B7.5	C17B7.5	C17B7.5	V:3333466-3338831	A	C	OK	0.0550651	0.0259831	-0.751069	0.864675	0.387217	1.21587	no
C17B7.7	C17B7.7	C17B7.7	V:3325277-3328169	A	C	OK	0.506219	0.30484	-0.507183	0.965553	0.334268	1.24505	no
C17B7.8	C17B7.8	C17B7.8	V:3320573-3323938	A	C	OK	0.0667449	0.0446964	-0.400985	0.435252	0.66338	1.08439	no
C17B7.9	C17B7.9	C17B7.9	V:3330740-3331939	A	C	OK	0.155906	0.0220219	-1.95721	1.22291	0.221362	1.27719	no
C17C3.1	C17C3.1	C17C3.1	II:5570607-5574914	A	C	OK	67.0351	73.6435	0.0940183	-0.490761	0.623595	1.0987	no
C17C3.11	C17C3.11	C17C3.11	II:5537805-5538975	A	C	NOTEST	0.040329	0.028759	-0.338119	0.239086	0.811039	1	no
C17C3.13	C17C3.13	C17C3.13	II:5567756-5568367	A	C	NOTEST	0.148946	0.038212	-1.36044	1.06539	0.286701	1	no
C17C3.15	C17C3.15	C17C3.15	II:5570607-5574914	A	C	OK	17.28	18.5705	0.0720265	-0.185473	0.852858	1.03283	no
C17C3.16	C17C3.16	C17C3.16	II:5543568-5543678	A	C	NOTEST	1.72104	0	-1.79769e+308	-1.79769e+308	0.044229	1	no
C17C3.17	C17C3.17	C17C3.17	II:5544134-5544244	A	C	NOTEST	0.613543	0.434466	-0.345132	0.244045	0.807196	1	no
C17C3.2	C17C3.2	C17C3.2	II:5566052-5566663	A	C	NOTEST	0.110902	0.038195	-1.06595	0.79451	0.426899	1	no
C17C3.3	C17C3.3	C17C3.3	II:5561733-5563494	A	C	OK	9.86746	1.18526	-2.11928	4.82243	1.41817e-06	0.000739337	yes
C17C3.5	C17C3.5	C17C3.5	II:5551905-5552289	A	C	OK	0.404645	0.725093	0.58329	-0.700282	0.483751	1.16541	no
C17C3.6	C17C3.6	C17C3.6	II:5550016-5550501	A	C	OK	0.368343	0.115695	-1.15806	1.26886	0.204491	1.27384	no
C17C3.9	C17C3.9	C17C3.9	II:5531368-5532225	A	C	NOTEST	0	0	0	0	1	1	no
C17D12.1	C17D12.1	C17D12.1	I:11611659-11616127	A	C	OK	28.0854	23.7326	-0.1684	0.478914	0.632	1.09532	no
C17D12.3	C17D12.3	C17D12.3	I:11616760-11620251	A	C	OK	20.6863	9.50955	-0.777175	2.19158	0.0284095	0.898404	no
C17D12.5	C17D12.5	C17D12.5	I:11586223-11587282	A	C	OK	0.986433	0.700719	-0.341988	0.499536	0.617402	1.10092	no
C17D12.7	C17D12.7	C17D12.7	I:11604598-11611289	A	C	OK	9.73196	8.28522	-0.160942	0.459779	0.645675	1.09011	no
C17E4.1	C17E4.1	C17E4.1	I:9408346-9410085	A	C	OK	0.255628	0.131962	-0.661212	0.919659	0.357751	1.23158	no
C17E4.10	C17E4.10	C17E4.10	I:9435367-9450722	A	C	OK	84.1798	68.8971	-0.20034	0.631789	0.527525	1.14121	no
C17E4.11	C17E4.11	C17E4.11	I:9419411-9420804	A	C	OK	8.28531	5.62128	-0.387925	0.989766	0.322289	1.25024	no
C17E4.2	C17E4.2	C17E4.2	I:9410604-9416645	A	C	OK	17.0296	9.20575	-0.615125	1.86968	0.0615288	1.12157	no
C17E4.3	C17E4.3	C17E4.3	I:9416890-9418864	A	C	OK	0.681933	0.876283	0.250757	-0.456821	0.6478	1.0893	no
C17E4.4	C17E4.4	C17E4.4	I:9419411-9420804	A	C	OK	0.037601	0.0398546	0.0582076	-0.680799	0.495998	1.15743	no
C17E4.6	C17E4.6	C17E4.6	I:9422546-9431103	A	C	OK	52.4366	48.4678	-0.0787052	0.243029	0.807983	1.04333	no
C17E4.9	C17E4.9	C17E4.9	I:9431239-9434106	A	C	OK	319.546	274.173	-0.153143	0.506849	0.612261	1.10296	no
C17E7.10	C17E7.10	C17E7.10	V:3898612-3900015	A	C	OK	0.0792412	0.0472529	-0.516982	0.536497	0.591615	1.11124	no
C17E7.12	C17E7.12	C17E7.12	V:3890777-3891839	A	C	OK	0.183157	0	-1.79769e+308	-1.79769e+308	0.0786496	1.16564	no
C17E7.13	C17E7.13	C17E7.13	V:3887562-3889066	A	C	OK	3.1607	1.98659	-0.464373	0.917852	0.358696	1.23057	no
C17E7.4	C17E7.4	C17E7.4	V:3892668-3894386	A	C	OK	0.152075	0.1021	-0.398424	0.484564	0.627986	1.09692	no
C17E7.9	C17E7.9	C17E7.9	V:3889195-3890674	A	C	OK	0.234066	0.157911	-0.393571	0.50386	0.61436	1.10197	no
C17F3.1	C17F3.1	C17F3.1	I:6665183-6670404	A	C	OK	0.248748	0.138718	-0.583996	0.51486	0.606651	1.10513	no
C17F3.3	C17F3.3	C17F3.3	I:6682368-6683373	A	C	OK	0.83878	0.614026	-0.311911	0.516805	0.605293	1.10536	no
C17F4.1	C17F4.1	C17F4.1	II:3250308-3250852	A	C	NOTEST	0	0.0985983	1.79769e+308	1.79769e+308	0.0786496	1	no
C17F4.11	C17F4.11	C17F4.11	II:3237470-3238052	A	C	OK	1.05453	1.23898	0.1612	-0.267163	0.789343	1.04798	no
C17F4.12	C17F4.12	C17F4.12	II:3243686-3244151	A	C	OK	0.317235	1.11113	1.25349	-1.42728	0.153499	1.26164	no
C17F4.2	C17F4.2	C17F4.2	II:3248686-3249383	A	C	OK	23.8385	14.3912	-0.504682	1.04728	0.294972	1.2625	no
C17F4.3	C17F4.3	C17F4.3	II:3240539-3241722	A	C	OK	0.652875	1.65681	0.931263	-1.30247	0.192757	1.27195	no
C17F4.5	C17F4.5	C17F4.5	II:3246368-3248114	A	C	OK	1.86635	1.49816	-0.219745	0.408161	0.683155	1.0778	no
C17F4.7	C17F4.7	C17F4.7	II:3245109-3246011	A	C	OK	2511.65	1935.57	-0.260536	0.708834	0.478427	1.16869	no
C17F4.8	C17F4.8	C17F4.8	II:3230871-3234808	A	C	OK	2.06892	1.81582	-0.130491	0.250556	0.802157	1.04504	no
C17G1.1	C17G1.1	C17G1.1	X:9919233-9920278	A	C	OK	1.02442	0.340048	-1.10279	1.87411	0.0609158	1.11784	no
C17G1.2	C17G1.2	C17G1.2	X:9921489-9922698	A	C	OK	0.154618	0.128825	-0.182506	0.215845	0.829109	1.03869	no
C17G1.4	C17G1.4	C17G1.4	X:9925854-9931392	A	C	OK	21.6485	18.9393	-0.133695	0.525702	0.599095	1.10764	no
C17G1.5	C17G1.5	C17G1.5	X:9941561-9944705	A	C	OK	19.1402	15.4411	-0.214759	0.604097	0.545779	1.13263	no
C17G1.7	C17G1.7	C17G1.7	X:9952512-9954472	A	C	OK	74.967	57.2067	-0.270377	0.833693	0.404454	1.2062	no
C17G1.8	C17G1.8	C17G1.8	X:9933298-9937056	A	C	OK	28.5733	23.9398	-0.176932	0.497319	0.618964	1.10053	no
C17G10.1	C17G10.1	C17G10.1	II:5596529-5598420	A	C	OK	13.9976	11.6085	-0.187152	0.530003	0.59611	1.10884	no
C17G10.2	C17G10.2	C17G10.2	II:5594705-5596327	A	C	OK	21.5264	17.2974	-0.218722	0.63052	0.528355	1.1406	no
C17G10.3	C17G10.3	C17G10.3	II:5583082-5584664	A	C	OK	0.952705	0.710618	-0.29317	0.553922	0.579632	1.11628	no
C17G10.6	C17G10.6	C17G10.6	II:5599899-5603264	A	C	OK	7.24779	4.50564	-0.475367	1.55592	0.119728	1.23194	no
C17G10.7	C17G10.7	C17G10.7	II:5606764-5607794	A	C	OK	12.3347	13.2859	0.0742928	-0.175108	0.860995	1.03125	no
C17G10.9	C17G10.9	C17G10.9	II:5619559-5622455	A	C	OK	98.4882	75.2788	-0.268739	0.896202	0.370145	1.22579	no
C17H1.10	C17H1.10	C17H1.10	I:13133738-13135980	A	C	OK	1.6426	1.40368	-0.157178	0.296017	0.767217	1.05321	no
C17H1.13	C17H1.13	C17H1.13	I:13124161-13125670	A	C	OK	1.75033	1.94193	0.103875	-0.202145	0.839803	1.03589	no
C17H1.14	C17H1.14	C17H1.14	I:13107477-13109764	A	C	OK	1.00113	0.987209	-0.0140062	0.0263105	0.97901	1.00834	no
C17H1.2	C17H1.2	C17H1.2	I:13102776-13103045	A	C	OK	1.08165	0.970632	-0.108297	0.128909	0.897429	1.0244	no
C17H1.3	C17H1.3	C17H1.3	I:13104238-13106284	A	C	OK	3.04028	3.22933	0.0603247	-0.134348	0.893128	1.02513	no
C17H1.4	C17H1.4	C17H1.4	I:13110519-13112416	A	C	OK	2.56995	1.8084	-0.351445	0.719198	0.472019	1.17274	no
C17H1.5	C17H1.5	C17H1.5	I:13113622-13116420	A	C	OK	4.38528	3.80797	-0.141159	0.320701	0.748437	1.05827	no
C17H1.6	C17H1.6	C17H1.6	I:13130928-13132398	A	C	OK	2.83976	1.79647	-0.457895	0.957408	0.338362	1.24279	no
C17H1.7	C17H1.7	C17H1.7	I:13136571-13138507	A	C	OK	12.5492	9.85793	-0.241381	0.66169	0.50817	1.15178	no
C17H1.8	C17H1.8	C17H1.8	I:13128455-13130026	A	C	OK	0.486567	0.632078	0.261637	-0.40567	0.684985	1.07743	no
C17H1.9	C17H1.9	C17H1.9	I:13121108-13123393	A	C	OK	0.552173	0.61436	0.106719	-0.170738	0.864429	1.03041	no
C17H11.1	C17H11.1	C17H11.1	X:8173849-8180805	A	C	OK	11.9662	6.65292	-0.587034	1.6082	0.107792	1.22266	no
C17H11.2	C17H11.2	C17H11.2	X:8169869-8172808	A	C	OK	14.5001	8.08762	-0.583822	1.72235	0.0850052	1.17832	no
C17H11.4	C17H11.4	C17H11.4	X:8180970-8181580	A	C	NOTEST	0.108505	0.0821605	-0.278121	0.200556	0.841046	1	no
C17H11.5	C17H11.5	C17H11.5	X:8183043-8183477	A	C	OK	3.71707	3.60464	-0.0307142	0.0550774	0.956077	1.01254	no
C17H11.6	C17H11.6	C17H11.6	X:8185119-8203724	A	C	OK	47.1287	30.865	-0.423257	2.23018	0.0257353	0.874729	no
C17H12.10	C17H12.10	C17H12.10	IV:6806811-6809614	A	C	OK	22.2676	14.3078	-0.442328	1.21463	0.224508	1.27704	no
C17H12.11	C17H12.11	C17H12.11	IV:6804762-6805986	A	C	OK	20.0905	11.3502	-0.571013	1.47247	0.140893	1.2507	no
C17H12.12	C17H12.12	C17H12.12	IV:6795424-6798534	A	C	OK	1.11107	0.74736	-0.396536	0.781455	0.434535	1.18995	no
C17H12.13	C17H12.13	C17H12.13	IV:6770793-6779771	A	C	OK	84.5328	58.2651	-0.372137	1.56303	0.118047	1.23165	no
C17H12.2	C17H12.2	C17H12.2	IV:6786841-6789605	A	C	OK	22.7286	17.9361	-0.23681	0.726724	0.467395	1.17587	no
C17H12.3	C17H12.3	C17H12.3	IV:6793917-6795208	A	C	OK	0.754564	0.385559	-0.671448	1.17884	0.238461	1.27686	no
C17H12.5	C17H12.5	C17H12.5	IV:6815922-6817561	A	C	OK	0.299209	0.176503	-0.527805	0.817085	0.41388	1.20066	no
C17H12.6	C17H12.6	C17H12.6	IV:6821325-6822472	A	C	OK	1.98953	1.87175	-0.061025	0.12232	0.902646	1.02336	no
C17H12.8	C17H12.8	C17H12.8	IV:6818589-6820627	A	C	OK	93.2398	79.3385	-0.161451	0.45152	0.651615	1.08816	no
C18A11.1	C18A11.1	C18A11.1	X:8069527-8070200	A	C	OK	98.6834	37.9717	-0.955075	2.59319	0.00950907	0.569815	no
C18A11.2	C18A11.2	C18A11.2	X:8067627-8067963	A	C	OK	35.5301	34.3525	-0.0337051	0.0772928	0.938391	1.01551	no
C18A11.3	C18A11.3	C18A11.3	X:8061070-8065534	A	C	OK	33.5887	17.144	-0.672541	1.86226	0.0625658	1.12438	no
C18A11.4	C18A11.4	C18A11.4	X:8045492-8047357	A	C	OK	0.316626	0.14021	-0.814581	0.969136	0.332477	1.24545	no
C18A11.6	C18A11.6	C18A11.6	X:8033312-8034758	A	C	OK	0	0.0590384	1.79769e+308	1.79769e+308	0.0929384	1.1962	no
C18A3.1	C18A3.1	C18A3.1	II:5720129-5727639	A	C	OK	5.6195	4.03689	-0.330768	0.773047	0.439494	1.1881	no
C18A3.10	C18A3.10	C18A3.10	II:5714890-5716217	A	C	OK	6.95667	4.92358	-0.345664	0.709544	0.477987	1.16894	no
C18A3.11	C18A3.11	C18A3.11	II:5730999-5731708	A	C	NOTEST	0.119816	0.0557773	-0.764593	0.738101	0.460453	1	no
C18A3.12	C18A3.12	C18A3.12	II:5701628-5701693	A	C	NOTEST	0	0	0	0	1	1	no
C18A3.2	C18A3.2	C18A3.2	II:5718111-5719954	A	C	OK	21.0885	18.2337	-0.145456	0.41359	0.679174	1.0795	no
C18A3.3	C18A3.3	C18A3.3	II:5716273-5717988	A	C	OK	87.2017	63.5893	-0.315777	0.912477	0.361518	1.22874	no
C18A3.4	C18A3.4	C18A3.4	II:5707658-5712302	A	C	OK	54.5782	47.3936	-0.141149	0.438507	0.661019	1.08511	no
C18A3.5	C18A3.5	C18A3.5	II:5712326-5714790	A	C	OK	111.708	87.7043	-0.241918	1.04242	0.297215	1.26248	no
C18A3.7	C18A3.7	C18A3.7	II:5729615-5730389	A	C	OK	0.709447	0.285478	-0.91032	1.22964	0.218831	1.2776	no
C18A3.9	C18A3.9	C18A3.9	II:5714890-5716217	A	C	OK	0.385647	0.6615	0.539588	-0.686495	0.492401	1.16041	no
C18B10.6	C18B10.6	C18B10.6	V:7479097-7480858	A	C	OK	4.98038	2.30219	-0.771644	1.65017	0.0989091	1.20478	no
C18B12.1	C18B12.1	C18B12.1	X:15012601-15012844	A	C	NOTEST	0.265111	0	-1.79769e+308	-1.79769e+308	0.158655	1	no
C18B12.2	C18B12.2	C18B12.2	X:15026225-15031002	A	C	OK	18.6586	13.8095	-0.300953	0.897378	0.369517	1.22601	no
C18B12.4	C18B12.4	C18B12.4	X:15036614-15040520	A	C	OK	84.6849	38.9082	-0.777733	2.40985	0.015959	0.720787	no
C18B12.6	C18B12.6	C18B12.6	X:15003993-15007226	A	C	OK	21.0913	13.5128	-0.445222	1.34436	0.178832	1.26558	no
C18B2.1	C18B2.1	C18B2.1	X:3623508-3630871	A	C	OK	5.54056	4.19382	-0.278483	0.653994	0.513116	1.14832	no
C18B2.2	C18B2.2	C18B2.2	X:3623508-3630871	A	C	OK	2.52908	2.74139	0.0806122	-0.187197	0.851506	1.03301	no
C18B2.3	C18B2.3	C18B2.3	X:3601786-3604273	A	C	OK	119.3	69.7974	-0.536045	1.6645	0.0960118	1.2013	no
C18B2.4	C18B2.4	C18B2.4	X:3604357-3605737	A	C	OK	104.491	55.8024	-0.627288	1.96932	0.0489166	1.06958	no
C18B2.5	C18B2.5	C18B2.5	X:3606726-3611081	A	C	OK	157.796	91.3007	-0.547144	2.27559	0.0228706	0.832404	no
C18B2.6	C18B2.6	C18B2.6	X:3613383-3617365	A	C	OK	5.17747	3.17699	-0.488382	1.23499	0.216836	1.27829	no
C18C4.1	C18C4.1	C18C4.1	V:5561342-5564044	A	C	OK	0.521114	0.720377	0.323806	-0.561843	0.574223	1.11903	no
C18C4.5	C18C4.5	C18C4.5	V:5550136-5557093	A	C	OK	35.6945	27.48	-0.261539	0.875135	0.381501	1.21865	no
C18C4.6	C18C4.6	C18C4.6	V:5564117-5564496	A	C	OK	1.17101	1.0316	-0.126759	0.181538	0.855946	1.03206	no
C18C4.7	C18C4.7	C18C4.7	V:5565998-5567024	A	C	OK	0.249381	0.22685	-0.0946951	0.098565	0.921484	1.01927	no
C18C4.9	C18C4.9	C18C4.9	V:5568020-5570345	A	C	OK	15.4993	12.8253	-0.18937	0.524464	0.599956	1.10742	no
C18D1.2	C18D1.2	C18D1.2	II:10056225-10060497	A	C	OK	1.73063	0.678181	-0.936827	1.81936	0.0688572	1.14567	no
C18D11.1	C18D11.1	C18D11.1	III:11816458-11822396	A	C	OK	107.319	93.8159	-0.134475	0.410072	0.681753	1.07832	no
C18D11.3	C18D11.3	C18D11.3	III:11823672-11824321	A	C	OK	68.1536	55.7106	-0.201594	0.536352	0.591716	1.11119	no
C18D11.6	C18D11.6	C18D11.6	III:11809877-11810850	A	C	OK	58.9767	86.1601	0.379065	-1.01106	0.311987	1.25358	no
C18D11.7	C18D11.7	C18D11.7	III:11804462-11806660	A	C	OK	0.413321	0.347453	-0.173596	0.245948	0.805723	1.04396	no
C18D11.9	C18D11.9	C18D11.9	III:11808215-11809442	A	C	OK	0.51671	0.295674	-0.558226	0.663845	0.506789	1.15292	no
C18D4.1	C18D4.1	C18D4.1	V:17520958-17527276	A	C	OK	1.61726	1.11158	-0.374948	0.906255	0.364801	1.22793	no
C18D4.3	C18D4.3	C18D4.3	V:17532149-17532583	A	C	NOTEST	0.10708	0.152278	0.352126	-0.28751	0.773722	1	no
C18D4.4	C18D4.4	C18D4.4	V:17530299-17531307	A	C	OK	0.379793	0.443871	0.155907	-0.185952	0.852483	1.03291	no
C18D4.6	C18D4.6	C18D4.6	V:17535628-17538170	A	C	OK	11.9734	8.75439	-0.313135	1.06532	0.286732	1.26369	no
C18D4.8	C18D4.8	C18D4.8	V:17543971-17546782	A	C	OK	1.37596	0.810022	-0.529847	1.06287	0.287839	1.26379	no
C18E3.1	C18E3.1	C18E3.1	I:4212743-4214263	A	C	OK	0.231513	0.299791	0.258449	-0.370157	0.711265	1.06894	no
C18E3.2	C18E3.2	C18E3.2	I:4210978-4212668	A	C	OK	41.9079	28.7657	-0.376289	1.12104	0.262271	1.27112	no
C18E3.3	C18E3.3	C18E3.3	I:4203459-4208521	A	C	OK	28.6443	17.1555	-0.512638	1.63004	0.103094	1.21336	no
C18E3.4	C18E3.4	C18E3.4	I:4193242-4203307	A	C	OK	0.632319	0.540678	-0.156569	0.220529	0.825459	1.03971	no
C18E3.5	C18E3.5	C18E3.5	I:4193242-4203307	A	C	OK	2.70351	2.36658	-0.133106	0.282597	0.777486	1.05083	no
C18E3.6	C18E3.6	C18E3.6	I:4190159-4193215	A	C	OK	14.8564	11.1285	-0.28892	0.822209	0.410958	1.20295	no
C18E3.9	C18E3.9	C18E3.9	I:4214363-4215754	A	C	OK	14.2856	8.23876	-0.550404	1.4695	0.141697	1.25146	no
C18E9.10	C18E9.10	C18E9.10	II:8955152-8964803	A	C	OK	23.1216	21.2915	-0.082458	0.219816	0.826014	1.03956	no
C18E9.2	C18E9.2	C18E9.2	II:8964965-8966805	A	C	OK	140.361	103.909	-0.300702	0.864792	0.387153	1.21591	no
C18E9.4	C18E9.4	C18E9.4	II:8955152-8964803	A	C	OK	236.888	192.219	-0.208955	0.626524	0.530971	1.13964	no
C18E9.5	C18E9.5	C18E9.5	II:8969895-8971597	A	C	OK	43.193	25.0316	-0.545538	1.53679	0.124344	1.23386	no
C18E9.6	C18E9.6	C18E9.6	II:8971898-8973478	A	C	OK	83.441	71.1125	-0.159876	0.469396	0.638786	1.09226	no
C18E9.7	C18E9.7	C18E9.7	II:8978491-8982590	A	C	OK	18.7054	23.0637	0.209449	-0.551974	0.580966	1.11577	no
C18E9.8	C18E9.8	C18E9.8	II:8985931-8987969	A	C	OK	0.0386242	0.0598424	0.437835	-0.494964	0.620626	1.09974	no
C18E9.9	C18E9.9	C18E9.9	II:8988270-8989456	A	C	OK	116.767	74.4247	-0.450389	1.3864	0.165625	1.26079	no
C18F10.2	C18F10.2	C18F10.2	III:6273103-6275960	A	C	OK	3.8434	3.44911	-0.108241	0.272081	0.78556	1.0491	no
C18F10.7	C18F10.7	C18F10.7	III:6276005-6278301	A	C	OK	48.5551	35.7898	-0.305034	0.971417	0.331341	1.24678	no
C18F10.9	C18F10.9	C18F10.9	III:6271504-6272903	A	C	NOTEST	0.126298	0	-1.79769e+308	-1.79769e+308	0.0786496	1	no
C18F3.4	C18F3.4	C18F3.4	IV:8083950-8086632	A	C	OK	46.5967	33.9507	-0.31662	0.925906	0.354495	1.23238	no
C18G1.1	C18G1.1	C18G1.1	V:4779040-4779721	A	C	OK	4.30147	3.14397	-0.313469	0.595423	0.551561	1.12956	no
C18G1.2	C18G1.2	C18G1.2	V:4770484-4772903	A	C	OK	8.76548	6.57588	-0.287413	0.676777	0.498547	1.1567	no
C18G1.3	C18G1.3	C18G1.3	V:4761340-4763944	A	C	NOTEST	0.0355056	0	-1.79769e+308	-1.79769e+308	0.158655	1	no
C18G1.6	C18G1.6	C18G1.6	V:4750407-4753622	A	C	OK	1.08071	1.06969	-0.0102518	0.0199759	0.984063	1.00732	no
C18G1.7	C18G1.7	C18G1.7	V:4745382-4747903	A	C	OK	0.395598	0.317938	-0.218541	0.364753	0.715296	1.06748	no
C18G1.8	C18G1.8	C18G1.8	V:4764079-4766516	A	C	OK	0.414392	0.51345	0.214339	-0.350867	0.725688	1.06498	no
C18G1.9	C18G1.9	C18G1.9	V:4767834-4769509	A	C	OK	0.0991145	0.0634022	-0.446778	0.507005	0.612152	1.10304	no
C18H2.1	C18H2.1	C18H2.1	III:7662355-7672081	A	C	OK	1.7834	0.972123	-0.606797	1.52978	0.12607	1.23542	no
C18H2.2	C18H2.2	C18H2.2	III:7678947-7680785	A	C	OK	7.45114	9.37044	0.229193	-0.605581	0.544793	1.13329	no
C18H2.3	C18H2.3	C18H2.3	III:7684297-7687085	A	C	NOTEST	0.026458	0.0111596	-0.863261	0.682468	0.494943	1	no
C18H2.4	C18H2.4	C18H2.4	III:7694617-7700260	A	C	OK	0.0669419	0.0654486	-0.0225608	0.0303973	0.97575	1.00896	no
C18H2.5	C18H2.5	C18H2.5	III:7689283-7694172	A	C	OK	0.0271324	0.0223677	-0.193108	0.215531	0.829353	1.03861	no
C18H7.1	C18H7.1	C18H7.1	IV:615566-621120	A	C	OK	44.1581	18.9597	-0.845462	2.32285	0.0201871	0.803961	no
C18H7.10	C18H7.10	C18H7.10	IV:583812-585912	A	C	OK	1.67306	1.22393	-0.312588	0.618721	0.5361	1.1365	no
C18H7.11	C18H7.11	C18H7.11	IV:596904-598732	A	C	OK	6.37667	2.35538	-0.995945	2.29585	0.0216847	0.820049	no
C18H7.4	C18H7.4	C18H7.4	IV:592484-595167	A	C	OK	0.107322	0.162497	0.414828	-0.529571	0.596409	1.10865	no
C18H7.5	C18H7.5	C18H7.5	IV:586290-587712	A	C	OK	0	0	0	0	1	1.00417	no
C18H7.6	C18H7.6	C18H7.6	IV:589098-592446	A	C	OK	6.58298	5.53761	-0.172925	0.456434	0.648078	1.08915	no
C18H7.7	C18H7.7	C18H7.7	IV:595760-596441	A	C	NOTEST	0	0.0414666	1.79769e+308	1.79769e+308	0.158655	1	no
C18H7.9	C18H7.9	C18H7.9	IV:602990-603643	A	C	OK	1.65414	2.26752	0.315401	-0.574723	0.565479	1.12261	no
C18H9.1	C18H9.1	C18H9.1	II:6699110-6700427	A	C	OK	1.08184	1.20798	0.110287	-0.159844	0.873004	1.02916	no
C18H9.2	C18H9.2	C18H9.2	II:6689996-6691679	A	C	OK	40.2692	28.9534	-0.329901	0.815443	0.414819	1.2001	no
C18H9.3	C18H9.3	C18H9.3	II:6684193-6688585	A	C	OK	30.9893	20.3074	-0.422657	1.31995	0.18685	1.26932	no
C18H9.5	C18H9.5	C18H9.5	II:6692703-6695250	A	C	OK	12.5277	6.03907	-0.729688	1.88201	0.0598344	1.11311	no
C18H9.6	C18H9.6	C18H9.6	II:6700533-6701569	A	C	OK	151.979	123.754	-0.205446	0.637932	0.523518	1.14348	no
C23F12.3	C23F12.3	C23F12.3	X:9392062-9394633	A	C	OK	0.724855	0.948667	0.269086	-0.354823	0.722722	1.06595	no
C23F12.4	C23F12.4	C23F12.4	X:9387366-9389120	A	C	OK	33.51	20.8701	-0.473528	1.33213	0.182817	1.26684	no
C23G10.1	C23G10.1	C23G10.1	III:6209227-6212771	A	C	OK	0.297991	0.26167	-0.129981	0.227326	0.820171	1.04048	no
C23G10.10	C23G10.10	C23G10.10	III:6213055-6213867	A	C	OK	1.93581	1.21453	-0.466171	0.79035	0.429323	1.19292	no
C23G10.11	C23G10.11	C23G10.11	III:6215108-6215486	A	C	OK	0.543101	1.76773	1.18016	-1.60133	0.109303	1.22507	no
C23G10.2	C23G10.2	C23G10.2	III:6208132-6209087	A	C	OK	193.696	159.469	-0.194442	0.713482	0.475548	1.16993	no
C23G10.5	C23G10.5	C23G10.5	III:6191054-6192026	A	C	OK	21.5978	18.2961	-0.165903	0.457003	0.647669	1.08933	no
C23G10.7	C23G10.7	C23G10.7	III:6195936-6198360	A	C	OK	26.1241	21.4449	-0.197369	0.844889	0.398173	1.20927	no
C23G10.8	C23G10.8	C23G10.8	III:6202570-6206147	A	C	OK	45.8418	35.9225	-0.243833	0.76107	0.446615	1.18443	no
C23H3.2	C23H3.2	C23H3.2	II:61312-64297	A	C	OK	71.8615	53.2066	-0.300558	1.17122	0.24151	1.2764	no
C23H3.3	C23H3.3	C23H3.3	II:57669-59904	A	C	OK	31.0628	23.3697	-0.28457	0.8467	0.397162	1.20919	no
C23H3.5	C23H3.5	C23H3.5	II:47577-50045	A	C	OK	29.3096	23.067	-0.239509	0.732339	0.463962	1.1782	no
C23H3.9	C23H3.9	C23H3.9	II:71681-77512	A	C	OK	65.4826	80.1122	0.201644	-0.837852	0.402114	1.20744	no
C23H4.6	C23H4.6	C23H4.6	X:12235542-12240703	A	C	OK	11.3216	3.57994	-1.15137	3.25003	0.00115392	0.171646	no
C23H4.8	C23H4.8	C23H4.8	X:12217178-12219035	A	C	OK	6.44643	6.21664	-0.0362958	0.0830979	0.933774	1.0163	no
C23H5.1	C23H5.1	C23H5.1	IV:2130996-2133863	A	C	OK	9.4734	6.00013	-0.456707	1.16491	0.244057	1.27612	no
C23H5.10	C23H5.10	C23H5.10	IV:2091927-2099808	A	C	OK	0	0	0	0	1	1.00339	no
C23H5.11	C23H5.11	C23H5.11	IV:2091927-2099808	A	C	OK	1.48883	1.37403	-0.0802402	0.154781	0.876994	1.02828	no
C23H5.2	C23H5.2	C23H5.2	IV:2122795-2126037	A	C	OK	12.1415	8.37712	-0.371126	0.949564	0.342334	1.23958	no
C23H5.7	C23H5.7	C23H5.7	IV:2104054-2111604	A	C	OK	0.97403	0.769024	-0.23632	0.485879	0.627053	1.09701	no
C23H5.8	C23H5.8	C23H5.8	IV:2111896-2113543	A	C	OK	112.802	77.1388	-0.380025	1.37821	0.168138	1.26124	no
C24A1.2	C24A1.2	C24A1.2	III:688732-715834	A	C	OK	23.006	24.3901	0.0584218	-0.199103	0.842182	1.03533	no
C24A1.3	C24A1.3	C24A1.3	III:688732-715834	A	C	OK	14.92	9.60318	-0.440607	1.48155	0.138459	1.24659	no
C24A11.1	C24A11.1	C24A11.1	I:5401810-5402894	A	C	OK	4.57738	2.24104	-0.714187	1.52654	0.126874	1.23644	no
C24A11.2	C24A11.2	C24A11.2	I:5372857-5384511	A	C	OK	0.603614	0.556377	-0.0814891	0.123407	0.901785	1.02339	no
C24A11.5	C24A11.5	C24A11.5	I:5384641-5385740	A	C	OK	0.202185	0.116421	-0.551976	0.523604	0.600554	1.10718	no
C24A11.6	C24A11.6	C24A11.6	I:5396271-5396506	A	C	NOTEST	0	0	0	0	1	1	no
C24A3.1	C24A3.1	C24A3.1	X:9001174-9005989	A	C	OK	2.96432	1.52363	-0.66555	1.51737	0.129173	1.24062	no
C24A3.2	C24A3.2	C24A3.2	X:8997414-8998853	A	C	OK	178.692	137.39	-0.262841	1.02762	0.30413	1.25798	no
C24A3.4	C24A3.4	C24A3.4	X:8992342-8994598	A	C	OK	20.5037	11.3239	-0.59369	1.65822	0.0972726	1.20346	no
C24A3.8	C24A3.8	C24A3.8	X:9006519-9006717	A	C	NOTEST	0.261524	0.215193	-0.19499	0.1518	0.879345	1	no
C24A3.9	C24A3.9	C24A3.9	X:9009715-9010393	A	C	OK	0.348124	0.348077	-0.000135795	0.000153933	0.999877	1.00426	no
C24A8.1	C24A8.1	C24A8.1	X:4320836-4326323	A	C	OK	13.7161	12.5986	-0.0849845	0.247464	0.804549	1.04422	no
C24A8.5	C24A8.5	C24A8.5	X:4328373-4328847	A	C	OK	1.84871	1.27274	-0.373318	0.611659	0.540763	1.13478	no
C24A8.6	C24A8.6	C24A8.6	X:4330051-4332379	A	C	OK	35.7101	38.4459	0.0738177	-0.217802	0.827583	1.03897	no
C24B5.1	C24B5.1	C24B5.1	V:9191486-9197111	A	C	OK	6.74935	5.39182	-0.224562	0.603109	0.546436	1.13236	no
C24B5.4	C24B5.4	C24B5.4	V:9191486-9197111	A	C	OK	8.12855	4.39106	-0.615813	1.53388	0.12506	1.23514	no
C24B9.3	C24B9.3	C24B9.3	V:2698796-2711646	A	C	OK	18.0452	18.7872	0.040298	-0.150188	0.880616	1.0276	no
C24D10.1	C24D10.1	C24D10.1	IV:5166328-5168417	A	C	OK	0.0423787	0.0400246	-0.0571512	0.0611971	0.951202	1.01334	no
C24D10.2	C24D10.2	C24D10.2	IV:5163328-5164341	A	C	NOTEST	0.0674707	0.147008	0.778797	-0.675803	0.499166	1	no
C24D10.4	C24D10.4	C24D10.4	IV:5160512-5161325	A	C	OK	32.6448	24.5645	-0.284384	0.791554	0.42862	1.19318	no
C24D10.5	C24D10.5	C24D10.5	IV:5150248-5151022	A	C	OK	0.398763	0.470382	0.165178	-0.23733	0.812401	1.04202	no
C24D10.6	C24D10.6	C24D10.6	IV:5159475-5160237	A	C	OK	80.0705	57.3986	-0.332888	0.931424	0.351635	1.23538	no
C24D10.9	C24D10.9	C24D10.9	IV:5152181-5152457	A	C	OK	1.95849	1.08969	-0.58628	0.899248	0.368521	1.22639	no
C24F3.1	C24F3.1	C24F3.1	IV:10219415-10221253	A	C	OK	173.479	161.775	-0.0698538	0.230154	0.817972	1.04072	no
C24F3.2	C24F3.2	C24F3.2	IV:10222481-10223675	A	C	OK	8.29861	6.93158	-0.180001	0.44442	0.656739	1.08649	no
C24F3.4	C24F3.4	C24F3.4	IV:10214956-10219279	A	C	OK	29.1763	20.9779	-0.329888	1.0314	0.302355	1.25819	no
C24G6.2	C24G6.2	C24G6.2	V:5523538-5530537	A	C	OK	23.862	14.8476	-0.474448	1.8559	0.0634684	1.12636	no
C24G6.3	C24G6.3	C24G6.3	V:5514159-5520263	A	C	OK	6.79215	5.38433	-0.232274	0.656284	0.511641	1.14913	no
C24G6.6	C24G6.6	C24G6.6	V:5505107-5513642	A	C	OK	35.8357	22.8528	-0.449869	1.36644	0.1718	1.26241	no
C24G6.8	C24G6.8	C24G6.8	V:5534052-5536055	A	C	OK	58.5406	53.2667	-0.094409	0.274208	0.783925	1.04966	no
C24G7.1	C24G7.1	C24G7.1	I:4109407-4112386	A	C	OK	1.08092	0.766082	-0.344278	0.694817	0.48717	1.16313	no
C24G7.2	C24G7.2	C24G7.2	I:4103713-4108046	A	C	OK	2.28482	0.816442	-1.02909	2.20787	0.0272532	0.886417	no
C24G7.4	C24G7.4	C24G7.4	I:4094610-4098328	A	C	OK	4.87055	3.4083	-0.356994	0.915299	0.360035	1.22946	no
C24H10.1	C24H10.1	C24H10.1	X:5072003-5074198	A	C	OK	19.8288	13.6807	-0.371149	0.999327	0.317637	1.25238	no
C24H10.2	C24H10.2	C24H10.2	X:5064610-5066262	A	C	OK	24.1209	15.7858	-0.423966	1.16375	0.244527	1.27559	no
C24H10.3	C24H10.3	C24H10.3	X:5060620-5061956	A	C	OK	3.3195	1.78737	-0.619067	1.10719	0.26821	1.26879	no
C24H10.4	C24H10.4	C24H10.4	X:5058349-5058700	A	C	OK	1.54394	0.730662	-0.748141	0.991766	0.321312	1.24963	no
C24H11.1	C24H11.1	C24H11.1	III:11787628-11789338	A	C	OK	0.254776	0.310458	0.197664	-0.284101	0.776333	1.05111	no
C24H11.2	C24H11.2	C24H11.2	III:11790416-11792126	A	C	OK	0.254785	0.310489	0.197727	-0.284192	0.776263	1.05113	no
C24H11.5	C24H11.5	C24H11.5	III:11780115-11780508	A	C	OK	35.6576	29.7027	-0.182725	0.430405	0.666901	1.08351	no
C24H11.6	C24H11.6	C24H11.6	III:11774996-11776466	A	C	OK	27.5838	21.8602	-0.232564	0.578085	0.563207	1.12385	no
C24H12.1	C24H12.1	C24H12.1	II:441496-446927	A	C	OK	1.09469	0.660849	-0.504705	0.995326	0.319578	1.25084	no
C24H12.10	C24H12.10	C24H12.10	II:426483-427018	A	C	NOTEST	0	0	0	0	1	1	no
C24H12.11	C24H12.11	C24H12.11	II:427601-429151	A	C	OK	0.683574	0.357976	-0.646869	1.07742	0.281292	1.26664	no
C24H12.12	C24H12.12	C24H12.12	II:433657-435405	A	C	OK	0.33536	0.187652	-0.580612	0.655413	0.512202	1.14869	no
C24H12.2	C24H12.2	C24H12.2	II:436865-438726	A	C	OK	1.4867	1.15978	-0.24833	0.428785	0.66808	1.08319	no
C24H12.5	C24H12.5	C24H12.5	II:406139-410927	A	C	OK	8.26807	6.88831	-0.182576	0.58817	0.556418	1.12788	no
C24H12.6	C24H12.6	C24H12.6	II:417347-418881	A	C	NOTEST	0.0465926	0.0490945	0.052307	-0.0406464	0.967578	1	no
C24H12.7	C24H12.7	C24H12.7	II:420054-421140	A	C	OK	0.196052	0	-1.79769e+308	-1.79769e+308	0.0776656	1.16573	no
C24H12.8	C24H12.8	C24H12.8	II:422317-423141	A	C	NOTEST	0	0.0383752	1.79769e+308	1.79769e+308	0.158655	1	no
C24H12.9	C24H12.9	C24H12.9	II:423622-424838	A	C	OK	0.115885	0	-1.79769e+308	-1.79769e+308	0.0919358	1.19467	no
C25A1.1	C25A1.1	C25A1.1	I:10162375-10163516	A	C	OK	23.7033	19.3429	-0.203289	0.578814	0.562714	1.12409	no
C25A1.12	C25A1.12	C25A1.12	I:10191756-10193146	A	C	OK	20.7165	11.6962	-0.571665	1.55349	0.120307	1.23222	no
C25A1.13	C25A1.13	C25A1.13	I:10193228-10193893	A	C	OK	75.6906	51.546	-0.384179	1.06382	0.28741	1.26399	no
C25A1.15	C25A1.15	C25A1.15	I:10197307-10197583	A	C	NOTEST	0.259668	0.204668	-0.238015	0.24447	0.806867	1	no
C25A1.4	C25A1.4	C25A1.4	I:10169625-10173202	A	C	OK	38.303	26.3449	-0.374252	1.15664	0.247417	1.27451	no
C25A1.5	C25A1.5	C25A1.5	I:10177167-10178906	A	C	OK	70.4977	56.0997	-0.228449	0.708185	0.47883	1.16845	no
C25A1.6	C25A1.6	C25A1.6	I:10178990-10179714	A	C	OK	183.511	158.136	-0.148821	0.437878	0.661474	1.085	no
C25A1.9	C25A1.9	C25A1.9	I:10185786-10190883	A	C	OK	4.84089	4.11777	-0.161786	0.381114	0.703119	1.07156	no
C25A11.1	C25A11.1	C25A11.1	X:9119845-9121586	A	C	OK	3.76384	2.04774	-0.608704	1.2393	0.215236	1.27739	no
C25A11.2	C25A11.2	C25A11.2	X:9114302-9116811	A	C	OK	8.41005	4.91693	-0.536744	1.48534	0.137454	1.24759	no
C25A6.1	C25A6.1	C25A6.1	V:5408339-5409883	A	C	OK	1.80714	1.69288	-0.0653138	0.133883	0.893495	1.02508	no
C25A8.1	C25A8.1	C25A8.1	IV:7011118-7011232	A	C	NOTEST	0.56902	0	-1.79769e+308	-1.79769e+308	0.158655	1	no
C25A8.2	C25A8.2	C25A8.2	IV:7009824-7010728	A	C	OK	0.188512	0.0546064	-1.23901	1.02863	0.303655	1.25834	no
C25A8.4	C25A8.4	C25A8.4	IV:7003608-7009246	A	C	OK	0.203147	0.105368	-0.656467	1.0797	0.280275	1.26769	no
C25A8.5	C25A8.5	C25A8.5	IV:6999582-7001477	A	C	OK	0.29534	0.179914	-0.495649	0.73816	0.460417	1.17976	no
C25B8.4	C25B8.4	C25B8.4	X:6617395-6627943	A	C	OK	2.33574	1.4665	-0.46545	1.20011	0.230096	1.27749	no
C25B8.5	C25B8.5	C25B8.5	X:6631881-6634990	A	C	OK	3.57343	1.97135	-0.594808	1.30508	0.191866	1.27113	no
C25B8.7	C25B8.7	C25B8.7	X:6627995-6631492	A	C	OK	0.500815	0.27772	-0.589624	0.976728	0.328704	1.24633	no
C25B8.8	C25B8.8	C25B8.8	X:6610008-6615014	A	C	OK	3.90834	2.90721	-0.295919	0.638507	0.523144	1.14371	no
C25D7.1	C25D7.1	C25D7.1	V:15036106-15036634	A	C	NOTEST	0.083111	0.0590122	-0.342432	0.242136	0.808675	1	no
C25D7.10	C25D7.10	C25D7.10	V:15067270-15068358	A	C	OK	19.2301	20.104	0.044442	-0.117382	0.906557	1.02263	no
C25D7.12	C25D7.12	C25D7.12	V:15031975-15033157	A	C	OK	0.389591	0.107544	-1.28719	1.71242	0.0868186	1.18132	no
C25D7.15	C25D7.15	C25D7.15	V:15060111-15061336	A	C	OK	3.78101	2.53372	-0.400302	0.753173	0.451346	1.18347	no
C25D7.2	C25D7.2	C25D7.2	V:15037600-15038641	A	C	OK	0.242282	0.137907	-0.563519	0.738365	0.460292	1.17988	no
C25D7.5	C25D7.5	C25D7.5	V:15054248-15059405	A	C	OK	2.96249	1.80116	-0.497596	1.09967	0.271478	1.26825	no
C25D7.8	C25D7.8	C25D7.8	V:15066103-15067270	A	C	OK	66.0703	49.5897	-0.286936	0.86335	0.387945	1.21509	no
C25D7.9	C25D7.9	C25D7.9	V:15064940-15065123	A	C	OK	0.882031	0.386269	-0.825693	0.802748	0.42212	1.19619	no
C25E10.10	C25E10.10	C25E10.10	V:9055279-9056157	A	C	OK	7.07438	4.12952	-0.53832	1.13071	0.258176	1.2712	no
C25E10.11	C25E10.11	C25E10.11	V:9057452-9058136	A	C	OK	4.68259	4.66519	-0.00372317	0.00709297	0.994341	1.00539	no
C25E10.12	C25E10.12	C25E10.12	V:9060297-9062244	A	C	OK	22.8445	17.0643	-0.291722	0.83166	0.405601	1.20545	no
C25E10.13	C25E10.13	C25E10.13	V:9059553-9060285	A	C	OK	0.136346	0.109104	-0.222897	0.157612	0.874763	1.02866	no
C25E10.4	C25E10.4	C25E10.4	V:9033396-9035409	A	C	OK	3.8695	4.10461	0.0589855	-0.140172	0.888524	1.02634	no
C25E10.5	C25E10.5	C25E10.5	V:9030351-9032380	A	C	OK	21.0006	12.1527	-0.546998	1.53473	0.124849	1.2354	no
C25E10.7	C25E10.7	C25E10.7	V:9049929-9050783	A	C	OK	4.08568	2.90209	-0.342057	0.63516	0.525324	1.14216	no
C25E10.8	C25E10.8	C25E10.8	V:9053120-9053799	A	C	OK	27.8174	20.1735	-0.321292	0.791057	0.428911	1.19323	no
C25F6.1	C25F6.1	C25F6.1	X:5486459-5488064	A	C	OK	19.3593	13.6343	-0.350584	0.95819	0.337967	1.24272	no
C25F6.3	C25F6.3	C25F6.3	X:5467833-5472632	A	C	OK	77.5178	47.1259	-0.497683	1.58425	0.113137	1.22442	no
C25F6.4	C25F6.4	C25F6.4	X:5461220-5466027	A	C	OK	10.6096	9.28243	-0.13364	0.387882	0.698104	1.07257	no
C25F6.6	C25F6.6	C25F6.6	X:5450226-5450788	A	C	OK	4.2194	5.65491	0.292831	-0.48416	0.628272	1.09688	no
C25F6.7	C25F6.7	C25F6.7	X:5445033-5448034	A	C	OK	98.0782	120.369	0.204795	-0.672226	0.50144	1.15552	no
C25F6.8	C25F6.8	C25F6.8	X:5448281-5449933	A	C	OK	8.72357	8.95247	0.0259009	-0.0471153	0.962421	1.01219	no
C25F9.10	C25F9.10	C25F9.10	V:19405519-19406187	A	C	OK	8.23134	5.80079	-0.349955	0.784211	0.432916	1.1904	no
C25F9.2	C25F9.2	C25F9.2	V:19421264-19426507	A	C	OK	1.55184	2.84589	0.606432	-1.40874	0.158911	1.25714	no
C25F9.4	C25F9.4	C25F9.4	V:19411146-19413675	A	C	OK	7.1575	8.21149	0.137374	-0.365321	0.714872	1.06762	no
C25F9.5	C25F9.5	C25F9.5	V:19407532-19410634	A	C	OK	5.43664	3.40546	-0.467781	1.21182	0.225583	1.27771	no
C25F9.6	C25F9.6	C25F9.6	V:19400705-19405293	A	C	OK	4.27875	4.94568	0.144854	-0.320565	0.74854	1.05825	no
C25F9.8	C25F9.8	C25F9.8	V:19394848-19395973	A	C	NOTEST	0.0356552	0.0649774	0.600144	-0.508095	0.611387	1	no
C25F9.9	C25F9.9	C25F9.9	V:19416426-19417688	A	C	OK	2.96512	2.27217	-0.266179	0.510782	0.609504	1.10439	no
C25G4.1	C25G4.1	C25G4.1	IV:12438648-12443005	A	C	OK	0.691292	0.618554	-0.111178	0.198103	0.842965	1.03516	no
C25G4.11	C25G4.11	C25G4.11	IV:12468639-12470209	A	C	OK	44.3913	26.5861	-0.512657	1.55113	0.120872	1.23247	no
C25G4.2	C25G4.2	C25G4.2	IV:12443205-12444005	A	C	OK	91.0688	74.9113	-0.195311	0.580694	0.561447	1.12497	no
C25G4.3	C25G4.3	C25G4.3	IV:12444419-12445854	A	C	OK	42.7408	35.3734	-0.189193	0.544526	0.58608	1.1132	no
C25G4.6	C25G4.6	C25G4.6	IV:12455086-12456087	A	C	NOTEST	0.0625849	0.0795206	0.239493	-0.248137	0.804029	1	no
C25G4.7	C25G4.7	C25G4.7	IV:12456929-12458531	A	C	OK	0.541729	0.189314	-1.05136	1.52356	0.127618	1.23774	no
C25G4.8	C25G4.8	C25G4.8	IV:12459788-12463382	A	C	OK	0.0561355	0.0468903	-0.179958	0.184386	0.85371	1.03267	no
C25G6.1	C25G6.1	C25G6.1	X:1269728-1272317	A	C	OK	6.12386	4.13233	-0.393352	0.832775	0.404971	1.206	no
C25G6.4	C25G6.4	C25G6.4	X:1247827-1249833	A	C	OK	12.3439	8.88922	-0.328321	0.812464	0.416525	1.19908	no
C25G6.5	C25G6.5	C25G6.5	X:1251019-1255610	A	C	OK	1.63864	1.84933	0.120957	-0.255557	0.798293	1.04597	no
C25H3.1	C25H3.1	C25H3.1	II:5699800-5701376	A	C	OK	9.46652	6.89176	-0.317434	0.810617	0.417585	1.19839	no
C25H3.10	C25H3.10	C25H3.10	II:5696634-5698925	A	C	OK	59.3936	45.8122	-0.259636	0.817808	0.413467	1.2015	no
C25H3.11	C25H3.11	C25H3.11	II:5684447-5688873	A	C	OK	3.5563	2.13083	-0.512207	1.2708	0.2038	1.2741	no
C25H3.12	C25H3.12	C25H3.12	II:5659906-5660756	A	C	OK	48.5481	34.0058	-0.356023	0.993377	0.320527	1.24991	no
C25H3.14	C25H3.14	C25H3.14	II:5695351-5696580	A	C	OK	35.192	25.5814	-0.318952	0.868313	0.385223	1.21694	no
C25H3.15	C25H3.15	C25H3.15	II:5665378-5666173	A	C	OK	0.715365	0.806359	0.119736	-0.186685	0.851907	1.03294	no
C25H3.16	C25H3.16	C25H3.16	II:5666269-5668900	A	C	OK	1.6496	2.02891	0.206964	-0.362604	0.7169	1.06697	no
C25H3.3	C25H3.3	C25H3.3	II:5694161-5694708	A	C	OK	17.6463	11.8364	-0.399343	0.984299	0.324968	1.24763	no
C25H3.4	C25H3.4	C25H3.4	II:5691689-5693892	A	C	OK	21.5962	18.5347	-0.152874	0.461723	0.64428	1.09085	no
C25H3.6	C25H3.6	C25H3.6	II:5661136-5665214	A	C	OK	58.1304	51.7286	-0.116679	0.471393	0.63736	1.09307	no
C25H3.7	C25H3.7	C25H3.7	II:5666269-5668900	A	C	OK	101.846	76.7017	-0.28354	1.12015	0.262652	1.27078	no
C25H3.8	C25H3.8	C25H3.8	II:5669745-5678210	A	C	OK	19.2377	15.5091	-0.215444	0.706433	0.479919	1.16733	no
C25H3.9	C25H3.9	C25H3.9	II:5690102-5691322	A	C	OK	363.331	318.57	-0.131472	0.404647	0.685737	1.07717	no
C26B2.1	C26B2.1	C26B2.1	IV:8016985-8019770	A	C	OK	14.9265	11.6241	-0.250058	0.69849	0.484871	1.16468	no
C26B2.2	C26B2.2	C26B2.2	IV:8021186-8021977	A	C	OK	1.87614	1.60038	-0.158975	0.29864	0.765214	1.05368	no
C26B2.5	C26B2.5	C26B2.5	IV:8040280-8041498	A	C	OK	0.276597	0	-1.79769e+308	-1.79769e+308	0.158655	1.26287	no
C26B2.6	C26B2.6	C26B2.6	IV:8016985-8019770	A	C	OK	31.7926	21.384	-0.396591	1.22416	0.220893	1.27664	no
C26B2.7	C26B2.7	C26B2.7	IV:8016192-8016864	A	C	OK	48.6643	32.8256	-0.393739	1.06558	0.286614	1.26368	no
C26B2.8	C26B2.8	C26B2.8	IV:8014109-8015619	A	C	OK	9.29535	10.7801	0.14819	-0.289501	0.772198	1.05195	no
C26B9.1	C26B9.1	C26B9.1	X:5344551-5348681	A	C	OK	17.8872	12.8972	-0.327075	1.156	0.247682	1.27438	no
C26B9.2	C26B9.2	C26B9.2	X:5340303-5341974	A	C	OK	2.79976	2.72609	-0.0266646	0.0479865	0.961727	1.01207	no
C26B9.3	C26B9.3	C26B9.3	X:5338237-5340129	A	C	OK	97.0186	78.8489	-0.207369	0.527675	0.597725	1.10836	no
C26B9.5	C26B9.5	C26B9.5	X:5329419-5332302	A	C	OK	79.0942	40.9495	-0.658301	2.05488	0.0398907	1.00189	no
C26B9.6	C26B9.6	C26B9.6	X:5333041-5335396	A	C	OK	11.3007	6.82643	-0.504063	1.28444	0.198988	1.27422	no
C26B9.7	C26B9.7	C26B9.7	X:5342300-5342796	A	C	OK	9.25281	11.6709	0.23217	-0.45368	0.650059	1.08869	no
C26C6.4	C26C6.4	C26C6.4	I:7532309-7535992	A	C	OK	0.545217	0.606654	0.106776	-0.192159	0.847618	1.0343	no
C26C6.6	C26C6.6	C26C6.6	I:7505966-7506641	A	C	OK	0.458283	0.212738	-0.767424	0.931719	0.351482	1.2354	no
C26C6.8	C26C6.8	C26C6.8	I:7495431-7505575	A	C	OK	1.64314	1.8505	0.118844	-0.226156	0.82108	1.0405	no
C26C6.9	C26C6.9	C26C6.9	I:7514141-7515103	A	C	OK	40.4435	28.1328	-0.362972	1.02008	0.307691	1.25549	no
C26D10.4	C26D10.4	C26D10.4	II:8329682-8333391	A	C	OK	7.06998	4.62737	-0.423868	1.17964	0.238143	1.27741	no
C26D10.6	C26D10.6	C26D10.6	II:8346614-8354627	A	C	OK	26.9545	23.6517	-0.130716	0.455004	0.649106	1.08874	no
C26D10.7	C26D10.7	C26D10.7	II:8334018-8336428	A	C	OK	3.2908	2.8672	-0.137795	0.328897	0.742233	1.06035	no
C26E1.1	C26E1.1	C26E1.1	V:13297330-13297861	A	C	OK	0.132705	0.256996	0.660934	-0.661987	0.507979	1.15187	no
C26E1.2	C26E1.2	C26E1.2	V:13304978-13307015	A	C	OK	8.45049	4.96615	-0.53158	1.3573	0.174687	1.26503	no
C26E1.3	C26E1.3	C26E1.3	V:13301462-13304558	A	C	OK	12.8246	8.65193	-0.39358	1.10983	0.267072	1.2695	no
C26E6.1	C26E6.1	C26E6.1	III:4956851-4957500	A	C	OK	0.400131	0.324814	-0.208539	0.288659	0.772842	1.05169	no
C26E6.12	C26E6.12	C26E6.12	III:4930626-4932152	A	C	OK	17.4931	13.086	-0.290269	0.825508	0.409083	1.20413	no
C26E6.2	C26E6.2	C26E6.2	III:4952084-4955075	A	C	OK	38.3466	32.6277	-0.161504	0.492121	0.622634	1.09911	no
C26E6.3	C26E6.3	C26E6.3	III:4944472-4947268	A	C	OK	24.05	24.57	0.0213888	-0.0623262	0.950303	1.01351	no
C26E6.6	C26E6.6	C26E6.6	III:4935539-4937168	A	C	OK	63.4615	48.7688	-0.263343	0.800912	0.423183	1.19571	no
C26E6.7	C26E6.7	C26E6.7	III:4932439-4934881	A	C	OK	29.2735	28.1509	-0.0391029	0.142383	0.886777	1.02644	no
C26F1.1	C26F1.1	C26F1.1	V:7785227-7787521	A	C	OK	19.2599	14.7745	-0.265123	0.612165	0.540429	1.13473	no
C26F1.3	C26F1.3	C26F1.3	V:7777108-7778735	A	C	OK	74.6402	62.4398	-0.178477	0.431056	0.666428	1.08375	no
C26F1.6	C26F1.6	C26F1.6	V:7771136-7772956	A	C	OK	4.90568	3.61017	-0.30664	0.695562	0.486703	1.16336	no
C26F1.7	C26F1.7	C26F1.7	V:7760282-7761422	A	C	OK	23.8624	14.7043	-0.484164	1.28621	0.198371	1.27347	no
C26G2.2	C26G2.2	C26G2.2	X:14665303-14671220	A	C	OK	2.59566	1.49848	-0.549392	1.32737	0.184385	1.26807	no
C26H9A.2	C26H9A.2	C26H9A.2	IV:12653458-12662093	A	C	OK	2.46873	1.94742	-0.2372	0.597879	0.549921	1.13072	no
C27A12.2	C27A12.2	C27A12.2	I:6041671-6046011	A	C	OK	33.7426	23.7727	-0.350223	1.07114	0.284106	1.26506	no
C27A12.4	C27A12.4	C27A12.4	I:6036598-6037483	A	C	OK	2.63147	1.33224	-0.680683	1.32971	0.183613	1.26786	no
C27A12.6	C27A12.6	C27A12.6	I:6053343-6055823	A	C	OK	26.8579	16.6143	-0.4803	1.46303	0.143459	1.25366	no
C27A12.7	C27A12.7	C27A12.7	I:6055948-6058426	A	C	OK	44.5263	30.1274	-0.390645	1.56021	0.11871	1.23165	no
C27A12.9	C27A12.9	C27A12.9	I:6061781-6068034	A	C	OK	5.94255	4.91471	-0.189906	0.508272	0.611263	1.10354	no
C27A2.1	C27A2.1	C27A2.1	II:5062121-5067086	A	C	OK	18.8623	13.884	-0.306426	0.965084	0.334503	1.24478	no
C27A2.4	C27A2.4	C27A2.4	II:5056212-5060697	A	C	OK	6.8096	7.34895	0.0762231	-0.199155	0.842142	1.03536	no
C27A2.5	C27A2.5	C27A2.5	II:5068719-5069608	A	C	OK	11.538	9.42693	-0.202075	0.435412	0.663264	1.08446	no
C27A2.7	C27A2.7	C27A2.7	II:5069842-5071348	A	C	OK	2.903	1.73712	-0.513514	1.01545	0.309892	1.25512	no
C27A2.8	C27A2.8	C27A2.8	II:5067135-5067961	A	C	OK	17.3718	11.6793	-0.397031	0.958346	0.337889	1.24276	no
C27A7.1	C27A7.1	C27A7.1	V:12131265-12137191	A	C	OK	6.3828	3.80505	-0.517277	1.70488	0.0882164	1.18488	no
C27A7.2	C27A7.2	C27A7.2	V:12138056-12140084	A	C	OK	1.58009	1.63028	0.0312678	-0.0565333	0.954917	1.01273	no
C27A7.3	C27A7.3	C27A7.3	V:12140681-12144044	A	C	OK	2.38144	2.30456	-0.0328165	0.0769757	0.938643	1.01549	no
C27A7.6	C27A7.6	C27A7.6	V:12124957-12127143	A	C	OK	0.405432	0.40834	0.00714592	-0.0118151	0.990573	1.00609	no
C27A7.8	C27A7.8	C27A7.8	V:12152938-12154052	A	C	OK	2.7503	1.85928	-0.391522	0.713089	0.475791	1.16961	no
C27A7.9	C27A7.9	C27A7.9	V:12154068-12154460	A	C	OK	1.84154	2.2186	0.186276	-0.29124	0.770868	1.05235	no
C27B7.2	C27B7.2	C27B7.2	IV:8892839-8893720	A	C	OK	31.5427	22.4612	-0.339552	0.939651	0.347396	1.23733	no
C27B7.5	C27B7.5	C27B7.5	IV:8901626-8903143	A	C	OK	7.9879	7.43705	-0.0714531	0.184947	0.853271	1.03271	no
C27B7.6	C27B7.6	C27B7.6	IV:8903228-8906136	A	C	OK	0.817387	0.53096	-0.431427	0.784135	0.432961	1.19028	no
C27B7.7	C27B7.7	C27B7.7	IV:8907148-8915365	A	C	OK	11.1107	5.69741	-0.667895	2.06987	0.0384641	0.991534	no
C27B7.9	C27B7.9	C27B7.9	IV:8915451-8916092	A	C	OK	38.0814	22.1274	-0.54291	1.36568	0.17204	1.2624	no
C27C12.1	C27C12.1	C27C12.1	X:14849234-14853673	A	C	OK	6.98981	4.96328	-0.342387	0.8411	0.400292	1.2082	no
C27C12.2	C27C12.2	C27C12.2	X:14845855-14849113	A	C	OK	42.9559	32.4426	-0.280701	0.888497	0.374273	1.22289	no
C27C12.3	C27C12.3	C27C12.3	X:14863596-14865763	A	C	OK	0.193031	0.198533	0.0281048	-0.0421949	0.966343	1.01122	no
C27C12.4	C27C12.4	C27C12.4	X:14854049-14856354	A	C	OK	20.2769	13.3398	-0.418729	1.21551	0.224171	1.27758	no
C27C7.1	C27C7.1	C27C7.1	I:11439275-11440663	A	C	OK	7.06831	5.01876	-0.342439	0.814863	0.415151	1.19983	no
C27C7.2	C27C7.2	C27C7.2	I:11433108-11433410	A	C	OK	1.89378	2.23875	0.167342	-0.240329	0.810075	1.04305	no
C27C7.5	C27C7.5	C27C7.5	I:11424020-11426042	A	C	OK	0.366752	0.307611	-0.175851	0.245398	0.806149	1.04387	no
C27C7.7	C27C7.7	C27C7.7	I:11422178-11423589	A	C	OK	0.166611	0.0191095	-2.16547	1.85186	0.0640453	1.12837	no
C27D6.1	C27D6.1	C27D6.1	II:5171891-5177263	A	C	OK	0.0400652	0.0526479	0.273119	-0.304232	0.760951	1.05508	no
C27D6.11	C27D6.11	C27D6.11	II:5159764-5161112	A	C	OK	0.140723	0.0566221	-0.910393	0.979613	0.327277	1.24723	no
C27D6.12	C27D6.12	C27D6.12	II:5177359-5177974	A	C	OK	190.347	187.616	-0.0144522	0.0513233	0.959068	1.01215	no
C27D6.3	C27D6.3	C27D6.3	II:5171891-5177263	A	C	OK	0.0680621	0.0790423	0.149562	-0.153464	0.878032	1.02802	no
C27D6.4	C27D6.4	C27D6.4	II:5179022-5187553	A	C	OK	156.429	137.989	-0.125428	0.546362	0.584817	1.11413	no
C27D8.1	C27D8.1	C27D8.1	IV:12717852-12719360	A	C	OK	2.36509	1.20718	-0.672531	1.27575	0.202045	1.27382	no
C27D8.2	C27D8.2	C27D8.2	IV:12712757-12714725	A	C	OK	1.82486	0.60629	-1.1019	2.20047	0.0277734	0.891681	no
C27D8.3	C27D8.3	C27D8.3	IV:12704095-12712284	A	C	OK	16.931	11.4677	-0.389608	1.49826	0.134066	1.24322	no
C27D8.4	C27D8.4	C27D8.4	IV:12704095-12712284	A	C	OK	13.7867	9.43524	-0.37925	1.02137	0.30708	1.25613	no
C27D9.1	C27D9.1	C27D9.1	II:4753442-4755512	A	C	OK	1.15111	1.67179	0.373165	-0.752146	0.451963	1.18276	no
C27D9.2	C27D9.2	C27D9.2	II:4756466-4756753	A	C	OK	2.36761	3.03536	0.24845	-0.362203	0.7172	1.06686	no
C27F2.1	C27F2.1	C27F2.1	III:4987231-4991359	A	C	OK	7.11914	6.74745	-0.0536216	0.14507	0.884655	1.0269	no
C27F2.10	C27F2.10	C27F2.10	III:4985048-4986895	A	C	OK	26.3377	21.6932	-0.194003	0.585312	0.558338	1.12668	no
C27F2.5	C27F2.5	C27F2.5	III:4960385-4963054	A	C	OK	51.9915	41.9467	-0.214681	0.671421	0.501953	1.1551	no
C27F2.6	C27F2.6	C27F2.6	III:4979758-4980381	A	C	OK	0.246872	0.223923	-0.0975688	0.106373	0.915287	1.02076	no
C27F2.7	C27F2.7	C27F2.7	III:4980606-4984438	A	C	OK	7.24911	6.65694	-0.0852185	0.215377	0.829473	1.03861	no
C27F2.8	C27F2.8	C27F2.8	III:4991410-4998125	A	C	OK	37.4192	30.1796	-0.21502	0.668042	0.504107	1.15397	no
C27F2.9	C27F2.9	C27F2.9	III:4960385-4963054	A	C	OK	15.4089	11.2513	-0.314458	0.82607	0.408764	1.20458	no
C27H2.2	C27H2.2	C27H2.2	IV:13952557-13963968	A	C	OK	20.5457	18.899	-0.0835439	0.289823	0.771952	1.05208	no
C27H2.5	C27H2.5	C27H2.5	IV:13938435-13944438	A	C	OK	3.50968	2.37885	-0.388908	0.738815	0.460019	1.17998	no
C27H5.10	C27H5.10	C27H5.10	II:7183757-7185092	A	C	OK	0	0	0	0	1	1.00104	no
C27H5.11	C27H5.11	C27H5.11	II:7171774-7171937	A	C	OK	3.71889	0.818163	-1.51412	1.72417	0.0846773	1.1799	no
C27H5.2	C27H5.2	C27H5.2	II:7152561-7160871	A	C	OK	56.8874	41.4518	-0.316543	1.58513	0.112936	1.2243	no
C27H5.3	C27H5.3	C27H5.3	II:7152561-7160871	A	C	OK	164.486	113.716	-0.369124	1.15198	0.249329	1.27441	no
C27H5.4	C27H5.4	C27H5.4	II:7162463-7165770	A	C	OK	6.03374	5.14573	-0.1592	0.419214	0.67506	1.08043	no
C27H5.6	C27H5.6	C27H5.6	II:7185299-7187143	A	C	OK	0.962228	1.00523	0.043717	-0.0814144	0.935112	1.01605	no
C27H5.9	C27H5.9	C27H5.9	II:7183757-7185092	A	C	OK	2.09929	0	-1.79769e+308	-1.79769e+308	4.91024e-131	6.47679e-128	yes
C27H6.3	C27H6.3	C27H6.3	V:9981084-9983685	A	C	OK	7.49607	6.13359	-0.200599	0.550823	0.581755	1.11554	no
C27H6.4	C27H6.4	C27H6.4	V:9983729-9986038	A	C	OK	234.498	151.403	-0.4375	1.5075	0.131684	1.24058	no
C27H6.5	C27H6.5	C27H6.5	V:9966203-9975918	A	C	OK	35.5753	26.9969	-0.275929	0.44739	0.654594	1.08713	no
C27H6.8	C27H6.8	C27H6.8	V:9986220-9987590	A	C	OK	48.191	43.665	-0.0986261	0.297593	0.766014	1.05343	no
C28A5.1	C28A5.1	C28A5.1	III:4429588-4434315	A	C	OK	2.16652	1.68909	-0.248932	0.619115	0.53584	1.13672	no
C28A5.2	C28A5.2	C28A5.2	III:4434731-4439514	A	C	OK	2.42744	1.99498	-0.196203	0.492417	0.622424	1.09922	no
C28A5.5	C28A5.5	C28A5.5	III:4450904-4452116	A	C	OK	0.0930753	0.0664757	-0.336572	0.237992	0.811887	1.04235	no
C28A5.6	C28A5.6	C28A5.6	III:4423749-4429470	A	C	OK	0.846589	0.566874	-0.401079	0.825637	0.40901	1.20421	no
C28A5.7	C28A5.7	C28A5.7	III:4423749-4429470	A	C	OK	0.592059	0.210782	-1.03278	0.994067	0.32019	1.25034	no
C28C12.1	C28C12.1	C28C12.1	IV:8501663-8502920	A	C	OK	3.24444	2.33441	-0.329182	0.639095	0.522761	1.1437	no
C28C12.11	C28C12.11	C28C12.11	IV:8474108-8475221	A	C	OK	3.15886	2.61976	-0.187129	0.396959	0.691398	1.07511	no
C28C12.12	C28C12.12	C28C12.12	IV:8494543-8496347	A	C	OK	14.2493	13.633	-0.0442098	0.124513	0.900909	1.02362	no
C28C12.2	C28C12.2	C28C12.2	IV:8499300-8500039	A	C	OK	2.16771	2.41973	0.109987	-0.207857	0.835341	1.03698	no
C28C12.3	C28C12.3	C28C12.3	IV:8490202-8490839	A	C	OK	0.280936	0.258647	-0.0826619	0.104134	0.917063	1.02033	no
C28C12.4	C28C12.4	C28C12.4	IV:8487478-8488316	A	C	OK	262.93	155.884	-0.522778	1.57096	0.116193	1.23049	no
C28D4.10	C28D4.10	C28D4.10	IV:9738484-9739195	A	C	OK	6.40586	4.13623	-0.43743	0.908604	0.363559	1.22866	no
C28D4.4	C28D4.4	C28D4.4	IV:9743762-9744979	A	C	OK	0.226725	0.280647	0.213362	-0.30648	0.759239	1.05566	no
C28D4.5	C28D4.5	C28D4.5	IV:9745585-9746782	A	C	OK	0.058614	0.131318	0.806646	-0.891495	0.372664	1.22487	no
C28D4.7	C28D4.7	C28D4.7	IV:9741871-9743122	A	C	NOTEST	0.0721446	0.0383056	-0.633077	0.608965	0.542548	1	no
C28D4.8	C28D4.8	C28D4.8	IV:9747202-9748397	A	C	NOTEST	0.0614764	0.0655837	0.0646733	-0.0678647	0.945893	1	no
C28F5.1	C28F5.1	C28F5.1	II:7506149-7506523	A	C	NOTEST	0	0.161987	1.79769e+308	1.79769e+308	0.158655	1	no
C28F5.2	C28F5.2	C28F5.2	II:7507378-7510969	A	C	OK	12.7676	10.8058	-0.166826	0.425573	0.670419	1.08213	no
C28G1.2	C28G1.2	C28G1.2	X:8836581-8837599	A	C	OK	2.24647	1.53524	-0.380672	0.729492	0.465701	1.17642	no
C28G1.3	C28G1.3	C28G1.3	X:8831578-8835653	A	C	OK	23.1972	15.4046	-0.409365	1.26158	0.2071	1.27357	no
C28G1.4	C28G1.4	C28G1.4	X:8849074-8853559	A	C	OK	0.35828	0.193985	-0.613532	1.12607	0.260136	1.27079	no
C28G1.5	C28G1.5	C28G1.5	X:8826750-8828470	A	C	OK	48.8611	32.6656	-0.402658	1.20175	0.229462	1.27806	no
C28G1.6	C28G1.6	C28G1.6	X:8829879-8831132	A	C	OK	17.7113	10.4433	-0.528241	1.43183	0.152191	1.26083	no
C28H8.1	C28H8.1	C28H8.1	III:5926036-5932904	A	C	OK	34.7776	30.1953	-0.141288	0.404971	0.685499	1.07734	no
C28H8.11	C28H8.11	C28H8.11	III:5917590-5920037	A	C	OK	118.007	70.483	-0.515372	2.01525	0.0438786	1.03442	no
C28H8.13	C28H8.13	C28H8.13	III:5895192-5895957	A	C	OK	24.9781	11.2448	-0.798093	1.89561	0.0580113	1.10569	no
C28H8.2	C28H8.2	C28H8.2	III:5923137-5925705	A	C	OK	26.0717	22.9619	-0.127015	0.367032	0.713595	1.06822	no
C28H8.3	C28H8.3	C28H8.3	III:5908648-5915104	A	C	OK	79.4972	62.5728	-0.239391	0.752846	0.451542	1.18327	no
C28H8.4	C28H8.4	C28H8.4	III:5906999-5908374	A	C	OK	87.2539	86.7667	-0.00559898	0.0159186	0.987299	1.00676	no
C28H8.5	C28H8.5	C28H8.5	III:5884257-5885726	A	C	OK	18.9582	17.8588	-0.0597407	0.132711	0.894422	1.02474	no
C28H8.7	C28H8.7	C28H8.7	III:5885797-5886907	A	C	OK	1.03003	0.484986	-0.753221	1.30662	0.191342	1.27059	no
C28H8.8	C28H8.8	C28H8.8	III:5887054-5888726	A	C	OK	2.27122	1.33792	-0.529202	1.0664	0.286242	1.26337	no
C28H8.9	C28H8.9	C28H8.9	III:5903522-5906073	A	C	OK	59.6653	49.8755	-0.17922	0.68299	0.494613	1.15847	no
C29A12.1	C29A12.1	C29A12.1	V:10812211-10813198	A	C	OK	1.94209	2.10109	0.0786885	-0.153493	0.87801	1.02805	no
C29A12.6	C29A12.6	C29A12.6	V:10846996-10852306	A	C	OK	0.4192	0.452028	0.0753968	-0.134932	0.892666	1.02518	no
C29E4.10	C29E4.10	C29E4.10	III:7937785-7940676	A	C	OK	1.52707	0.833691	-0.605246	1.22	0.222465	1.27723	no
C29E4.11	C29E4.11	C29E4.11	III:7955777-7958034	A	C	OK	14.5954	10.9414	-0.288158	0.780007	0.435387	1.18987	no
C29E4.12	C29E4.12	C29E4.12	III:7940988-7941530	A	C	OK	98.1669	76.462	-0.249875	0.691183	0.48945	1.16237	no
C29E4.13	C29E4.13	C29E4.13	III:7927314-7928663	A	C	OK	13.3192	9.96948	-0.289679	0.753068	0.451409	1.18338	no
C29E4.14	C29E4.14	C29E4.14	III:7917922-7924796	A	C	OK	0.109962	0	-1.79769e+308	-1.79769e+308	0.148628	1.25748	no
C29E4.7	C29E4.7	C29E4.7	III:7945523-7946947	A	C	OK	66.2253	47.0303	-0.342271	1.0168	0.30925	1.25553	no
C29E4.8	C29E4.8	C29E4.8	III:7948766-7951844	A	C	OK	114.816	92.9575	-0.21119	0.535341	0.592414	1.11073	no
C29E4.9	C29E4.9	C29E4.9	III:7955777-7958034	A	C	OK	0	0	0	0	1	1.00083	no
C29E6.4	C29E6.4	C29E6.4	IV:11879201-11882953	A	C	OK	1.18823	1.3364	0.117515	-0.229271	0.818658	1.04055	no
C29E6.7	C29E6.7	C29E6.7	IV:11865010-11875684	A	C	OK	0	0	0	0	1	1.00123	no
C29F3.3	C29F3.3	C29F3.3	V:15346529-15347194	A	C	OK	0.621937	0.790432	0.239742	-0.311513	0.75541	1.05705	no
C29F3.4	C29F3.4	C29F3.4	V:15349254-15350468	A	C	OK	0.0717976	0.125846	0.561209	-0.475132	0.634693	1.09418	no
C29F3.5	C29F3.5	C29F3.5	V:15347663-15348950	A	C	OK	3.68984	5.58262	0.414074	-0.667114	0.504699	1.15373	no
C29F3.7	C29F3.7	C29F3.7	V:15354638-15357378	A	C	OK	35.6326	17.2673	-0.724447	2.12242	0.0338023	0.95798	no
C29F4.2	C29F4.2	C29F4.2	IV:11226681-11230220	A	C	OK	6.12179	3.27815	-0.624575	1.57062	0.116272	1.23025	no
C29F4.3	C29F4.3	C29F4.3	IV:11222018-11223907	A	C	OK	6.1762	4.27482	-0.367962	0.887299	0.374918	1.22237	no
C29F5.1	C29F5.1	C29F5.1	II:6303461-6306171	A	C	OK	65.8147	47.9987	-0.315671	0.918332	0.358445	1.23095	no
C29F5.3	C29F5.3	C29F5.3	II:6290601-6291606	A	C	OK	4.31961	3.02384	-0.356637	0.785053	0.432422	1.1908	no
C29F5.5	C29F5.5	C29F5.5	II:6297192-6298625	A	C	OK	0.0689627	0.0310766	-0.79711	0.504137	0.614165	1.10217	no
C29F5.7	C29F5.7	C29F5.7	II:6308363-6309232	A	C	OK	25.6308	16.7647	-0.424519	1.13405	0.256773	1.27081	no
C29F5.8	C29F5.8	C29F5.8	II:6306378-6308023	A	C	OK	0.218335	0.112132	-0.666355	0.776329	0.437555	1.18947	no
C29F7.1	C29F7.1	C29F7.1	X:13412549-13414464	A	C	OK	53.1634	26.849	-0.683143	1.98082	0.0476119	1.0586	no
C29F7.2	C29F7.2	C29F7.2	X:13415999-13418130	A	C	OK	252.227	154.497	-0.490158	1.48257	0.138188	1.24743	no
C29F7.3	C29F7.3	C29F7.3	X:13418784-13419826	A	C	OK	93.3032	59.7891	-0.445031	1.34967	0.177123	1.26502	no
C29F7.6	C29F7.6	C29F7.6	X:13436375-13441805	A	C	OK	0.215039	0.12955	-0.506757	0.835648	0.403353	1.20643	no
C29F7.7	C29F7.7	C29F7.7	X:13442090-13442343	A	C	NOTEST	0	0	0	0	1	1	no
C29F9.1	C29F9.1	C29F9.1	III:132423-134369	A	C	OK	26.4138	16.5491	-0.467554	1.30388	0.192273	1.27114	no
C29F9.12	C29F9.12	C29F9.12	III:120490-124640	A	C	OK	0.673671	0.931641	0.324207	-0.358933	0.719645	1.06611	no
C29F9.2	C29F9.2	C29F9.2	III:130945-131753	A	C	OK	81.1731	38.5596	-0.744378	1.98106	0.047585	1.05865	no
C29F9.3	C29F9.3	C29F9.3	III:124776-126462	A	C	OK	84.6212	36.0127	-0.854312	3.05869	0.00222304	0.258913	no
C29F9.4	C29F9.4	C29F9.4	III:120490-124640	A	C	OK	73.3415	30.2239	-0.886493	2.55935	0.0104868	0.600156	no
C29F9.5	C29F9.5	C29F9.5	III:117705-118766	A	C	OK	0.155459	0.0782942	-0.685907	0.659256	0.509732	1.15077	no
C29F9.6	C29F9.6	C29F9.6	III:115362-116618	A	C	OK	4.83319	3.21314	-0.408258	0.843883	0.398735	1.2092	no
C29F9.8	C29F9.8	C29F9.8	III:95392-97725	A	C	OK	0.0594577	0.0853017	0.360929	-0.333289	0.738916	1.06105	no
C29F9.9	C29F9.9	C29F9.9	III:98396-98921	A	C	NOTEST	0.0445255	0.0587156	0.276644	-0.15972	0.873101	1	no
C29G2.1	C29G2.1	C29G2.1	V:2591002-2591585	A	C	OK	0.992665	0.523953	-0.638992	0.933451	0.350587	1.23559	no
C29G2.2	C29G2.2	C29G2.2	V:2590219-2590648	A	C	OK	0.42184	0.0988612	-1.45091	1.17675	0.239297	1.27734	no
C29G2.3	C29G2.3	C29G2.3	V:2580699-2585736	A	C	OK	0.0744186	0.0262961	-1.04028	1.16074	0.245747	1.27533	no
C29G2.6	C29G2.6	C29G2.6	V:2580699-2585736	A	C	OK	1.91017	1.42061	-0.296107	0.588701	0.556062	1.1281	no
C29H12.2	C29H12.2	C29H12.2	II:6123761-6125379	A	C	OK	114.391	93.7644	-0.198836	0.577908	0.563326	1.1239	no
C29H12.5	C29H12.5	C29H12.5	II:6110548-6113341	A	C	OK	4.76678	4.37524	-0.0857096	0.223333	0.823277	1.04009	no
C29H12.6	C29H12.6	C29H12.6	II:6114378-6118219	A	C	OK	27.1032	24.339	-0.107571	0.317583	0.750802	1.05816	no
C30A5.10	C30A5.10	C30A5.10	III:8207378-8209766	A	C	OK	3.7609	5.8096	0.434853	-1.12777	0.259416	1.27067	no
C30A5.3	C30A5.3	C30A5.3	III:8225015-8226292	A	C	OK	36.8827	32.506	-0.126318	0.365836	0.714488	1.06773	no
C30A5.4	C30A5.4	C30A5.4	III:8222145-8223712	A	C	OK	0.412167	0.738262	0.58287	-0.984541	0.324849	1.24775	no
C30A5.6	C30A5.6	C30A5.6	III:8205256-8207283	A	C	OK	5.84693	7.61222	0.263838	-0.524327	0.600051	1.1075	no
C30B5.2	C30B5.2	C30B5.2	II:6197138-6198241	A	C	OK	100.039	81.1152	-0.209688	0.823901	0.409996	1.20358	no
C30B5.4	C30B5.4	C30B5.4	II:6195807-6196889	A	C	OK	64.7723	43.6255	-0.395235	1.10618	0.268651	1.26852	no
C30B5.5	C30B5.5	C30B5.5	II:6198682-6208139	A	C	OK	4.43626	4.09107	-0.0810049	0.219333	0.82639	1.03936	no
C30B5.6	C30B5.6	C30B5.6	II:6219476-6221665	A	C	OK	32.4161	11.8438	-1.00685	2.70729	0.00678351	0.485398	no
C30B5.7	C30B5.7	C30B5.7	II:6224947-6227046	A	C	OK	8.39809	7.20051	-0.153852	0.386735	0.698952	1.07237	no
C30C11.1	C30C11.1	C30C11.1	III:8449673-8450427	A	C	OK	73.4478	60.1567	-0.199621	0.569347	0.569121	1.12098	no
C30D11.2	C30D11.2	C30D11.2	III:4128473-4129766	A	C	OK	1.5115	0.784228	-0.65616	1.09206	0.274806	1.26736	no
C30D11.3	C30D11.3	C30D11.3	III:4121436-4122609	A	C	OK	2.01221	1.39432	-0.366827	0.635398	0.525169	1.14228	no
C30E1.2	C30E1.2	C30E1.2	X:16926878-16927938	A	C	OK	0.437588	0.300861	-0.37463	0.556105	0.578139	1.11672	no
C30E1.3	C30E1.3	C30E1.3	X:16925907-16926736	A	C	OK	0.458049	0.185044	-0.906382	1.17758	0.238966	1.27688	no
C30E1.4	C30E1.4	C30E1.4	X:16923850-16925715	A	C	OK	0.0518761	0.0362472	-0.358497	0.253495	0.799885	1.04558	no
C30E1.6	C30E1.6	C30E1.6	X:16915756-16916715	A	C	OK	0.747187	1.40534	0.631719	-1.08051	0.279914	1.26816	no
C30E1.7	C30E1.7	C30E1.7	X:16914944-16915461	A	C	OK	0.723227	0.688342	-0.049437	0.0726554	0.94208	1.015	no
C30E1.8	C30E1.8	C30E1.8	X:16916726-16919234	A	C	OK	0.0787694	0.0749777	-0.0493327	0.0605633	0.951707	1.01324	no
C30E1.9	C30E1.9	C30E1.9	X:16929828-16931534	A	C	OK	427.516	282.043	-0.415935	1.5488	0.12143	1.23357	no
C30F12.1	C30F12.1	C30F12.1	I:6957552-6961138	A	C	OK	15.3643	11.7156	-0.271124	0.758814	0.447964	1.18404	no
C30F12.2	C30F12.2	C30F12.2	I:6967679-6970189	A	C	OK	25.4801	19.1628	-0.284925	0.868454	0.385146	1.21697	no
C30F12.3	C30F12.3	C30F12.3	I:6970387-6971797	A	C	OK	48.0903	39.4991	-0.196801	0.545968	0.585088	1.11405	no
C30F12.4	C30F12.4	C30F12.4	I:6972215-6973788	A	C	OK	3.41536	2.78416	-0.204335	0.451873	0.65136	1.08813	no
C30F12.5	C30F12.5	C30F12.5	I:6989065-6999570	A	C	OK	111.001	69.2561	-0.471725	1.49037	0.136126	1.24556	no
C30F12.6	C30F12.6	C30F12.6	I:6989065-6999570	A	C	OK	19.225	20.7499	0.0763288	-0.224925	0.822038	1.04035	no
C30F12.7	C30F12.7	C30F12.7	I:6974556-6977069	A	C	OK	80.1289	54.1508	-0.391862	1.18428	0.236304	1.27756	no
C30F2.2	C30F2.2	C30F2.2	X:16076724-16085643	A	C	OK	3.7179	3.26713	-0.129247	0.29235	0.770019	1.05248	no
C30F2.3	C30F2.3	C30F2.3	X:16076724-16085643	A	C	OK	34.0379	20.8782	-0.488768	1.47278	0.140811	1.25059	no
C30F2.4	C30F2.4	C30F2.4	X:16074976-16075584	A	C	OK	18.2567	17.3521	-0.0508195	0.103978	0.917187	1.02022	no
C30F2.5	C30F2.5	C30F2.5	X:16093982-16096353	A	C	OK	18.4843	13.2721	-0.331252	0.875245	0.38144	1.21863	no
C30F8.3	C30F8.3	C30F8.3	I:5096603-5100497	A	C	OK	6.5156	6.0758	-0.0698854	0.157773	0.874636	1.02871	no
C30G12.1	C30G12.1	C30G12.1	II:7299503-7301423	A	C	OK	4.66158	7.93948	0.532494	-1.11548	0.264645	1.27015	no
C30G12.2	C30G12.2	C30G12.2	II:7290305-7291652	A	C	OK	26.4204	11.7862	-0.807206	2.2703	0.0231892	0.833743	no
C30G12.3	C30G12.3	C30G12.3	II:7274664-7277156	A	C	OK	0.170702	0.203033	0.173452	-0.189258	0.849891	1.03371	no
C30G12.4	C30G12.4	C30G12.4	II:7261580-7263411	A	C	OK	6.60786	7.64949	0.14638	-0.304446	0.760788	1.05511	no
C30G12.6	C30G12.6	C30G12.6	II:7292156-7295948	A	C	OK	3.76692	2.89428	-0.26352	0.894485	0.371062	1.22549	no
C30G4.2	C30G4.2	C30G4.2	X:17044029-17045218	A	C	OK	1.17597	0.967243	-0.195397	0.337874	0.735458	1.06205	no
C30G4.4	C30G4.4	C30G4.4	X:17059182-17069122	A	C	OK	15.6245	10.1171	-0.434614	1.42534	0.154058	1.26226	no
C30G4.5	C30G4.5	C30G4.5	X:17071795-17072096	A	C	OK	3.31981	2.18638	-0.417662	0.736912	0.461176	1.17952	no
C30G4.6	C30G4.6	C30G4.6	X:17073723-17080312	A	C	OK	0.458071	0.257709	-0.575194	0.971486	0.331306	1.24683	no
C30G4.7	C30G4.7	C30G4.7	X:17056855-17058450	A	C	OK	73.2475	38.0657	-0.65453	1.86447	0.062256	1.12602	no
C30G7.2	C30G7.2	C30G7.2	V:14936856-14938764	A	C	OK	8.95703	5.93939	-0.410832	0.914335	0.360541	1.22924	no
C30G7.3	C30G7.3	C30G7.3	V:14941980-14945374	A	C	OK	0	0.0550742	1.79769e+308	1.79769e+308	0.0786496	1.16611	no
C30G7.4	C30G7.4	C30G7.4	V:14946554-14948716	A	C	NOTEST	0.0512619	0	-1.79769e+308	-1.79769e+308	0.125562	1	no
C30G7.5	C30G7.5	C30G7.5	V:14952920-14954539	A	C	OK	0.128704	0.122359	-0.0505538	0.0530338	0.957705	1.01228	no
C30H6.1	C30H6.1	C30H6.1	IV:17351893-17352890	A	C	OK	7.8306	6.76025	-0.146979	0.334565	0.737953	1.06125	no
C30H6.10	C30H6.10	C30H6.10	IV:17368546-17370465	A	C	OK	80.6272	81.7436	0.0137515	-0.0392595	0.968684	1.01066	no
C30H6.11	C30H6.11	C30H6.11	IV:17353134-17357849	A	C	OK	12.5872	12.7229	0.0107261	-0.0299124	0.976137	1.00892	no
C30H6.12	C30H6.12	C30H6.12	IV:17385166-17386737	A	C	OK	5.93459	2.9718	-0.691632	1.48468	0.137629	1.24701	no
C30H6.3	C30H6.3	C30H6.3	IV:17358857-17360589	A	C	OK	2.17737	1.56529	-0.330047	0.682901	0.494669	1.15845	no
C30H6.4	C30H6.4	C30H6.4	IV:17361396-17364537	A	C	OK	0.258634	0.260261	0.00627157	-0.0091236	0.992721	1.00563	no
C30H6.5	C30H6.5	C30H6.5	IV:17371722-17375361	A	C	OK	3.33002	4.21488	0.235645	-0.451333	0.651749	1.08809	no
C30H6.7	C30H6.7	C30H6.7	IV:17380586-17382180	A	C	OK	226.044	178.863	-0.23411	0.725299	0.468269	1.17491	no
C30H6.9	C30H6.9	C30H6.9	IV:17379307-17380123	A	C	OK	31.0921	24.8414	-0.22444	0.625604	0.531575	1.13904	no
C30H7.2	C30H7.2	C30H7.2	I:5416652-5420734	A	C	OK	83.9138	65.8195	-0.242874	0.996441	0.319036	1.25091	no
C31A11.1	C31A11.1	C31A11.1	V:16292555-16295403	A	C	OK	0.24444	0.0650544	-1.32375	1.87535	0.0607445	1.11807	no
C31A11.5	C31A11.5	C31A11.5	V:16302571-16305943	A	C	OK	11.1764	3.56175	-1.14355	2.81419	0.0048901	0.407434	no
C31A11.7	C31A11.7	C31A11.7	V:16309731-16314584	A	C	OK	3.08257	1.81578	-0.529251	1.18423	0.236324	1.2776	no
C31B8.1	C31B8.1	C31B8.1	V:2931378-2932815	A	C	OK	0.489597	0.336488	-0.375021	0.595261	0.551669	1.12956	no
C31B8.12	C31B8.12	C31B8.12	V:2925019-2926842	A	C	OK	0.0881158	0.0720421	-0.201401	0.213496	0.83094	1.03822	no
C31B8.16	C31B8.16	C31B8.16	V:2929879-2930997	A	C	OK	0.422506	0.178475	-0.861756	1.18937	0.234294	1.27831	no
C31B8.2	C31B8.2	C31B8.2	V:2916349-2917531	A	C	OK	0.152467	0.21218	0.330488	-0.365687	0.714598	1.06774	no
C31B8.4	C31B8.4	C31B8.4	V:2896463-2898244	A	C	OK	2.93976	2.05093	-0.360036	0.762508	0.445757	1.18496	no
C31B8.7	C31B8.7	C31B8.7	V:2900274-2903137	A	C	OK	2.02337	1.89083	-0.0677503	0.145411	0.884386	1.027	no
C31B8.8	C31B8.8	C31B8.8	V:2905596-2909510	A	C	OK	27.2975	8.76033	-1.13656	3.11101	0.00186452	0.231437	no
C31B8.9	C31B8.9	C31B8.9	V:2910994-2912828	A	C	OK	0.0895685	0.0818394	-0.0902458	0.0907764	0.92767	1.01806	no
C31C9.2	C31C9.2	C31C9.2	II:13632555-13638381	A	C	OK	241.686	150.67	-0.472546	1.55196	0.120672	1.23238	no
C31C9.3	C31C9.3	C31C9.3	II:13641462-13643625	A	C	OK	21.7059	9.90049	-0.784999	2.20735	0.0272897	0.886288	no
C31C9.4	C31C9.4	C31C9.4	II:13645681-13655248	A	C	OK	0.961276	0.919785	-0.0441215	0.0837583	0.933249	1.01638	no
C31C9.6	C31C9.6	C31C9.6	II:13655784-13661982	A	C	OK	4.85021	3.20599	-0.414002	1.10777	0.26796	1.2692	no
C31C9.7	C31C9.7	C31C9.7	II:13669004-13669614	A	C	OK	48.7216	39.8589	-0.200778	0.531824	0.594848	1.10953	no
C31E10.1	C31E10.1	C31E10.1	X:13984411-13985613	A	C	OK	0.0925694	0.0490402	-0.635318	0.666286	0.505228	1.15325	no
C31E10.2	C31E10.2	C31E10.2	X:13982220-13982882	A	C	OK	0.465807	0.266484	-0.558457	0.720233	0.471381	1.17315	no
C31E10.3	C31E10.3	C31E10.3	X:13986532-13988930	A	C	OK	1.61583	0.735134	-0.787554	1.55267	0.120503	1.23239	no
C31E10.4	C31E10.4	C31E10.4	X:13989416-13990083	A	C	OK	1.33795	0.636822	-0.742406	1.2031	0.228938	1.27826	no
C31E10.5	C31E10.5	C31E10.5	X:13991416-13995755	A	C	OK	14.8017	10.2494	-0.367526	1.09577	0.273179	1.26765	no
C31E10.6	C31E10.6	C31E10.6	X:13996227-13999210	A	C	OK	12.3729	7.3625	-0.519107	1.51186	0.130569	1.23989	no
C31E10.7	C31E10.7	C31E10.7	X:14001822-14011603	A	C	OK	506.124	335.018	-0.412599	1.33886	0.180615	1.26617	no
C31E10.8	C31E10.8	C31E10.8	X:14001822-14011603	A	C	OK	3.50787	2.52353	-0.329348	0.890875	0.372996	1.22449	no
C31G12.1	C31G12.1	C31G12.1	V:18179756-18181084	A	C	OK	1.61588	1.27251	-0.238891	0.436778	0.662273	1.08484	no
C31G12.2	C31G12.2	C31G12.2	V:18185905-18188055	A	C	OK	0.2012	0.161684	-0.218658	0.23938	0.810811	1.04273	no
C31G12.3	C31G12.3	C31G12.3	V:18185004-18185256	A	C	OK	0.512604	0.22393	-0.82817	0.758958	0.447878	1.18407	no
C31G12.4	C31G12.4	C31G12.4	V:18176568-18178527	A	C	OK	0.148141	0.116501	-0.240269	0.266514	0.789843	1.04802	no
C31H1.1	C31H1.1	C31H1.1	IV:5797038-5800142	A	C	OK	0.0368464	0.0349223	-0.0536318	0.0603884	0.951846	1.01321	no
C31H1.2	C31H1.2	C31H1.2	IV:5791280-5793412	A	C	OK	0.290247	0.367999	0.237346	-0.363944	0.7159	1.06756	no
C31H1.5	C31H1.5	C31H1.5	IV:5794977-5796747	A	C	NOTEST	0.0515329	0.074599	0.369908	-0.350407	0.726033	1	no
C31H1.6	C31H1.6	C31H1.6	IV:5800330-5807078	A	C	OK	179.055	132.231	-0.303143	1.27175	0.203463	1.27381	no
C31H1.7	C31H1.7	C31H1.7	IV:5808564-5810288	A	C	OK	0.230065	0.104861	-0.785728	0.609649	0.542094	1.13399	no
C31H1.8	C31H1.8	C31H1.8	IV:5811638-5814119	A	C	OK	2.04727	2.10284	0.0267808	-0.0612554	0.951156	1.01334	no
C31H2.1	C31H2.1	C31H2.1	X:5138957-5146705	A	C	OK	29.6172	21.5661	-0.317234	1.22548	0.220393	1.27786	no
C31H2.3	C31H2.3	C31H2.3	X:5151513-5154366	A	C	OK	21.1447	7.84326	-0.991735	2.50781	0.0121482	0.640956	no
C31H2.4	C31H2.4	C31H2.4	X:5155130-5159628	A	C	OK	8.72104	5.09454	-0.53757	1.37053	0.17052	1.26301	no
C31H5.1	C31H5.1	C31H5.1	I:9025846-9031223	A	C	OK	5.75251	1.77176	-1.17766	2.65427	0.00794802	0.520736	no
C31H5.4	C31H5.4	C31H5.4	I:9042260-9042588	A	C	OK	98.2651	49.408	-0.687557	1.79062	0.0733548	1.16087	no
C31H5.5	C31H5.5	C31H5.5	I:9048401-9049323	A	C	OK	33.247	27.2288	-0.199687	0.537162	0.591155	1.11143	no
C31H5.6	C31H5.6	C31H5.6	I:9043333-9046880	A	C	OK	30.4198	19.4611	-0.446677	1.35914	0.174103	1.26423	no
C31H5.7	C31H5.7	C31H5.7	I:9041364-9041962	A	C	OK	4.32225	2.23933	-0.657597	1.26024	0.207582	1.27445	no
C32A3.2	C32A3.2	C32A3.2	III:3628338-3630540	A	C	OK	27.0628	14.4926	-0.624524	1.80324	0.0713506	1.15486	no
C32A3.3	C32A3.3	C32A3.3	III:3636024-3643638	A	C	OK	70.2332	55.7515	-0.230916	0.969236	0.332428	1.24569	no
C32A9.1	C32A9.1	C32A9.1	X:10258662-10260065	A	C	OK	1.65355	1.00895	-0.49401	0.937604	0.348448	1.23753	no
C32B5.1	C32B5.1	C32B5.1	II:986008-988616	A	C	OK	7.78388	4.80483	-0.482433	1.49517	0.13487	1.24383	no
C32B5.10	C32B5.10	C32B5.10	II:946525-948187	A	C	OK	2.49248	1.33946	-0.621015	1.28522	0.198715	1.27373	no
C32B5.11	C32B5.11	C32B5.11	II:948449-949653	A	C	OK	21.03	10.461	-0.698301	1.84935	0.0644072	1.13056	no
C32B5.12	C32B5.12	C32B5.12	II:951992-952849	A	C	OK	9.42545	3.99784	-0.85766	1.92862	0.0537776	1.0915	no
C32B5.13	C32B5.13	C32B5.13	II:961357-961914	A	C	OK	0.491394	0.262978	-0.625177	0.779018	0.435969	1.18992	no
C32B5.14	C32B5.14	C32B5.14	II:965675-966965	A	C	OK	0.252566	0.161847	-0.445018	0.59861	0.549433	1.13087	no
C32B5.15	C32B5.15	C32B5.15	II:970650-972956	A	C	OK	0.433968	0.159531	-1.00074	1.35111	0.17666	1.26443	no
C32B5.17	C32B5.17	C32B5.17	II:976263-979178	A	C	OK	0.225816	0.209615	-0.0744495	0.088784	0.929254	1.01747	no
C32B5.3	C32B5.3	C32B5.3	II:981681-982605	A	C	NOTEST	0	0.0261811	1.79769e+308	1.79769e+308	0.158655	1	no
C32B5.4	C32B5.4	C32B5.4	II:979936-980831	A	C	OK	0.2317	0.133053	-0.554698	0.703554	0.481711	1.16617	no
C32B5.5	C32B5.5	C32B5.5	II:974295-975517	A	C	OK	0.400071	0.158166	-0.927996	1.29173	0.196451	1.2709	no
C32B5.6	C32B5.6	C32B5.6	II:968411-970525	A	C	OK	0.122211	0.0652708	-0.627207	0.570575	0.568288	1.12154	no
C32B5.7	C32B5.7	C32B5.7	II:963011-964051	A	C	OK	0.065903	0.053282	-0.212585	0.192004	0.847739	1.03425	no
C32B5.8	C32B5.8	C32B5.8	II:956679-957967	A	C	OK	8.73424	4.1056	-0.7549	1.74814	0.0804401	1.16798	no
C32B5.9	C32B5.9	C32B5.9	II:954053-956343	A	C	OK	5.02124	2.02821	-0.906522	1.9747	0.0483025	1.06401	no
C32C4.1	C32C4.1	C32C4.1	V:10641832-10644917	A	C	OK	3.41328	2.68779	-0.238954	0.556871	0.577616	1.11709	no
C32C4.3	C32C4.3	C32C4.3	V:10644958-10646730	A	C	OK	0.122083	0.120204	-0.0155142	0.0180371	0.985609	1.00716	no
C32C4.4	C32C4.4	C32C4.4	V:10632859-10635213	A	C	OK	0	0	0	0	1	1.00011	no
C32C4.6	C32C4.6	C32C4.6	V:10647079-10647102	A	C	NOTEST	0	0	0	0	1	1	no
C32D5.1	C32D5.1	C32D5.1	II:6343006-6345874	A	C	OK	19.1085	9.67177	-0.680919	1.78939	0.0735518	1.16046	no
C32D5.10	C32D5.10	C32D5.10	II:6349171-6351936	A	C	OK	22.6711	19.0175	-0.175733	0.531267	0.595234	1.1094	no
C32D5.11	C32D5.11	C32D5.11	II:6352490-6355860	A	C	OK	35.0667	25.9404	-0.30145	0.955844	0.339151	1.24198	no
C32D5.12	C32D5.12	C32D5.12	II:6356386-6358954	A	C	OK	12.9838	13.1362	0.0116731	-0.0305038	0.975665	1.00901	no
C32D5.13	C32D5.13	C32D5.13	II:6328668-6328688	A	C	NOTEST	0	0	0	0	1	1	no
C32D5.14	C32D5.14	C32D5.14	II:6335436-6336283	A	C	OK	0.158911	0.167671	0.0536594	-0.0536284	0.957231	1.01241	no
C32D5.3	C32D5.3	C32D5.3	II:6318036-6321107	A	C	OK	54.73	40.9013	-0.29125	0.927797	0.353513	1.233	no
C32D5.4	C32D5.4	C32D5.4	II:6321310-6323028	A	C	OK	0.0927887	0.13244	0.355808	-0.398615	0.690177	1.07592	no
C32D5.6	C32D5.6	C32D5.6	II:6331861-6333915	A	C	OK	16.8347	12.1752	-0.324043	0.958281	0.337921	1.24271	no
C32D5.7	C32D5.7	C32D5.7	II:6336452-6339506	A	C	OK	21.1125	14.6431	-0.365894	1.05798	0.290066	1.26363	no
C32E12.1	C32E12.1	C32E12.1	I:5230565-5241917	A	C	OK	0.221306	0.378132	0.535697	-0.827168	0.408142	1.20483	no
C32E12.4	C32E12.4	C32E12.4	I:5230565-5241917	A	C	OK	14.8782	13.4119	-0.103755	0.298193	0.765556	1.05351	no
C32E12.6	C32E12.6	C32E12.6	I:5197864-5197887	A	C	NOTEST	0	0	0	0	1	1	no
C32E8.1	C32E8.1	C32E8.1	I:3794622-3798055	A	C	OK	0.279886	0.419376	0.404386	-0.504488	0.613918	1.10227	no
C32E8.11	C32E8.11	C32E8.11	I:3807474-3816798	A	C	OK	30.9584	21.5179	-0.363758	1.16122	0.245552	1.27511	no
C32E8.3	C32E8.3	C32E8.3	I:3786595-3787477	A	C	OK	217.012	166.674	-0.263911	0.809449	0.418257	1.19796	no
C32E8.4	C32E8.4	C32E8.4	I:3783836-3784437	A	C	OK	0.171873	0.246813	0.361876	-0.392085	0.694995	1.07387	no
C32E8.5	C32E8.5	C32E8.5	I:3782119-3783262	A	C	OK	43.2387	33.285	-0.261628	0.776685	0.437345	1.18964	no
C32E8.6	C32E8.6	C32E8.6	I:3774707-3777470	A	C	OK	11.9698	6.67223	-0.584435	1.85997	0.06289	1.12522	no
C32E8.9	C32E8.9	C32E8.9	I:3794622-3798055	A	C	OK	44.6126	32.9549	-0.302876	0.894499	0.371055	1.22554	no
C32F10.4	C32F10.4	C32F10.4	I:5807711-5815640	A	C	OK	80.1596	49.5651	-0.480731	1.50922	0.131243	1.23962	no
C32F10.8	C32F10.8	C32F10.8	I:5822843-5826158	A	C	OK	178.657	124.703	-0.359535	1.1826	0.236969	1.27699	no
C32H11.1	C32H11.1	C32H11.1	IV:12912758-12914925	A	C	OK	18.2224	5.07576	-1.27818	3.41846	0.000629765	0.115682	no
C32H11.11	C32H11.11	C32H11.11	IV:12938196-12939040	A	C	OK	9.72717	26.0536	0.985233	-1.96044	0.0499445	1.07488	no
C32H11.13	C32H11.13	C32H11.13	IV:12942687-12944495	A	C	OK	0.790141	0.561102	-0.34231	0.513955	0.607284	1.10507	no
C32H11.3	C32H11.3	C32H11.3	IV:12918579-12920189	A	C	OK	0.445679	0.442986	-0.00606021	0.00959626	0.992343	1.0057	no
C32H11.4	C32H11.4	C32H11.4	IV:12921275-12923228	A	C	OK	20.4381	13.6793	-0.401513	1.11711	0.263948	1.27081	no
C32H11.5	C32H11.5	C32H11.5	IV:12923493-12924347	A	C	OK	29.7433	57.5159	0.659458	-1.56484	0.117621	1.23144	no
C32H11.6	C32H11.6	C32H11.6	IV:12925897-12926705	A	C	OK	7.16297	14.544	0.708254	-1.37536	0.169021	1.26172	no
C32H11.7	C32H11.7	C32H11.7	IV:12930675-12931562	A	C	OK	3.28786	2.09208	-0.452079	0.958887	0.337616	1.24318	no
C32H11.8	C32H11.8	C32H11.8	IV:12933896-12934740	A	C	OK	9.01254	24.2329	0.989093	-1.94234	0.0520954	1.08636	no
C32H11.9	C32H11.9	C32H11.9	IV:12935019-12936240	A	C	OK	6.97902	2.90729	-0.875686	1.92514	0.0542116	1.09483	no
C33A11.1	C33A11.1	C33A11.1	X:15355156-15363783	A	C	OK	103.569	70.2457	-0.38824	1.2296	0.218848	1.27763	no
C33A11.2	C33A11.2	C33A11.2	X:15365912-15377604	A	C	OK	13.4505	10.1159	-0.284904	0.762618	0.445691	1.1849	no
C33A12.1	C33A12.1	C33A12.1	IV:9523764-9524872	A	C	OK	645.811	500.382	-0.255136	0.791222	0.428815	1.19311	no
C33A12.12	C33A12.12	C33A12.12	IV:9482046-9485060	A	C	OK	0.0437476	0.0443025	0.0126035	-0.0137192	0.989054	1.00633	no
C33A12.15	C33A12.15	C33A12.15	IV:9505591-9506303	A	C	OK	0.230382	0.111741	-0.723555	0.760807	0.446772	1.18435	no
C33A12.19	C33A12.19	C33A12.19	IV:9516973-9518904	A	C	OK	34.0856	37.7277	0.101521	-0.286827	0.774245	1.05126	no
C33A12.21	C33A12.21	C33A12.21	IV:9510724-9512988	A	C	OK	2.23149	3.04647	0.311313	-0.430479	0.666848	1.08355	no
C33A12.22	C33A12.22	C33A12.22	IV:9510724-9512988	A	C	OK	2.68956	2.95679	0.0947269	-0.0920673	0.926645	1.0182	no
C33A12.3	C33A12.3	C33A12.3	IV:9510724-9512988	A	C	OK	227.044	155.955	-0.375582	1.19189	0.233304	1.27704	no
C33A12.4	C33A12.4	C33A12.4	IV:9509932-9510571	A	C	OK	482.514	248.294	-0.664395	1.99948	0.0455568	1.04693	no
C33A12.7	C33A12.7	C33A12.7	IV:9506933-9508754	A	C	OK	63.3302	30.3218	-0.736495	2.15358	0.031273	0.928605	no
C33B4.2	C33B4.2	C33B4.2	II:11370224-11371983	A	C	OK	8.13367	4.49508	-0.593028	1.31878	0.187243	1.26931	no
C33B4.4	C33B4.4	C33B4.4	II:11375561-11376181	A	C	OK	27.5136	32.0666	0.153134	-0.398116	0.690545	1.07575	no
C33B4.5	C33B4.5	C33B4.5	II:11383236-11384373	A	C	NOTEST	0.0803524	0.139688	0.552992	-0.522455	0.601354	1	no
C33C12.1	C33C12.1	C33C12.1	II:2197846-2198676	A	C	OK	0.491223	0.204037	-0.878595	1.12567	0.260307	1.27077	no
C33C12.10	C33C12.10	C33C12.10	II:2192364-2194109	A	C	OK	43.9162	45.4473	0.0342706	-0.0969985	0.922728	1.01888	no
C33C12.11	C33C12.11	C33C12.11	II:2163341-2164020	A	C	OK	0.751812	0.657946	-0.133363	0.199942	0.841526	1.0356	no
C33C12.4	C33C12.4	C33C12.4	II:2165490-2166494	A	C	OK	0.573896	0.582683	0.0151957	-0.0198288	0.98418	1.00733	no
C33C12.7	C33C12.7	C33C12.7	II:2174613-2175290	A	C	OK	0.536933	0.708027	0.27661	-0.395935	0.692153	1.07471	no
C33C12.9	C33C12.9	C33C12.9	II:2187216-2189752	A	C	OK	26.9816	20.6523	-0.267329	0.749858	0.45334	1.18233	no
C33D12.2	C33D12.2	C33D12.2	X:3041968-3045783	A	C	OK	7.36681	4.87459	-0.412948	1.06723	0.285867	1.26395	no
C33D3.3	C33D3.3	C33D3.3	X:10485229-10486588	A	C	OK	3.39531	3.21098	-0.0558197	0.107529	0.914369	1.02091	no
C33D3.4	C33D3.4	C33D3.4	X:10487818-10489691	A	C	OK	0.178573	0.123867	-0.365786	0.435109	0.663483	1.08433	no
C33D3.5	C33D3.5	C33D3.5	X:10491272-10497192	A	C	OK	1.09425	1.05337	-0.0380775	0.0754687	0.939842	1.0153	no
C33D9.10	C33D9.10	C33D9.10	IV:8787455-8787869	A	C	OK	10.624	3.61408	-1.07828	2.21573	0.0267103	0.882922	no
C33D9.2	C33D9.2	C33D9.2	IV:8796862-8798337	A	C	OK	0.135945	0.168768	0.216276	-0.267488	0.789094	1.04808	no
C33D9.3	C33D9.3	C33D9.3	IV:8790722-8793276	A	C	OK	10.9661	12.3227	0.116638	-0.399558	0.689482	1.07627	no
C33D9.5	C33D9.5	C33D9.5	IV:8778368-8780854	A	C	OK	33.1863	21.4673	-0.435607	1.30264	0.192698	1.27203	no
C33D9.6	C33D9.6	C33D9.6	IV:8775414-8778127	A	C	OK	63.2859	35.0802	-0.590026	1.82067	0.0686574	1.14495	no
C33D9.8	C33D9.8	C33D9.8	IV:8783358-8786632	A	C	OK	35.7242	22.0535	-0.482357	1.47377	0.140544	1.25004	no
C33D9.9	C33D9.9	C33D9.9	IV:8773933-8775299	A	C	OK	44.409	27.0496	-0.495769	1.48748	0.136887	1.2472	no
C33E10.1	C33E10.1	C33E10.1	X:17305259-17306220	A	C	OK	4.9023	1.81213	-0.995202	2.13609	0.0326724	0.94604	no
C33E10.10	C33E10.10	C33E10.10	X:17301286-17301836	A	C	OK	2.66391	1.60543	-0.506404	0.922381	0.35633	1.23195	no
C33E10.5	C33E10.5	C33E10.5	X:17272846-17279445	A	C	OK	0.0657701	0.0453012	-0.372832	0.405884	0.684828	1.07754	no
C33E10.6	C33E10.6	C33E10.6	X:17266607-17269873	A	C	NOTEST	0.0175181	0.0105778	-0.504481	0.423849	0.671676	1	no
C33E10.8	C33E10.8	C33E10.8	X:17293031-17294451	A	C	OK	1.86049	1.24023	-0.405545	0.746489	0.455372	1.18194	no
C33F10.1	C33F10.1	C33F10.1	II:4835015-4835699	A	C	NOTEST	0	0.0395969	1.79769e+308	1.79769e+308	0.158655	1	no
C33F10.11	C33F10.11	C33F10.11	II:4834151-4834801	A	C	NOTEST	0.117399	0.042055	-1.0266	0.838217	0.401909	1	no
C33F10.12	C33F10.12	C33F10.12	II:4836353-4837721	A	C	NOTEST	0.0181654	0.0464576	0.939022	-0.659296	0.509705	1	no
C33F10.2	C33F10.2	C33F10.2	II:4828547-4832485	A	C	OK	5.85806	5.09519	-0.139522	0.377959	0.705461	1.07088	no
C33F10.4	C33F10.4	C33F10.4	II:4795800-4798104	A	C	OK	63.5092	47.9789	-0.280422	1.03227	0.301945	1.25855	no
C33F10.7	C33F10.7	C33F10.7	II:4818649-4821552	A	C	OK	39.0104	30.193	-0.256216	0.802051	0.422523	1.19604	no
C33F10.8	C33F10.8	C33F10.8	II:4823368-4825184	A	C	OK	0.0487356	0.0551329	0.123337	-0.137003	0.891028	1.0257	no
C33G3.3	C33G3.3	C33G3.3	X:14064354-14067598	A	C	OK	23.3735	16.7704	-0.331989	0.856867	0.391519	1.21337	no
C33G3.5	C33G3.5	C33G3.5	X:14076236-14078595	A	C	NOTEST	0.036187	0.0238017	-0.41894	0.387864	0.698117	1	no
C33G3.6	C33G3.6	C33G3.6	X:14080310-14084246	A	C	OK	10.273	7.28399	-0.343839	0.9753	0.329412	1.24634	no
C33G8.13	C33G8.13	C33G8.13	V:7014851-7015732	A	C	OK	0.282119	0.154876	-0.599705	0.712774	0.475986	1.16953	no
C33G8.2	C33G8.2	C33G8.2	V:7009792-7012054	A	C	OK	29.1674	16.6178	-0.56258	1.6362	0.101797	1.21112	no
C33G8.3	C33G8.3	C33G8.3	V:7007421-7008034	A	C	OK	0.48509	0.312269	-0.44047	0.53925	0.589715	1.11201	no
C33G8.4	C33G8.4	C33G8.4	V:7006090-7006625	A	C	OK	104.99	104.132	-0.00821087	0.0231793	0.981507	1.00784	no
C33H5.1	C33H5.1	C33H5.1	IV:7809143-7810664	A	C	NOTEST	0.0564507	0.0290737	-0.663531	0.513969	0.607274	1	no
C33H5.13	C33H5.13	C33H5.13	IV:7791796-7792175	A	C	OK	115.173	57.8713	-0.688212	1.87591	0.0606671	1.11759	no
C33H5.16	C33H5.16	C33H5.16	IV:7801898-7803124	A	C	NOTEST	0.0384509	0.0466919	0.194189	-0.158554	0.87402	1	no
C33H5.17	C33H5.17	C33H5.17	IV:7811203-7815716	A	C	OK	48.6648	32.8396	-0.39332	1.21467	0.224493	1.27702	no
C33H5.18	C33H5.18	C33H5.18	IV:7811203-7815716	A	C	OK	86.1015	64.3144	-0.291743	1.23567	0.216582	1.27769	no
C33H5.2	C33H5.2	C33H5.2	IV:7805047-7807931	A	C	OK	0.108296	0.0378698	-1.05071	1.19486	0.232144	1.27682	no
C33H5.6	C33H5.6	C33H5.6	IV:7776007-7777200	A	C	OK	8.53076	5.69954	-0.403293	0.935943	0.349302	1.23687	no
C33H5.7	C33H5.7	C33H5.7	IV:7774430-7775907	A	C	OK	26.4501	19.286	-0.31588	0.915531	0.359913	1.22958	no
C33H5.8	C33H5.8	C33H5.8	IV:7778003-7778946	A	C	OK	31.2784	25.3375	-0.210641	0.604298	0.545646	1.13259	no
C34B2.10	C34B2.10	C34B2.10	I:10682457-10683137	A	C	OK	111.881	94.5146	-0.168679	0.472582	0.636511	1.09343	no
C34B2.11	C34B2.11	C34B2.11	I:10691331-10696770	A	C	OK	57.2078	52.7997	-0.0801847	0.231708	0.816765	1.0411	no
C34B2.3	C34B2.3	C34B2.3	I:10672760-10674811	A	C	OK	0.0852727	0.0300499	-1.043	0.945621	0.344342	1.23813	no
C34B2.4	C34B2.4	C34B2.4	I:10671531-10672576	A	C	OK	0.347995	0.208148	-0.513937	0.57415	0.565866	1.1224	no
C34B2.5	C34B2.5	C34B2.5	I:10675170-10676798	A	C	OK	42.018	30.9307	-0.30635	0.845825	0.39765	1.20937	no
C34B2.8	C34B2.8	C34B2.8	I:10685808-10687045	A	C	OK	342.565	271.492	-0.23253	0.688413	0.491193	1.16131	no
C34B2.9	C34B2.9	C34B2.9	I:10699548-10703787	A	C	OK	6.96247	8.05813	0.146147	-0.323991	0.745945	1.05889	no
C34B4.2	C34B4.2	C34B4.2	V:13082971-13090251	A	C	OK	100.254	92.8973	-0.076213	0.230716	0.817536	1.04086	no
C34B4.3	C34B4.3	C34B4.3	V:13066518-13070961	A	C	OK	4.00053	4.24872	0.0601921	-0.139949	0.8887	1.02627	no
C34B4.4	C34B4.4	C34B4.4	V:13090891-13094255	A	C	OK	2.89816	2.49519	-0.149712	0.339631	0.734134	1.06242	no
C34B4.5	C34B4.5	C34B4.5	V:13095849-13097266	A	C	OK	0.578435	0.690808	0.177535	-0.308053	0.758042	1.05609	no
C34B7.1	C34B7.1	C34B7.1	I:8330542-8332710	A	C	OK	15.6788	8.86771	-0.569891	1.58249	0.113539	1.22537	no
C34B7.2	C34B7.2	C34B7.2	I:8336972-8346014	A	C	OK	26.854	21.6886	-0.213627	0.676676	0.498611	1.15657	no
C34B7.4	C34B7.4	C34B7.4	I:8333144-8336012	A	C	OK	18.4484	12.9017	-0.357621	1.07284	0.283342	1.26552	no
C34C12.1	C34C12.1	C34C12.1	III:3454329-3455835	A	C	OK	0.267586	0.264321	-0.0122738	0.0197396	0.984251	1.00732	no
C34C12.2	C34C12.2	C34C12.2	III:3456461-3460065	A	C	OK	18.5119	13.4618	-0.318557	0.971505	0.331297	1.24688	no
C34C12.4	C34C12.4	C34C12.4	III:3467650-3469733	A	C	OK	85.4473	66.9079	-0.244583	0.724388	0.468827	1.17408	no
C34C12.5	C34C12.5	C34C12.5	III:3471987-3473692	A	C	OK	110.188	86.3531	-0.243745	0.758962	0.447876	1.1841	no
C34C12.6	C34C12.6	C34C12.6	III:3482574-3484827	A	C	OK	68.8823	53.1181	-0.259882	0.738643	0.460124	1.18003	no
C34C12.7	C34C12.7	C34C12.7	III:3484844-3486026	A	C	OK	13.1409	9.53074	-0.321204	0.715856	0.47408	1.1715	no
C34C12.8	C34C12.8	C34C12.8	III:3460390-3461575	A	C	OK	77.3133	54.89	-0.342535	1.03518	0.300587	1.25907	no
C34C12.9	C34C12.9	C34C12.9	III:3474239-3475434	A	C	OK	9.20949	6.99304	-0.275318	0.616789	0.537374	1.13575	no
C34C6.2	C34C6.2	C34C6.2	II:8679587-8683791	A	C	OK	6.81209	4.7737	-0.355577	0.977516	0.328314	1.24606	no
C34C6.3	C34C6.3	C34C6.3	II:8691873-8693956	A	C	OK	19.4005	16.9459	-0.13527	0.367506	0.713242	1.06834	no
C34C6.4	C34C6.4	C34C6.4	II:8696515-8698853	A	C	OK	35.2269	21.6298	-0.487736	1.49578	0.134712	1.24385	no
C34C6.7	C34C6.7	C34C6.7	II:8706991-8708778	A	C	OK	21.2242	11.0579	-0.652001	1.85109	0.0641561	1.1285	no
C34D1.1	C34D1.1	C34D1.1	V:13225393-13225751	A	C	OK	0	0	0	0	1	1.00217	no
C34D1.2	C34D1.2	C34D1.2	V:13235980-13236414	A	C	OK	0.116982	0.0836086	-0.33587	0.237496	0.812272	1.04203	no
C34D1.4	C34D1.4	C34D1.4	V:13256912-13258830	A	C	OK	14.1548	14.5867	0.0300582	-0.0753434	0.939941	1.01534	no
C34D10.1	C34D10.1	C34D10.1	X:8029440-8031396	A	C	OK	34.6828	19.2455	-0.588967	1.60968	0.107467	1.22137	no
[truncated: 17,967 more rows]
