# Supplementary material for: Functional transcriptomic analysis of the role of MAB-5/Hox in Q neuroblast migration in Caenorhabditis elegans
Source: BMC Genomics. 2013 May 4;14:304. doi: 10.1186/1471-2164-14-304 (PMC3651406; doi:10.1186/1471-2164-14-304)
Supplement: Additional file 3 — A Cuffdiff output file of gene expression differences between wild-type and mab-5(e1751)gof. [file 1471-2164-14-304-S3.xlsx]

## Sheet: Sheet1
test_id	gene_id	gene	locus	sample_1	sample_2	status	value_1	value_2	ln(fold_change)	test_stat	p_value	q_value	significant
2L52.1	2L52.1	2L52.1	II:1866-4663	A	D	OK	17.8922	9.07835	-0.67847	2.22833	0.0258588	0.87675	no
2RSSE.1	2RSSE.1	2RSSE.1	II:15268106-15273209	A	D	OK	28.3923	19.5484	-0.373226	1.28047	0.200382	1.27456	no
2RSSE.2	2RSSE.2	2RSSE.2	II:15274285-15275584	A	D	OK	14.3106	12.7836	-0.112842	0.322434	0.747124	1.05837	no
3R5.1	3R5.1	3R5.1	III:13780107-13781013	A	D	OK	9.17373	6.61134	-0.327559	0.893567	0.371554	1.22523	no
4-NITROPHENYLPHOSPHATASE	4-NITROPHENYLPHOSPHATASE	4-NITROPHENYLPHOSPHATASE	III:8769416-8776047	A	D	OK	202.308	175.605	-0.141552	0.679538	0.496797	1.15727	no
4R79.2	4R79.2	4R79.2	IV:17480350-17483285	A	D	OK	5.72425	5.24638	-0.0871734	0.24055	0.809904	1.04313	no
6-phosphofructo-2-kinase	6-phosphofructo-2-kinase	6-phosphofructo-2-kinase	IV:5941909-5946663	A	D	OK	43.4376	26.377	-0.498833	1.8371	0.0661956	1.13626	no
6-phosphofructokinase	6-phosphofructokinase	6-phosphofructokinase	V:9531619-9534338	A	D	OK	0.644583	1.63128	0.928517	-2.15753	0.0309644	0.924205	no
6R55.1	6R55.1	6R55.1	X:17714875-17718631	A	D	OK	52.1301	40.4613	-0.253396	0.901823	0.367151	1.2269	no
6R55.2	6R55.2	6R55.2	X:17712783-17714742	A	D	OK	0.68549	0.475456	-0.36586	0.544701	0.585959	1.11332	no
7tm_1	7tm_1	7tm_1	IV:8703636-8705871	A	D	OK	1.93479	2.14004	0.100822	-0.233144	0.815649	1.04132	no
AC3.5	AC3.5	AC3.5	V:10388269-10393304	A	D	OK	47.8047	39.1122	-0.20069	0.68332	0.494405	1.15875	no
AC7.3	AC7.3	AC7.3	IV:5111630-5112865	A	D	OK	0.140561	0.0746787	-0.632443	0.640948	0.521556	1.14406	no
AC8.10	AC8.10	AC8.10	X:237495-239177	A	D	OK	9.07403	5.88637	-0.432776	1.31358	0.188989	1.27045	no
AC8.11	AC8.11	AC8.11	X:236066-236810	A	D	OK	18.8503	13.8483	-0.308366	0.904904	0.365516	1.22747	no
AC8.12	AC8.12	AC8.12	X:239848-240779	A	D	OK	4.40186	2.91911	-0.410747	0.965336	0.334377	1.24477	no
AC8.13	AC8.13	AC8.13	X:227957-227978	A	D	NOTEST	0	0	0	0	1	1	no
AC8.3	AC8.3	AC8.3	X:228079-229761	A	D	OK	9.07403	5.88637	-0.432776	1.31358	0.188989	1.27053	no
AC8.4	AC8.4	AC8.4	X:226650-227394	A	D	OK	18.8503	13.8483	-0.308366	0.904904	0.365516	1.22743	no
AC8.7	AC8.7	AC8.7	X:230432-231363	A	D	OK	4.40186	2.91911	-0.410747	0.965336	0.334377	1.24482	no
AC8.8	AC8.8	AC8.8	X:237373-237394	A	D	NOTEST	0	0	0	0	1	1	no
ACHR	ACHR	ACHR	III:7562094-7564452	A	D	OK	6.41575	5.08823	-0.231826	0.814223	0.415517	1.19965	no
ADP-Ribosyltransferase	ADP-Ribosyltransferase	ADP-Ribosyltransferase	II:9592950-9595042	A	D	OK	30.8517	24.6612	-0.22396	0.804857	0.420902	1.19646	no
AH10.1	AH10.1	AH10.1	V:14146315-14148591	A	D	OK	0.0931137	0.139035	0.400905	-0.555722	0.578401	1.1166	no
AH10.2	AH10.2	AH10.2	V:14156637-14157429	A	D	OK	0.132584	0.0690516	-0.652362	0.634352	0.525851	1.14181	no
AH10.3	AH10.3	AH10.3	V:14143836-14145174	A	D	OK	1.60157	1.34343	-0.175756	0.377246	0.705991	1.07067	no
AH10.4	AH10.4	AH10.4	V:14111842-14140943	A	D	OK	0.134641	0.106511	-0.234367	11.6598	0	0	yes
AH6.2	AH6.2	AH6.2	II:9517536-9518791	A	D	OK	0.196359	0.119269	-0.498561	0.600315	0.548296	1.13116	no
AH6.3	AH6.3	AH6.3	II:9519061-9520078	A	D	OK	0.0977046	0.0482081	-0.706422	0.75101	0.452647	1.18246	no
AH9.1	AH9.1	AH9.1	X:2243594-2245674	A	D	OK	4.2647	4.20496	-0.0141069	0.0359928	0.971288	1.00983	no
AH9.3	AH9.3	AH9.3	X:2259161-2260519	A	D	OK	23.713	11.9668	-0.683887	2.21939	0.0264604	0.881315	no
AH9.4	AH9.4	AH9.4	X:2271017-2274330	A	D	OK	2.86037	2.29148	-0.221754	0.558595	0.576438	1.11756	no
AH9.5	AH9.5	AH9.5	X:2262380-2262403	A	D	NOTEST	0	0	0	0	1	1	no
AH9.6	AH9.6	AH9.6	X:2263366-2267465	A	D	OK	21.4309	18.2565	-0.160314	0.50616	0.612744	1.10269	no
ARD1	ARD1	ARD1	II:10104529-10105611	A	D	OK	2.27994	1.14114	-0.692121	1.47173	0.141093	1.25066	no
ARF	ARF	ARF	III:5716063-5717534	A	D	OK	472.833	364.806	-0.259376	0.859558	0.390033	1.21419	no
ARPA	ARPA	ARPA	III:8028063-8029578	A	D	OK	41.2044	31.4749	-0.269355	0.936516	0.349008	1.23723	no
ATP-binding	ATP-binding	ATP-binding	II:6528884-6531558	A	D	OK	2.35043	1.9648	-0.179208	0.435112	0.663481	1.08434	no
ATPase	ATPase	ATPase	V:9175599-9177788	A	D	OK	1390.09	1026.16	-0.303541	2.1303	0.0331472	0.950736	no
Achaete-scute\/HLH	Achaete-scute\/HLH	Achaete-scute\/HLH	III:9737388-9738739	A	D	OK	3.10605	2.46484	-0.231223	0.507759	0.611622	1.10337	no
Actins	Actins	Actins	III:13604218-13605948	A	D	OK	1148.95	642.128	-0.581817	2.01071	0.0443556	1.03717	no
Alpha-B-crystallin	Alpha-B-crystallin	Alpha-B-crystallin	III:8138014-8144538	A	D	OK	226.321	204.732	-0.100254	0.382683	0.701955	1.07169	no
Alpha-mannosidase	Alpha-mannosidase	Alpha-mannosidase	X:4732931-4738519	A	D	OK	4.79405	2.40102	-0.691483	2.04973	0.0403908	1.00568	no
Amidophosphoribosyltransferase	Amidophosphoribosyltransferase	Amidophosphoribosyltransferase	III:4689269-4693263	A	D	OK	9.3433	14.912	0.467509	-1.44969	0.147145	1.2559	no
Aminopeptidase	Aminopeptidase	Aminopeptidase	III:10040084-10049675	A	D	OK	59.2768	35.8798	-0.502043	2.41591	0.0156958	0.716885	no
Annexin	Annexin	Annexin	III:10320949-10330313	A	D	OK	276.133	269.664	-0.0237078	0.139405	0.88913	1.02616	no
ArsA	ArsA	ArsA	III:8894992-8896552	A	D	OK	166.613	143.141	-0.15184	0.537247	0.591097	1.11147	no
B0001.1	B0001.1	B0001.1	IV:12129473-12135065	A	D	OK	134.379	108.081	-0.217787	0.797041	0.425427	1.19422	no
B0001.2	B0001.2	B0001.2	IV:12146463-12150945	A	D	OK	10.1927	7.01378	-0.373799	1.30666	0.191328	1.27065	no
B0001.3	B0001.3	B0001.3	IV:12143417-12145701	A	D	OK	30.9652	23.5086	-0.275499	0.965973	0.334058	1.24507	no
B0001.4	B0001.4	B0001.4	IV:12135436-12137317	A	D	OK	32.3842	18.677	-0.550379	1.79371	0.0728593	1.15939	no
B0001.5	B0001.5	B0001.5	IV:12141131-12143301	A	D	OK	19.9597	15.6207	-0.245116	0.85468	0.392728	1.21235	no
B0001.6	B0001.6	B0001.6	IV:12156807-12164230	A	D	OK	107.606	92.1403	-0.15516	0.53957	0.589494	1.11218	no
B0001.7	B0001.7	B0001.7	IV:12151186-12154212	A	D	OK	4.51854	4.02727	-0.1151	0.344635	0.730369	1.06376	no
B0001.8	B0001.8	B0001.8	IV:12138829-12141028	A	D	OK	13.9551	10.0198	-0.331279	1.11906	0.263116	1.27111	no
B0019.2	B0019.2	B0019.2	I:12773645-12782232	A	D	OK	10.6845	7.30045	-0.380857	1.27916	0.200841	1.2746	no
B0024.10	B0024.10	B0024.10	V:10314438-10317194	A	D	OK	16.5396	13.8898	-0.174601	0.576939	0.563981	1.12367	no
B0024.11	B0024.11	B0024.11	V:10317317-10319332	A	D	OK	22.6773	14.8303	-0.424689	1.46786	0.142143	1.25246	no
B0024.13	B0024.13	B0024.13	V:10320515-10322013	A	D	OK	5.48395	4.11195	-0.287928	0.746941	0.455099	1.18201	no
B0024.15	B0024.15	B0024.15	V:10290103-10291486	A	D	OK	3.18392	3.6341	0.132248	-0.329173	0.742025	1.06038	no
B0024.3	B0024.3	B0024.3	V:10287374-10289071	A	D	OK	2.51543	3.03727	0.188517	-0.424496	0.671204	1.08178	no
B0024.4	B0024.4	B0024.4	V:10297197-10298664	A	D	OK	10.5676	10.1755	-0.0378074	0.113933	0.909291	1.02206	no
B0024.8	B0024.8	B0024.8	V:10299302-10307152	A	D	OK	5.26966	4.36985	-0.187238	0.624015	0.532618	1.13851	no
B0025.4	B0025.4	B0025.4	I:6027195-6033459	A	D	OK	60.4078	43.1336	-0.336814	1.16524	0.243922	1.27682	no
B0034.1	B0034.1	B0034.1	II:5970071-5972424	A	D	OK	33.7933	23.1892	-0.376573	1.22161	0.221856	1.27701	no
B0034.2	B0034.2	B0034.2	II:5944156-5944329	A	D	NOTEST	0	0	0	0	1	1	no
B0034.4	B0034.4	B0034.4	II:5968095-5969019	A	D	OK	2.65503	3.32903	0.226226	-0.518098	0.60439	1.10532	no
B0034.5	B0034.5	B0034.5	II:5972816-5974926	A	D	OK	3.6743	2.69094	-0.311472	0.740992	0.458698	1.18075	no
B0034.6	B0034.6	B0034.6	II:5969083-5969102	A	D	NOTEST	0	0	0	0	1	1	no
B0034.7	B0034.7	B0034.7	II:5961677-5961961	A	D	OK	30.1676	13.4274	-0.809472	1.89392	0.0582358	1.10669	no
B0035.1	B0035.1	B0035.1	IV:11310942-11313951	A	D	OK	61.4182	44.5547	-0.320989	1.43107	0.152412	1.26104	no
B0035.11	B0035.11	B0035.11	IV:11327596-11329340	A	D	OK	47.7809	30.8374	-0.437899	1.53401	0.125028	1.23571	no
B0035.12	B0035.12	B0035.12	IV:11329462-11332915	A	D	OK	27.9577	19.0758	-0.382271	1.40701	0.159424	1.25684	no
B0035.15	B0035.15	B0035.15	IV:11296982-11298221	A	D	OK	38.753	23.8793	-0.484198	1.60372	0.108776	1.22342	no
B0035.16	B0035.16	B0035.16	IV:11295118-11296858	A	D	OK	5.2754	3.52255	-0.403869	1.08762	0.276761	1.26798	no
B0035.17	B0035.17	B0035.17	IV:11309139-11309162	A	D	NOTEST	0	0	0	0	1	1	no
B0035.18	B0035.18	B0035.18	IV:11320290-11320614	A	D	OK	17.5999	9.86328	-0.579074	1.3834	0.166543	1.26059	no
B0035.3	B0035.3	B0035.3	IV:11314051-11315021	A	D	OK	24.3473	23.8954	-0.0187325	0.0593645	0.952662	1.01311	no
B0035.6	B0035.6	B0035.6	IV:11320770-11323595	A	D	OK	13.8991	8.4485	-0.497835	1.74937	0.0802278	1.16784	no
B0041.1	B0041.1	B0041.1	I:4664871-4671739	A	D	OK	0.118865	0.115199	-0.0313274	0.0292519	0.976664	1.00884	no
B0041.2	B0041.2	B0041.2	I:4655347-4660152	A	D	OK	168.047	167.02	-0.00613038	0.0390076	0.968884	1.01051	no
B0041.3	B0041.3	B0041.3	I:4635743-4650771	A	D	OK	24.4783	20.1147	-0.196335	0.56147	0.574477	1.11885	no
B0041.5	B0041.5	B0041.5	I:4635743-4650771	A	D	OK	37.0076	34.174	-0.0796572	0.276365	0.782267	1.04985	no
B0041.8	B0041.8	B0041.8	I:4635743-4650771	A	D	OK	27.8174	20.2714	-0.316453	1.01321	0.31096	1.25466	no
B0041.9	B0041.9	B0041.9	I:4635743-4650771	A	D	OK	0	0	0	0	1	1.00212	no
B0047.2	B0047.2	B0047.2	II:2043089-2044060	A	D	OK	2.66502	2.43279	-0.0911744	0.203116	0.839045	1.03616	no
B0198.2	B0198.2	B0198.2	X:12029748-12033945	A	D	OK	8.31402	7.15401	-0.150271	0.46751	0.640135	1.09203	no
B0198.3	B0198.3	B0198.3	X:12042537-12049250	A	D	OK	7.48424	5.98803	-0.223037	0.761789	0.446186	1.18481	no
B0205.1	B0205.1	B0205.1	I:10713519-10718188	A	D	OK	17.3143	11.7492	-0.387748	1.83657	0.0662736	1.13689	no
B0205.10	B0205.10	B0205.10	I:10708349-10710351	A	D	OK	0.138135	0.177891	0.252938	-0.391327	0.695556	1.07374	no
B0205.11	B0205.11	B0205.11	I:10732574-10733672	A	D	OK	92.5816	59.5959	-0.440503	1.53583	0.124579	1.23463	no
B0205.12	B0205.12	B0205.12	I:10730461-10730664	A	D	OK	31.8087	25.4146	-0.224416	0.527392	0.597921	1.10828	no
B0205.13	B0205.13	B0205.13	I:10727737-10728793	A	D	OK	65.6236	45.772	-0.360263	1.1248	0.260675	1.27053	no
B0205.14	B0205.14	B0205.14	I:10726904-10727316	A	D	OK	48.4701	35.2313	-0.319013	0.82825	0.407529	1.205	no
B0205.4	B0205.4	B0205.4	I:10741423-10744430	A	D	OK	11.1656	8.80326	-0.237718	0.694552	0.487336	1.16302	no
B0205.5	B0205.5	B0205.5	I:10740283-10740577	A	D	NOTEST	0.669112	0.550009	-0.196018	0.189919	0.849373	1	no
B0205.8	B0205.8	B0205.8	I:10728945-10730221	A	D	OK	99.6989	57.6273	-0.548158	1.75872	0.078625	1.16764	no
B0205.9	B0205.9	B0205.9	I:10720812-10723469	A	D	OK	15.124	11.0578	-0.313141	1.05897	0.289615	1.26343	no
B0207.1	B0207.1	B0207.1	I:5965063-5967197	A	D	OK	0.411962	0.590164	0.359468	-0.731377	0.464549	1.17759	no
B0207.10	B0207.10	B0207.10	I:5959027-5959522	A	D	OK	9.19897	7.58831	-0.192483	0.414804	0.678286	1.07967	no
B0207.11	B0207.11	B0207.11	I:5963034-5964128	A	D	OK	0.110765	0.108835	-0.017584	0.0215531	0.982804	1.00734	no
B0207.2	B0207.2	B0207.2	I:5955032-5956885	A	D	OK	10.5519	9.44302	-0.111026	0.310088	0.756494	1.05663	no
B0207.5	B0207.5	B0207.5	I:5921242-5935418	A	D	OK	0.214351	0.176896	-0.192049	0.423413	0.671994	1.08135	no
B0207.6	B0207.6	B0207.6	I:5935538-5936946	A	D	OK	19.4035	15.036	-0.255003	0.806668	0.419858	1.19716	no
B0207.7	B0207.7	B0207.7	I:5945758-5947344	A	D	OK	0.210323	0.149792	-0.339399	0.51114	0.609253	1.10445	no
B0207.8	B0207.8	B0207.8	I:5951137-5951744	A	D	NOTEST	0.103005	0.0653143	-0.455564	0.322133	0.747352	1	no
B0207.9	B0207.9	B0207.9	I:5957484-5958347	A	D	OK	0.251663	0.363857	0.36867	-0.512835	0.608067	1.10482	no
B0212.1	B0212.1	B0212.1	IV:3572489-3577625	A	D	OK	9.51186	7.46874	-0.241813	0.704784	0.480945	1.16643	no
B0212.3	B0212.3	B0212.3	IV:3540183-3543532	A	D	OK	7.83558	4.40655	-0.575582	1.79767	0.0722297	1.15745	no
B0212.4	B0212.4	B0212.4	IV:3543686-3547596	A	D	OK	7.61398	6.70438	-0.127225	0.462995	0.643368	1.09098	no
B0212.6	B0212.6	B0212.6	IV:3568887-3571750	A	D	OK	3.97367	2.92901	-0.305028	0.688785	0.490958	1.16141	no
B0213.18	B0213.18	B0213.18	V:3964591-3967684	A	D	OK	8.1928	7.26212	-0.120584	0.210451	0.833316	1.03751	no
B0218.5	B0218.5	B0218.5	IV:8155234-8156428	A	D	OK	1.05202	1.51849	0.367001	-0.800795	0.42325	1.19571	no
B0218.7	B0218.7	B0218.7	IV:8164607-8166059	A	D	NOTEST	0.0573159	0.0543035	-0.0539889	0.05501	0.956131	1	no
B0222.1	B0222.1	B0222.1	V:9134101-9135218	A	D	OK	11.7732	11.2247	-0.0477096	0.143738	0.885707	1.02654	no
B0222.10	B0222.10	B0222.10	V:9158185-9159340	A	D	OK	0.467503	0.432865	-0.0769803	0.11668	0.907114	1.02257	no
B0222.11	B0222.11	B0222.11	V:9165732-9167843	A	D	OK	1.48675	1.67025	0.116379	-0.253087	0.800201	1.04563	no
B0222.2	B0222.2	B0222.2	V:9135458-9137521	A	D	OK	0.162826	0.384509	0.859282	-1.34232	0.179492	1.26599	no
B0222.3	B0222.3	B0222.3	V:9138754-9141200	A	D	OK	5.10046	6.51092	0.244151	-0.691984	0.488947	1.16251	no
B0222.5	B0222.5	B0222.5	V:9152123-9154672	A	D	OK	7.50084	7.2994	-0.0272233	0.0825275	0.934227	1.01631	no
B0222.9	B0222.9	B0222.9	V:9168203-9172803	A	D	OK	15.7342	10.7979	-0.376481	1.357	0.17478	1.26479	no
B0228.1	B0228.1	B0228.1	II:7756014-7756831	A	D	OK	22.126	22.3088	0.00822485	-0.0261748	0.979118	1.00832	no
B0228.6	B0228.6	B0228.6	II:7754489-7755079	A	D	OK	17.0662	13.6603	-0.222608	0.607703	0.543385	1.13359	no
B0228.7	B0228.7	B0228.7	II:7757134-7758362	A	D	OK	102.811	69.6655	-0.389186	1.27641	0.20181	1.27432	no
B0228.8	B0228.8	B0228.8	II:7759632-7761463	A	D	OK	0.071107	0.0632214	-0.117543	0.130845	0.895898	1.0245	no
B0228.9	B0228.9	B0228.9	II:7761984-7763592	A	D	OK	0.249028	0.836184	1.21128	-2.18196	0.0291125	0.902388	no
B0238.11	B0238.11	B0238.11	V:5269295-5270545	A	D	OK	51.7896	28.3108	-0.603945	1.96732	0.0491462	1.07075	no
B0238.12	B0238.12	B0238.12	V:5267633-5268626	A	D	OK	33.4954	57.1629	0.534496	-1.72522	0.084488	1.18012	no
B0238.15	B0238.15	B0238.15	V:5240014-5240263	A	D	NOTEST	0.348557	0.125115	-1.02457	0.836558	0.402841	1	no
B0238.9	B0238.9	B0238.9	V:5275378-5277913	A	D	OK	2.87902	3.99641	0.327947	-0.88272	0.377388	1.22202	no
B0244.10	B0244.10	B0244.10	III:5732981-5737054	A	D	OK	1.99826	1.2251	-0.489252	1.22737	0.219684	1.27754	no
B0244.11	B0244.11	B0244.11	III:5767832-5768616	A	D	OK	0.138338	0.168278	0.195914	-0.228609	0.819172	1.04055	no
B0244.4	B0244.4	B0244.4	III:5747434-5751558	A	D	OK	1.98277	1.19853	-0.503398	1.07195	0.283744	1.2653	no
B0244.5	B0244.5	B0244.5	III:5744828-5746999	A	D	OK	2.26893	2.77143	0.200057	-0.468134	0.639689	1.09203	no
B0244.6	B0244.6	B0244.6	III:5737957-5744770	A	D	OK	1.48173	1.22173	-0.192941	0.486449	0.626649	1.09727	no
B0244.7	B0244.7	B0244.7	III:5731450-5732804	A	D	OK	0.235135	0.217058	-0.0799943	0.115555	0.908006	1.02232	no
B0244.9	B0244.9	B0244.9	III:5728129-5730961	A	D	OK	0.152522	0.105498	-0.368614	0.510976	0.609368	1.10438	no
B0250.2	B0250.2	B0250.2	V:20392325-20494276	A	D	OK	2.97336	3.01291	0.0132149	-0.0299112	0.976138	1.00891	no
B0250.4	B0250.4	B0250.4	V:20392325-20494276	A	D	OK	2.39248	1.72736	-0.32574	0.762273	0.445897	1.18493	no
B0250.5	B0250.5	B0250.5	V:20392325-20494276	A	D	OK	24.2491	18.6449	-0.262807	0.850032	0.395307	1.20967	no
B0250.8	B0250.8	B0250.8	V:20392325-20494276	A	D	OK	0.328337	0.288066	-0.13085	0.200872	0.840798	1.03575	no
B0250.9	B0250.9	B0250.9	V:20392325-20494276	A	D	OK	122.207	122.801	0.00484697	-0.017394	0.986122	1.007	no
B0252.1	B0252.1	B0252.1	II:6919661-6923631	A	D	OK	3.02769	1.7271	-0.561357	1.50142	0.133247	1.24385	no
B0252.3	B0252.3	B0252.3	II:6898666-6907688	A	D	OK	30.722	39.8142	0.259244	-1.4325	0.152	1.26087	no
B0252.5	B0252.5	B0252.5	II:6916981-6918853	A	D	OK	0.93549	0.919472	-0.0172714	0.0349915	0.972087	1.00975	no
B0252.8	B0252.8	B0252.8	II:6916127-6916841	A	D	OK	47.2557	37.7889	-0.223559	0.615981	0.537907	1.13589	no
B0261.1	B0261.1	B0261.1	I:5263695-5268380	A	D	OK	43.0805	38.0589	-0.123936	0.455038	0.649082	1.08877	no
B0261.4	B0261.4	B0261.4	I:5244285-5245295	A	D	OK	108.586	67.7289	-0.472027	1.6998	0.089169	1.1869	no
B0261.5	B0261.5	B0261.5	I:5245745-5263427	A	D	OK	0.107272	0.224238	0.737342	-0.855698	0.392165	1.21321	no
B0261.6	B0261.6	B0261.6	I:5245745-5263427	A	D	OK	0.485006	0.563758	0.150463	-0.224845	0.8221	1.04036	no
B0261.7	B0261.7	B0261.7	I:5269555-5270937	A	D	OK	19.2159	15.3178	-0.226719	0.763086	0.445412	1.18494	no
B0261.8	B0261.8	B0261.8	I:5271330-5272040	A	D	OK	65.0315	35.9178	-0.59364	1.78112	0.0748937	1.1604	no
B0272.2	B0272.2	B0272.2	X:9440328-9441495	A	D	OK	9.30146	4.79767	-0.662041	1.75811	0.0787286	1.16272	no
B0272.3	B0272.3	B0272.3	X:9431360-9432638	A	D	OK	196.115	141.818	-0.324156	1.19357	0.232646	1.27708	no
B0272.4	B0272.4	B0272.4	X:9428368-9430161	A	D	OK	84.4399	85.9819	0.0180975	-0.0635774	0.949307	1.0136	no
B0273.1	B0273.1	B0273.1	IV:5493981-5495192	A	D	OK	1.17352	1.33468	0.128678	-0.256615	0.797476	1.04603	no
B0273.3	B0273.3	B0273.3	IV:5484050-5486197	A	D	OK	2.16155	1.79228	-0.187334	0.446775	0.655038	1.08688	no
B0280.1	B0280.1	B0280.1	III:7133717-7136337	A	D	OK	58.7854	45.0561	-0.265984	1.1084	0.267688	1.26917	no
B0280.10	B0280.10	B0280.10	III:7132063-7133607	A	D	OK	14.5709	10.4349	-0.333871	1.03974	0.298459	1.26067	no
B0280.13	B0280.13	B0280.13	III:7128829-7131977	A	D	OK	14.8441	10.7004	-0.327325	1.12537	0.260434	1.27054	no
B0280.14	B0280.14	B0280.14	III:7138611-7144761	A	D	OK	0.833824	0	-1.79769e+308	-1.79769e+308	0.131	1.23969	no
B0280.15	B0280.15	B0280.15	III:7138611-7144761	A	D	OK	0.134409	0.433714	1.1715	-1.17993	0.238026	1.2776	no
B0280.16	B0280.16	B0280.16	III:7138611-7144761	A	D	OK	0.127288	0.220718	0.550437	-8.84842	0	0	yes
B0280.17	B0280.17	B0280.17	III:7133717-7136337	A	D	OK	7.99425	4.29764	-0.620655	1.64046	0.100909	1.20936	no
B0280.2	B0280.2	B0280.2	III:7124615-7128211	A	D	OK	4.90899	4.07564	-0.186042	0.535735	0.592142	1.11088	no
B0280.3	B0280.3	B0280.3	III:7123052-7124258	A	D	OK	77.281	54.012	-0.358243	1.20221	0.229283	1.27784	no
B0280.7	B0280.7	B0280.7	III:7110248-7111802	A	D	OK	26.3337	14.4673	-0.598956	1.56912	0.116619	1.23072	no
B0280.9	B0280.9	B0280.9	III:7120835-7122824	A	D	OK	31.2861	19.716	-0.461743	1.63306	0.102456	1.21224	no
B0281.1	B0281.1	B0281.1	II:2313067-2314928	A	D	NOTEST	0.0582385	0.06386	0.092146	-0.0750203	0.940199	1	no
B0281.3	B0281.3	B0281.3	II:2306937-2308177	A	D	OK	15.7416	14.2091	-0.102426	0.331543	0.740234	1.06076	no
B0281.4	B0281.4	B0281.4	II:2297938-2298794	A	D	OK	0.493013	0.10545	-1.5423	1.76281	0.0779329	1.16654	no
B0281.5	B0281.5	B0281.5	II:2299942-2300883	A	D	OK	0.525773	0.550154	0.0453294	-0.0772875	0.938395	1.0155	no
B0281.6	B0281.6	B0281.6	II:2301401-2302230	A	D	OK	2.89094	1.91758	-0.410517	0.850646	0.394966	1.20991	no
B0281.8	B0281.8	B0281.8	II:2311490-2312848	A	D	OK	0.190287	0.0498665	-1.33918	1.44416	0.148693	1.25725	no
B0284.1	B0284.1	B0284.1	III:4376473-4378804	A	D	OK	20.237	16.5512	-0.201053	0.699011	0.484545	1.16482	no
B0284.2	B0284.2	B0284.2	III:4381709-4384117	A	D	OK	10.4417	8.14534	-0.24836	0.788507	0.4304	1.19234	no
B0284.3	B0284.3	B0284.3	III:4379338-4381012	A	D	OK	13.6275	7.49778	-0.59748	1.62313	0.104561	1.21625	no
B0284.4	B0284.4	B0284.4	III:4384757-4387728	A	D	OK	2.25326	2.08426	-0.0779652	0.187994	0.850881	1.03322	no
B0285.1	B0285.1	B0285.1	III:4333367-4340435	A	D	OK	24.9038	19.6401	-0.237449	0.861317	0.389064	1.2148	no
B0285.3	B0285.3	B0285.3	III:4342016-4343307	A	D	OK	43.3914	29.5286	-0.384903	1.23141	0.218171	1.27825	no
B0285.4	B0285.4	B0285.4	III:4343431-4345193	A	D	OK	37.6356	28.9639	-0.261899	0.881967	0.377795	1.22153	no
B0285.6	B0285.6	B0285.6	III:4352216-4355944	A	D	OK	3.33488	3.40455	0.0206753	-0.0568699	0.954649	1.01288	no
B0286.1	B0286.1	B0286.1	II:4378829-4386281	A	D	OK	73.8405	58.7965	-0.227826	0.725547	0.468116	1.17523	no
B0286.3	B0286.3	B0286.3	II:4369630-4372563	A	D	OK	61.6203	23.3017	-0.972467	3.44239	0.0005766	0.110942	no
B0286.6	B0286.6	B0286.6	II:4368484-4369613	A	D	OK	0.214557	0.285959	0.287274	-0.401714	0.687895	1.07636	no
B0294.1	B0294.1	B0294.1	X:1896847-1897337	A	D	OK	41.5251	28.0037	-0.393962	1.16385	0.244483	1.27591	no
B0294.3	B0294.3	B0294.3	X:1892180-1893266	A	D	OK	2.11496	0.9943	-0.754754	1.09302	0.274386	1.26766	no
B0302.2	B0302.2	B0302.2	X:17178452-17178906	A	D	NOTEST	0.198694	0.173721	-0.134314	0.14847	0.881972	1	no
B0302.4	B0302.4	B0302.4	X:17176403-17176691	A	D	NOTEST	0.593608	0.250759	-0.861728	0.847145	0.396914	1	no
B0302.5	B0302.5	B0302.5	X:17193468-17195032	A	D	OK	48.0533	25.5733	-0.630763	1.97794	0.047935	1.0604	no
B0303.11	B0303.11	B0303.11	III:8700835-8710019	A	D	OK	22.4821	10.6198	-0.749994	2.70012	0.00693155	0.492131	no
B0303.14	B0303.14	B0303.14	III:8713895-8716091	A	D	OK	8.27304	5.56711	-0.396126	1.18912	0.234394	1.27828	no
B0303.15	B0303.15	B0303.15	III:8717548-8718406	A	D	OK	182.268	75.5938	-0.880105	2.97522	0.00292782	0.30041	no
B0303.16	B0303.16	B0303.16	III:8700835-8710019	A	D	OK	3.57313	2.60367	-0.316519	0.748401	0.454219	1.18217	no
B0303.2	B0303.2	B0303.2	III:8684714-8688364	A	D	OK	32.3869	26.7502	-0.191213	0.667127	0.504691	1.15374	no
B0303.3	B0303.3	B0303.3	III:8684714-8688364	A	D	OK	268.8	247.626	-0.0820483	0.304044	0.761095	1.05506	no
B0303.4	B0303.4	B0303.4	III:8689756-8693359	A	D	OK	48.1644	46.2005	-0.0416304	0.152614	0.878703	1.02797	no
B0303.7	B0303.7	B0303.7	III:8693456-8699362	A	D	OK	108.982	97.5369	-0.110954	0.386599	0.699053	1.07235	no
B0304.2	B0304.2	B0304.2	II:4523631-4524514	A	D	OK	3.19153	2.76245	-0.144383	0.338489	0.734995	1.06213	no
B0304.4	B0304.4	B0304.4	II:4522543-4523210	A	D	OK	3.58959	2.62879	-0.311513	0.724232	0.468923	1.17413	no
B0310.1	B0310.1	B0310.1	X:493964-496317	A	D	OK	26.4226	14.643	-0.590255	1.89636	0.0579123	1.10476	no
B0310.2	B0310.2	B0310.2	X:501965-506943	A	D	OK	10.9427	7.70248	-0.35113	1.1186	0.263309	1.27109	no
B0310.3	B0310.3	B0310.3	X:510899-514483	A	D	OK	9.6473	4.76553	-0.70527	2.14957	0.0315895	0.933448	no
B0310.4	B0310.4	B0310.4	X:516535-516874	A	D	NOTEST	0.0493563	0.0582604	0.165857	-0.0854928	0.93187	1	no
B0310.6	B0310.6	B0310.6	X:530625-530962	A	D	OK	19.7018	11.5671	-0.532545	1.33784	0.18095	1.266	no
B0331.2	B0331.2	B0331.2	V:9658731-9661415	A	D	OK	1.80286	1.30972	-0.319562	0.623959	0.532655	1.13845	no
B0334.1	B0334.1	B0334.1	II:11485420-11486683	A	D	OK	502.665	352.404	-0.355144	1.24096	0.21462	1.27768	no
B0334.10	B0334.10	B0334.10	II:11518396-11526971	A	D	OK	0.77548	0.728361	-0.0626853	0.107946	0.914039	1.02098	no
B0334.12	B0334.12	B0334.12	II:11483129-11485268	A	D	OK	0.911369	0	-1.79769e+308	-1.79769e+308	1.9103e-55	1.95458e-52	yes
B0334.13	B0334.13	B0334.13	II:11488246-11489442	A	D	OK	7.49304	5.0346	-0.397641	0.92617	0.354357	1.23249	no
B0334.3	B0334.3	B0334.3	II:11489518-11492930	A	D	OK	154.669	131.055	-0.165667	0.844918	0.398156	1.20929	no
B0334.4	B0334.4	B0334.4	II:11495600-11496577	A	D	OK	41.5615	33.819	-0.206151	0.691813	0.489055	1.16249	no
B0334.5	B0334.5	B0334.5	II:11496688-11499529	A	D	OK	37.6221	27.1193	-0.327345	1.08123	0.279596	1.26845	no
B0334.6	B0334.6	B0334.6	II:11510583-11513789	A	D	OK	15.0725	10.6816	-0.344343	1.00026	0.317185	1.25241	no
B0336.11	B0336.11	B0336.11	III:5706687-5709280	A	D	OK	39.8352	29.5287	-0.29939	1.1261	0.260123	1.27118	no
B0336.12	B0336.12	B0336.12	III:5710012-5710460	A	D	OK	0.99261	0.851875	-0.152899	0.226354	0.820926	1.04056	no
B0336.13	B0336.13	B0336.13	III:5693986-5694630	A	D	OK	19.2422	12.565	-0.426194	1.22521	0.220498	1.27759	no
B0336.3	B0336.3	B0336.3	III:5711498-5714738	A	D	OK	68.6895	55.9037	-0.205966	0.719914	0.471578	1.17308	no
B0336.5	B0336.5	B0336.5	III:5692866-5693844	A	D	OK	27.0865	20.7111	-0.268364	1.03107	0.302506	1.25835	no
B0336.6	B0336.6	B0336.6	III:5690057-5692681	A	D	OK	34.8244	28.9689	-0.184095	0.651773	0.514547	1.14822	no
B0336.7	B0336.7	B0336.7	III:5694685-5697316	A	D	OK	21.7324	17.4495	-0.219494	0.835484	0.403445	1.20635	no
B0348.1	B0348.1	B0348.1	V:48749-49447	A	D	NOTEST	0.15562	0	-1.79769e+308	-1.79769e+308	0.158655	1	no
B0348.2	B0348.2	B0348.2	V:45294-46708	A	D	OK	0.448396	0.234753	-0.647145	0.634319	0.525873	1.14179	no
B0348.5	B0348.5	B0348.5	V:5517-6339	A	D	OK	7.11353	4.15504	-0.537676	1.19261	0.233021	1.27715	no
B0350.3	B0350.3	B0350.3	IV:5965465-5966025	A	D	NOTEST	0	0	0	0	1	1	no
B0353.1	B0353.1	B0353.1	III:560136-572134	A	D	OK	31.2556	22.7217	-0.318876	1.01878	0.308305	1.25528	no
B0361.11	B0361.11	B0361.11	III:7277530-7281102	A	D	OK	0.544543	0.487212	-0.111248	0.22204	0.824283	1.03998	no
B0361.2	B0361.2	B0361.2	III:7293560-7308817	A	D	OK	35.7418	29.1469	-0.203974	0.813852	0.41573	1.19951	no
B0361.3	B0361.3	B0361.3	III:7281330-7285810	A	D	OK	24.2987	14.301	-0.530089	1.87483	0.0608161	1.1177	no
B0361.4	B0361.4	B0361.4	III:7258939-7275323	A	D	OK	18.1813	17.8484	-0.0184798	0.0634267	0.949427	1.01363	no
B0361.6	B0361.6	B0361.6	III:7275431-7277201	A	D	OK	26.3242	18.3106	-0.363009	1.27357	0.202816	1.27347	no
B0361.7	B0361.7	B0361.7	III:7281330-7285810	A	D	OK	35.0355	29.4858	-0.172454	0.627023	0.530644	1.1399	no
B0361.8	B0361.8	B0361.8	III:7287791-7290491	A	D	OK	60.3858	43.0985	-0.337265	1.21745	0.223431	1.27622	no
B0361.9	B0361.9	B0361.9	III:7293560-7308817	A	D	OK	39.1725	22.3976	-0.559019	1.97596	0.0481597	1.06279	no
B0365.1	B0365.1	B0365.1	V:13116311-13119944	A	D	OK	41.965	28.1928	-0.39777	1.43328	0.151777	1.26074	no
B0365.5	B0365.5	B0365.5	V:13131731-13134667	A	D	OK	56.8996	34.0697	-0.51288	1.45371	0.146027	1.25536	no
B0379.1	B0379.1	B0379.1	I:10074954-10077704	A	D	OK	57.262	44.3809	-0.254829	0.863038	0.388116	1.21503	no
B0379.2	B0379.2	B0379.2	I:10070908-10071772	A	D	OK	0.128834	0.244741	0.641671	-0.859373	0.390135	1.21427	no
B0379.6	B0379.6	B0379.6	I:10086519-10101998	A	D	OK	0.269875	0.200632	-0.296485	0.353376	0.723806	1.06553	no
B0379.7	B0379.7	B0379.7	I:10072594-10074373	A	D	OK	0.274292	0.349632	0.242689	-0.438597	0.660954	1.08515	no
B0391.10	B0391.10	B0391.10	V:15585499-15592244	A	D	OK	2.11549	1.43199	-0.390218	0.810033	0.417921	1.19809	no
B0391.11	B0391.11	B0391.11	V:15600203-15602149	A	D	OK	12.6315	9.11645	-0.326112	0.956652	0.338743	1.24219	no
B0391.3	B0391.3	B0391.3	V:15614740-15617415	A	D	OK	0.037537	0	-1.79769e+308	-1.79769e+308	0.158655	1.25803	no
B0391.5	B0391.5	B0391.5	V:15605533-15610184	A	D	OK	5.92094	4.6736	-0.236565	0.63864	0.523057	1.14371	no
B0391.6	B0391.6	B0391.6	V:15602718-15604858	A	D	OK	0.606975	0.43627	-0.330228	0.628742	0.529518	1.14016	no
B0391.9	B0391.9	B0391.9	V:15593265-15593603	A	D	OK	0.288631	0.509632	0.568539	-0.663788	0.506826	1.15294	no
B0393.3	B0393.3	B0393.3	III:4757211-4759668	A	D	OK	14.3104	10.3321	-0.325724	1.10066	0.271044	1.26904	no
B0393.4	B0393.4	B0393.4	III:4759727-4763573	A	D	OK	0.287099	0.228008	-0.230449	0.382334	0.702214	1.07145	no
B0393.5	B0393.5	B0393.5	III:4769040-4776241	A	D	OK	10.8756	6.90329	-0.454528	1.42259	0.154856	1.26162	no
B0393.6	B0393.6	B0393.6	III:4780402-4781945	A	D	OK	1.91775	1.69495	-0.1235	0.288492	0.77297	1.0517	no
B0393.7	B0393.7	B0393.7	III:4776795-4778020	A	D	OK	3.67683	1.78881	-0.720499	1.56642	0.117251	1.23109	no
B0393.8	B0393.8	B0393.8	III:4751841-4752334	A	D	OK	16.5364	18.0498	0.0875706	-0.237787	0.812047	1.04215	no
B0393.9	B0393.9	B0393.9	III:4778354-4779986	A	D	OK	26.1544	15.1552	-0.545674	1.74144	0.0816071	1.17202	no
B0395.2	B0395.2	B0395.2	X:16030721-16034715	A	D	OK	18.0868	11.1101	-0.48733	1.45141	0.146667	1.25583	no
B0395.3	B0395.3	B0395.3	X:16034978-16039430	A	D	OK	66.807	47.9752	-0.331123	1.22059	0.222242	1.27695	no
B0395.4	B0395.4	B0395.4	X:16022365-16022387	A	D	NOTEST	0	0	0	0	1	1	no
B0399.1	B0399.1	B0399.1	V:19565178-19605908	A	D	OK	12.2392	9.96892	-0.205171	0.931683	0.3515	1.23527	no
B0399.2	B0399.2	B0399.2	V:19547896-19555640	A	D	OK	1.69967	1.0941	-0.440501	0.988207	0.323051	1.24952	no
B0403.3	B0403.3	B0403.3	X:7061796-7063273	A	D	OK	10.979	6.65657	-0.500375	1.38162	0.167089	1.26114	no
B0403.5	B0403.5	B0403.5	X:7057755-7061016	A	D	OK	32.6528	15.9471	-0.716656	2.48054	0.0131185	0.665219	no
B0403.6	B0403.6	B0403.6	X:7071475-7075285	A	D	OK	5.73557	4.61234	-0.217952	0.557903	0.57691	1.11731	no
B0410.1	B0410.1	B0410.1	X:2892546-2898208	A	D	OK	0.105031	0.136865	0.264737	-0.323479	0.746332	1.05863	no
B0410.3	B0410.3	B0410.3	X:2890617-2891484	A	D	OK	32.906	20.8936	-0.45421	1.33015	0.183468	1.26822	no
B0412.3	B0412.3	B0412.3	III:795129-809433	A	D	OK	31.8919	25.6754	-0.216819	0.767897	0.442548	1.18663	no
B0412.6	B0412.6	B0412.6	III:794288-795076	A	D	OK	4.09553	1.35092	-1.10911	1.43935	0.150051	1.2591	no
B0412.7	B0412.7	B0412.7	III:794288-795076	A	D	OK	3.86067	2.31628	-0.510881	0.726238	0.467693	1.17565	no
B0414.8	B0414.8	B0414.8	I:5803955-5807294	A	D	OK	29.326	22.4454	-0.267388	1.15236	0.249172	1.2748	no
B0416.1	B0416.1	B0416.1	X:9303654-9310362	A	D	OK	7.44382	4.82328	-0.43393	1.51338	0.130183	1.23999	no
B0416.2	B0416.2	B0416.2	X:9299101-9300017	A	D	NOTEST	0.0622863	0.0943251	0.415006	-0.347219	0.728427	1	no
B0416.3	B0416.3	B0416.3	X:9291581-9293297	A	D	OK	2.83256	3.36893	0.173413	-0.403743	0.686402	1.0769	no
B0416.4	B0416.4	B0416.4	X:9278892-9279774	A	D	OK	0.517996	0.213321	-0.887169	1.28104	0.20018	1.27446	no
B0416.5	B0416.5	B0416.5	X:9268511-9270784	A	D	OK	104.49	77.8802	-0.293923	1.24765	0.21216	1.27636	no
B0416.7	B0416.7	B0416.7	X:9296940-9297852	A	D	OK	16.2295	13.8049	-0.161807	0.502106	0.615593	1.10157	no
B0432.1	B0432.1	B0432.1	II:297397-299526	A	D	OK	0.824372	0.7607	-0.0803822	0.147168	0.882999	1.02748	no
B0432.10	B0432.10	B0432.10	II:283914-286223	A	D	OK	10.1855	8.6962	-0.158075	0.501316	0.616149	1.10148	no
B0432.11	B0432.11	B0432.11	II:293917-294641	A	D	NOTEST	0.181311	0.0800228	-0.817901	0.881349	0.378129	1	no
B0432.12	B0432.12	B0432.12	II:296289-297009	A	D	NOTEST	0.0858514	0.0482081	-0.57709	0.447012	0.654866	1	no
B0432.13	B0432.13	B0432.13	II:276859-282577	A	D	OK	13.7162	12.1228	-0.123496	0.408431	0.682957	1.07805	no
B0432.14	B0432.14	B0432.14	II:264428-265840	A	D	OK	71.2968	61.4613	-0.148443	0.413616	0.679155	1.07952	no
B0432.3	B0432.3	B0432.3	II:288937-290387	A	D	OK	134.274	98.2061	-0.312813	1.05377	0.291989	1.26331	no
B0432.4	B0432.4	B0432.4	II:286631-288660	A	D	OK	102.9	77.2893	-0.286207	1.00916	0.312897	1.25291	no
B0432.6	B0432.6	B0432.6	II:266445-269183	A	D	OK	20.0773	10.4886	-0.6493	2.06054	0.0393467	0.998534	no
B0432.7	B0432.7	B0432.7	II:269388-275042	A	D	OK	5.03125	3.1789	-0.459133	1.27042	0.203934	1.27333	no
B0432.8	B0432.8	B0432.8	II:276859-282577	A	D	OK	8.69406	5.24725	-0.504937	1.3698	0.170751	1.26258	no
B0432.9	B0432.9	B0432.9	II:282638-283682	A	D	OK	6.22157	6.0114	-0.0343643	0.0884878	0.929489	1.01741	no
B0454.5	B0454.5	B0454.5	II:3038853-3040801	A	D	OK	16.6353	10.8353	-0.428715	1.23358	0.217359	1.27794	no
B0454.6	B0454.6	B0454.6	II:3032774-3036117	A	D	OK	10.0612	9.29087	-0.0796519	0.261419	0.793769	1.04704	no
B0454.8	B0454.8	B0454.8	II:3040977-3044040	A	D	OK	1.23531	0.973035	-0.238654	0.499711	0.617279	1.10099	no
B0454.9	B0454.9	B0454.9	II:3052646-3054343	A	D	OK	36.016	20.0628	-0.585096	1.96677	0.0492098	1.07043	no
B0457.2	B0457.2	B0457.2	II:8924496-8926492	A	D	OK	65.0403	41.3325	-0.453357	1.58088	0.113905	1.22546	no
B0457.4	B0457.4	B0457.4	II:8910928-8911943	A	D	OK	0.137596	0.12196	-0.120629	0.14227	0.886867	1.02642	no
B0457.6	B0457.6	B0457.6	II:8922364-8924200	A	D	OK	56.1885	55.3639	-0.014785	0.047611	0.962026	1.01213	no
B0462.1	B0462.1	B0462.1	V:18324816-18328586	A	D	OK	0.575108	0.115934	-1.60154	2.59401	0.00948645	0.569395	no
B0462.4	B0462.4	B0462.4	V:18328906-18330972	A	D	OK	0.274401	0.262688	-0.0436218	0.0541295	0.956832	1.01237	no
B0464.2	B0464.2	B0464.2	III:9491540-9496947	A	D	OK	72.7778	48.7769	-0.400155	1.39818	0.162058	1.2575	no
B0464.6	B0464.6	B0464.6	III:9463021-9466963	A	D	OK	25.2352	16.03	-0.453775	1.6409	0.100817	1.20959	no
B0464.9	B0464.9	B0464.9	III:9463021-9466963	A	D	OK	19.6541	14.5827	-0.298445	0.981974	0.326113	1.248	no
B0478.3	B0478.3	B0478.3	IV:6963858-6964546	A	D	OK	11.368	15.8461	0.332118	-0.876733	0.380631	1.21982	no
B0491.1	B0491.1	B0491.1	II:11348339-11349856	A	D	OK	19.0156	21.2143	0.109413	-0.37016	0.711264	1.06896	no
B0491.3	B0491.3	B0491.3	II:11338360-11339509	A	D	OK	0.419449	0.165824	-0.928014	1.39938	0.161699	1.25766	no
B0491.4	B0491.4	B0491.4	II:11340043-11343440	A	D	OK	7.58738	4.37056	-0.551594	1.66206	0.096501	1.20165	no
B0491.5	B0491.5	B0491.5	II:11343631-11345653	A	D	OK	193.049	136.823	-0.344255	1.19351	0.232669	1.27708	no
B0491.6	B0491.6	B0491.6	II:11345868-11347867	A	D	OK	27.764	28.6259	0.0305721	-0.109659	0.91268	1.02148	no
B0491.7	B0491.7	B0491.7	II:11350101-11351134	A	D	OK	40.5635	23.3809	-0.550951	1.77019	0.0766959	1.16491	no
B0495.5	B0495.5	B0495.5	II:7695862-7698424	A	D	OK	20.2991	12.96	-0.44871	1.61499	0.106314	1.218	no
B0495.6	B0495.6	B0495.6	II:7698592-7698950	A	D	OK	52.7146	27.2254	-0.660743	1.71557	0.086241	1.18095	no
B0495.7	B0495.7	B0495.7	II:7699170-7705150	A	D	OK	70.3368	59.1722	-0.172843	0.65044	0.515408	1.14794	no
B0495.8	B0495.8	B0495.8	II:7705516-7707398	A	D	OK	70.5839	46.7342	-0.412328	1.44588	0.14821	1.25696	no
B0495.9	B0495.9	B0495.9	II:7707503-7708630	A	D	OK	40.6	31.2775	-0.26087	0.870272	0.384152	1.21766	no
B0496.1	B0496.1	B0496.1	IV:7446373-7447403	A	D	OK	0.125865	0.375114	1.09202	-1.42427	0.154367	1.26196	no
B0496.2	B0496.2	B0496.2	IV:7447962-7451429	A	D	OK	0.143593	0.196525	0.313808	-0.429575	0.667505	1.08332	no
B0496.3	B0496.3	B0496.3	IV:7431331-7444632	A	D	OK	77.7211	57.3041	-0.304756	1.53689	0.12432	1.23385	no
B0496.4	B0496.4	B0496.4	IV:7424483-7425253	A	D	OK	1.75009	1.4134	-0.213668	0.437559	0.661706	1.08494	no
B0496.5	B0496.5	B0496.5	IV:7421196-7422498	A	D	OK	4.35158	2.53935	-0.538629	1.3533	0.17596	1.26446	no
B0496.6	B0496.6	B0496.6	IV:7419135-7419955	A	D	OK	0.548499	0.32259	-0.530803	0.814397	0.415418	1.19971	no
B0496.7	B0496.7	B0496.7	IV:7444642-7445331	A	D	OK	41.0485	36.7212	-0.111399	0.342378	0.732066	1.06302	no
B0507.1	B0507.1	B0507.1	V:8776459-8779097	A	D	OK	9.62638	6.61272	-0.375512	1.13492	0.25641	1.27062	no
B0507.10	B0507.10	B0507.10	V:8758819-8760295	A	D	OK	28.7262	27.0161	-0.0613788	0.212569	0.831663	1.03793	no
B0507.2	B0507.2	B0507.2	V:8774135-8776285	A	D	OK	58.4226	44.1478	-0.28016	0.995652	0.319419	1.25094	no
B0507.3	B0507.3	B0507.3	V:8768712-8770680	A	D	OK	13.3128	9.0154	-0.38979	1.38001	0.167583	1.26131	no
B0507.4	B0507.4	B0507.4	V:8754774-8755564	A	D	OK	0.493485	0.301728	-0.491965	0.754532	0.45053	1.18351	no
B0507.5	B0507.5	B0507.5	V:8753499-8754678	A	D	OK	0.140624	0.145931	0.0370481	-0.0446052	0.964422	1.01175	no
B0507.6	B0507.6	B0507.6	V:8745966-8752871	A	D	OK	2.21945	1.75567	-0.234409	0.613378	0.539626	1.13496	no
B0507.7	B0507.7	B0507.7	V:8755701-8758136	A	D	OK	0.972681	0.811823	-0.180774	0.379016	0.704676	1.07104	no
B0507.8	B0507.8	B0507.8	V:8760490-8762556	A	D	OK	15.9556	11.4569	-0.331215	1.01879	0.308304	1.25532	no
B0507.9	B0507.9	B0507.9	V:8764756-8765842	A	D	OK	0.780279	0.70585	-0.100248	0.19052	0.848901	1.03384	no
B0511.11	B0511.11	B0511.11	I:10648592-10650161	A	D	OK	6.71989	2.64767	-0.931394	2.47028	0.0135006	0.671228	no
B0511.12	B0511.12	B0511.12	I:10654295-10661589	A	D	OK	20.4535	16.0905	-0.239928	0.899079	0.368611	1.22628	no
B0511.13	B0511.13	B0511.13	I:10633505-10636004	A	D	OK	15.2974	10.6303	-0.363969	1.16274	0.244936	1.27529	no
B0511.14	B0511.14	B0511.14	I:10662513-10666864	A	D	OK	5.67856	3.95871	-0.360778	1.22698	0.219831	1.27752	no
B0511.2	B0511.2	B0511.2	I:10651016-10652949	A	D	OK	1.23885	1.23368	-0.00418341	0.00910615	0.992734	1.00562	no
B0511.5	B0511.5	B0511.5	I:10630090-10631544	A	D	OK	12.1367	7.84815	-0.435958	1.19725	0.231211	1.27734	no
B0511.7	B0511.7	B0511.7	I:10631732-10633137	A	D	OK	25.3702	17.0272	-0.398765	1.31963	0.186958	1.26934	no
B0513.2	B0513.2	B0513.2	IV:13882701-13884117	A	D	OK	38.8962	23.8069	-0.49092	1.52103	0.128252	1.23851	no
B0513.4	B0513.4	B0513.4	IV:13880105-13881494	A	D	OK	7.03338	6.2448	-0.118918	0.277804	0.781163	1.05027	no
B0513.5	B0513.5	B0513.5	IV:13868540-13876583	A	D	OK	68.1496	54.8305	-0.217459	0.818761	0.412923	1.20183	no
B0513.6	B0513.6	B0513.6	IV:13854322-13857319	A	D	OK	0.0774778	0.0684569	-0.123787	0.167568	0.866923	1.02972	no
B0513.9	B0513.9	B0513.9	IV:13860340-13865262	A	D	OK	74.2014	78.869	0.0610044	-0.217381	0.827911	1.0389	no
B0524.1	B0524.1	B0524.1	III:1905955-1910546	A	D	OK	5.7457	4.62821	-0.216282	0.633122	0.526654	1.14163	no
B0524.2	B0524.2	B0524.2	III:1894090-1899845	A	D	OK	0.0704746	0.033271	-0.750567	0.714539	0.474894	1.1704	no
B0524.3	B0524.3	B0524.3	III:1888156-1889680	A	D	NOTEST	0.0299639	0.0460537	0.429814	-0.412952	0.679642	1	no
B0524.4	B0524.4	B0524.4	III:1883595-1886207	A	D	OK	0.0506951	0.0273465	-0.61724	0.679671	0.496713	1.15725	no
B0524.5	B0524.5	B0524.5	III:1891266-1893831	A	D	OK	0.414058	0.143431	-1.06015	1.37661	0.168632	1.26166	no
B0524.6	B0524.6	B0524.6	III:1902181-1905624	A	D	OK	15.3865	9.7223	-0.459069	1.41164	0.158056	1.26519	no
B0524.7	B0524.7	B0524.7	III:1911061-1917217	A	D	OK	6.76822	4.76978	-0.349938	1.05456	0.291628	1.2636	no
B0545.3	B0545.3	B0545.3	IV:86889-89241	A	D	OK	0.691448	0.54937	-0.230016	0.403799	0.68636	1.07688	no
B0546.2	B0546.2	B0546.2	IV:3369190-3378128	A	D	OK	40.9823	47.2564	0.142449	-0.528005	0.597496	1.10843	no
B0546.3	B0546.3	B0546.3	IV:3378593-3382108	A	D	OK	35.1525	41.5835	0.168008	-0.605626	0.544763	1.13331	no
B0546.4	B0546.4	B0546.4	IV:3382944-3384144	A	D	OK	54.2628	60.2026	0.103878	-0.37187	0.70999	1.06951	no
B0546.5	B0546.5	B0546.5	IV:3388072-3390084	A	D	OK	0.563277	0.377801	-0.399404	0.724826	0.468559	1.17456	no
B0547.2	B0547.2	B0547.2	IV:5645815-5646218	A	D	NOTEST	0	0	0	0	1	1	no
B0554.1	B0554.1	B0554.1	V:437404-440852	A	D	OK	0.0946696	0.415777	1.47976	-2.69828	0.00696983	0.493249	no
B0554.2	B0554.2	B0554.2	V:434596-436555	A	D	OK	0.0784123	0	-1.79769e+308	-1.79769e+308	0.0625548	1.12455	no
B0554.3	B0554.3	B0554.3	V:433976-434230	A	D	NOTEST	0	0	0	0	1	1	no
B0554.4	B0554.4	B0554.4	V:430440-433403	A	D	OK	0.0607433	0.0157666	-1.34876	1.06568	0.28657	1.26374	no
B0554.5	B0554.5	B0554.5	V:424268-426389	A	D	OK	1.20544	1.11723	-0.0759955	0.165496	0.868553	1.02945	no
B0554.7	B0554.7	B0554.7	V:437404-440852	A	D	OK	0.84972	0.865129	0.0179711	-0.0366351	0.970776	1.01001	no
B0563.1	B0563.1	B0563.1	X:9171495-9172138	A	D	OK	0.64146	0.657843	0.0252193	-0.043411	0.965374	1.01147	no
B0563.5	B0563.5	B0563.5	X:9146107-9147412	A	D	OK	2.68578	2.90599	0.0788013	-0.15509	0.87675	1.02845	no
B0563.6	B0563.6	B0563.6	X:9137860-9145590	A	D	OK	13.2472	9.38844	-0.344305	1.25569	0.209229	1.27627	no
B0563.8	B0563.8	B0563.8	X:9173618-9174424	A	D	OK	0.486679	0.730416	0.406011	-0.520296	0.602857	1.10593	no
B0563.9	B0563.9	B0563.9	X:9168487-9168956	A	D	OK	2.1313	0.821668	-0.953149	1.40204	0.160903	1.25727	no
B0564.11	B0564.11	B0564.11	IV:13105305-13106880	A	D	OK	12.9804	10.6342	-0.199369	0.639322	0.522613	1.14363	no
B0564.2	B0564.2	B0564.2	IV:13107627-13109768	A	D	OK	8.96289	5.57218	-0.475306	1.175	0.239994	1.27664	no
B0564.3	B0564.3	B0564.3	IV:13107627-13109768	A	D	OK	21.3213	24.7544	0.149293	-0.513459	0.60763	1.10487	no
B0564.4	B0564.4	B0564.4	IV:13111021-13113051	A	D	OK	5.63119	4.88301	-0.142557	0.404021	0.686197	1.077	no
B0564.6	B0564.6	B0564.6	IV:13129620-13133199	A	D	OK	15.1398	13.8955	-0.0857649	0.286686	0.774353	1.05124	no
B0564.7	B0564.7	B0564.7	IV:13100681-13104592	A	D	OK	25.0715	16.1278	-0.441188	1.56643	0.117247	1.23117	no
B0564.9	B0564.9	B0564.9	IV:13135212-13138791	A	D	OK	12.2311	11.3004	-0.0791446	0.257285	0.796959	1.0461	no
BE0003N10.1	BE0003N10.1	BE0003N10.1	III:1037496-1046036	A	D	OK	8.21421	4.29046	-0.649473	2.06078	0.0393243	0.998892	no
BE0003N10.2	BE0003N10.2	BE0003N10.2	III:1031336-1037200	A	D	OK	15.7071	11.9886	-0.270155	0.911091	0.362248	1.22867	no
BE0003N10.3	BE0003N10.3	BE0003N10.3	III:1046556-1059998	A	D	OK	7.75725	6.09485	-0.241184	0.778204	0.436449	1.18995	no
BE10.1	BE10.1	BE10.1	III:12785033-12793008	A	D	OK	0.114779	0.102616	-0.11201	0.136441	0.891472	1.02559	no
BE10.2	BE10.2	BE10.2	III:12793304-12798037	A	D	OK	35.1894	20.6553	-0.532771	1.57939	0.114246	1.22504	no
BE10.3	BE10.3	BE10.3	III:12807970-12812503	A	D	OK	0.231078	0.207378	-0.108213	0.183331	0.854538	1.03235	no
BE10.4	BE10.4	BE10.4	III:12813420-12816678	A	D	OK	2.85843	2.51413	-0.128343	0.308303	0.757852	1.05609	no
BE10.5	BE10.5	BE10.5	III:12806106-12806682	A	D	OK	0.129733	0.0811371	-0.469341	0.36187	0.717449	1.0669	no
Beta-mannosyltransferase	Beta-mannosyltransferase	Beta-mannosyltransferase	III:6460061-6462147	A	D	OK	22.0126	16.5342	-0.286182	0.981943	0.326128	1.24797	no
Brachyury	Brachyury	Brachyury	III:10347465-10349631	A	D	OK	1.00001	1.18112	0.166458	-0.414018	0.678861	1.07961	no
Bromodomain	Bromodomain	Bromodomain	I:7224731-7227750	A	D	OK	53.8227	35.9473	-0.403642	1.40874	0.158911	1.25723	no
C01A2.1	C01A2.1	C01A2.1	I:13408782-13411437	A	D	OK	2.28767	2.12958	-0.0716115	0.187315	0.851413	1.033	no
C01A2.2	C01A2.2	C01A2.2	I:13397255-13398466	A	D	OK	39.345	30.5992	-0.251394	0.756914	0.449101	1.18368	no
C01A2.3	C01A2.3	C01A2.3	I:13387804-13391436	A	D	OK	29.1312	18.5011	-0.453978	1.58861	0.112148	1.224	no
C01A2.4	C01A2.4	C01A2.4	I:13392103-13393963	A	D	OK	148.058	128.917	-0.138431	0.495705	0.620103	1.09998	no
C01A2.5	C01A2.5	C01A2.5	I:13384737-13387070	A	D	OK	58.1363	49.9579	-0.151608	0.540172	0.589079	1.11238	no
C01A2.6	C01A2.6	C01A2.6	I:13383146-13384281	A	D	OK	0.329875	0.213994	-0.432763	0.621836	0.53405	1.13759	no
C01B10.10	C01B10.10	C01B10.10	IV:6624354-6627976	A	D	OK	14.2237	9.15891	-0.440179	1.49651	0.13452	1.24386	no
C01B10.11	C01B10.11	C01B10.11	IV:6657981-6660381	A	D	OK	169.651	112.329	-0.412318	1.29026	0.19696	1.27096	no
C01B10.3	C01B10.3	C01B10.3	IV:6619521-6621336	A	D	OK	44.6933	57.2756	0.248051	-0.874891	0.381633	1.21861	no
C01B10.4	C01B10.4	C01B10.4	IV:6628361-6631729	A	D	OK	9.13196	5.73067	-0.465947	1.46703	0.142367	1.25232	no
C01B10.6	C01B10.6	C01B10.6	IV:6640144-6645336	A	D	OK	102.138	66.1774	-0.433983	1.97358	0.0484296	1.06489	no
C01B10.7	C01B10.7	C01B10.7	IV:6638297-6639248	A	D	OK	8.87952	6.67456	-0.285445	0.673163	0.500844	1.15595	no
C01B10.8	C01B10.8	C01B10.8	IV:6635022-6638134	A	D	OK	30.2819	18.1684	-0.510865	1.8677	0.0618038	1.12322	no
C01B10.9	C01B10.9	C01B10.9	IV:6632205-6634956	A	D	OK	36.7895	28.0085	-0.272705	0.996957	0.318786	1.25096	no
C01B12.2	C01B12.2	C01B12.2	II:19537-22158	A	D	OK	46.7882	41.9457	-0.109254	0.392151	0.694946	1.07392	no
C01B12.3	C01B12.3	C01B12.3	II:12984-15998	A	D	OK	17.2833	12.4881	-0.324961	1.11834	0.263422	1.27102	no
C01B12.4	C01B12.4	C01B12.4	II:6663-9233	A	D	OK	4.54722	2.556	-0.576073	1.47681	0.139726	1.24947	no
C01B12.5	C01B12.5	C01B12.5	II:9807-11826	A	D	OK	4.0953	2.92206	-0.337551	0.942337	0.34602	1.2377	no
C01B12.7	C01B12.7	C01B12.7	II:25516-28418	A	D	OK	66.2053	38.2949	-0.547444	1.91429	0.0555834	1.09704	no
C01B12.8	C01B12.8	C01B12.8	II:23328-25381	A	D	OK	11.1278	8.72389	-0.243385	0.6094	0.542259	1.13392	no
C01B12.9	C01B12.9	C01B12.9	II:5128-5483	A	D	OK	5.32305	5.17031	-0.0291136	0.0641143	0.948879	1.01365	no
C01B4.6	C01B4.6	C01B4.6	V:2500878-2502254	A	D	OK	1.75883	1.62981	-0.0761874	0.170723	0.864442	1.0304	no
C01B4.7	C01B4.7	C01B4.7	V:2494062-2498829	A	D	OK	6.05684	7.03604	0.149856	-0.432459	0.665408	1.0839	no
C01B4.8	C01B4.8	C01B4.8	V:2490339-2492529	A	D	OK	2.8398	3.39526	0.178646	-0.448107	0.654076	1.08728	no
C01B4.9	C01B4.9	C01B4.9	V:2482831-2487613	A	D	OK	4.50812	6.16624	0.31321	-0.899233	0.368528	1.22623	no
C01B7.1	C01B7.1	C01B7.1	V:8786354-8795371	A	D	OK	51.8526	44.2489	-0.158574	0.585187	0.558422	1.12658	no
C01B7.3	C01B7.3	C01B7.3	V:8783225-8783969	A	D	OK	0.252942	0.0946575	-0.982897	0.95564	0.339254	1.24173	no
C01B7.5	C01B7.5	C01B7.5	V:8799954-8800800	A	D	OK	0.969264	0.954993	-0.0148326	0.0243588	0.980566	1.00807	no
C01B7.7	C01B7.7	C01B7.7	V:8821669-8822362	A	D	OK	2.34648	4.02756	0.540244	-1.21014	0.226224	1.27691	no
C01B9.1	C01B9.1	C01B9.1	II:13771476-13778917	A	D	OK	2.75226	1.75333	-0.450905	1.39644	0.162581	1.25755	no
C01C10.2	C01C10.2	C01C10.2	X:7433588-7437899	A	D	OK	39.2525	34.0161	-0.14318	0.625688	0.53152	1.13919	no
C01C4.2	C01C4.2	C01C4.2	X:3715083-3717888	A	D	OK	0.813568	0.635812	-0.246527	0.460984	0.64481	1.09059	no
C01C4.3	C01C4.3	C01C4.3	X:3706728-3713313	A	D	OK	48.8495	42.9116	-0.129601	0.607201	0.543718	1.13355	no
C01F1.1	C01F1.1	C01F1.1	II:4301599-4305270	A	D	OK	97.6253	75.5719	-0.256052	0.878575	0.379632	1.22008	no
C01F1.2	C01F1.2	C01F1.2	II:4299650-4300792	A	D	OK	66.9145	40.237	-0.508629	1.73354	0.0829991	1.17643	no
C01F1.3	C01F1.3	C01F1.3	II:4295091-4298999	A	D	OK	121.423	81.8465	-0.394435	1.75311	0.0795835	1.16559	no
C01F1.4	C01F1.4	C01F1.4	II:4276206-4279119	A	D	OK	7.35435	5.92485	-0.216137	0.59016	0.555083	1.12841	no
C01F1.5	C01F1.5	C01F1.5	II:4279781-4281821	A	D	OK	34.7755	19.7567	-0.565419	1.61758	0.105753	1.21757	no
C01F1.6	C01F1.6	C01F1.6	II:4282582-4288203	A	D	OK	40.3274	27.2039	-0.393671	1.40531	0.159929	1.2572	no
C01F4.2	C01F4.2	C01F4.2	I:4848989-4867826	A	D	OK	13.1094	13.6638	0.0414132	-0.153885	0.8777	1.02808	no
C01F6.1	C01F6.1	C01F6.1	IV:9096821-9101540	A	D	OK	18.0367	15.956	-0.122573	0.43333	0.664775	1.08398	no
C01F6.2	C01F6.2	C01F6.2	IV:9096821-9101540	A	D	OK	0.778233	0.647355	-0.184132	0.375532	0.707265	1.07047	no
C01F6.9	C01F6.9	C01F6.9	IV:9095733-9096209	A	D	OK	149.662	87.7232	-0.534196	1.60673	0.108115	1.22226	no
C01G10.1	C01G10.1	C01G10.1	V:15100139-15104195	A	D	OK	0.122303	0.0802537	-0.421312	0.699375	0.484318	1.16496	no
C01G10.10	C01G10.10	C01G10.10	V:15079971-15082285	A	D	OK	9.55934	8.92313	-0.0688722	0.208847	0.834568	1.03721	no
C01G10.14	C01G10.14	C01G10.14	V:15104529-15105712	A	D	NOTEST	0	0	0	0	1	1	no
C01G10.15	C01G10.15	C01G10.15	V:15085550-15087102	A	D	OK	17.2884	29.3258	0.528431	-1.36543	0.172117	1.26245	no
C01G10.16	C01G10.16	C01G10.16	V:15093015-15094124	A	D	OK	1.72241	2.15363	0.223432	-0.377817	0.705566	1.07086	no
C01G10.17	C01G10.17	C01G10.17	V:15090593-15090868	A	D	OK	11.4239	9.37294	-0.197881	0.441503	0.658849	1.08575	no
C01G10.4	C01G10.4	C01G10.4	V:15089560-15089827	A	D	OK	98.801	105.149	0.0622692	-0.168721	0.866016	1.02992	no
C01G10.5	C01G10.5	C01G10.5	V:15088232-15089305	A	D	OK	1.89262	4.16318	0.788314	-1.45116	0.146736	1.25555	no
C01G10.6	C01G10.6	C01G10.6	V:15087460-15088103	A	D	OK	31.6327	34.5553	0.0883668	-0.244599	0.806767	1.0436	no
C01G10.7	C01G10.7	C01G10.7	V:15085550-15087102	A	D	OK	17.9125	11.0737	-0.480923	1.57	0.116415	1.23058	no
C01G10.8	C01G10.8	C01G10.8	V:15082569-15085191	A	D	OK	201.983	151.33	-0.288723	1.03835	0.299105	1.26	no
C01G10.9	C01G10.9	C01G10.9	V:15082569-15085191	A	D	OK	16.6379	12.8983	-0.254587	0.838883	0.401535	1.20773	no
C01G12.1	C01G12.1	C01G12.1	II:14573510-14576413	A	D	OK	41.734	28.458	-0.382888	1.29987	0.193645	1.27085	no
C01G12.13	C01G12.13	C01G12.13	II:14576852-14577924	A	D	OK	0.136962	0.08125	-0.522176	0.554979	0.578909	1.1165	no
C01G12.3	C01G12.3	C01G12.3	II:14581400-14582178	A	D	OK	0.416525	0.186491	-0.803563	1.10856	0.267619	1.2694	no
C01G12.5	C01G12.5	C01G12.5	II:14586422-14587403	A	D	OK	5.7689	7.91764	0.316611	-0.823614	0.410159	1.20348	no
C01G12.7	C01G12.7	C01G12.7	II:14588539-14591789	A	D	OK	10.0246	8.72354	-0.139017	0.468804	0.63921	1.09203	no
C01G12.8	C01G12.8	C01G12.8	II:14593419-14597513	A	D	OK	0.0602374	0.187586	1.13594	-1.81715	0.069194	1.14761	no
C01G12.9	C01G12.9	C01G12.9	II:14579203-14579920	A	D	NOTEST	0	0.0354961	1.79769e+308	1.79769e+308	0.158655	1	no
C01G5.3	C01G5.3	C01G5.3	IV:6536218-6538984	A	D	OK	2.03074	1.74153	-0.15364	0.370043	0.71135	1.06878	no
C01G5.4	C01G5.4	C01G5.4	IV:6531762-6535622	A	D	OK	0.037396	0.0349359	-0.0680488	0.0885189	0.929464	1.01743	no
C01G5.5	C01G5.5	C01G5.5	IV:6524623-6526392	A	D	OK	12.5359	8.021	-0.446537	1.32385	0.185553	1.26885	no
C01G5.6	C01G5.6	C01G5.6	IV:6522857-6524443	A	D	OK	39.7896	26.9354	-0.390166	1.35717	0.174726	1.26489	no
C01G5.7	C01G5.7	C01G5.7	IV:6518157-6519018	A	D	OK	2.11141	1.85793	-0.127897	0.249762	0.802771	1.04477	no
C01G5.8	C01G5.8	C01G5.8	IV:6548897-6555874	A	D	OK	7.99972	6.21972	-0.251681	0.823802	0.410052	1.20349	no
C01G5.9	C01G5.9	C01G5.9	IV:6519958-6522202	A	D	OK	1.12067	0.496232	-0.814639	1.4447	0.148542	1.25753	no
C01G6.2	C01G6.2	C01G6.2	II:9267273-9268218	A	D	OK	0.14567	0.155619	0.0660641	-0.0819009	0.934726	1.01615	no
C01G6.3	C01G6.3	C01G6.3	II:9269808-9271182	A	D	OK	1.4424	0.849976	-0.528857	1.13614	0.255897	1.27084	no
C01G6.4	C01G6.4	C01G6.4	II:9271213-9272957	A	D	OK	43.6179	49.4295	0.12508	-0.436794	0.662261	1.08489	no
C01G6.5	C01G6.5	C01G6.5	II:9274883-9280013	A	D	OK	101.491	96.532	-0.0500982	0.180068	0.857099	1.03197	no
C01G6.7	C01G6.7	C01G6.7	II:9291931-9293952	A	D	OK	132.172	130.895	-0.0097134	0.0366268	0.970783	1.01001	no
C01G6.9	C01G6.9	C01G6.9	II:9294019-9295668	A	D	OK	1.89567	1.15962	-0.491481	1.01182	0.311622	1.25419	no
C01G8.1	C01G8.1	C01G8.1	I:5272848-5274325	A	D	OK	1.35101	1.76225	0.265736	-0.582818	0.560016	1.12546	no
C01G8.6	C01G8.6	C01G8.6	I:5298780-5300334	A	D	OK	4.33818	5.10337	0.162446	-0.442898	0.657839	1.08592	no
C01H6.2	C01H6.2	C01H6.2	I:7204571-7207715	A	D	OK	10.339	9.09965	-0.127687	0.431108	0.66639	1.08379	no
C01H6.3	C01H6.3	C01H6.3	I:7208286-7209684	A	D	OK	7.49947	4.76449	-0.453641	1.13685	0.2556	1.27109	no
C01H6.4	C01H6.4	C01H6.4	I:7210540-7212606	A	D	OK	13.0326	8.48586	-0.429049	1.39177	0.163993	1.2601	no
C01H6.6	C01H6.6	C01H6.6	I:7222463-7224133	A	D	OK	6.19909	3.49138	-0.574106	1.58964	0.111917	1.22367	no
C01H6.8	C01H6.8	C01H6.8	I:7227958-7229275	A	D	OK	32.0046	23.6777	-0.301343	0.966708	0.33369	1.24484	no
C01H6.9	C01H6.9	C01H6.9	I:7229433-7233118	A	D	OK	8.57494	5.44802	-0.453592	1.47532	0.140126	1.24988	no
C02A12.8	C02A12.8	C02A12.8	V:3471866-3474947	A	D	OK	0.0299905	0.0127005	-0.859236	0.679286	0.496957	1.15717	no
C02B10.1	C02B10.1	C02B10.1	IV:5083319-5088854	A	D	OK	90.5062	89.0956	-0.0157074	0.0579484	0.95379	1.01294	no
C02B10.2	C02B10.2	C02B10.2	IV:5090279-5091023	A	D	OK	20.2191	17.3035	-0.15572	0.45069	0.652213	1.08788	no
C02B10.3	C02B10.3	C02B10.3	IV:5092804-5103271	A	D	OK	121.31	96.6699	-0.227048	0.819948	0.412246	1.20226	no
C02B10.4	C02B10.4	C02B10.4	IV:5091573-5092788	A	D	OK	83.3282	58.9927	-0.345373	1.15748	0.247078	1.27439	no
C02B10.5	C02B10.5	C02B10.5	IV:5083319-5088854	A	D	OK	29.5136	23.0272	-0.248177	0.909217	0.363236	1.22878	no
C02B10.6	C02B10.6	C02B10.6	IV:5070920-5072219	A	D	OK	0.0879966	0.0641151	-0.316618	0.365702	0.714587	1.06775	no
C02B4.3	C02B4.3	C02B4.3	X:12657326-12662826	A	D	OK	5.16582	4.46029	-0.146851	0.332674	0.73938	1.06094	no
C02B8.1	C02B8.1	C02B8.1	X:8147650-8148529	A	D	OK	1.64155	0.802221	-0.716013	1.35731	0.174682	1.26508	no
C02B8.2	C02B8.2	C02B8.2	X:8144373-8144968	A	D	NOTEST	0.103931	0.0283736	-1.29827	0.881999	0.377777	1	no
C02B8.3	C02B8.3	C02B8.3	X:8139462-8140172	A	D	OK	34.819	24.8527	-0.337199	1.09552	0.27329	1.26752	no
C02B8.5	C02B8.5	C02B8.5	X:8120573-8125697	A	D	OK	4.30681	3.47344	-0.215053	0.573304	0.566439	1.12238	no
C02B8.6	C02B8.6	C02B8.6	X:8133115-8136269	A	D	OK	10.5672	7.31948	-0.367211	1.18721	0.235145	1.27773	no
C02B8.7	C02B8.7	C02B8.7	X:8137661-8137820	A	D	NOTEST	0.157071	0	-1.79769e+308	-1.79769e+308	0.23975	1	no
C02C2.4	C02C2.4	C02C2.4	III:7862567-7864995	A	D	OK	8.9637	5.96005	-0.408103	1.275	0.202309	1.27387	no
C02C2.5	C02C2.5	C02C2.5	III:7877173-7878767	A	D	OK	18.4205	9.74278	-0.636939	2.06043	0.0393577	0.99812	no
C02C6.2	C02C6.2	C02C6.2	X:15537581-15546580	A	D	OK	47.1976	49.6828	0.0513172	-0.255358	0.798447	1.04591	no
C02C6.3	C02C6.3	C02C6.3	X:15546727-15552153	A	D	OK	89.3284	69.1878	-0.255494	1.20786	0.227099	1.27705	no
C02D4.1	C02D4.1	C02D4.1	X:15284630-15285573	A	D	OK	4.23964	2.25089	-0.633154	1.46883	0.14188	1.25195	no
C02D5.1	C02D5.1	C02D5.1	III:8561093-8562881	A	D	OK	15.2676	8.04516	-0.64066	1.69737	0.0896271	1.18679	no
C02D5.2	C02D5.2	C02D5.2	III:8557243-8559103	A	D	OK	53.0554	38.5372	-0.319712	1.34459	0.178759	1.26564	no
C02D5.3	C02D5.3	C02D5.3	III:8552495-8555590	A	D	OK	222.117	178.242	-0.220062	0.877788	0.380059	1.22002	no
C02E11.1	C02E11.1	C02E11.1	V:1042521-1048412	A	D	OK	73.8041	40.7068	-0.59502	2.3717	0.0177063	0.75135	no
C02E7.1	C02E7.1	C02E7.1	V:4934551-4938899	A	D	OK	1.12001	2.24855	0.696952	-1.66195	0.0965228	1.20151	no
C02E7.10	C02E7.10	C02E7.10	V:4930630-4932841	A	D	OK	0.310482	1.62233	1.65349	-2.81614	0.00486041	0.407129	no
C02E7.6	C02E7.6	C02E7.6	V:4919020-4919396	A	D	OK	463.694	165.091	-1.03273	2.34234	0.0191633	0.781086	no
C02E7.7	C02E7.7	C02E7.7	V:4917967-4918399	A	D	OK	0.44386	0.530683	0.178657	-0.215549	0.829339	1.03863	no
C02E7.8	C02E7.8	C02E7.8	V:4920155-4920604	A	D	OK	0.591052	0.321704	-0.608272	0.708025	0.47893	1.16838	no
C02F12.3	C02F12.3	C02F12.3	X:3668082-3668929	A	D	OK	196.602	157.32	-0.2229	0.788038	0.430675	1.19214	no
C02F12.5	C02F12.5	C02F12.5	X:3670426-3673675	A	D	OK	2.76564	1.78119	-0.439986	0.997153	0.31869	1.25113	no
C02F12.8	C02F12.8	C02F12.8	X:3690153-3693225	A	D	OK	7.34929	5.18588	-0.348664	1.09859	0.271946	1.26849	no
C02F12.9	C02F12.9	C02F12.9	X:3696889-3699736	A	D	OK	0.389018	0.189557	-0.718934	0.853771	0.393232	1.21199	no
C02F4.3	C02F4.3	C02F4.3	IV:10502438-10504009	A	D	OK	0.469682	0.249846	-0.63121	0.876576	0.380717	1.21963	no
C02F4.4	C02F4.4	C02F4.4	IV:10513955-10515093	A	D	OK	57.3812	24.8823	-0.835562	2.11033	0.03483	0.967077	no
C02F4.5	C02F4.5	C02F4.5	IV:10523406-10524117	A	D	OK	0.412436	0.303528	-0.306608	0.307655	0.758345	1.05607	no
C02F5.10	C02F5.10	C02F5.10	III:8248710-8249392	A	D	OK	2.97541	2.94819	-0.0091898	0.0181228	0.985541	1.0072	no
C02F5.12	C02F5.12	C02F5.12	III:8240863-8242923	A	D	OK	36.1636	39.2693	0.0823904	-0.293886	0.768845	1.05284	no
C02F5.13	C02F5.13	C02F5.13	III:8247270-8248573	A	D	OK	18.608	14.1	-0.277414	0.810136	0.417862	1.19818	no
C02F5.14	C02F5.14	C02F5.14	III:8226397-8235564	A	D	OK	39.8201	29.2695	-0.307827	0.959749	0.337182	1.24313	no
C02F5.2	C02F5.2	C02F5.2	III:8249556-8249907	A	D	OK	0.221195	0.354793	0.472492	-0.479717	0.631429	1.09544	no
C02F5.3	C02F5.3	C02F5.3	III:8245810-8247168	A	D	OK	133.969	113.907	-0.162225	0.588408	0.556259	1.12812	no
C02F5.4	C02F5.4	C02F5.4	III:8244362-8245653	A	D	OK	26.606	20.2586	-0.272559	0.925319	0.3548	1.23238	no
C02F5.5	C02F5.5	C02F5.5	III:8236131-8236777	A	D	OK	6.85627	6.77248	-0.0122976	0.0285085	0.977257	1.00862	no
C02F5.6	C02F5.6	C02F5.6	III:8226397-8235564	A	D	OK	15.1694	12.2976	-0.209874	0.723764	0.469211	1.17396	no
C02F5.7	C02F5.7	C02F5.7	III:8226397-8235564	A	D	OK	70.0732	73.5801	0.048834	-0.212952	0.831365	1.038	no
C02G6.3	C02G6.3	C02G6.3	V:5880942-5882261	A	D	OK	2.22146	1.55287	-0.358058	0.624308	0.532425	1.13865	no
C02H6.1	C02H6.1	C02H6.1	V:7388198-7389680	A	D	OK	0.198928	0.211654	0.0620107	-0.0890128	0.929072	1.01758	no
C02H7.1	C02H7.1	C02H7.1	X:763767-766712	A	D	OK	20.1327	13.363	-0.409858	1.41268	0.15775	1.2657	no
C02H7.2	C02H7.2	C02H7.2	X:732496-735671	A	D	OK	2.74527	2.6106	-0.0502976	0.121277	0.903472	1.02331	no
C03A3.1	C03A3.1	C03A3.1	X:11257285-11260150	A	D	OK	14.3088	9.08198	-0.454581	1.74722	0.0805987	1.16858	no
C03A3.2	C03A3.2	C03A3.2	X:11262770-11266237	A	D	OK	40.9225	27.5775	-0.394679	1.38777	0.165206	1.26093	no
C03A3.3	C03A3.3	C03A3.3	X:11267315-11268948	A	D	OK	2.9885	2.76337	-0.0783203	0.179978	0.85717	1.03194	no
C03A7.1	C03A7.1	C03A7.1	V:5185876-5190530	A	D	OK	0.703239	0.396751	-0.572388	1.31123	0.189779	1.27108	no
C03A7.12	C03A7.12	C03A7.12	V:5178191-5181268	A	D	OK	0.149864	0.148017	-0.0124034	0.0151676	0.987898	1.00664	no
C03A7.13	C03A7.13	C03A7.13	V:5190941-5192343	A	D	OK	0.275091	0.208251	-0.278357	0.405355	0.685216	1.0773	no
C03A7.2	C03A7.2	C03A7.2	V:5181723-5183529	A	D	OK	0.168056	0.0870487	-0.657832	0.803627	0.421613	1.19627	no
C03B1.1	C03B1.1	C03B1.1	X:6373603-6375547	A	D	OK	0.296245	0.164822	-0.586322	0.87348	0.382402	1.21854	no
C03B1.10	C03B1.10	C03B1.10	X:6357702-6357911	A	D	OK	1.0785	1.00629	-0.0692949	0.0874859	0.930285	1.01731	no
C03B1.13	C03B1.13	C03B1.13	X:6335297-6337711	A	D	OK	30.3376	22.1476	-0.314659	1.08718	0.276958	1.26799	no
C03B1.14	C03B1.14	C03B1.14	X:6359419-6360702	A	D	OK	8.61478	4.70569	-0.604707	1.66278	0.0963557	1.20148	no
C03B1.15	C03B1.15	C03B1.15	X:6351282-6351832	A	D	OK	1.87689	0.760895	-0.902879	1.54456	0.122452	1.23354	no
C03B1.2	C03B1.2	C03B1.2	X:6367569-6373113	A	D	OK	3.53982	2.88817	-0.203453	0.491444	0.623113	1.09874	no
C03B1.3	C03B1.3	C03B1.3	X:6365970-6366787	A	D	OK	0.696933	0.321647	-0.773233	0.971877	0.331112	1.24678	no
C03B1.5	C03B1.5	C03B1.5	X:6355540-6357645	A	D	OK	1.58096	1.57895	-0.0012679	0.00295931	0.997639	1.00446	no
C03B1.6	C03B1.6	C03B1.6	X:6350142-6351128	A	D	OK	0.261021	0.467271	0.582309	-0.749791	0.45338	1.18232	no
C03B1.7	C03B1.7	C03B1.7	X:6342111-6345601	A	D	OK	6.62784	3.89403	-0.531835	1.70486	0.0882209	1.18479	no
C03B1.9	C03B1.9	C03B1.9	X:6346197-6347069	A	D	OK	0.165089	0.0370695	-1.49369	1.22764	0.219581	1.27789	no
C03B8.1	C03B8.1	C03B8.1	III:7716694-7717228	A	D	OK	2.84005	2.72277	-0.0421696	0.0858085	0.931619	1.01664	no
C03B8.2	C03B8.2	C03B8.2	III:7716093-7716374	A	D	OK	3.42254	5.0351	0.38605	-0.665125	0.505971	1.15303	no
C03B8.3	C03B8.3	C03B8.3	III:7712379-7712874	A	D	OK	2.70268	2.49882	-0.0784244	0.16002	0.872866	1.02912	no
C03B8.5	C03B8.5	C03B8.5	III:7700265-7709400	A	D	OK	0	0.128569	1.79769e+308	1.79769e+308	0	0	yes
C03C10.2	C03C10.2	C03C10.2	III:4090813-4094895	A	D	OK	0.0333644	0.106613	1.16171	-1.04186	0.297479	1.26232	no
C03C10.4	C03C10.4	C03C10.4	III:4096017-4098101	A	D	OK	106.647	94.9955	-0.115696	0.401767	0.687855	1.07641	no
C03C10.5	C03C10.5	C03C10.5	III:4090264-4090531	A	D	OK	1.72353	0.794035	-0.775001	1.16348	0.244636	1.27549	no
C03C10.6	C03C10.6	C03C10.6	III:4078414-4082768	A	D	OK	26.0938	20.4487	-0.243777	0.886866	0.375151	1.22244	no
C03C10.7	C03C10.7	C03C10.7	III:4096017-4098101	A	D	OK	0.346619	0.539396	0.442225	-0.63669	0.524327	1.14292	no
C03C11.1	C03C11.1	C03C11.1	I:10014722-10015424	A	D	OK	2.31814	2.62954	0.126046	-0.26347	0.792188	1.0473	no
C03D6.1	C03D6.1	C03D6.1	I:9665242-9670703	A	D	OK	5.06623	8.25909	0.488719	-1.27594	0.201977	1.27405	no
C03D6.5	C03D6.5	C03D6.5	I:9658260-9660061	A	D	OK	2.03725	1.7072	-0.176747	0.396962	0.691396	1.07512	no
C03D6.6	C03D6.6	C03D6.6	I:9657114-9657817	A	D	OK	1.4799	1.18194	-0.224821	0.442852	0.657873	1.08591	no
C03E10.1	C03E10.1	C03E10.1	V:11290993-11292375	A	D	OK	0.0442469	0.0680485	0.430435	-0.352458	0.724495	1.06524	no
C03E10.3	C03E10.3	C03E10.3	V:11286811-11288290	A	D	OK	2.19354	1.90422	-0.141443	0.331236	0.740466	1.06066	no
C03E10.5	C03E10.5	C03E10.5	V:11274854-11277940	A	D	OK	0.183053	0.154218	-0.171409	0.278647	0.780516	1.05041	no
C03E10.6	C03E10.6	C03E10.6	V:11271155-11272223	A	D	NOTEST	0.0403807	0.0335593	-0.185039	0.130842	0.8959	1	no
C03F11.1	C03F11.1	C03F11.1	X:5390694-5394105	A	D	OK	4.52277	4.10123	-0.0978373	0.267908	0.78877	1.04811	no
C03F11.2	C03F11.2	C03F11.2	X:5394527-5396893	A	D	OK	4.93752	2.64498	-0.624201	1.48392	0.137829	1.24676	no
C03F11.4	C03F11.4	C03F11.4	X:5401449-5406408	A	D	OK	7.46212	5.07381	-0.385747	1.15505	0.24807	1.27464	no
C03G6.17	C03G6.17	C03G6.17	V:7379640-7380879	A	D	OK	20.0406	15.5314	-0.254895	0.776941	0.437193	1.18988	no
C03G6.5	C03G6.5	C03G6.5	V:7365063-7365734	A	D	OK	22.4076	15.5094	-0.367951	1.12889	0.258944	1.27109	no
C03G6.6	C03G6.6	C03G6.6	V:7357260-7358692	A	D	OK	0.0392177	0.0462584	0.165115	-0.130535	0.896143	1.02455	no
C03H12.1	C03H12.1	C03H12.1	X:15689377-15696278	A	D	OK	16.6154	10.657	-0.44411	1.6004	0.109509	1.22538	no
C03H5.2	C03H5.2	C03H5.2	II:388831-392721	A	D	OK	82.66	61.8277	-0.290385	0.984848	0.324699	1.24752	no
C03H5.3	C03H5.3	C03H5.3	II:386192-387846	A	D	OK	49.9858	34.6866	-0.365386	1.26666	0.205277	1.27395	no
C03H5.5	C03H5.5	C03H5.5	II:382271-385353	A	D	OK	11.5414	6.97822	-0.503149	1.64572	0.0998221	1.2077	no
C03H5.6	C03H5.6	C03H5.6	II:392812-399975	A	D	OK	27.5222	18.7747	-0.382485	1.34423	0.178874	1.26563	no
C03H5.7	C03H5.7	C03H5.7	II:380571-382176	A	D	OK	3.66284	3.33088	-0.0950022	0.230708	0.817541	1.04086	no
C04A11.1	C04A11.1	C04A11.1	X:13660438-13662883	A	D	OK	17.2593	15.3279	-0.118677	0.387498	0.698388	1.07247	no
C04A11.2	C04A11.2	C04A11.2	X:13665888-13668732	A	D	OK	2.61267	1.81151	-0.366211	0.925898	0.354499	1.23236	no
C04A11.5	C04A11.5	C04A11.5	X:13664515-13665050	A	D	OK	9.85176	19.2195	0.668274	-1.62821	0.10348	1.21257	no
C04A2.1	C04A2.1	C04A2.1	II:6847990-6851375	A	D	OK	17.2567	16.5999	-0.0388025	0.12724	0.89875	1.02436	no
C04B4.1	C04B4.1	C04B4.1	X:12280706-12282415	A	D	NOTEST	0.0329756	0.0172686	-0.646878	0.488994	0.624846	1	no
C04B4.2	C04B4.2	C04B4.2	X:12283242-12285123	A	D	OK	1.081	0.617912	-0.559294	1.17631	0.239469	1.27732	no
C04B4.4	C04B4.4	C04B4.4	X:12289900-12293189	A	D	OK	0.0487752	0.0711212	0.377163	-0.437375	0.661839	1.08487	no
C04B4.5	C04B4.5	C04B4.5	X:12287580-12288276	A	D	NOTEST	0	0	0	0	1	1	no
C04B4.6	C04B4.6	C04B4.6	X:12275095-12275599	A	D	NOTEST	0.105453	0	-1.79769e+308	-1.79769e+308	0.158655	1	no
C04C11.1	C04C11.1	C04C11.1	X:14020706-14022330	A	D	OK	5.23085	3.82386	-0.313313	0.854735	0.392698	1.21266	no
C04C11.2	C04C11.2	C04C11.2	X:14033714-14037368	A	D	OK	77.3253	49.3536	-0.449011	1.61642	0.106004	1.21763	no
C04C3.2	C04C3.2	C04C3.2	IV:3415679-3419231	A	D	OK	2.32623	1.5289	-0.419701	1.04081	0.297962	1.26198	no
C04C3.3	C04C3.3	C04C3.3	IV:3399666-3403893	A	D	OK	226.594	154.384	-0.383717	1.26629	0.205409	1.2739	no
C04C3.4	C04C3.4	C04C3.4	IV:3394362-3394642	A	D	OK	2.309	3.08026	0.288198	-0.468723	0.639268	1.09199	no
C04C3.6	C04C3.6	C04C3.6	IV:3419809-3422604	A	D	OK	1.83413	1.32311	-0.326584	0.698775	0.484693	1.16471	no
C04C3.7	C04C3.7	C04C3.7	IV:3432980-3433484	A	D	NOTEST	0.0430664	0.0796964	0.615482	-0.371149	0.710526	1	no
C04D8.1	C04D8.1	C04D8.1	III:8497540-8518794	A	D	OK	57.2698	47.5046	-0.186947	0.674094	0.500251	1.15629	no
C04E12.10	C04E12.10	C04E12.10	V:3377423-3381750	A	D	OK	0.0330716	0.0207177	-0.467687	0.436955	0.662144	1.08489	no
C04E12.11	C04E12.11	C04E12.11	V:3386316-3387982	A	D	OK	0.8251	0.270376	-1.11569	1.6784	0.0932685	1.19693	no
C04E12.12	C04E12.12	C04E12.12	V:3389155-3390778	A	D	OK	3.39357	1.43497	-0.860739	2.12164	0.0338677	0.958344	no
C04E12.2	C04E12.2	C04E12.2	V:3362609-3369664	A	D	OK	1.96181	2.55968	0.266014	-0.572521	0.566969	1.12209	no
C04E12.4	C04E12.4	C04E12.4	V:3362609-3369664	A	D	OK	4.94585	3.51674	-0.341013	0.965445	0.334322	1.24495	no
C04E12.5	C04E12.5	C04E12.5	V:3358468-3360919	A	D	OK	0.546895	0.56124	0.0258917	-0.0496767	0.96038	1.01223	no
C04E12.6	C04E12.6	C04E12.6	V:3354494-3355339	A	D	OK	0.200639	0.234973	0.15796	-0.192337	0.847478	1.03442	no
C04E6.11	C04E6.11	C04E6.11	V:5913917-5917659	A	D	OK	7.48182	4.5673	-0.493555	1.60745	0.107957	1.22275	no
C04E6.12	C04E6.12	C04E6.12	V:5918245-5919567	A	D	OK	4.41944	2.66632	-0.505316	0.96763	0.333229	1.24554	no
C04E6.13	C04E6.13	C04E6.13	V:5912567-5913568	A	D	OK	0	0.0899435	1.79769e+308	1.79769e+308	0.158655	1.26582	no
C04E6.3	C04E6.3	C04E6.3	V:5919931-5920206	A	D	NOTEST	0	0.17263	1.79769e+308	1.79769e+308	0.158655	1	no
C04E6.4	C04E6.4	C04E6.4	V:5907218-5909431	A	D	OK	0.0542791	0.0508215	-0.0658209	0.0730087	0.941799	1.01504	no
C04E6.5	C04E6.5	C04E6.5	V:5902022-5904642	A	D	OK	0.0858555	0.0701329	-0.202275	0.251821	0.801179	1.04539	no
C04E6.7	C04E6.7	C04E6.7	V:5893136-5895022	A	D	OK	11.5118	14.0077	0.19623	-0.599566	0.548796	1.13094	no
C04E6.8	C04E6.8	C04E6.8	V:5883242-5883615	A	D	OK	1.26505	1.58524	0.225626	-0.366839	0.713739	1.06816	no
C04E7.1	C04E7.1	C04E7.1	X:358672-360198	A	D	NOTEST	0.221809	0.337457	0.41962	-0.475538	0.634404	1	no
C04E7.2	C04E7.2	C04E7.2	X:353619-357873	A	D	OK	21.7259	11.5026	-0.635933	2.23529	0.0253983	0.868124	no
C04E7.3	C04E7.3	C04E7.3	X:344126-346289	A	D	OK	16.009	11.3893	-0.340482	1.16601	0.243612	1.27709	no
C04E7.4	C04E7.4	C04E7.4	X:325961-341232	A	D	OK	13.1433	10.274	-0.246296	0.860503	0.389512	1.21471	no
C04F1.1	C04F1.1	C04F1.1	I:5726386-5729310	A	D	OK	6.79059	3.07668	-0.791687	1.77202	0.0763912	1.16464	no
C04F12.1	C04F12.1	C04F12.1	I:9673684-9678541	A	D	OK	25.724	22.3341	-0.141309	0.509101	0.610681	1.10391	no
C04F12.5	C04F12.5	C04F12.5	I:9690117-9690545	A	D	OK	14.7846	10.9906	-0.296546	0.787281	0.431117	1.19165	no
C04F12.6	C04F12.6	C04F12.6	I:9692688-9693769	A	D	OK	0.10819	0.168149	0.44096	-0.585185	0.558424	1.12656	no
C04F12.7	C04F12.7	C04F12.7	I:9695698-9696750	A	D	OK	1.41145	0.911728	-0.437031	0.868173	0.3853	1.21679	no
C04F12.8	C04F12.8	C04F12.8	I:9697581-9699543	A	D	OK	55.819	45.8938	-0.195785	0.644595	0.51919	1.1458	no
C04F5.2	C04F5.2	C04F5.2	V:5093527-5096090	A	D	OK	0.322938	0.221444	-0.377291	0.493162	0.621898	1.09941	no
C04F5.8	C04F5.8	C04F5.8	V:5111379-5113567	A	D	OK	16.01	11.8773	-0.298583	0.882986	0.377244	1.2222	no
C04F5.9	C04F5.9	C04F5.9	V:5114561-5119022	A	D	OK	10.1191	9.16784	-0.0987226	0.317016	0.751232	1.05803	no
C04F6.2	C04F6.2	C04F6.2	X:3397138-3397455	A	D	OK	15.9958	9.95214	-0.474541	1.13925	0.254599	1.27224	no
C04F6.6	C04F6.6	C04F6.6	X:3412013-3412033	A	D	NOTEST	0	0	0	0	1	1	no
C04G2.1	C04G2.1	C04G2.1	IV:10088454-10089861	A	D	OK	24.1382	18.1144	-0.287088	0.886832	0.375169	1.22239	no
C04G2.10	C04G2.10	C04G2.10	IV:10115361-10117992	A	D	OK	0.419129	0.343347	-0.199438	0.361053	0.71806	1.06656	no
C04G2.11	C04G2.11	C04G2.11	IV:10119430-10126615	A	D	OK	0.307879	0.200002	-0.43138	0.741157	0.458598	1.18085	no
C04G2.2	C04G2.2	C04G2.2	IV:10090705-10092307	A	D	OK	0.228209	0.358153	0.450696	-0.62304	0.533258	1.13808	no
C04G2.5	C04G2.5	C04G2.5	IV:10094223-10095197	A	D	NOTEST	0.0720743	0.0710264	-0.0146458	0.0135594	0.989181	1	no
C04G2.8	C04G2.8	C04G2.8	IV:10110794-10111549	A	D	NOTEST	0	0.0994738	1.79769e+308	1.79769e+308	0.0490399	1	no
C04G2.9	C04G2.9	C04G2.9	IV:10112861-10114171	A	D	NOTEST	0	0.052364	1.79769e+308	1.79769e+308	0.0569231	1	no
C04G6.10	C04G6.10	C04G6.10	II:5101967-5102630	A	D	OK	11.374	4.57214	-0.911348	2.10778	0.0350502	0.967061	no
C04G6.11	C04G6.11	C04G6.11	II:5103323-5103817	A	D	NOTEST	0.0995878	0.0370674	-0.988301	0.698835	0.484655	1	no
C04G6.12	C04G6.12	C04G6.12	II:5104100-5108855	A	D	OK	17.2973	0.528228	-3.48878	7.5313	5.01821e-14	4.57828e-11	yes
C04G6.2	C04G6.2	C04G6.2	II:5092768-5095354	A	D	OK	3.32856	1.10176	-1.10563	2.06069	0.0393327	0.998641	no
C04G6.4	C04G6.4	C04G6.4	II:5081479-5083425	A	D	OK	27.9628	24.4831	-0.132892	0.480434	0.630919	1.09568	no
C04G6.5	C04G6.5	C04G6.5	II:5083843-5091620	A	D	OK	29.3194	18.6855	-0.450501	1.21801	0.223221	1.27682	no
C04G6.6	C04G6.6	C04G6.6	II:5099420-5099732	A	D	OK	5.73862	4.96488	-0.144829	0.33226	0.739693	1.06077	no
C04G6.7	C04G6.7	C04G6.7	II:5100394-5101766	A	D	OK	13.4106	4.62089	-1.06546	2.44868	0.0143383	0.691521	no
C04H4.1	C04H4.1	C04H4.1	II:7958770-7960161	A	D	OK	2.31054	1.445	-0.469372	0.83756	0.402278	1.20741	no
C04H5.1	C04H5.1	C04H5.1	II:14534195-14535011	A	D	OK	27.0396	13.2462	-0.713592	2.06351	0.0390645	0.996919	no
C04H5.2	C04H5.2	C04H5.2	II:14535830-14537458	A	D	OK	0.343497	0.28363	-0.191506	0.300285	0.763959	1.05391	no
C04H5.7	C04H5.7	C04H5.7	II:14537886-14538250	A	D	NOTEST	0.191553	0.0808004	-0.863185	0.66862	0.503738	1	no
C05A9.2	C05A9.2	C05A9.2	X:10842893-10844694	A	D	OK	56.1321	32.7998	-0.537285	1.7023	0.0886998	1.18628	no
C05A9.3	C05A9.3	C05A9.3	X:10827274-10833972	A	D	OK	0.739557	0.662509	-0.110017	0.214383	0.830248	1.03844	no
C05B5.1	C05B5.1	C05B5.1	III:9987482-9988317	A	D	OK	0.441287	0.508951	0.142655	-0.206831	0.836142	1.03675	no
C05B5.2	C05B5.2	C05B5.2	III:9998437-10000360	A	D	OK	0.114315	0.282687	0.905387	-1.23481	0.2169	1.27826	no
C05B5.4	C05B5.4	C05B5.4	III:9993780-9996003	A	D	OK	13.2206	8.03021	-0.498563	1.49128	0.135888	1.24536	no
C05B5.5	C05B5.5	C05B5.5	III:10001295-10002711	A	D	OK	3.98025	2.83814	-0.338195	0.824875	0.409442	1.20402	no
C05B5.6	C05B5.6	C05B5.6	III:10007867-10010072	A	D	OK	0.361711	0.642277	0.574175	-1.03595	0.300226	1.25939	no
C05B5.8	C05B5.8	C05B5.8	III:10005425-10006679	A	D	OK	132.372	126.438	-0.0458601	0.15577	0.876214	1.02863	no
C05B5.9	C05B5.9	C05B5.9	III:10003030-10003678	A	D	OK	4.70466	4.01724	-0.157957	0.371849	0.710006	1.0695	no
C05C10.1	C05C10.1	C05C10.1	II:9917175-9920280	A	D	OK	0.314973	0.410986	0.266073	-0.4589	0.646306	1.08977	no
C05C10.2	C05C10.2	C05C10.2	II:9922162-9930907	A	D	OK	17.1764	11.6548	-0.387817	1.56717	0.117074	1.23066	no
C05C10.3	C05C10.3	C05C10.3	II:9931759-9936810	A	D	OK	122.454	141.519	0.144703	-0.51661	0.605429	1.10535	no
C05C10.4	C05C10.4	C05C10.4	II:9931759-9936810	A	D	OK	49.4287	55.0553	0.107807	-0.386076	0.69944	1.07228	no
C05C10.5	C05C10.5	C05C10.5	II:9939068-9940224	A	D	OK	1.61361	3.32091	0.721762	-2.10591	0.0352119	0.968836	no
C05C10.7	C05C10.7	C05C10.7	II:9938020-9938877	A	D	OK	3.37196	4.67949	0.327696	-0.780784	0.43493	1.18981	no
C05C12.1	C05C12.1	C05C12.1	IV:11248872-11259436	A	D	OK	0.0951156	0.0748262	-0.239925	0.289628	0.7721	1.05193	no
C05C12.4	C05C12.4	C05C12.4	IV:11246438-11248023	A	D	OK	115.762	104.702	-0.100415	0.348341	0.727584	1.06439	no
C05C12.5	C05C12.5	C05C12.5	IV:11260403-11261141	A	D	OK	0.470041	0.69424	0.389998	-0.604122	0.545763	1.13262	no
C05C12.6	C05C12.6	C05C12.6	IV:11231640-11233094	A	D	OK	5.91971	5.75801	-0.0276946	0.0723999	0.942284	1.01502	no
C05C8.1	C05C8.1	C05C8.1	V:7239580-7241106	A	D	OK	12.313	8.94637	-0.319407	0.865647	0.386684	1.21625	no
C05C8.2	C05C8.2	C05C8.2	V:7230999-7234636	A	D	OK	11.6519	9.79381	-0.173715	0.513295	0.607745	1.10484	no
C05C8.5	C05C8.5	C05C8.5	V:7230999-7234636	A	D	OK	20.5116	15.851	-0.257754	0.874493	0.38185	1.21841	no
C05C8.6	C05C8.6	C05C8.6	V:7234743-7236940	A	D	OK	15.1472	12.1296	-0.222168	0.730667	0.464983	1.177	no
C05C8.7	C05C8.7	C05C8.7	V:7242716-7247107	A	D	OK	60.2947	54.7866	-0.0957975	0.312767	0.754457	1.05727	no
C05C8.8	C05C8.8	C05C8.8	V:7252134-7254967	A	D	OK	0.337269	0.163883	-0.721727	1.13559	0.256128	1.27094	no
C05C8.9	C05C8.9	C05C8.9	V:7237207-7239439	A	D	OK	8.11562	6.45531	-0.228886	0.773767	0.439069	1.18842	no
C05C9.1	C05C9.1	C05C9.1	X:11160904-11163610	A	D	OK	17.4485	8.57674	-0.710197	1.90195	0.0571783	1.10365	no
C05C9.2	C05C9.2	C05C9.2	X:11152986-11157567	A	D	OK	1.77215	1.1865	-0.401187	0.869706	0.384461	1.21731	no
C05C9.3	C05C9.3	C05C9.3	X:11143297-11152736	A	D	OK	1.35844	0.872661	-0.442546	1.16719	0.243134	1.27709	no
C05D10.1	C05D10.1	C05D10.1	III:6080507-6084683	A	D	OK	105.003	99.639	-0.0524355	0.244006	0.807226	1.04351	no
C05D10.2	C05D10.2	C05D10.2	III:6067802-6072022	A	D	OK	24.4347	16.1909	-0.411556	1.71958	0.0855081	1.17902	no
C05D10.3	C05D10.3	C05D10.3	III:6084683-6087401	A	D	OK	9.55862	4.70855	-0.708064	2.1799	0.0292649	0.904807	no
C05D10.4	C05D10.4	C05D10.4	III:6088630-6102807	A	D	OK	59.2594	44.7238	-0.281419	1.41628	0.156692	1.26444	no
C05D11.1	C05D11.1	C05D11.1	III:6436549-6439891	A	D	OK	62.9524	45.6586	-0.321189	1.15197	0.249335	1.27438	no
C05D11.10	C05D11.10	C05D11.10	III:6430978-6431734	A	D	OK	76.7535	46.3681	-0.503986	1.66056	0.0968016	1.20198	no
C05D11.13	C05D11.13	C05D11.13	III:6443056-6443913	A	D	OK	58.3809	49.9768	-0.15543	0.534953	0.592682	1.1107	no
C05D11.5	C05D11.5	C05D11.5	III:6410042-6411501	A	D	OK	15.5678	12.2479	-0.239851	0.745388	0.456037	1.18134	no
C05D11.7	C05D11.7	C05D11.7	III:6415719-6421653	A	D	OK	48.7637	56.2234	0.142347	-0.673224	0.500805	1.15596	no
C05D11.8	C05D11.8	C05D11.8	III:6422399-6427246	A	D	OK	11.8386	9.21198	-0.250858	0.891554	0.372632	1.22499	no
C05D11.9	C05D11.9	C05D11.9	III:6427469-6430876	A	D	OK	16.8604	10.8948	-0.436683	1.54574	0.122168	1.23408	no
C05D12.1	C05D12.1	C05D12.1	II:11412161-11415638	A	D	OK	10.8845	8.2459	-0.277622	0.85046	0.39507	1.20972	no
C05D12.2	C05D12.2	C05D12.2	II:11418222-11423290	A	D	OK	2.96862	3.15578	0.061137	-0.182232	0.855401	1.03215	no
C05D12.3	C05D12.3	C05D12.3	II:11424737-11432675	A	D	OK	31.359	15.7501	-0.688653	2.66613	0.00767289	0.512525	no
C05D12.4	C05D12.4	C05D12.4	II:11424737-11432675	A	D	OK	7.47362	6.60039	-0.124251	0.355678	0.722082	1.06606	no
C05D12.5	C05D12.5	C05D12.5	II:11434150-11434867	A	D	OK	0.172553	0.107635	-0.471956	0.528784	0.596955	1.10861	no
C05D12.7	C05D12.7	C05D12.7	II:11410107-11411433	A	D	OK	22.8718	21.4871	-0.0624492	0.147631	0.882634	1.02751	no
C05D2.10	C05D2.10	C05D2.10	III:5512883-5603384	A	D	OK	42.855	38.1059	-0.117453	0.569994	0.568682	1.12134	no
C05D2.11	C05D2.11	C05D2.11	III:5624969-5632374	A	D	OK	35.2314	24.8265	-0.350027	1.26723	0.205072	1.27369	no
C05D2.3	C05D2.3	C05D2.3	III:5614925-5617203	A	D	OK	0.197461	0.100683	-0.673571	1.04748	0.29488	1.2626	no
C05D2.6	C05D2.6	C05D2.6	III:5512883-5603384	A	D	OK	22.0618	18.6658	-0.167152	0.757484	0.44876	1.184	no
C05D2.8	C05D2.8	C05D2.8	III:5604413-5610300	A	D	OK	49.1529	30.0465	-0.492191	1.81656	0.0692846	1.14755	no
C05D9.3	C05D9.3	C05D9.3	X:1111899-1116791	A	D	OK	40.3113	24.6211	-0.493029	1.74239	0.0814402	1.17147	no
C05D9.4	C05D9.4	C05D9.4	X:1108063-1108413	A	D	OK	1.39093	0.297133	-1.54355	1.88993	0.0587677	1.10967	no
C05D9.7	C05D9.7	C05D9.7	X:1117239-1119404	A	D	OK	24.3452	21.8892	-0.106341	0.343073	0.731543	1.06345	no
C05D9.9	C05D9.9	C05D9.9	X:1122484-1124221	A	D	OK	42.8907	45.3318	0.0553553	-0.227891	0.819731	1.04046	no
C05E11.1	C05E11.1	C05E11.1	X:4588737-4590417	A	D	OK	34.4559	19.6297	-0.562636	1.8997	0.0574724	1.10368	no
C05E11.2	C05E11.2	C05E11.2	X:4586886-4587963	A	D	NOTEST	0.0869979	0.120734	0.327704	-0.267569	0.789031	1	no
C05E11.3	C05E11.3	C05E11.3	X:4579476-4585635	A	D	OK	28.75	22.8943	-0.227751	0.763927	0.444911	1.18496	no
C05E11.6	C05E11.6	C05E11.6	X:4562166-4562809	A	D	OK	11.6835	7.97477	-0.381897	0.974892	0.329614	1.24646	no
C05E11.7	C05E11.7	C05E11.7	X:4579476-4585635	A	D	OK	7.08445	3.08925	-0.829972	2.40544	0.0161531	0.724178	no
C05E4.12	C05E4.12	C05E4.12	V:757868-761783	A	D	OK	0.199863	0.153615	-0.263182	0.370458	0.711041	1.06912	no
C05E4.7	C05E4.7	C05E4.7	V:741949-742345	A	D	OK	0.250543	0.114665	-0.781612	0.740766	0.458835	1.18076	no
C05E7.1	C05E7.1	C05E7.1	X:12941423-12943467	A	D	OK	18.8724	7.08129	-0.980246	2.64375	0.0081994	0.529287	no
C05E7.2	C05E7.2	C05E7.2	X:12938669-12940631	A	D	OK	10.8577	3.01872	-1.28004	3.3268	0.000878505	0.143765	no
C05E7.3	C05E7.3	C05E7.3	X:12945535-12946482	A	D	OK	25.099	20.5775	-0.198632	0.588311	0.556324	1.12802	no
C05E7.4	C05E7.4	C05E7.4	X:12965404-12968376	A	D	OK	1.74393	1.35951	-0.249012	0.539159	0.589777	1.11203	no
C05G5.1	C05G5.1	C05G5.1	X:14734388-14740007	A	D	OK	32.1535	19.6628	-0.491791	1.70028	0.089079	1.18685	no
C05G5.2	C05G5.2	C05G5.2	X:14747238-14750309	A	D	OK	14.6278	10.3019	-0.350597	1.22013	0.222417	1.27709	no
C05G5.3	C05G5.3	C05G5.3	X:14750775-14751930	A	D	OK	18.2406	11.0429	-0.501859	1.55701	0.119468	1.23158	no
C05G5.4	C05G5.4	C05G5.4	X:14753944-14760751	A	D	OK	212.141	125.594	-0.524197	1.86077	0.0627769	1.12485	no
C05G5.5	C05G5.5	C05G5.5	X:14753944-14760751	A	D	OK	3.0365	2.47956	-0.202626	0.491849	0.622826	1.09897	no
C05G5.6	C05G5.6	C05G5.6	X:14744152-14744174	A	D	NOTEST	0	0	0	0	1	1	no
C05H8.3	C05H8.3	C05H8.3	III:5635432-5654510	A	D	OK	3.76544	1.42104	-0.974476	1.18732	0.235101	1.27806	no
C06A1.2	C06A1.2	C06A1.2	II:10568818-10571772	A	D	OK	15.7057	11.9191	-0.275885	0.796134	0.425954	1.19432	no
C06A1.3	C06A1.3	C06A1.3	II:10572185-10573961	A	D	OK	0.319883	0.279789	-0.133917	0.222258	0.824113	1.04014	no
C06A1.5	C06A1.5	C06A1.5	II:10579280-10579809	A	D	OK	187.008	106.018	-0.567544	1.78388	0.0744438	1.16016	no
C06A1.6	C06A1.6	C06A1.6	II:10564088-10564592	A	D	OK	0.646137	0.304467	-0.752448	1.0415	0.297646	1.2624	no
C06A1.7	C06A1.7	C06A1.7	II:10564825-10565315	A	D	OK	0.432781	0.166413	-0.955762	1.1371	0.255497	1.27122	no
C06A1.8	C06A1.8	C06A1.8	II:10559931-10563321	A	D	OK	6.3098	1.96843	-1.16487	2.08212	0.0373311	0.982218	no
C06A1.9	C06A1.9	C06A1.9	II:10559931-10563321	A	D	OK	4.7664	0.998357	-1.56324	1.84513	0.0650185	1.13167	no
C06A12.3	C06A12.3	C06A12.3	IV:17427681-17429438	A	D	OK	19.5104	12.9441	-0.410302	1.29187	0.196402	1.27096	no
C06A12.5	C06A12.5	C06A12.5	IV:17429709-17431922	A	D	OK	1.29905	0.967766	-0.294398	0.682008	0.495234	1.15821	no
C06A12.8	C06A12.8	C06A12.8	IV:17432930-17439905	A	D	OK	0.0299073	0.195987	1.87995	-3.45231	0.000555799	0.108272	no
C06A5.1	C06A5.1	C06A5.1	I:6012059-6021985	A	D	OK	11.3184	7.26431	-0.443454	1.65292	0.0983464	1.20584	no
C06A5.10	C06A5.10	C06A5.10	I:5982520-5982971	A	D	OK	4.84966	5.29571	0.087988	-0.171892	0.863523	1.03066	no
C06A5.12	C06A5.12	C06A5.12	I:6004709-6004925	A	D	OK	9.39357	6.09774	-0.432108	0.940103	0.347165	1.23727	no
C06A5.2	C06A5.2	C06A5.2	I:6006334-6007297	A	D	OK	0.523931	0.359673	-0.376166	0.535619	0.592222	1.11084	no
C06A5.3	C06A5.3	C06A5.3	I:5986493-5990581	A	D	OK	64.497	53.1036	-0.194375	1.00051	0.317065	1.25279	no
C06A5.4	C06A5.4	C06A5.4	I:5980792-5981590	A	D	OK	1.86816	2.31361	0.213855	-0.435727	0.663035	1.08457	no
C06A5.5	C06A5.5	C06A5.5	I:5981817-5982454	A	D	OK	4.91805	4.72537	-0.0399659	0.0889955	0.929085	1.01756	no
C06A5.6	C06A5.6	C06A5.6	I:5983231-5985861	A	D	OK	13.4769	12.3177	-0.0899401	0.318245	0.750299	1.05827	no
C06A5.8	C06A5.8	C06A5.8	I:6008106-6009608	A	D	OK	2.36473	2.58614	0.0895027	-0.242825	0.808141	1.04327	no
C06A6.2	C06A6.2	C06A6.2	IV:7846624-7854102	A	D	OK	31.2317	29.5167	-0.0564766	0.264377	0.791489	1.04745	no
C06A6.3	C06A6.3	C06A6.3	IV:7830544-7834658	A	D	OK	48.6776	42.9942	-0.124154	0.441377	0.65894	1.08574	no
C06A6.5	C06A6.5	C06A6.5	IV:7830544-7834658	A	D	OK	85.5732	71.4118	-0.180909	0.651794	0.514534	1.14821	no
C06A6.6	C06A6.6	C06A6.6	IV:7841673-7841693	A	D	NOTEST	0	0	0	0	1	1	no
C06A6.7	C06A6.7	C06A6.7	IV:7837355-7837968	A	D	OK	1.4136	2.06103	0.377064	-0.715838	0.474091	1.17145	no
C06A8.1	C06A8.1	C06A8.1	II:7772489-7777755	A	D	OK	253.424	168.828	-0.406184	1.6287	0.103376	1.21278	no
C06A8.2	C06A8.2	C06A8.2	II:7779287-7781177	A	D	OK	22.2444	13.0748	-0.531409	1.79257	0.0730418	1.1596	no
C06A8.3	C06A8.3	C06A8.3	II:7785104-7794242	A	D	OK	1004.05	687.635	-0.37854	1.28995	0.197068	1.27091	no
C06A8.5	C06A8.5	C06A8.5	II:7781501-7783243	A	D	OK	24.4718	14.6807	-0.510986	1.68199	0.0925712	1.19598	no
C06A8.6	C06A8.6	C06A8.6	II:7772489-7777755	A	D	OK	1.46583	2.05547	0.338086	-0.732349	0.463956	1.17821	no
C06A8.8	C06A8.8	C06A8.8	II:7765963-7771940	A	D	OK	50.1495	45.2851	-0.102031	0.395509	0.692467	1.07452	no
C06B3.1	C06B3.1	C06B3.1	V:13902602-13903694	A	D	OK	0.557559	0.48581	-0.137752	0.227023	0.820406	1.04044	no
C06B3.2	C06B3.2	C06B3.2	V:13899320-13902333	A	D	OK	2.34561	1.62184	-0.36898	0.870751	0.38389	1.21772	no
C06B3.5	C06B3.5	C06B3.5	V:13904418-13905838	A	D	OK	0.817913	0.668437	-0.201814	0.38674	0.698949	1.0724	no
C06B3.6	C06B3.6	C06B3.6	V:13907940-13911332	A	D	OK	94.0042	147.745	0.452151	-1.63335	0.102396	1.21232	no
C06B3.7	C06B3.7	C06B3.7	V:13907940-13911332	A	D	OK	14.2988	12.7421	-0.115267	0.348757	0.727272	1.06439	no
C06B8.11	C06B8.11	C06B8.11	V:15486192-15486923	A	D	NOTEST	0	0	0	0	1	1	no
C06B8.2	C06B8.2	C06B8.2	V:15476035-15478371	A	D	OK	2.94563	2.16205	-0.309265	0.917286	0.358993	1.23047	no
C06B8.7	C06B8.7	C06B8.7	V:15498547-15511217	A	D	OK	2.4053	1.88403	-0.244258	0.826314	0.408626	1.20482	no
C06C3.3	C06C3.3	C06C3.3	II:9369093-9372287	A	D	OK	3.01101	1.8449	-0.489848	1.21516	0.224307	1.27735	no
C06C3.4	C06C3.4	C06C3.4	II:9373206-9375764	A	D	OK	11.1758	8.82762	-0.235868	0.723989	0.469073	1.17402	no
C06C3.7	C06C3.7	C06C3.7	II:9385463-9386192	A	D	OK	2.47882	2.24464	-0.0992399	0.195289	0.845167	1.03477	no
C06C3.8	C06C3.8	C06C3.8	II:9386499-9390816	A	D	OK	1.18329	1.22178	0.0320064	-0.0730448	0.94177	1.01506	no
C06C6.1	C06C6.1	C06C6.1	V:16010512-16011915	A	D	NOTEST	0.0833537	0.0252194	-1.19548	1.01036	0.312321	1	no
C06C6.6	C06C6.6	C06C6.6	V:15988556-15991410	A	D	OK	0.0600687	0.0466912	-0.251934	0.330439	0.741069	1.0604	no
C06C6.7	C06C6.7	C06C6.7	V:15992008-15995410	A	D	OK	0.153301	0.173742	0.125172	-0.2211	0.825015	1.03973	no
C06C6.8	C06C6.8	C06C6.8	V:15996990-15997569	A	D	OK	0.118075	0.113248	-0.0417411	0.0323325	0.974207	1.00919	no
C06C6.9	C06C6.9	C06C6.9	V:15996016-15996548	A	D	NOTEST	0.118762	0.0751877	-0.457132	0.323241	0.746513	1	no
C06E1.1	C06E1.1	C06E1.1	III:8605739-8609691	A	D	OK	14.6004	11.1404	-0.270473	0.756	0.449649	1.18316	no
C06E1.11	C06E1.11	C06E1.11	III:8614669-8616118	A	D	OK	1.64072	1.54515	-0.0600128	0.129723	0.896786	1.02441	no
C06E1.3	C06E1.3	C06E1.3	III:8581010-8583818	A	D	OK	9.91778	7.48128	-0.281925	0.90812	0.363815	1.22839	no
C06E1.5	C06E1.5	C06E1.5	III:8589243-8589396	A	D	NOTEST	0.77597	0.182802	-1.44571	1.20447	0.228409	1	no
C06E1.6	C06E1.6	C06E1.6	III:8590740-8590890	A	D	OK	0.998612	1.07715	0.0757058	-0.0890623	0.929032	1.01758	no
C06E1.7	C06E1.7	C06E1.7	III:8591178-8593000	A	D	OK	1.26475	0.80248	-0.45492	0.934153	0.350225	1.23574	no
C06E1.8	C06E1.8	C06E1.8	III:8595543-8597751	A	D	OK	18.0236	15.0802	-0.178302	0.583468	0.559579	1.12557	no
C06E1.9	C06E1.9	C06E1.9	III:8605739-8609691	A	D	OK	35.4853	31.3698	-0.12327	0.453626	0.650098	1.08868	no
C06E2.1	C06E2.1	C06E2.1	X:8873027-8874572	A	D	OK	14.8496	8.38702	-0.571285	1.71289	0.0867321	1.18146	no
C06E2.2	C06E2.2	C06E2.2	X:8879587-8880344	A	D	OK	0.94215	0.305391	-1.12657	1.4906	0.136066	1.24563	no
C06E2.5	C06E2.5	C06E2.5	X:8856995-8857892	A	D	OK	5.50852	3.00731	-0.605249	1.46325	0.143399	1.25364	no
C06E2.9	C06E2.9	C06E2.9	X:8861195-8861588	A	D	NOTEST	0	0	0	0	1	1	no
C06E4.1	C06E4.1	C06E4.1	IV:7283258-7283853	A	D	NOTEST	0.0655845	0.0432618	-0.41607	0.294206	0.768601	1	no
C06E4.2	C06E4.2	C06E4.2	IV:7282275-7283070	A	D	OK	38.0057	24.2404	-0.449717	1.2251	0.220536	1.27727	no
C06E4.5	C06E4.5	C06E4.5	IV:7254973-7256248	A	D	NOTEST	0.0655973	0.0323407	-0.707207	0.534598	0.592928	1	no
C06E4.7	C06E4.7	C06E4.7	IV:7262220-7263220	A	D	OK	14.6931	10.628	-0.32389	0.968007	0.333041	1.24543	no
C06E4.8	C06E4.8	C06E4.8	IV:7284202-7285504	A	D	OK	5.88277	5.49819	-0.0676084	0.172799	0.86281	1.03096	no
C06E7.1	C06E7.1	C06E7.1	IV:5848639-5859961	A	D	OK	87.8157	59.8711	-0.383047	1.87035	0.0614358	1.121	no
C06E7.2	C06E7.2	C06E7.2	IV:5839383-5846383	A	D	OK	36.1066	28.0199	-0.253559	0.935989	0.349279	1.23699	no
C06E7.3	C06E7.3	C06E7.3	IV:5839383-5846383	A	D	OK	86.0747	59.0057	-0.377582	1.83972	0.0658096	1.13623	no
C06E7.4	C06E7.4	C06E7.4	IV:5848639-5859961	A	D	OK	40.9635	22.7252	-0.589205	2.06055	0.0393455	0.998736	no
C06E8.5	C06E8.5	C06E8.5	III:7002318-7005298	A	D	OK	5.61274	2.96806	-0.637133	1.79722	0.0723013	1.15758	no
C06G1.1	C06G1.1	C06G1.1	X:16633277-16637548	A	D	OK	43.0924	26.7428	-0.477081	1.6146	0.106397	1.21819	no
C06G1.2	C06G1.2	C06G1.2	X:16621725-16622451	A	D	OK	15.654	6.826	-0.829986	1.96154	0.049816	1.07444	no
C06G1.5	C06G1.5	C06G1.5	X:16638159-16642976	A	D	OK	31.8806	21.8778	-0.376527	1.33361	0.182333	1.26701	no
C06G3.12	C06G3.12	C06G3.12	IV:7053562-7054181	A	D	OK	0.14269	0.102963	-0.326308	0.32424	0.745756	1.05898	no
C06G3.3	C06G3.3	C06G3.3	IV:7032580-7036843	A	D	OK	1.98619	3.74445	0.634056	-1.11005	0.266979	1.26966	no
C06G3.4	C06G3.4	C06G3.4	IV:7028441-7030951	A	D	OK	0.0834784	0.0934861	0.113225	-0.15847	0.874086	1.02894	no
C06G3.5	C06G3.5	C06G3.5	IV:7024194-7028105	A	D	OK	202.614	185.99	-0.0856066	0.413129	0.679512	1.07916	no
C06G3.6	C06G3.6	C06G3.6	IV:7017609-7020186	A	D	OK	67.2291	58.7691	-0.134491	0.483738	0.628572	1.09676	no
C06G3.8	C06G3.8	C06G3.8	IV:7031553-7032543	A	D	OK	21.9696	12.4262	-0.569849	1.57822	0.114515	1.22625	no
C06G3.9	C06G3.9	C06G3.9	IV:7032580-7036843	A	D	OK	50.4298	35.8006	-0.342618	1.20037	0.229997	1.27753	no
C06G4.1	C06G4.1	C06G4.1	III:7987057-7990478	A	D	OK	5.01387	3.70873	-0.301518	0.944792	0.344765	1.23839	no
C06G4.4	C06G4.4	C06G4.4	III:7973645-7977622	A	D	OK	0.784373	1.41555	0.590388	-1.00563	0.314593	1.25297	no
C06G4.5	C06G4.5	C06G4.5	III:7990717-7996367	A	D	OK	7.19526	5.48814	-0.270833	0.804842	0.420911	1.19645	no
C06G4.6	C06G4.6	C06G4.6	III:8004388-8005764	A	D	OK	0.689322	0.529003	-0.264714	0.358552	0.719931	1.06615	no
C06G8.1	C06G8.1	C06G8.1	IV:10778961-10780683	A	D	OK	45.3398	26.5046	-0.536868	1.78972	0.0734992	1.1603	no
C06G8.3	C06G8.3	C06G8.3	IV:10799655-10801964	A	D	OK	36.4517	27.2981	-0.289173	1.02618	0.304808	1.25741	no
C06H2.2	C06H2.2	C06H2.2	V:11125027-11127110	A	D	OK	28.8025	25.9412	-0.104628	0.37182	0.710027	1.06948	no
C06H2.3	C06H2.3	C06H2.3	V:11127302-11129839	A	D	OK	7.63186	6.68723	-0.132131	0.40655	0.684339	1.07762	no
C06H2.6	C06H2.6	C06H2.6	V:11124101-11124861	A	D	OK	50.6476	39.7573	-0.242098	0.749042	0.453832	1.18228	no
C06H2.7	C06H2.7	C06H2.7	V:11143107-11144227	A	D	OK	3.89279	3.13026	-0.218009	0.547163	0.584267	1.11444	no
C06H2.8	C06H2.8	C06H2.8	V:11136932-11136956	A	D	NOTEST	0	0	0	0	1	1	no
C06H5.1	C06H5.1	C06H5.1	V:17895100-17896583	A	D	OK	7.03701	5.72223	-0.206826	0.587983	0.556544	1.12769	no
C06H5.2	C06H5.2	C06H5.2	V:17899624-17901674	A	D	OK	5.51575	4.68268	-0.163737	0.448203	0.654007	1.08725	no
C06H5.6	C06H5.6	C06H5.6	V:17871201-17888765	A	D	OK	6.61518	4.60643	-0.361912	1.04057	0.298076	1.26158	no
C06H5.7	C06H5.7	C06H5.7	V:17910113-17917036	A	D	OK	25.8468	19.5974	-0.276789	0.879644	0.379052	1.22023	no
C06H5.8	C06H5.8	C06H5.8	V:17918833-17921531	A	D	OK	3.50821	2.01027	-0.556837	1.33665	0.181337	1.2662	no
C07A12.2	C07A12.2	C07A12.2	X:4544845-4545388	A	D	OK	24.927	19.1483	-0.263735	0.669729	0.503031	1.15457	no
C07A12.7	C07A12.7	C07A12.7	X:4517723-4521039	A	D	OK	92.6838	77.7179	-0.176108	0.692784	0.488445	1.16273	no
C07A4.1	C07A4.1	C07A4.1	X:10168836-10171255	A	D	OK	14.47	8.37905	-0.546342	1.63872	0.101272	1.20947	no
C07A4.2	C07A4.2	C07A4.2	X:10172256-10174088	A	D	OK	8.77744	3.86539	-0.820123	2.44755	0.014383	0.692764	no
C07A4.3	C07A4.3	C07A4.3	X:10174455-10175713	A	D	OK	0.16995	0.366936	0.769681	-1.11413	0.265223	1.27014	no
C07A9.1	C07A9.1	C07A9.1	III:9723231-9725115	A	D	OK	0.209127	0.0855246	-0.89414	1.11096	0.266587	1.26973	no
C07A9.10	C07A9.10	C07A9.10	III:9685070-9686627	A	D	OK	0.0622533	0.14284	0.830512	-0.840057	0.400877	1.20804	no
C07A9.12	C07A9.12	C07A9.12	III:9725441-9727440	A	D	OK	20.3976	24.3007	0.17509	-0.539543	0.589512	1.11216	no
C07A9.13	C07A9.13	C07A9.13	III:9679598-9681170	A	D	OK	0.628925	0.504147	-0.221145	0.409513	0.682163	1.07833	no
C07A9.14	C07A9.14	C07A9.14	III:9715786-9720192	A	D	OK	10.5298	0.899152	-2.46051	4.52173	6.13359e-06	0.00278633	yes
C07A9.2	C07A9.2	C07A9.2	III:9694705-9696418	A	D	OK	30.7072	19.1623	-0.47155	1.41024	0.158468	1.2658	no
C07A9.5	C07A9.5	C07A9.5	III:9681424-9682730	A	D	OK	0.38696	0.17829	-0.774911	1.01659	0.309347	1.25565	no
C07A9.7	C07A9.7	C07A9.7	III:9690962-9694473	A	D	OK	21.4079	15.6233	-0.314996	1.23824	0.215629	1.27737	no
C07A9.8	C07A9.8	C07A9.8	III:9686890-9690154	A	D	OK	11.3884	11.9091	0.0447124	-0.143968	0.885526	1.02657	no
C07A9.9	C07A9.9	C07A9.9	III:9663000-9667343	A	D	OK	144.186	125.144	-0.141639	0.499321	0.617553	1.10087	no
C07B5.2	C07B5.2	C07B5.2	X:9516439-9517023	A	D	OK	0.530775	0.668959	0.231385	-0.325699	0.744652	1.05967	no
C07B5.3	C07B5.3	C07B5.3	X:9522577-9523106	A	D	OK	9.44218	6.15761	-0.427499	0.967047	0.333521	1.24527	no
C07B5.4	C07B5.4	C07B5.4	X:9529592-9536551	A	D	OK	22.1068	19.0189	-0.150453	0.691632	0.489168	1.16243	no
C07B5.6	C07B5.6	C07B5.6	X:9518954-9521419	A	D	OK	2.12191	0.988688	-0.763691	1.48337	0.137975	1.24695	no
C07C7.1	C07C7.1	C07C7.1	IV:9183146-9185666	A	D	OK	2.80874	1.53181	-0.606286	1.39661	0.162531	1.25761	no
C07D10.1	C07D10.1	C07D10.1	II:7398943-7400471	A	D	OK	8.4627	6.09435	-0.328307	0.947809	0.343227	1.23904	no
C07D10.5	C07D10.5	C07D10.5	II:7381491-7383407	A	D	OK	8.40003	7.28267	-0.142738	0.433397	0.664726	1.08401	no
C07D10.6	C07D10.6	C07D10.6	II:7379107-7379543	A	D	OK	0.757265	0.911093	0.184932	-0.283349	0.776909	1.051	no
C07D8.2	C07D8.2	C07D8.2	X:7362267-7362846	A	D	OK	0.31293	0.153423	-0.712778	0.912149	0.36169	1.22864	no
C07D8.3	C07D8.3	C07D8.3	X:7361614-7361995	A	D	NOTEST	0.175458	0.108118	-0.484178	0.435139	0.663462	1	no
C07D8.5	C07D8.5	C07D8.5	X:7343992-7344497	A	D	OK	0.400658	0.132166	-1.10905	1.24966	0.211424	1.276	no
C07D8.6	C07D8.6	C07D8.6	X:7341450-7342716	A	D	OK	169.982	77.0056	-0.791815	2.76522	0.0056885	0.438575	no
C07E3.1	C07E3.1	C07E3.1	II:10347010-10349921	A	D	OK	24.1947	20.3541	-0.172852	0.717759	0.472906	1.17188	no
C07E3.10	C07E3.10	C07E3.10	II:10346310-10346922	A	D	OK	13.494	7.41839	-0.598281	1.38299	0.166667	1.26074	no
C07E3.3	C07E3.3	C07E3.3	II:10353653-10357432	A	D	OK	29.1154	18.6727	-0.444207	1.54952	0.121257	1.23353	no
C07E3.4	C07E3.4	C07E3.4	II:10360784-10362829	A	D	OK	1.01749	1.18947	0.156166	-0.356881	0.721181	1.06592	no
C07E3.5	C07E3.5	C07E3.5	II:10363619-10365541	A	D	OK	4.24352	3.58857	-0.167639	0.43558	0.663142	1.0845	no
C07E3.6	C07E3.6	C07E3.6	II:10367825-10369511	A	D	OK	17.0348	12.3852	-0.318757	0.995204	0.319637	1.25067	no
C07E3.8	C07E3.8	C07E3.8	II:10352176-10353405	A	D	OK	1.24014	1.13062	-0.0924599	0.187898	0.850957	1.03318	no
C07E3.9	C07E3.9	C07E3.9	II:10350675-10351397	A	D	OK	24.432	19.8438	-0.208001	0.595481	0.551522	1.12962	no
C07F11.2	C07F11.2	C07F11.2	I:420924-423657	A	D	OK	6.49547	4.84067	-0.294052	0.870816	0.383854	1.21771	no
C07G1.2	C07G1.2	C07G1.2	IV:8206594-8210916	A	D	OK	6.81053	5.9181	-0.140453	0.426499	0.669745	1.08244	no
C07G1.6	C07G1.6	C07G1.6	IV:8206594-8210916	A	D	OK	0.248426	0.102772	-0.882629	0.816235	0.414366	1.20048	no
C07G1.7	C07G1.7	C07G1.7	IV:8210934-8211809	A	D	OK	0.947303	0.679291	-0.33257	0.598048	0.549808	1.13083	no
C07G3.10	C07G3.10	C07G3.10	V:3502132-3502903	A	D	OK	6.86475	5.92543	-0.147148	0.383689	0.701209	1.07185	no
C07G3.2	C07G3.2	C07G3.2	V:3523419-3524401	A	D	OK	28.8276	27.0189	-0.0647936	0.187453	0.851306	1.0331	no
C07G3.8	C07G3.8	C07G3.8	V:3493504-3501589	A	D	OK	0.832064	1.19463	0.361686	-0.794363	0.426984	1.19378	no
C07H4.1	C07H4.1	C07H4.1	II:9091116-9092044	A	D	OK	24.4927	25.9491	0.0577598	-0.172524	0.863026	1.03087	no
C07H6.10	C07H6.10	C07H6.10	III:7495243-7497758	A	D	OK	3.44513	0	-1.79769e+308	-1.79769e+308	0.0774164	1.16631	no
C07H6.2	C07H6.2	C07H6.2	III:7520927-7521362	A	D	OK	86.0021	67.4885	-0.242414	0.786608	0.431511	1.19108	no
C07H6.3	C07H6.3	C07H6.3	III:7508119-7518448	A	D	OK	20.7294	15.6074	-0.283806	1.06852	0.285286	1.2646	no
C07H6.4	C07H6.4	C07H6.4	III:7499632-7503154	A	D	OK	51.184	32.6181	-0.45056	1.54627	0.12204	1.23495	no
C07H6.9	C07H6.9	C07H6.9	III:7498742-7499289	A	D	OK	1.79961	1.73854	-0.0345273	0.0660152	0.947366	1.01425	no
C08A9.10	C08A9.10	C08A9.10	X:17081041-17081955	A	D	OK	0.174156	0.14411	-0.189374	0.204729	0.837784	1.03633	no
C08A9.3	C08A9.3	C08A9.3	X:17087795-17091626	A	D	OK	0.0911865	0.0761193	-0.180605	0.250707	0.80204	1.04519	no
C08A9.6	C08A9.6	C08A9.6	X:17094217-17096451	A	D	OK	11.7116	5.34398	-0.784608	2.41645	0.0156726	0.716423	no
C08A9.8	C08A9.8	C08A9.8	X:17102758-17104785	A	D	OK	2.28336	1.05618	-0.770992	1.70946	0.0873663	1.18172	no
C08A9.9	C08A9.9	C08A9.9	X:17106519-17107655	A	D	OK	0.394966	0.305535	-0.256735	0.410924	0.681128	1.07871	no
C08B11.3	C08B11.3	C08B11.3	II:8022557-8027669	A	D	OK	43.7972	29.2366	-0.404149	1.45486	0.145709	1.25588	no
C08B11.8	C08B11.8	C08B11.8	II:8039932-8041640	A	D	OK	6.57029	5.14197	-0.245122	0.715209	0.47448	1.17091	no
C08B11.9	C08B11.9	C08B11.9	II:8034258-8038090	A	D	OK	38.1579	27.4672	-0.32874	1.17508	0.239963	1.27672	no
C08B6.10	C08B6.10	C08B6.10	V:10124850-10130094	A	D	OK	11.7676	8.38321	-0.339121	0.970862	0.331617	1.2465	no
C08B6.11	C08B6.11	C08B6.11	V:10107730-10109697	A	D	OK	3.13073	1.87218	-0.514165	1.33393	0.182226	1.26708	no
C08B6.14	C08B6.14	C08B6.14	V:10100022-10101815	A	D	OK	0.0575978	0.0549386	-0.0472674	0.0506412	0.959611	1.01221	no
C08B6.2	C08B6.2	C08B6.2	V:10105510-10107312	A	D	OK	3.31669	2.83745	-0.156061	0.394972	0.692863	1.07432	no
C08B6.3	C08B6.3	C08B6.3	V:10109834-10112086	A	D	OK	3.4419	1.56208	-0.790003	1.93278	0.0532634	1.08975	no
C08B6.5	C08B6.5	C08B6.5	V:10117563-10119313	A	D	OK	0.521591	0.484062	-0.074672	0.142426	0.886743	1.02644	no
C08B6.6	C08B6.6	C08B6.6	V:10123436-10124488	A	D	NOTEST	0.056554	0	-1.79769e+308	-1.79769e+308	0.158655	1	no
C08B6.7	C08B6.7	C08B6.7	V:10130203-10133947	A	D	OK	27.5048	21.1899	-0.260836	0.916765	0.359266	1.2301	no
C08B6.8	C08B6.8	C08B6.8	V:10134459-10142688	A	D	OK	10.9909	6.63473	-0.50475	1.32207	0.186144	1.2698	no
C08C3.4	C08C3.4	C08C3.4	III:7793437-7795266	A	D	OK	5.34405	5.5186	0.0321417	-0.106312	0.915335	1.02078	no
C08D8.1	C08D8.1	C08D8.1	V:8345587-8349716	A	D	OK	0.534633	0.494492	-0.0780493	0.151848	0.879307	1.02777	no
C08D8.3	C08D8.3	C08D8.3	V:8345587-8349716	A	D	OK	0	0.471341	1.79769e+308	1.79769e+308	2.38629e-07	0.000143545	yes
C08E3.1	C08E3.1	C08E3.1	II:1633808-1634092	A	D	OK	48.8801	45.3741	-0.0744284	0.216652	0.82848	1.03871	no
C08E3.10	C08E3.10	C08E3.10	II:1619897-1621265	A	D	OK	6.00125	5.39976	-0.105612	0.343404	0.731295	1.06334	no
C08E3.11	C08E3.11	C08E3.11	II:1621645-1622851	A	D	OK	0.2392	0.188982	-0.235648	0.260438	0.794526	1.04682	no
C08E3.12	C08E3.12	C08E3.12	II:1623910-1624676	A	D	NOTEST	0.110094	0.145273	0.277277	-0.329336	0.741902	1	no
C08E3.13	C08E3.13	C08E3.13	II:1631796-1632319	A	D	OK	61.5245	61.4308	-0.00152493	0.00478578	0.996182	1.00486	no
C08E3.14	C08E3.14	C08E3.14	II:1625969-1626854	A	D	OK	0.14734	0.0937408	-0.452206	0.477792	0.632798	1.09483	no
C08E3.15	C08E3.15	C08E3.15	II:1627482-1627887	A	D	OK	1.22672	0.444124	-1.016	1.18145	0.237422	1.27755	no
C08E3.2	C08E3.2	C08E3.2	II:1611334-1612514	A	D	OK	0.240117	0.129135	-0.620267	0.780494	0.4351	1.18986	no
C08E3.4	C08E3.4	C08E3.4	II:1606593-1607610	A	D	OK	0.127554	0.263079	0.72391	-0.953796	0.340187	1.24084	no
C08E3.5	C08E3.5	C08E3.5	II:1607995-1609005	A	D	OK	11.8436	10.3132	-0.138366	0.385769	0.699668	1.07227	no
C08E3.6	C08E3.6	C08E3.6	II:1609319-1610719	A	D	OK	0.750341	0.842816	0.116221	-0.237331	0.8124	1.04203	no
C08E3.7	C08E3.7	C08E3.7	II:1612837-1614006	A	D	OK	0.22126	0.119279	-0.617875	0.82942	0.406867	1.20519	no
C08E3.8	C08E3.8	C08E3.8	II:1614796-1616467	A	D	OK	0.498817	0.348912	-0.357421	0.597861	0.549933	1.13068	no
C08E3.9	C08E3.9	C08E3.9	II:1616915-1619008	A	D	OK	2.80527	2.00414	-0.336287	0.765789	0.443802	1.18578	no
C08E8.1	C08E8.1	C08E8.1	V:18360845-18362338	A	D	OK	0.853752	1.50141	0.564521	-0.90619	0.364835	1.22786	no
C08E8.2	C08E8.2	C08E8.2	V:18354823-18355637	A	D	OK	0.248155	0.305355	0.207421	-0.270267	0.786955	1.04858	no
C08E8.3	C08E8.3	C08E8.3	V:18350028-18352431	A	D	OK	0.581963	0.513187	-0.125767	0.194299	0.845942	1.03463	no
C08E8.4	C08E8.4	C08E8.4	V:18371631-18372581	A	D	OK	0.0841991	0.201687	0.873534	-0.767186	0.442971	1.1864	no
C08E8.5	C08E8.5	C08E8.5	V:18359612-18359783	A	D	OK	0.327131	2.29508	1.94816	-1.82456	0.0680673	1.14172	no
C08E8.6	C08E8.6	C08E8.6	V:18367808-18368217	A	D	NOTEST	0.29304	0.569974	0.66528	-0.804093	0.421343	1	no
C08F1.10	C08F1.10	C08F1.10	II:1785276-1786280	A	D	OK	0.83937	0.36183	-0.841477	1.39327	0.163537	1.25925	no
C08F1.11	C08F1.11	C08F1.11	II:1783542-1784445	A	D	OK	1.01793	0.401612	-0.930036	1.58058	0.113974	1.225	no
C08F1.6	C08F1.6	C08F1.6	II:1787285-1788190	A	D	OK	0.26697	0.0900949	-1.08627	1.33701	0.181218	1.26602	no
C08F1.8	C08F1.8	C08F1.8	II:1804211-1808297	A	D	OK	7.95154	5.59609	-0.351298	1.06972	0.284743	1.26522	no
C08F11.1	C08F11.1	C08F11.1	IV:13623801-13625510	A	D	OK	8.16357	8.68452	0.0618606	-0.16916	0.865671	1.03008	no
C08F11.10	C08F11.10	C08F11.10	IV:13648036-13649178	A	D	OK	0.0466011	0.0881772	0.637723	-0.569589	0.568957	1.12118	no
C08F11.11	C08F11.11	C08F11.11	IV:13646702-13647423	A	D	NOTEST	0	0.123335	1.79769e+308	1.79769e+308	0.0786496	1	no
C08F11.12	C08F11.12	C08F11.12	IV:13650980-13651479	A	D	NOTEST	0	0	0	0	1	1	no
C08F11.13	C08F11.13	C08F11.13	IV:13607407-13609851	A	D	OK	128.286	126.036	-0.0176935	0.0583383	0.953479	1.01293	no
C08F11.14	C08F11.14	C08F11.14	IV:13612774-13618048	A	D	OK	0.0244339	0.00860639	-1.04347	0.851987	0.394221	1.21091	no
C08F11.17	C08F11.17	C08F11.17	IV:13649803-13650306	A	D	NOTEST	0	0	0	0	1	1	no
C08F11.2	C08F11.2	C08F11.2	IV:13621929-13623102	A	D	OK	0.17071	0.0572021	-1.09337	1.14008	0.254253	1.27208	no
C08F11.3	C08F11.3	C08F11.3	IV:13620251-13621481	A	D	OK	6.58624	3.6884	-0.579789	1.47591	0.139969	1.24939	no
C08F11.7	C08F11.7	C08F11.7	IV:13637255-13638493	A	D	OK	0.591962	3.97326	1.9039	-3.81875	0.000134132	0.0363485	yes
C08F8.2	C08F8.2	C08F8.2	IV:11146077-11154306	A	D	OK	17.924	10.734	-0.51272	2.26577	0.0234657	0.83818	no
C08F8.3	C08F8.3	C08F8.3	IV:11155000-11156546	A	D	OK	3.27328	2.86272	-0.134019	0.351333	0.725339	1.06521	no
C08F8.4	C08F8.4	C08F8.4	IV:11157120-11159433	A	D	NOTEST	0.0642325	0.0152605	-1.43724	1.19503	0.232075	1	no
C08F8.6	C08F8.6	C08F8.6	IV:11162757-11164260	A	D	OK	1.94852	0.932021	-0.73747	1.56231	0.118216	1.23189	no
C08F8.9	C08F8.9	C08F8.9	IV:11177257-11178567	A	D	OK	86.7729	57.8264	-0.405848	1.21985	0.222522	1.27716	no
C08G5.1	C08G5.1	C08G5.1	II:735688-738672	A	D	OK	0.0324447	0.0581392	0.583302	-0.663097	0.507269	1.15255	no
C08G5.2	C08G5.2	C08G5.2	II:739603-740853	A	D	NOTEST	0	0.0400889	1.79769e+308	1.79769e+308	0.106393	1	no
C08G5.3	C08G5.3	C08G5.3	II:743104-745013	A	D	NOTEST	0.0520305	0.0364728	-0.355264	0.339352	0.734344	1	no
C08G5.5	C08G5.5	C08G5.5	II:756408-756888	A	D	OK	42.3318	55.3019	0.267269	-0.795634	0.426245	1.19413	no
C08G5.6	C08G5.6	C08G5.6	II:770427-773027	A	D	OK	2.31616	2.48835	0.0717094	-0.167226	0.867192	1.0296	no
C08G5.7	C08G5.7	C08G5.7	II:761587-765323	A	D	OK	7.20794	6.7473	-0.0660407	0.168806	0.86595	1.02994	no
C08G9.1	C08G9.1	C08G9.1	IV:7658717-7664146	A	D	OK	89.0845	79.1832	-0.117821	0.4229	0.672369	1.08132	no
C08G9.2	C08G9.2	C08G9.2	IV:7664255-7672863	A	D	OK	3.51827	2.18567	-0.47605	1.36677	0.171696	1.26249	no
C08H9.1	C08H9.1	C08H9.1	II:9875093-9877789	A	D	OK	4.00107	2.65456	-0.410284	1.11729	0.26387	1.27072	no
C08H9.15	C08H9.15	C08H9.15	II:9881136-9882266	A	D	OK	31.7078	23.6882	-0.291586	0.859454	0.39009	1.21427	no
C08H9.2	C08H9.2	C08H9.2	II:9886456-9890996	A	D	OK	303.04	176.669	-0.539588	1.78994	0.0734629	1.16073	no
C08H9.8	C08H9.8	C08H9.8	II:9851483-9853118	A	D	OK	0.0545198	0.0612081	0.115716	-0.117482	0.906478	1.02265	no
C09B7.3	C09B7.3	C09B7.3	X:2621269-2664366	A	D	OK	0.384981	0.0889411	-1.46522	1.31091	0.189888	1.27087	no
C09B7.4	C09B7.4	C09B7.4	X:2672419-2672752	A	D	NOTEST	0.16211	0.202063	0.220304	-0.193219	0.846787	1	no
C09B8.3	C09B8.3	C09B8.3	X:6007160-6011268	A	D	OK	12.8324	9.38973	-0.312358	0.889725	0.373614	1.22344	no
C09B8.4	C09B8.4	C09B8.4	X:6018438-6019894	A	D	OK	24.2267	32.6935	0.299722	-0.988252	0.323029	1.24952	no
C09B8.5	C09B8.5	C09B8.5	X:6021007-6022451	A	D	OK	3.47452	2.29805	-0.413394	1.0082	0.31336	1.25303	no
C09B8.8	C09B8.8	C09B8.8	X:6015449-6017542	A	D	OK	7.54286	6.33128	-0.175099	0.438633	0.660928	1.08517	no
C09B9.1	C09B9.1	C09B9.1	IV:5037804-5040428	A	D	OK	4.65081	6.81217	0.381668	-1.02942	0.303281	1.25832	no
C09B9.2	C09B9.2	C09B9.2	IV:5029289-5030996	A	D	NOTEST	0.0607236	0.0257081	-0.859524	0.679433	0.496863	1	no
C09B9.3	C09B9.3	C09B9.3	IV:5021177-5029007	A	D	OK	0.0340367	0.0235334	-0.369019	0.394759	0.693021	1.07432	no
C09B9.4	C09B9.4	C09B9.4	IV:5031610-5033358	A	D	OK	0.307986	0.320383	0.0394623	-0.0647916	0.94834	1.01394	no
C09B9.7	C09B9.7	C09B9.7	IV:5056962-5059841	A	D	OK	0.0981437	0.0582294	-0.522042	0.761198	0.446539	1.18451	no
C09B9.8	C09B9.8	C09B9.8	IV:5040988-5045386	A	D	OK	25.0488	15.3805	-0.487726	1.49522	0.134858	1.24393	no
C09D1.2	C09D1.2	C09D1.2	I:4035893-4090875	A	D	OK	14.7105	11.7091	-0.228197	0.683263	0.49444	1.15873	no
C09D4.1	C09D4.1	C09D4.1	I:5497834-5507026	A	D	OK	43.1103	34.9782	-0.209035	1.02097	0.30727	1.25578	no
C09D4.2	C09D4.2	C09D4.2	I:5491476-5493189	A	D	OK	18.7968	21.1263	0.116833	-0.367709	0.71309	1.0684	no
C09D4.3	C09D4.3	C09D4.3	I:5488342-5490566	A	D	OK	0.687265	0.746438	0.0825919	-0.168107	0.866499	1.02975	no
C09D4.4	C09D4.4	C09D4.4	I:5479552-5484646	A	D	OK	13.78	12.2767	-0.115521	0.535269	0.592464	1.11074	no
C09D4.6	C09D4.6	C09D4.6	I:5486460-5487153	A	D	OK	0.108221	0.273217	0.926095	-1.07954	0.280348	1.26729	no
C09E7.10	C09E7.10	C09E7.10	III:6518841-6519967	A	D	OK	6.46262	4.3681	-0.391707	0.997771	0.31839	1.25188	no
C09E7.4	C09E7.4	C09E7.4	III:6534406-6536935	A	D	OK	19.0317	19.0369	0.000272529	-0.000969156	0.999227	1.00422	no
C09E7.5	C09E7.5	C09E7.5	III:6538058-6541295	A	D	OK	0.504717	0.536954	0.0619136	-0.114066	0.909185	1.02214	no
C09E7.6	C09E7.6	C09E7.6	III:6545279-6546344	A	D	OK	3.15387	2.21697	-0.35249	0.779617	0.435616	1.18981	no
C09E7.7	C09E7.7	C09E7.7	III:6546681-6551169	A	D	OK	19.7946	13.2011	-0.405113	1.4901	0.136198	1.24548	no
C09E7.8	C09E7.8	C09E7.8	III:6553514-6558515	A	D	OK	8.39489	6.4001	-0.271309	1.21314	0.225077	1.27768	no
C09E7.9	C09E7.9	C09E7.9	III:6541547-6545113	A	D	OK	12.5798	8.60354	-0.37992	1.33277	0.182607	1.26739	no
C09E8.1	C09E8.1	C09E8.1	II:556482-564122	A	D	OK	37.8443	30.3666	-0.220136	0.81023	0.417808	1.19827	no
C09E8.2	C09E8.2	C09E8.2	II:553092-554725	A	D	OK	21.6706	10.6391	-0.711422	1.94559	0.051704	1.08461	no
C09E9.1	C09E9.1	C09E9.1	IV:1275864-1277058	A	D	OK	92.9239	89.7843	-0.0343715	0.118075	0.906008	1.02274	no
C09E9.2	C09E9.2	C09E9.2	IV:1266865-1274371	A	D	OK	9.38183	3.57149	-0.965792	2.66012	0.00781121	0.51672	no
C09F12.2	C09F12.2	C09F12.2	X:11053867-11056894	A	D	OK	13.8625	10.6833	-0.260503	0.85637	0.391793	1.21333	no
C09F12.3	C09F12.3	C09F12.3	X:11041023-11042781	A	D	OK	4.11149	2.69014	-0.424192	1.0838	0.278453	1.26757	no
C09F5.1	C09F5.1	C09F5.1	III:658705-662723	A	D	OK	57.5351	48.0173	-0.180833	0.654781	0.512609	1.1486	no
C09F5.3	C09F5.3	C09F5.3	III:662842-666260	A	D	OK	1.623	1.25414	-0.257826	0.533535	0.593663	1.11025	no
C09F9.1	C09F9.1	C09F9.1	II:14698721-14699207	A	D	OK	0.354782	0.0913844	-1.35643	1.26821	0.204724	1.27391	no
C09F9.2	C09F9.2	C09F9.2	II:14705411-14712496	A	D	OK	26.5276	16.3689	-0.482807	1.70591	0.0880246	1.18477	no
C09F9.3	C09F9.3	C09F9.3	II:14714174-14727945	A	D	OK	6.52315	7.13535	0.0897045	-0.311816	0.75518	1.0571	no
C09G1.2	C09G1.2	C09G1.2	X:15978256-15982517	A	D	OK	1.1421	0.707152	-0.479378	1.20562	0.227962	1.27764	no
C09G1.3	C09G1.3	C09G1.3	X:15986079-15987511	A	D	OK	0.463505	0.427625	-0.0805699	0.123496	0.901714	1.02341	no
C09G1.4	C09G1.4	C09G1.4	X:15988149-15996853	A	D	OK	11.8936	7.70052	-0.434713	1.42273	0.154814	1.26165	no
C09G1.5	C09G1.5	C09G1.5	X:15959016-15962238	A	D	OK	29.5271	16.6101	-0.575298	1.78043	0.0750055	1.16016	no
C09G12.1	C09G12.1	C09G12.1	IV:3501649-3503457	A	D	OK	2.88719	2.09374	-0.321331	0.74122	0.45856	1.18083	no
C09G12.17	C09G12.17	C09G12.17	IV:3495292-3496437	A	D	NOTEST	0.19199	0.114433	-0.517457	0.493376	0.621747	1	no
C09G12.5	C09G12.5	C09G12.5	IV:3479331-3479727	A	D	NOTEST	0.102292	0	-1.79769e+308	-1.79769e+308	0.158655	1	no
C09G12.9	C09G12.9	C09G12.9	IV:3510470-3514550	A	D	OK	49.5096	39.5856	-0.223702	0.819909	0.412268	1.20222	no
C09G4.2	C09G4.2	C09G4.2	IV:8520875-8538155	A	D	OK	128.038	97.1989	-0.275568	1.36008	0.173804	1.2639	no
C09G4.4	C09G4.4	C09G4.4	IV:8510951-8513903	A	D	OK	35.2828	22.3447	-0.456807	1.31464	0.188631	1.27007	no
C09G5.2	C09G5.2	C09G5.2	II:10702493-10714210	A	D	OK	11.6783	7.56253	-0.434525	1.31896	0.187182	1.26953	no
C09G5.7	C09G5.7	C09G5.7	II:10714827-10716252	A	D	OK	0.514868	0.610309	0.170056	-0.323357	0.746425	1.05863	no
C09G5.8	C09G5.8	C09G5.8	II:10718306-10729167	A	D	OK	3.5866	2.11384	-0.528698	1.67829	0.0932906	1.19638	no
C09G9.1	C09G9.1	C09G9.1	IV:8862592-8865467	A	D	OK	71.2241	61.3561	-0.149137	0.542396	0.587546	1.11298	no
C09G9.2	C09G9.2	C09G9.2	IV:8868054-8869651	A	D	OK	25.8555	18.3357	-0.343675	1.13737	0.255384	1.27129	no
C09G9.3	C09G9.3	C09G9.3	IV:8870083-8873125	A	D	OK	0.953195	0.433969	-0.786846	1.18948	0.234253	1.27827	no
C09G9.5	C09G9.5	C09G9.5	IV:8886551-8888437	A	D	OK	12.986	13.9635	0.0725689	-0.201825	0.840054	1.03584	no
C09G9.7	C09G9.7	C09G9.7	IV:8877592-8879875	A	D	OK	0.163032	0.0528891	-1.12575	1.06117	0.288614	1.2636	no
C09G9.8	C09G9.8	C09G9.8	IV:8881465-8881945	A	D	OK	1.05048	0.930069	-0.121742	0.176704	0.859741	1.03158	no
C09H10.10	C09H10.10	C09H10.10	II:11095848-11096392	A	D	OK	11.5536	7.53174	-0.427871	1.11337	0.265548	1.26992	no
C09H10.5	C09H10.5	C09H10.5	II:11100888-11101898	A	D	OK	22.1918	14.9622	-0.394193	1.16507	0.243992	1.27651	no
C09H10.7	C09H10.7	C09H10.7	II:11108140-11109500	A	D	OK	4.03195	2.81133	-0.360593	0.916866	0.359213	1.23011	no
C09H10.8	C09H10.8	C09H10.8	II:11109529-11111086	A	D	OK	8.26552	6.91342	-0.178628	0.515902	0.605923	1.10517	no
C09H10.9	C09H10.9	C09H10.9	II:11104378-11105823	A	D	OK	0.378432	0.482105	0.242124	-0.433497	0.664654	1.08407	no
C09H5.1	C09H5.1	C09H5.1	V:8082174-8082575	A	D	NOTEST	0	0.0843642	1.79769e+308	1.79769e+308	0.158655	1	no
C10A4.1	C10A4.1	C10A4.1	X:7415785-7418574	A	D	OK	0.405519	0.106963	-1.33268	2.22829	0.0258614	0.876564	no
C10A4.2	C10A4.2	C10A4.2	X:7412441-7412696	A	D	NOTEST	0.249196	0.208395	-0.178804	0.164721	0.869164	1	no
C10A4.3	C10A4.3	C10A4.3	X:7407401-7408649	A	D	OK	3.69078	2.03865	-0.593551	1.32667	0.184619	1.26785	no
C10A4.4	C10A4.4	C10A4.4	X:7402120-7403382	A	D	OK	0.798914	0.3158	-0.928143	1.50974	0.131109	1.23953	no
C10A4.5	C10A4.5	C10A4.5	X:7393862-7395933	A	D	OK	1.52806	1.46489	-0.0422188	0.0998646	0.920452	1.01939	no
C10A4.6	C10A4.6	C10A4.6	X:7390545-7392222	A	D	OK	0.0710174	0.0606592	-0.157654	0.119175	0.905136	1.02297	no
C10A4.7	C10A4.7	C10A4.7	X:7413615-7414982	A	D	OK	0.547826	0.172693	-1.15444	1.5348	0.124833	1.23546	no
C10A4.8	C10A4.8	C10A4.8	X:7422757-7424828	A	D	OK	4.61622	2.19739	-0.742307	1.78073	0.074957	1.16056	no
C10B5.1	C10B5.1	C10B5.1	V:8581323-8583334	A	D	OK	0.889574	0.682707	-0.264677	0.497842	0.618595	1.10061	no
C10B5.3	C10B5.3	C10B5.3	V:8583654-8584331	A	D	OK	5.7111	5.54319	-0.029841	0.0604458	0.951801	1.01324	no
C10C5.1	C10C5.1	C10C5.1	IV:9359417-9366431	A	D	OK	8.66755	6.12173	-0.347742	1.13288	0.257264	1.27076	no
C10C5.2	C10C5.2	C10C5.2	IV:9371485-9373633	A	D	OK	133.905	111.683	-0.181467	0.58351	0.55955	1.12568	no
C10C5.7	C10C5.7	C10C5.7	IV:9385102-9385576	A	D	OK	66.2361	54.7858	-0.189795	0.561013	0.574789	1.11862	no
C10C6.3	C10C6.3	C10C6.3	IV:11463579-11465160	A	D	OK	0.103013	0.127241	0.211232	-0.246362	0.805402	1.04395	no
C10C6.5	C10C6.5	C10C6.5	IV:11470155-11479222	A	D	OK	9.33908	6.18848	-0.411518	1.35868	0.174247	1.26435	no
C10C6.6	C10C6.6	C10C6.6	IV:11470155-11479222	A	D	OK	48.3595	49.8927	0.0312109	-0.115022	0.908427	1.02233	no
C10C6.7	C10C6.7	C10C6.7	IV:11465399-11467324	A	D	OK	4.46196	5.51218	0.211373	-0.581124	0.561157	1.12536	no
C10C6.8	C10C6.8	C10C6.8	IV:11470155-11479222	A	D	OK	5.95096	1.82591	-1.18148	1.84135	0.06557	1.13514	no
C10E2.1	C10E2.1	C10E2.1	X:16763623-16766571	A	D	OK	0.443659	0.329384	-0.297831	0.492312	0.622499	1.09919	no
C10E2.2	C10E2.2	C10E2.2	X:16745667-16748038	A	D	OK	6.40209	5.19232	-0.209444	0.630017	0.528683	1.1403	no
C10E2.4	C10E2.4	C10E2.4	X:16749669-16751025	A	D	OK	11.8445	7.90597	-0.404243	1.07176	0.283829	1.26501	no
C10E2.5	C10E2.5	C10E2.5	X:16751778-16753588	A	D	OK	8.63044	5.75848	-0.404622	1.00985	0.312568	1.25306	no
C10E2.6	C10E2.6	C10E2.6	X:16767094-16770415	A	D	OK	40.5831	26.2724	-0.434835	1.58639	0.112651	1.22497	no
C10F3.4	C10F3.4	C10F3.4	V:5960395-5968965	A	D	OK	9.25925	8.08324	-0.13583	0.42521	0.670684	1.082	no
C10F3.7	C10F3.7	C10F3.7	V:5983555-5986665	A	D	OK	0.0670588	0.119632	0.578851	-0.502212	0.615518	1.10163	no
C10G11.1	C10G11.1	C10G11.1	I:6307428-6308431	A	D	OK	0.0863529	0.043898	-0.676575	0.633016	0.526723	1.14167	no
C10G11.10	C10G11.10	C10G11.10	I:6305033-6306357	A	D	OK	0.143485	0.230986	0.476127	-0.570414	0.568397	1.12149	no
C10G11.6	C10G11.6	C10G11.6	I:6290007-6293857	A	D	OK	6.58029	4.11393	-0.4697	1.32731	0.184405	1.26789	no
C10G11.7	C10G11.7	C10G11.7	I:6284974-6289340	A	D	OK	230.152	207.027	-0.105893	0.373314	0.708915	1.06985	no
C10G11.9	C10G11.9	C10G11.9	I:6274576-6275270	A	D	NOTEST	0.0281861	0.0373738	0.282141	-0.162894	0.870602	1	no
C10G6.1	C10G6.1	C10G6.1	IV:5820354-5830185	A	D	OK	108.842	114.709	0.0525001	-0.2077	0.835464	1.03695	no
C10G8.2	C10G8.2	C10G8.2	V:5314215-5319393	A	D	OK	0.5934	0.715904	0.187676	-0.355288	0.722374	1.06594	no
C10G8.3	C10G8.3	C10G8.3	V:5312701-5314101	A	D	OK	0.23865	0.113384	-0.744216	0.771828	0.440216	1.18765	no
C10G8.4	C10G8.4	C10G8.4	V:5311746-5312128	A	D	NOTEST	0.121384	0.142298	0.158963	-0.123132	0.902003	1	no
C10G8.8	C10G8.8	C10G8.8	V:5324614-5328282	A	D	OK	109.941	99.0047	-0.104774	0.355224	0.722422	1.0659	no
C10H11.1	C10H11.1	C10H11.1	I:4747627-4759602	A	D	OK	31.6707	22.531	-0.340503	1.23608	0.216428	1.27795	no
C10H11.7	C10H11.7	C10H11.7	I:4719789-4721099	A	D	OK	0.167798	0.184195	0.0932323	-0.124471	0.900943	1.02359	no
C10H11.8	C10H11.8	C10H11.8	I:4735756-4737785	A	D	OK	21.0591	13.1652	-0.46976	1.55618	0.119665	1.23176	no
C11D2.1	C11D2.1	C11D2.1	IV:6191269-6191533	A	D	NOTEST	0.204708	0	-1.79769e+308	-1.79769e+308	0.158655	1	no
C11D2.3	C11D2.3	C11D2.3	IV:6154089-6155385	A	D	OK	4.68034	5.51285	0.16371	-0.346393	0.729047	1.06403	no
C11D2.4	C11D2.4	C11D2.4	IV:6155535-6156880	A	D	OK	38.8326	20.039	-0.661579	2.25336	0.0242366	0.847739	no
C11D2.7	C11D2.7	C11D2.7	IV:6154089-6155385	A	D	OK	74.1646	53.7974	-0.321061	1.09298	0.274401	1.26752	no
C11D9.1	C11D9.1	C11D9.1	I:4422032-4426138	A	D	OK	21.5812	16.4493	-0.271538	0.973083	0.330512	1.24658	no
C11E4.1	C11E4.1	C11E4.1	X:9584627-9586228	A	D	OK	56.3639	70.1396	0.218659	-0.784157	0.432948	1.19031	no
C11E4.2	C11E4.2	C11E4.2	X:9587874-9588740	A	D	OK	37.9872	73.2612	0.656782	-2.22795	0.0258836	0.876774	no
C11E4.4	C11E4.4	C11E4.4	X:9593776-9595831	A	D	OK	2.25641	1.52841	-0.389549	0.836126	0.403084	1.20685	no
C11E4.6	C11E4.6	C11E4.6	X:9610495-9616957	A	D	OK	21.3844	13.7555	-0.441223	1.6614	0.0966341	1.20153	no
C11E4.7	C11E4.7	C11E4.7	X:9617179-9618741	A	D	OK	0.846218	0.371311	-0.823736	1.43442	0.151452	1.26052	no
C11E4.8	C11E4.8	C11E4.8	X:9623236-9624592	A	D	OK	3.58272	2.44966	-0.380174	0.820303	0.412043	1.20227	no
C11G10.1	C11G10.1	C11G10.1	X:15157524-15160172	A	D	OK	16.8888	6.75285	-0.916687	2.45409	0.0141243	0.686344	no
C11G10.2	C11G10.2	C11G10.2	X:15141922-15142264	A	D	OK	1.42341	1.75629	0.210151	-0.363791	0.716014	1.06746	no
C11G6.2	C11G6.2	C11G6.2	X:16329132-16329913	A	D	OK	0.306424	0.10819	-1.04108	1.1624	0.245072	1.27509	no
C11H1.2	C11H1.2	C11H1.2	X:14304865-14307687	A	D	OK	10.6979	9.45619	-0.123375	0.396901	0.69144	1.07507	no
C11H1.3	C11H1.3	C11H1.3	X:14308172-14311603	A	D	OK	38.161	24.8323	-0.429669	1.45304	0.146212	1.25518	no
C11H1.5	C11H1.5	C11H1.5	X:14298021-14303060	A	D	OK	3.35468	1.74409	-0.654122	1.48614	0.137242	1.24712	no
C11H1.7	C11H1.7	C11H1.7	X:14327691-14330055	A	D	OK	12.6888	6.2192	-0.713074	1.85471	0.0636372	1.12716	no
C11H1.8	C11H1.8	C11H1.8	X:14295741-14296576	A	D	OK	13.1162	6.96908	-0.632365	1.76347	0.0778214	1.16551	no
C11H1.9	C11H1.9	C11H1.9	X:14313640-14326622	A	D	OK	39.5565	25.5659	-0.436471	1.5031	0.132814	1.24256	no
C12C8.2	C12C8.2	C12C8.2	I:9327846-9330886	A	D	OK	21.0551	12.8608	-0.492959	1.69605	0.0898762	1.1875	no
C12C8.4	C12C8.4	C12C8.4	I:9332995-9333017	A	D	NOTEST	0	0	0	0	1	1	no
C12D12.1	C12D12.1	C12D12.1	X:3499239-3505226	A	D	OK	64.5786	34.7111	-0.620824	3.06765	0.00215748	0.253706	no
C12D12.3	C12D12.3	C12D12.3	X:3489288-3491213	A	D	OK	2.28673	0.819337	-1.02638	1.95437	0.050658	1.07732	no
C12D12.4	C12D12.4	C12D12.4	X:3486295-3486825	A	D	OK	0.449543	0.0901176	-1.60712	1.48663	0.137112	1.24748	no
C12D12.5	C12D12.5	C12D12.5	X:3505502-3506352	A	D	OK	24.2098	15.7791	-0.428075	1.35566	0.175208	1.26504	no
C12D12.7	C12D12.7	C12D12.7	X:3487087-3487983	A	D	OK	0.484277	0.285416	-0.528709	0.757683	0.448641	1.18389	no
C12D5.10	C12D5.10	C12D5.10	V:7691899-7693297	A	D	OK	2.50257	2.61486	0.043891	-0.105548	0.915941	1.02066	no
C12D5.3	C12D5.3	C12D5.3	V:7676012-7676755	A	D	OK	0.643414	0.403406	-0.466844	0.748265	0.4543	1.18218	no
C12D5.4	C12D5.4	C12D5.4	V:7671897-7672855	A	D	OK	0.657675	0.573422	-0.137088	0.212949	0.831366	1.03799	no
C12D5.5	C12D5.5	C12D5.5	V:7668048-7668795	A	D	OK	2.18343	1.54862	-0.343533	0.644859	0.519019	1.14598	no
C12D5.9	C12D5.9	C12D5.9	V:7688164-7689785	A	D	OK	5.37745	7.35955	0.313784	-0.851743	0.394356	1.21065	no
C12D8.1	C12D8.1	C12D8.1	V:10235961-10238660	A	D	OK	119.691	77.3104	-0.437085	2.00974	0.0444589	1.03782	no
C12D8.13	C12D8.13	C12D8.13	V:10219252-10220268	A	D	OK	0.377202	0.507098	0.295924	-0.48384	0.628499	1.09688	no
C12D8.14	C12D8.14	C12D8.14	V:10227894-10228172	A	D	OK	19.7383	18.5512	-0.0620284	0.139072	0.889393	1.02599	no
C12D8.15	C12D8.15	C12D8.15	V:10228514-10229039	A	D	OK	0.934138	1.61072	0.544811	-0.964405	0.334843	1.24482	no
C12D8.16	C12D8.16	C12D8.16	V:10229609-10229932	A	D	OK	0.726423	0.604884	-0.183096	0.249792	0.802748	1.04481	no
C12D8.17	C12D8.17	C12D8.17	V:10231065-10231334	A	D	OK	1.0991	1.45255	0.278826	-0.407956	0.683306	1.07774	no
C12D8.18	C12D8.18	C12D8.18	V:10220834-10221215	A	D	OK	3.0658	1.05587	-1.06594	2.01211	0.0442088	1.03507	no
C12D8.19	C12D8.19	C12D8.19	V:10221496-10221761	A	D	NOTEST	0.202122	0	-1.79769e+308	-1.79769e+308	0.158655	1	no
C12D8.4	C12D8.4	C12D8.4	V:10226682-10227228	A	D	NOTEST	0.0880694	0.0642775	-0.314915	0.222678	0.823786	1	no
C12D8.6	C12D8.6	C12D8.6	V:10239444-10241178	A	D	OK	5.75214	1.70295	-1.21721	2.81112	0.00493689	0.408843	no
C12D8.9	C12D8.9	C12D8.9	V:10242653-10242977	A	D	OK	0.518318	0.251652	-0.722544	0.768952	0.441922	1.18687	no
C13A10.1	C13A10.1	C13A10.1	II:1350725-1355644	A	D	OK	6.62696	3.00502	-0.79086	2.26894	0.023272	0.833982	no
C13A10.2	C13A10.2	C13A10.2	II:1357185-1358011	A	D	OK	60.1772	52.1696	-0.142793	0.460177	0.645389	1.09024	no
C13A2.1	C13A2.1	C13A2.1	V:7289264-7291641	A	D	OK	0.159259	0.203905	0.247123	-0.359389	0.719304	1.06614	no
C13A2.10	C13A2.10	C13A2.10	V:7273668-7274716	A	D	OK	0.125383	0.0604129	-0.730168	0.739342	0.459699	1.18013	no
C13A2.11	C13A2.11	C13A2.11	V:7280684-7281782	A	D	NOTEST	0.0600527	0	-1.79769e+308	-1.79769e+308	0.158655	1	no
C13A2.12	C13A2.12	C13A2.12	V:7258617-7259851	A	D	OK	0.0900998	0.139884	0.439898	-0.515379	0.606288	1.10515	no
C13A2.2	C13A2.2	C13A2.2	V:7285994-7287209	A	D	NOTEST	0	0	0	0	1	1	no
C13A2.3	C13A2.3	C13A2.3	V:7282225-7284477	A	D	OK	0.780078	0.142673	-1.69884	2.82467	0.00473294	0.400744	no
C13A2.4	C13A2.4	C13A2.4	V:7279207-7280327	A	D	NOTEST	0.0404959	0	-1.79769e+308	-1.79769e+308	0.158655	1	no
C13A2.5	C13A2.5	C13A2.5	V:7275661-7278254	A	D	NOTEST	0.0364683	0.0173055	-0.745419	0.577399	0.56367	1	no
C13A2.6	C13A2.6	C13A2.6	V:7269553-7272580	A	D	NOTEST	0.024461	0	-1.79769e+308	-1.79769e+308	0.158655	1	no
C13A2.7	C13A2.7	C13A2.7	V:7266180-7266785	A	D	NOTEST	0	0	0	0	1	1	no
C13A2.9	C13A2.9	C13A2.9	V:7262394-7263856	A	D	NOTEST	0	0	0	0	1	1	no
C13B4.1	C13B4.1	C13B4.1	II:14470304-14479522	A	D	OK	10.6906	6.62381	-0.478689	1.68493	0.092003	1.19413	no
C13B4.3	C13B4.3	C13B4.3	II:14466173-14466194	A	D	NOTEST	0	0	0	0	1	1	no
C13B7.6	C13B7.6	C13B7.6	V:2421694-2422723	A	D	OK	5.04475	4.30734	-0.158026	0.375153	0.707546	1.07041	no
C13B9.1	C13B9.1	C13B9.1	III:6628945-6631480	A	D	OK	67.5181	68.8538	0.0195886	-0.0709001	0.943477	1.01479	no
C13B9.2	C13B9.2	C13B9.2	III:6620846-6622134	A	D	OK	3.01452	4.3464	0.365907	-0.90052	0.367844	1.22693	no
C13B9.3	C13B9.3	C13B9.3	III:6622615-6624912	A	D	OK	116.643	88.0029	-0.281746	0.949197	0.34252	1.23931	no
C13B9.4	C13B9.4	C13B9.4	III:6632780-6652023	A	D	OK	30.8566	31.2095	0.011374	-0.0674804	0.946199	1.01439	no
C13C12.2	C13C12.2	C13C12.2	V:12523703-12525462	A	D	OK	15.1638	9.45901	-0.471944	1.22233	0.221585	1.27726	no
C13C4.4	C13C4.4	C13C4.4	V:12109038-12110784	A	D	OK	13.2738	11.6345	-0.131812	0.398595	0.690191	1.07589	no
C13C4.5	C13C4.5	C13C4.5	V:12114789-12117240	A	D	OK	7.67676	7.08375	-0.0803936	0.242234	0.808599	1.04318	no
C13C4.6	C13C4.6	C13C4.6	V:12121474-12124902	A	D	OK	1.35497	1.41551	0.0437122	-0.103647	0.917449	1.02024	no
C13C4.7	C13C4.7	C13C4.7	V:12118870-12120065	A	D	OK	4.81426	2.65731	-0.594269	1.37388	0.16948	1.26154	no
C13E3.1	C13E3.1	C13E3.1	X:8893094-8898455	A	D	OK	18.1865	14.0115	-0.2608	0.979359	0.327403	1.24705	no
C13F10.1	C13F10.1	C13F10.1	V:7223887-7224866	A	D	OK	7.66504	8.28604	0.0779026	-0.243672	0.807485	1.04354	no
C13F10.2	C13F10.2	C13F10.2	V:7221288-7223089	A	D	OK	4.24832	2.69869	-0.453757	0.901091	0.36754	1.22704	no
C13F10.4	C13F10.4	C13F10.4	V:7205430-7214697	A	D	OK	21.5669	16.0014	-0.298486	1.10308	0.269993	1.26906	no
C13F10.5	C13F10.5	C13F10.5	V:7214892-7218850	A	D	OK	1.88104	1.88156	0.00027374	-0.000518599	0.999586	1.00429	no
C13F10.6	C13F10.6	C13F10.6	V:7219023-7220789	A	D	OK	12.2852	9.98313	-0.207499	0.663007	0.507326	1.15256	no
C13F10.7	C13F10.7	C13F10.7	V:7221288-7223089	A	D	OK	43.675	36.2694	-0.185802	0.594342	0.552283	1.12913	no
C13G3.1	C13G3.1	C13G3.1	V:11011590-11012268	A	D	OK	41.0769	49.5757	0.188055	-0.626801	0.53079	1.13974	no
C13G5.2	C13G5.2	C13G5.2	III:8616751-8618347	A	D	OK	10.7725	8.18574	-0.274602	0.836499	0.402874	1.20688	no
C14A11.2	C14A11.2	C14A11.2	X:2801540-2804714	A	D	OK	22.5831	22.6689	0.0037939	-0.0124557	0.990062	1.0061	no
C14A11.5	C14A11.5	C14A11.5	X:2805067-2807521	A	D	OK	3.71255	2.2413	-0.504664	1.35142	0.176562	1.26431	no
C14A11.6	C14A11.6	C14A11.6	X:2807967-2814118	A	D	OK	19.5711	11.9514	-0.493203	1.70534	0.0881311	1.18504	no
C14A11.8	C14A11.8	C14A11.8	X:2819305-2819325	A	D	NOTEST	0	0	0	0	1	1	no
C14A4.11	C14A4.11	C14A4.11	II:10605636-10607190	A	D	OK	27.1063	21.2164	-0.244992	0.79841	0.424633	1.19462	no
C14A4.12	C14A4.12	C14A4.12	II:10612934-10618247	A	D	OK	15.5298	12.1318	-0.246925	0.887346	0.374893	1.22236	no
C14A4.13	C14A4.13	C14A4.13	II:10618385-10620378	A	D	OK	0.942291	0.733621	-0.250322	0.525559	0.599195	1.10754	no
C14A4.14	C14A4.14	C14A4.14	II:10582532-10584133	A	D	OK	80.0911	34.504	-0.84209	2.87372	0.00405666	0.362549	no
C14A4.3	C14A4.3	C14A4.3	II:10584258-10587843	A	D	OK	26.861	18.303	-0.383612	1.33135	0.183073	1.26725	no
C14A4.6	C14A4.6	C14A4.6	II:10593446-10594693	A	D	OK	20.9494	14.5685	-0.363249	1.0885	0.276375	1.26797	no
C14A4.7	C14A4.7	C14A4.7	II:10595215-10596477	A	D	OK	5.20697	3.06989	-0.528356	1.58318	0.11338	1.22475	no
C14A4.8	C14A4.8	C14A4.8	II:10597088-10597987	A	D	OK	1.86717	0.881087	-0.751026	1.3016	0.193054	1.27184	no
C14A4.9	C14A4.9	C14A4.9	II:10599251-10600457	A	D	OK	34.8688	23.4005	-0.398835	1.05129	0.293125	1.26309	no
C14A6.2	C14A6.2	C14A6.2	V:18148605-18154191	A	D	OK	0.175945	0.209448	0.174303	-0.255567	0.798285	1.04599	no
C14A6.3	C14A6.3	C14A6.3	V:18146193-18148544	A	D	OK	0.123086	0.0917653	-0.29365	0.370604	0.710933	1.06918	no
C14A6.5	C14A6.5	C14A6.5	V:18159479-18164623	A	D	OK	1.60611	2.83352	0.567702	-1.22735	0.219692	1.27745	no
C14A6.6	C14A6.6	C14A6.6	V:18165118-18167026	A	D	OK	0.139563	0.0397882	-1.25494	1.00276	0.315978	1.25256	no
C14A6.7	C14A6.7	C14A6.7	V:18167428-18168161	A	D	NOTEST	0	0	0	0	1	1	no
C14A6.8	C14A6.8	C14A6.8	V:18168881-18171413	A	D	NOTEST	0.0830778	0.0486677	-0.534763	0.353712	0.723555	1	no
C14B1.10	C14B1.10	C14B1.10	III:3709308-3713261	A	D	OK	33.9985	21.7597	-0.446255	1.59045	0.111734	1.22339	no
C14B1.2	C14B1.2	C14B1.2	III:3702260-3703108	A	D	OK	7.28765	7.56611	0.0374972	-0.097072	0.922669	1.01888	no
C14B1.3	C14B1.3	C14B1.3	III:3703626-3705006	A	D	OK	44.1582	50.2172	0.128579	-0.464385	0.642372	1.0911	no
C14B1.5	C14B1.5	C14B1.5	III:3706865-3709193	A	D	OK	36.2133	25.1108	-0.366128	1.29593	0.194998	1.2718	no
C14B1.6	C14B1.6	C14B1.6	III:3713467-3719652	A	D	OK	17.8775	13.2195	-0.301846	1.07234	0.283566	1.26523	no
C14B1.8	C14B1.8	C14B1.8	III:3713467-3719652	A	D	OK	42.6112	26.7233	-0.466581	1.62012	0.105207	1.21653	no
C14B1.9	C14B1.9	C14B1.9	III:3724255-3726477	A	D	OK	6.36032	6.32333	-0.00583325	0.0178339	0.985771	1.00713	no
C14B4.2	C14B4.2	C14B4.2	V:19332490-19349281	A	D	OK	6.20516	4.44168	-0.334348	1.14951	0.250347	1.27349	no
C14B9.10	C14B9.10	C14B9.10	III:8130789-8132606	A	D	OK	563.081	403.803	-0.332498	1.11556	0.26461	1.2702	no
C14B9.3	C14B9.3	C14B9.3	III:8108715-8111101	A	D	OK	22.6427	18.6027	-0.196533	0.637103	0.524058	1.143	no
C14B9.8	C14B9.8	C14B9.8	III:8138014-8144538	A	D	OK	25.6557	18.5198	-0.325925	1.24073	0.214706	1.27785	no
C14C10.1	C14C10.1	C14C10.1	V:12588233-12589427	A	D	OK	0.330607	0.562534	0.531522	-0.865451	0.386792	1.21614	no
C14C10.2	C14C10.2	C14C10.2	V:12590836-12592284	A	D	OK	12.8315	7.75184	-0.503976	1.87602	0.0606524	1.11751	no
C14C10.4	C14C10.4	C14C10.4	V:12592376-12596105	A	D	OK	78.735	50.5883	-0.442367	1.62103	0.105011	1.21657	no
C14C10.5	C14C10.5	C14C10.5	V:12600092-12607112	A	D	OK	61.9245	48.7607	-0.238992	0.848283	0.39628	1.20953	no
C14C10.6	C14C10.6	C14C10.6	V:12607221-12607770	A	D	OK	11.3283	8.61364	-0.273958	0.714125	0.47515	1.17029	no
C14C10.7	C14C10.7	C14C10.7	V:12589517-12590462	A	D	OK	1.68841	1.74728	0.0342746	-0.0629082	0.94984	1.01359	no
C14C10.8	C14C10.8	C14C10.8	V:12596196-12598960	A	D	OK	474.489	372.777	-0.241259	0.842753	0.399366	1.20904	no
C14C11.1	C14C11.1	C14C11.1	V:5663411-5665037	A	D	OK	0.0591726	0.0750188	0.237281	-0.256964	0.797206	1.04612	no
C14C11.2	C14C11.2	C14C11.2	V:5660739-5663185	A	D	OK	0.434903	0.583051	0.293152	-0.570558	0.568299	1.12152	no
C14C11.3	C14C11.3	C14C11.3	V:5654258-5658499	A	D	OK	18.699	12.9796	-0.36509	1.2243	0.220839	1.2768	no
C14C11.4	C14C11.4	C14C11.4	V:5647375-5650845	A	D	OK	2.36509	1.67918	-0.342515	0.8753	0.381411	1.21875	no
C14C11.7	C14C11.7	C14C11.7	V:5665236-5665877	A	D	OK	8.09049	8.1005	0.0012362	-0.00255328	0.997963	1.00435	no
C14C6.12	C14C6.12	C14C6.12	V:570399-571006	A	D	OK	0.629164	0.734926	0.155379	-0.19901	0.842255	1.0353	no
C14C6.13	C14C6.13	C14C6.13	V:571859-574568	A	D	NOTEST	0.0395898	0.0282531	-0.337369	0.238556	0.81145	1	no
C14C6.2	C14C6.2	C14C6.2	V:562963-564140	A	D	OK	15.5949	12.587	-0.214281	0.542122	0.587734	1.11287	no
C14C6.3	C14C6.3	C14C6.3	V:543297-545188	A	D	OK	0.751702	0.194388	-1.35248	2.09975	0.0357507	0.971212	no
C14C6.5	C14C6.5	C14C6.5	V:536458-537315	A	D	OK	95.0294	209.843	0.792174	-2.26089	0.023766	0.842859	no
C14C6.6	C14C6.6	C14C6.6	V:545672-547877	A	D	NOTEST	0.0215622	0.0155153	-0.329118	0.232722	0.815978	1	no
C14C6.7	C14C6.7	C14C6.7	V:548530-550482	A	D	NOTEST	0.0325114	0	-1.79769e+308	-1.79769e+308	0.110336	1	no
C14C6.8	C14C6.8	C14C6.8	V:551107-552807	A	D	NOTEST	0.0264978	0.0293721	0.102987	-0.081418	0.93511	1	no
C14E2.1	C14E2.1	C14E2.1	X:1826459-1827348	A	D	OK	0.153466	0.137137	-0.112502	0.107772	0.914176	1.0209	no
C14E2.2	C14E2.2	C14E2.2	X:1806826-1809537	A	D	OK	0.252279	0.126982	-0.686486	0.924701	0.355122	1.23225	no
C14E2.3	C14E2.3	C14E2.3	X:1810679-1811530	A	D	OK	0.331211	0.146162	-0.818042	1.05437	0.291712	1.26347	no
C14E2.4	C14E2.4	C14E2.4	X:1817549-1821318	A	D	OK	0.200525	0.131889	-0.418982	0.564006	0.57275	1.11967	no
C14E2.5	C14E2.5	C14E2.5	X:1823609-1825334	A	D	OK	0.22685	0.159553	-0.351913	0.460514	0.645147	1.09033	no
C14E2.6	C14E2.6	C14E2.6	X:1827731-1828481	A	D	OK	0.970859	0.423603	-0.829385	1.31962	0.18696	1.26928	no
C14E2.7	C14E2.7	C14E2.7	X:1816354-1816756	A	D	OK	4.67433	4.20588	-0.105604	0.225453	0.821627	1.04039	no
C14F11.1	C14F11.1	C14F11.1	X:6240911-6242663	A	D	OK	264.974	178.366	-0.395793	1.5475	0.121743	1.23445	no
C14F11.2	C14F11.2	C14F11.2	X:6208723-6213869	A	D	OK	30.6833	19.0952	-0.47428	1.64824	0.0993042	1.20624	no
C14F11.4	C14F11.4	C14F11.4	X:6231264-6233005	A	D	OK	0.950374	1.06294	0.111939	-0.275163	0.783191	1.04984	no
C14F11.6	C14F11.6	C14F11.6	X:6238083-6239044	A	D	OK	53.9512	40.1213	-0.296173	0.786087	0.431817	1.1906	no
C14F11.7	C14F11.7	C14F11.7	X:6208120-6208461	A	D	OK	3.22573	3.19685	-0.00899477	0.0174796	0.986054	1.00702	no
C14F5.1	C14F5.1	C14F5.1	X:7954301-7955646	A	D	OK	120.94	116.217	-0.0398383	0.172751	0.862847	1.03092	no
C14F5.4	C14F5.4	C14F5.4	X:7956161-7958246	A	D	OK	22.9541	15.0836	-0.419884	1.38681	0.1655	1.26088	no
C14H10.1	C14H10.1	C14H10.1	X:10233740-10236874	A	D	OK	53.9512	35.5816	-0.416252	1.4123	0.157862	1.26576	no
C14H10.2	C14H10.2	C14H10.2	X:10242267-10251285	A	D	OK	58.4283	44.7153	-0.267483	1.28306	0.199471	1.2744	no
C14H10.3	C14H10.3	C14H10.3	X:10220588-10224481	A	D	OK	42.8906	31.8969	-0.296145	1.02948	0.303252	1.25829	no
C15A11.2	C15A11.2	C15A11.2	I:7387352-7395914	A	D	OK	7.13001	5.36561	-0.284301	0.724287	0.468889	1.1741	no
C15A11.4	C15A11.4	C15A11.4	I:7398903-7400793	A	D	OK	5.27704	6.09742	0.1445	-0.376617	0.706458	1.07068	no
C15A11.7	C15A11.7	C15A11.7	I:7405025-7408507	A	D	OK	39.0948	55.0856	0.342898	-1.23998	0.214984	1.27742	no
C15A7.1	C15A7.1	C15A7.1	X:12065185-12070473	A	D	OK	0.630744	0.409456	-0.432071	0.912734	0.361383	1.22889	no
C15A7.2	C15A7.2	C15A7.2	X:12070798-12072108	A	D	OK	4.36489	2.83057	-0.433116	1.0674	0.285792	1.26408	no
C15A7.3	C15A7.3	C15A7.3	X:12073193-12073761	A	D	OK	1.55845	0.840189	-0.61782	0.927688	0.353569	1.23292	no
C15B12.1	C15B12.1	C15B12.1	X:6476767-6478984	A	D	OK	9.80323	6.42368	-0.422721	1.26399	0.206235	1.27368	no
C15B12.2	C15B12.2	C15B12.2	X:6464436-6465686	A	D	OK	0.771284	0.628904	-0.204078	0.373047	0.709113	1.06964	no
C15B12.3	C15B12.3	C15B12.3	X:6467238-6467517	A	D	NOTEST	0.130583	0	-1.79769e+308	-1.79769e+308	0.158655	1	no
C15B12.4	C15B12.4	C15B12.4	X:6470320-6473703	A	D	OK	15.7798	13.8991	-0.126904	0.437494	0.661753	1.08492	no
C15B12.6	C15B12.6	C15B12.6	X:6497874-6499791	A	D	OK	15.5096	10.8703	-0.355432	1.10657	0.26848	1.26881	no
C15B12.8	C15B12.8	C15B12.8	X:6474228-6476478	A	D	OK	15.0937	11.5928	-0.263894	0.828559	0.407354	1.20481	no
C15B12.9	C15B12.9	C15B12.9	X:6468886-6469945	A	D	OK	0.284682	0.156537	-0.598077	0.787895	0.430758	1.1921	no
C15C6.1	C15C6.1	C15C6.1	I:12202219-12203643	A	D	OK	22.6074	10.3107	-0.785093	2.05149	0.0402191	1.00484	no
C15C6.2	C15C6.2	C15C6.2	I:12203787-12205770	A	D	OK	0.722065	0.514453	-0.339011	0.639784	0.522313	1.14384	no
C15C6.3	C15C6.3	C15C6.3	I:12208357-12212194	A	D	OK	34.0102	25.6154	-0.283467	0.977808	0.328169	1.24607	no
C15C6.4	C15C6.4	C15C6.4	I:12213117-12215167	A	D	OK	14.605	9.23196	-0.458692	1.33827	0.18081	1.26615	no
C15C7.1	C15C7.1	C15C7.1	X:3164513-3165641	A	D	OK	16.248	9.1418	-0.575114	1.67897	0.0931569	1.19648	no
C15C7.4	C15C7.4	C15C7.4	X:3146563-3147079	A	D	OK	91.5393	51.3769	-0.577579	1.91896	0.054989	1.09538	no
C15C7.5	C15C7.5	C15C7.5	X:3151135-3152452	A	D	OK	272.87	193.174	-0.3454	1.10518	0.26908	1.2688	no
C15C7.6	C15C7.6	C15C7.6	X:3165786-3170499	A	D	OK	1.11625	0.950689	-0.160545	0.357964	0.720371	1.06598	no
C15C7.7	C15C7.7	C15C7.7	X:3165786-3170499	A	D	OK	29.389	15.7865	-0.621467	2.1508	0.031492	0.93283	no
C15C8.1	C15C8.1	C15C8.1	V:12733990-12735839	A	D	OK	43.8927	31.7412	-0.324132	1.13709	0.255501	1.27118	no
C15C8.3	C15C8.3	C15C8.3	V:12741848-12744858	A	D	OK	318.935	124.469	-0.940932	3.56432	0.000364801	0.0783107	no
C15C8.4	C15C8.4	C15C8.4	V:12745007-12747272	A	D	OK	47.3797	40.2005	-0.164316	0.559778	0.575631	1.11803	no
C15C8.5	C15C8.5	C15C8.5	V:12748099-12749771	A	D	OK	3.30435	3.28663	-0.00537778	0.0129947	0.989632	1.00622	no
C15C8.6	C15C8.6	C15C8.6	V:12749837-12752131	A	D	OK	2.07754	2.07783	0.000141186	-0.000314817	0.999749	1.00431	no
C15C8.7	C15C8.7	C15C8.7	V:12741848-12744858	A	D	OK	407.147	178.719	-0.82336	3.12063	0.00180466	0.227883	no
C15F1.1	C15F1.1	C15F1.1	II:6988710-6991515	A	D	OK	15.0318	6.43402	-0.84857	2.51079	0.0120461	0.638029	no
C15F1.2	C15F1.2	C15F1.2	II:6979938-6988499	A	D	OK	32.3395	23.7554	-0.308482	1.0004	0.317119	1.25269	no
C15F1.5	C15F1.5	C15F1.5	II:6967914-6970518	A	D	OK	0.867733	0.594124	-0.378797	0.919457	0.357857	1.23155	no
C15F1.8	C15F1.8	C15F1.8	II:6976742-6977300	A	D	OK	3.70932	2.88903	-0.24993	0.533877	0.593426	1.11044	no
C15F1.9	C15F1.9	C15F1.9	II:6967914-6970518	A	D	OK	3.28203	0.704555	-1.53865	2.13324	0.032905	0.94876	no
C15H11.1	C15H11.1	C15H11.1	V:14393664-14395556	A	D	OK	0.118428	0.0948064	-0.222472	0.248055	0.804092	1.04431	no
C15H11.10	C15H11.10	C15H11.10	V:14392078-14392579	A	D	OK	0.215034	0.244054	0.126592	-0.137384	0.890727	1.02569	no
C15H11.11	C15H11.11	C15H11.11	V:14412427-14417636	A	D	OK	4.92577	5.00543	0.0160424	-0.0420414	0.966466	1.01115	no
C15H11.2	C15H11.2	C15H11.2	V:14408884-14411702	A	D	OK	4.4465	6.05388	0.308584	-0.812597	0.416449	1.19905	no
C15H11.8	C15H11.8	C15H11.8	V:14422554-14423160	A	D	OK	24.6792	15.2835	-0.479186	1.28018	0.200483	1.27447	no
C15H11.9	C15H11.9	C15H11.9	V:14423588-14424817	A	D	OK	161.432	117.735	-0.315646	1.08831	0.276459	1.26793	no
C15H7.3	C15H7.3	C15H7.3	III:9650354-9651860	A	D	NOTEST	0.0413792	0.02082	-0.686866	0.532044	0.594695	1	no
C15H7.4	C15H7.4	C15H7.4	III:9654309-9655760	A	D	OK	0.427294	0.556477	0.264153	-0.490127	0.624044	1.09854	no
C15H9.10	C15H9.10	C15H9.10	X:6110960-6111721	A	D	OK	28.2268	41.9256	0.395624	-1.3077	0.190975	1.27069	no
C15H9.11	C15H9.11	C15H9.11	X:6101174-6105328	A	D	OK	176.49	167.589	-0.0517508	0.190154	0.849189	1.03384	no
C15H9.2	C15H9.2	C15H9.2	X:6118733-6120394	A	D	OK	3.5564	2.30797	-0.432381	1.00391	0.315423	1.25272	no
C15H9.3	C15H9.3	C15H9.3	X:6115761-6118009	A	D	OK	2.64144	1.83613	-0.363664	0.850685	0.394944	1.20998	no
C15H9.4	C15H9.4	C15H9.4	X:6101174-6105328	A	D	OK	48.2908	39.843	-0.192293	0.705986	0.480197	1.16725	no
C15H9.5	C15H9.5	C15H9.5	X:6093243-6097522	A	D	OK	22.0198	16.9439	-0.262033	0.922686	0.356171	1.23202	no
C15H9.9	C15H9.9	C15H9.9	X:6122272-6128284	A	D	OK	243.833	169.076	-0.366137	1.35301	0.176053	1.26389	no
C16A11.2	C16A11.2	C16A11.2	II:4238166-4244822	A	D	OK	19.786	11.5445	-0.538768	2.48451	0.012973	0.662136	no
C16A11.3	C16A11.3	C16A11.3	II:4229544-4234317	A	D	OK	1.84596	1.84099	-0.00269299	0.0068546	0.994531	1.00529	no
C16A11.4	C16A11.4	C16A11.4	II:4227039-4229126	A	D	OK	8.52397	10.0873	0.168396	-0.539815	0.589324	1.11236	no
C16A11.5	C16A11.5	C16A11.5	II:4223307-4226247	A	D	OK	1.86751	1.77896	-0.0485792	0.119236	0.905088	1.02298	no
C16A11.6	C16A11.6	C16A11.6	II:4234943-4237743	A	D	OK	3.55088	3.69586	0.0400174	-0.107704	0.914231	1.02091	no
C16A11.7	C16A11.7	C16A11.7	II:4255913-4256933	A	D	OK	0.702138	0.737965	0.0497663	-0.0904428	0.927935	1.01797	no
C16A11.8	C16A11.8	C16A11.8	II:4257085-4258775	A	D	OK	0.424486	0.449183	0.0565496	-0.087231	0.930488	1.01718	no
C16A3.10	C16A3.10	C16A3.10	III:6394185-6396124	A	D	OK	92.8935	91.9633	-0.010064	0.0477308	0.961931	1.01209	no
C16A3.11	C16A3.11	C16A3.11	III:6374040-6374945	A	D	OK	8.36196	3.34403	-0.916515	1.57074	0.116243	1.23007	no
C16A3.2	C16A3.2	C16A3.2	III:6389774-6390591	A	D	OK	14.8594	11.2812	-0.275499	0.819672	0.412403	1.20198	no
C16A3.3	C16A3.3	C16A3.3	III:6383493-6389343	A	D	OK	32.0699	23.4155	-0.314519	1.17205	0.241177	1.27636	no
C16A3.4	C16A3.4	C16A3.4	III:6381573-6382966	A	D	OK	237.223	202.3	-0.159249	0.576184	0.564491	1.12344	no
C16A3.5	C16A3.5	C16A3.5	III:6380636-6381447	A	D	OK	526.127	374.697	-0.339424	1.21544	0.2242	1.27761	no
C16A3.6	C16A3.6	C16A3.6	III:6379390-6380598	A	D	OK	400.033	304.688	-0.272261	0.983185	0.325516	1.24777	no
C16B8.2	C16B8.2	C16B8.2	X:3958474-3965812	A	D	OK	3.61343	2.23497	-0.480432	1.33062	0.183315	1.26828	no
C16B8.3	C16B8.3	C16B8.3	X:3968013-3968615	A	D	OK	183.449	103.735	-0.570098	2.04032	0.0413181	1.0131	no
C16B8.4	C16B8.4	C16B8.4	X:3970366-3973612	A	D	OK	8.15527	6.28513	-0.260478	0.821488	0.411368	1.2029	no
C16B8.5	C16B8.5	C16B8.5	X:3985080-3985442	A	D	NOTEST	0.109356	0	-1.79769e+308	-1.79769e+308	0.158655	1	no
C16C10.1	C16C10.1	C16C10.1	III:4179034-4186774	A	D	OK	9.58786	6.97704	-0.317874	0.926242	0.35432	1.23252	no
C16C10.11	C16C10.11	C16C10.11	III:4152024-4152874	A	D	OK	256.233	179.49	-0.355967	1.22936	0.218938	1.2772	no
C16C10.12	C16C10.12	C16C10.12	III:4147426-4151512	A	D	OK	0.537717	0.719097	0.290663	-0.5915	0.554185	1.12878	no
C16C10.13	C16C10.13	C16C10.13	III:4176656-4177466	A	D	OK	0.854337	1.02642	0.183503	-0.350036	0.726312	1.06458	no
C16C10.2	C16C10.2	C16C10.2	III:4177603-4178639	A	D	OK	52.3713	34.0325	-0.431043	1.49796	0.134144	1.24311	no
C16C10.3	C16C10.3	C16C10.3	III:4172306-4176132	A	D	OK	18.0324	19.4373	0.0750245	-0.280613	0.779007	1.05054	no
C16C10.4	C16C10.4	C16C10.4	III:4171308-4172151	A	D	OK	78.7395	46.8515	-0.519162	1.59384	0.110972	1.22324	no
C16C10.5	C16C10.5	C16C10.5	III:4168808-4171134	A	D	OK	38.1926	32.9863	-0.146552	0.50377	0.614423	1.10193	no
C16C10.6	C16C10.6	C16C10.6	III:4166916-4168738	A	D	OK	69.5532	54.1779	-0.24982	0.867097	0.385889	1.2169	no
C16C10.8	C16C10.8	C16C10.8	III:4161540-4164145	A	D	OK	88.2041	67.1692	-0.27244	0.928637	0.353077	1.23352	no
C16C10.9	C16C10.9	C16C10.9	III:4155360-4157353	A	D	OK	2.18659	1.8316	-0.177152	0.384438	0.700654	1.07204	no
C16C2.4	C16C2.4	C16C2.4	I:9712830-9715218	A	D	OK	103.651	75.2614	-0.320059	1.11781	0.263646	1.27109	no
C16C4.1	C16C4.1	C16C4.1	II:1894339-1894684	A	D	OK	0.593774	0.164333	-1.2846	1.06171	0.288365	1.26367	no
C16C4.17	C16C4.17	C16C4.17	II:1864733-1864886	A	D	NOTEST	0.476819	1.18465	0.910067	-0.947621	0.343322	1	no
C16C4.7	C16C4.7	C16C4.7	II:1858393-1861407	A	D	OK	1.25012	0.889385	-0.340461	0.666299	0.50522	1.15328	no
C16C8.10	C16C8.10	C16C8.10	II:3464149-3464675	A	D	NOTEST	0	0.0552579	1.79769e+308	1.79769e+308	0.158655	1	no
C16C8.11	C16C8.11	C16C8.11	II:3453758-3454607	A	D	OK	2.09496	2.18721	0.0430908	-0.0975422	0.922296	1.019	no
C16C8.12	C16C8.12	C16C8.12	II:3452725-3453597	A	D	OK	1.30267	1.21147	-0.0725853	0.149354	0.881274	1.02755	no
C16C8.13	C16C8.13	C16C8.13	II:3451415-3452324	A	D	OK	1.97324	1.07868	-0.603936	1.28583	0.198502	1.27371	no
C16C8.14	C16C8.14	C16C8.14	II:3449247-3450989	A	D	OK	3.07553	2.46772	-0.220181	0.547961	0.583719	1.11472	no
C16C8.16	C16C8.16	C16C8.16	II:3445759-3448734	A	D	OK	3.42286	3.00106	-0.13151	0.362533	0.716954	1.06695	no
C16C8.17	C16C8.17	C16C8.17	II:3440821-3442440	A	D	OK	0.0985837	0.0356834	-1.01622	0.971223	0.331437	1.24659	no
C16C8.18	C16C8.18	C16C8.18	II:3429400-3431228	A	D	OK	0.307221	0.356008	0.147386	-0.211355	0.832611	1.03766	no
C16C8.19	C16C8.19	C16C8.19	II:3458495-3459018	A	D	NOTEST	0	0.0530618	1.79769e+308	1.79769e+308	0.158655	1	no
C16C8.2	C16C8.2	C16C8.2	II:3431299-3436507	A	D	OK	26.0782	9.98541	-0.959974	2.6551	0.0079284	0.520697	no
C16C8.4	C16C8.4	C16C8.4	II:3443577-3444360	A	D	OK	5.25284	4.20947	-0.221433	0.549642	0.582565	1.11492	no
C16C8.5	C16C8.5	C16C8.5	II:3444722-3445359	A	D	OK	8.82529	6.71124	-0.273837	0.725042	0.468427	1.17458	no
C16C8.7	C16C8.7	C16C8.7	II:3459613-3460309	A	D	NOTEST	0	0	0	0	1	1	no
C16C8.8	C16C8.8	C16C8.8	II:3461147-3461676	A	D	NOTEST	0.210564	0	-1.79769e+308	-1.79769e+308	0.0786496	1	no
C16C8.9	C16C8.9	C16C8.9	II:3462604-3463189	A	D	NOTEST	0	0.0790873	1.79769e+308	1.79769e+308	0.110336	1	no
C16D2.1	C16D2.1	C16D2.1	II:9132126-9134418	A	D	OK	0.268522	0.205702	-0.266504	0.347381	0.728305	1.06428	no
C16D6.1	C16D6.1	C16D6.1	X:12525306-12526142	A	D	OK	0.992355	0.758748	-0.268412	0.488479	0.62521	1.09819	no
C16D6.2	C16D6.2	C16D6.2	X:12536934-12551598	A	D	OK	8.92689	7.25962	-0.20674	0.689082	0.490772	1.16145	no
C16D6.3	C16D6.3	C16D6.3	X:12526580-12527207	A	D	NOTEST	0	0	0	0	1	1	no
C16D9.1	C16D9.1	C16D9.1	V:8259122-8261111	A	D	OK	32.8145	27.6415	-0.171554	0.580622	0.561495	1.1249	no
C16D9.10	C16D9.10	C16D9.10	V:8247693-8247769	A	D	NOTEST	0	0	0	0	1	1	no
C16D9.11	C16D9.11	C16D9.11	V:8228107-8238158	A	D	OK	6.55223	8.4643	0.256052	-0.319242	0.749543	1.05836	no
C16D9.3	C16D9.3	C16D9.3	V:8238765-8239355	A	D	OK	0.798502	0.368093	-0.774403	1.09625	0.272968	1.26726	no
C16D9.4	C16D9.4	C16D9.4	V:8240737-8242808	A	D	OK	5.60641	2.78185	-0.700796	1.88042	0.0600503	1.11505	no
C16D9.5	C16D9.5	C16D9.5	V:8243576-8245048	A	D	OK	0.617612	0.776172	0.228513	-0.458625	0.646504	1.0897	no
C16D9.6	C16D9.6	C16D9.6	V:8248108-8250096	A	D	OK	6.17349	5.10354	-0.19033	0.50791	0.611516	1.10344	no
C16D9.8	C16D9.8	C16D9.8	V:8261196-8263356	A	D	OK	0.843629	1.69003	0.69479	-1.13643	0.255775	1.27092	no
C16D9.9	C16D9.9	C16D9.9	V:8264047-8264470	A	D	OK	1.58377	3.2074	0.705654	-1.24175	0.21433	1.2779	no
C16E9.1	C16E9.1	C16E9.1	X:6940429-6943564	A	D	OK	32.1536	23.8744	-0.297719	1.07628	0.281802	1.26634	no
C16E9.2	C16E9.2	C16E9.2	X:6935695-6938987	A	D	OK	36.1803	24.3844	-0.394571	1.64565	0.0998352	1.2076	no
C16H3.1	C16H3.1	C16H3.1	X:17617737-17619369	A	D	OK	4.02168	3.00693	-0.29078	0.678086	0.497717	1.15693	no
C16H3.3	C16H3.3	C16H3.3	X:17601540-17609959	A	D	OK	66.7207	47.4904	-0.339988	1.74093	0.0816951	1.17175	no
C16H3.5	C16H3.5	C16H3.5	X:17598699-17598719	A	D	NOTEST	0	0	0	0	1	1	no
C17A2.2	C17A2.2	C17A2.2	II:3846320-3848038	A	D	NOTEST	0.0273835	0.0198019	-0.324164	0.229219	0.818699	1	no
C17A2.3	C17A2.3	C17A2.3	II:3843601-3845502	A	D	NOTEST	0	0	0	0	1	1	no
C17A2.4	C17A2.4	C17A2.4	II:3839854-3841265	A	D	NOTEST	0.0337751	0.0241541	-0.335271	0.237072	0.812601	1	no
C17A2.5	C17A2.5	C17A2.5	II:3833242-3836008	A	D	NOTEST	0.0711617	0	-1.79769e+308	-1.79769e+308	0.0464481	1	no
C17A2.7	C17A2.7	C17A2.7	II:3841906-3843398	A	D	NOTEST	0	0	0	0	1	1	no
C17B7.10	C17B7.10	C17B7.10	V:3340039-3342571	A	D	OK	0.190221	0.253903	0.288764	-0.446091	0.655531	1.08694	no
C17B7.12	C17B7.12	C17B7.12	V:3353088-3353747	A	D	OK	0.238793	0.363239	0.419464	-0.537487	0.590932	1.11162	no
C17B7.13	C17B7.13	C17B7.13	V:3328481-3330250	A	D	OK	0.291739	0.266676	-0.089828	0.15201	0.879179	1.02775	no
C17B7.2	C17B7.2	C17B7.2	V:3348455-3350734	A	D	OK	0.851231	1.33904	0.453021	-0.80584	0.420335	1.19671	no
C17B7.3	C17B7.3	C17B7.3	V:3342629-3343691	A	D	OK	0.0541341	0.144818	0.984014	-0.88904	0.373982	1.22314	no
C17B7.4	C17B7.4	C17B7.4	V:3339173-3339857	A	D	OK	0.181164	0.362266	0.692975	-0.858161	0.390804	1.21383	no
C17B7.5	C17B7.5	C17B7.5	V:3333466-3338831	A	D	OK	0.0550651	0.0292774	-0.631702	0.744596	0.456516	1.18138	no
C17B7.7	C17B7.7	C17B7.7	V:3325277-3328169	A	D	OK	0.506219	0.3441	-0.386036	0.818264	0.413206	1.20176	no
C17B7.8	C17B7.8	C17B7.8	V:3320573-3323938	A	D	OK	0.0667449	0.0294044	-0.819733	0.81349	0.415937	1.19919	no
C17B7.9	C17B7.9	C17B7.9	V:3330740-3331939	A	D	OK	0.155906	0.0710641	-0.785669	0.746768	0.455203	1.18189	no
C17C3.1	C17C3.1	C17C3.1	II:5570607-5574914	A	D	OK	67.0351	105.472	0.45323	-2.89564	0.00378383	0.347528	no
C17C3.11	C17C3.11	C17C3.11	II:5537805-5538975	A	D	NOTEST	0.040329	0.0279886	-0.365272	0.258287	0.796186	1	no
C17C3.13	C17C3.13	C17C3.13	II:5567756-5568367	A	D	OK	0.148946	0.130203	-0.134494	0.155093	0.876748	1.02847	no
C17C3.15	C17C3.15	C17C3.15	II:5570607-5574914	A	D	OK	17.28	27.8782	0.478297	-1.48036	0.138776	1.24647	no
C17C3.16	C17C3.16	C17C3.16	II:5543568-5543678	A	D	NOTEST	1.72104	0.64501	-0.981416	0.975951	0.329089	1	no
C17C3.17	C17C3.17	C17C3.17	II:5544134-5544244	A	D	NOTEST	0.613543	0.431719	-0.351475	0.24853	0.803724	1	no
C17C3.2	C17C3.2	C17C3.2	II:5566052-5566663	A	D	OK	0.110902	0.11013	-0.00698899	0.00707802	0.994353	1.00539	no
C17C3.3	C17C3.3	C17C3.3	II:5561733-5563494	A	D	OK	9.86746	6.39375	-0.433922	1.26811	0.204757	1.2739	no
C17C3.5	C17C3.5	C17C3.5	II:5551905-5552289	A	D	OK	0.404645	0.46514	0.139328	-0.168698	0.866034	1.02993	no
C17C3.6	C17C3.6	C17C3.6	II:5550016-5550501	A	D	OK	0.368343	0.256419	-0.362201	0.475047	0.634753	1.09413	no
C17C3.9	C17C3.9	C17C3.9	II:5531368-5532225	A	D	NOTEST	0	0	0	0	1	1	no
C17D12.1	C17D12.1	C17D12.1	I:11611659-11616127	A	D	OK	28.0854	20.7317	-0.303587	0.995293	0.319594	1.25073	no
C17D12.3	C17D12.3	C17D12.3	I:11616760-11620251	A	D	OK	20.6863	15.4772	-0.290101	0.983754	0.325236	1.24761	no
C17D12.5	C17D12.5	C17D12.5	I:11586223-11587282	A	D	OK	0.986433	0.61054	-0.479751	0.736006	0.461727	1.17923	no
C17D12.7	C17D12.7	C17D12.7	I:11604598-11611289	A	D	OK	9.73196	6.67328	-0.377303	1.24693	0.212424	1.27704	no
C17E4.1	C17E4.1	C17E4.1	I:9408346-9410085	A	D	OK	0.255628	0.141149	-0.593907	0.88783	0.374632	1.2226	no
C17E4.10	C17E4.10	C17E4.10	I:9435367-9450722	A	D	OK	84.1798	98.1583	0.153627	-0.559394	0.575893	1.11795	no
C17E4.11	C17E4.11	C17E4.11	I:9419411-9420804	A	D	OK	8.28531	5.36714	-0.434189	1.2674	0.205013	1.27419	no
C17E4.2	C17E4.2	C17E4.2	I:9410604-9416645	A	D	OK	17.0296	12.7033	-0.293094	1.04739	0.294918	1.26252	no
C17E4.3	C17E4.3	C17E4.3	I:9416890-9418864	A	D	OK	0.681933	0.973735	0.356208	-0.713226	0.475706	1.16974	no
C17E4.4	C17E4.4	C17E4.4	I:9419411-9420804	A	D	OK	0.037601	0.164902	1.47832	-2.6625	0.00775622	0.514325	no
C17E4.6	C17E4.6	C17E4.6	I:9422546-9431103	A	D	OK	52.4366	51.082	-0.0261736	0.0932876	0.925675	1.01837	no
C17E4.9	C17E4.9	C17E4.9	I:9431239-9434106	A	D	OK	319.546	316.656	-0.00908699	0.0343635	0.972587	1.0096	no
C17E7.10	C17E7.10	C17E7.10	V:3898612-3900015	A	D	OK	0.0792412	0.0236978	-1.20712	1.00995	0.312522	1.25302	no
C17E7.12	C17E7.12	C17E7.12	V:3890777-3891839	A	D	OK	0.183157	0	-1.79769e+308	-1.79769e+308	0.0786496	1.1669	no
C17E7.13	C17E7.13	C17E7.13	V:3887562-3889066	A	D	OK	3.1607	0.871623	-1.28819	2.71772	0.00657331	0.476587	no
C17E7.4	C17E7.4	C17E7.4	V:3892668-3894386	A	D	OK	0.152075	0.0730199	-0.733643	0.898673	0.368827	1.22636	no
C17E7.9	C17E7.9	C17E7.9	V:3889195-3890674	A	D	OK	0.234066	0.198929	-0.162654	0.222983	0.823549	1.04003	no
C17F3.1	C17F3.1	C17F3.1	I:6665183-6670404	A	D	OK	0.248748	0.119694	-0.731503	0.632907	0.526795	1.14164	no
C17F3.3	C17F3.3	C17F3.3	I:6682368-6683373	A	D	OK	0.83878	0.680395	-0.209275	0.373656	0.70866	1.07004	no
C17F4.1	C17F4.1	C17F4.1	II:3250308-3250852	A	D	NOTEST	0	0.0492591	1.79769e+308	1.79769e+308	0.158655	1	no
C17F4.11	C17F4.11	C17F4.11	II:3237470-3238052	A	D	OK	1.05453	0.828073	-0.241746	0.416185	0.677275	1.0799	no
C17F4.12	C17F4.12	C17F4.12	II:3243686-3244151	A	D	OK	0.317235	0.599375	0.636245	-0.735007	0.462335	1.17872	no
C17F4.2	C17F4.2	C17F4.2	II:3248686-3249383	A	D	OK	23.8385	12.3021	-0.661528	1.51846	0.128899	1.23995	no
C17F4.3	C17F4.3	C17F4.3	II:3240539-3241722	A	D	OK	0.652875	0.837465	0.248995	-0.369157	0.712011	1.06871	no
C17F4.5	C17F4.5	C17F4.5	II:3246368-3248114	A	D	OK	1.86635	1.23604	-0.412069	0.835445	0.403467	1.20618	no
C17F4.7	C17F4.7	C17F4.7	II:3245109-3246011	A	D	OK	2511.65	2417.58	-0.0381745	0.111653	0.911099	1.02179	no
C17F4.8	C17F4.8	C17F4.8	II:3230871-3234808	A	D	OK	2.06892	1.90942	-0.0802269	0.172615	0.862954	1.03089	no
C17G1.1	C17G1.1	C17G1.1	X:9919233-9920278	A	D	OK	1.02442	0.618626	-0.504377	0.992307	0.321048	1.24985	no
C17G1.2	C17G1.2	C17G1.2	X:9921489-9922698	A	D	OK	0.154618	0.106181	-0.375808	0.459362	0.645974	1.0899	no
C17G1.4	C17G1.4	C17G1.4	X:9925854-9931392	A	D	OK	21.6485	16.7691	-0.255396	1.16024	0.245949	1.27499	no
C17G1.5	C17G1.5	C17G1.5	X:9941561-9944705	A	D	OK	19.1402	13.4081	-0.355931	1.15384	0.248567	1.2748	no
C17G1.7	C17G1.7	C17G1.7	X:9952512-9954472	A	D	OK	74.967	63.3759	-0.167964	0.611001	0.541199	1.13474	no
C17G1.8	C17G1.8	C17G1.8	X:9933298-9937056	A	D	OK	28.5733	20.9128	-0.312114	1.00847	0.31323	1.25301	no
C17G10.1	C17G10.1	C17G10.1	II:5596529-5598420	A	D	OK	13.9976	8.83596	-0.460059	1.50153	0.133218	1.24369	no
C17G10.2	C17G10.2	C17G10.2	II:5594705-5596327	A	D	OK	21.5264	13.5172	-0.465315	1.55495	0.119957	1.23152	no
C17G10.3	C17G10.3	C17G10.3	II:5583082-5584664	A	D	OK	0.952705	0.949621	-0.00324192	0.00683649	0.994545	1.00527	no
C17G10.6	C17G10.6	C17G10.6	II:5599899-5603264	A	D	OK	7.24779	4.89952	-0.39156	1.4461	0.148148	1.25682	no
C17G10.7	C17G10.7	C17G10.7	II:5606764-5607794	A	D	OK	12.3347	17.4724	0.348209	-0.978643	0.327756	1.24602	no
C17G10.9	C17G10.9	C17G10.9	II:5619559-5622455	A	D	OK	98.4882	60.4965	-0.487351	1.88971	0.0587963	1.10964	no
C17H1.10	C17H1.10	C17H1.10	I:13133738-13135980	A	D	OK	1.6426	1.5864	-0.0348111	0.0713613	0.94311	1.01486	no
C17H1.13	C17H1.13	C17H1.13	I:13124161-13125670	A	D	OK	1.75033	1.93146	0.0984693	-0.208065	0.835179	1.03711	no
C17H1.14	C17H1.14	C17H1.14	I:13107477-13109764	A	D	OK	1.00113	1.07167	0.0680883	-0.139142	0.889338	1.02603	no
C17H1.2	C17H1.2	C17H1.2	I:13102776-13103045	A	D	OK	1.08165	1.08832	0.00614748	-0.00792335	0.993678	1.00552	no
C17H1.3	C17H1.3	C17H1.3	I:13104238-13106284	A	D	OK	3.04028	2.18768	-0.32911	0.810648	0.417568	1.19846	no
C17H1.4	C17H1.4	C17H1.4	I:13110519-13112416	A	D	OK	2.56995	1.8497	-0.328862	0.743066	0.457442	1.18104	no
C17H1.5	C17H1.5	C17H1.5	I:13113622-13116420	A	D	OK	4.38528	3.58067	-0.202705	0.513942	0.607293	1.10507	no
C17H1.6	C17H1.6	C17H1.6	I:13130928-13132398	A	D	OK	2.83976	2.94598	0.0367221	-0.0874811	0.930289	1.0173	no
C17H1.7	C17H1.7	C17H1.7	I:13136571-13138507	A	D	OK	12.5492	11.4284	-0.0935586	0.30052	0.763781	1.05401	no
C17H1.8	C17H1.8	C17H1.8	I:13128455-13130026	A	D	OK	0.486567	0.426513	-0.131733	0.212757	0.831517	1.03794	no
C17H1.9	C17H1.9	C17H1.9	I:13121108-13123393	A	D	OK	0.552173	0.276161	-0.692879	1.14731	0.251253	1.27289	no
C17H11.1	C17H11.1	C17H11.1	X:8173849-8180805	A	D	OK	11.9662	9.7812	-0.201627	0.660221	0.509112	1.15132	no
C17H11.2	C17H11.2	C17H11.2	X:8169869-8172808	A	D	OK	14.5001	7.53349	-0.654799	2.2762	0.0228338	0.832726	no
C17H11.4	C17H11.4	C17H11.4	X:8180970-8181580	A	D	OK	0.108505	0.210142	0.660986	-0.569718	0.568869	1.12113	no
C17H11.5	C17H11.5	C17H11.5	X:8183043-8183477	A	D	OK	3.71707	2.31264	-0.474547	0.906156	0.364853	1.22784	no
C17H11.6	C17H11.6	C17H11.6	X:8185119-8203724	A	D	OK	47.1287	37.8283	-0.219824	1.36434	0.172461	1.26227	no
C17H12.10	C17H12.10	C17H12.10	IV:6806811-6809614	A	D	OK	22.2676	17.3665	-0.24859	0.799543	0.423976	1.19542	no
C17H12.11	C17H12.11	C17H12.11	IV:6804762-6805986	A	D	OK	20.0905	16.2474	-0.21231	0.640992	0.521528	1.14411	no
C17H12.12	C17H12.12	C17H12.12	IV:6795424-6798534	A	D	OK	1.11107	0.563619	-0.678704	1.46593	0.142668	1.25255	no
C17H12.13	C17H12.13	C17H12.13	IV:6770793-6779771	A	D	OK	84.5328	67.3573	-0.227129	1.12739	0.259577	1.27072	no
C17H12.2	C17H12.2	C17H12.2	IV:6786841-6789605	A	D	OK	22.7286	21.1836	-0.0704005	0.253952	0.799533	1.04573	no
C17H12.3	C17H12.3	C17H12.3	IV:6793917-6795208	A	D	OK	0.754564	0.524459	-0.363774	0.71631	0.4738	1.17158	no
C17H12.5	C17H12.5	C17H12.5	IV:6815922-6817561	A	D	OK	0.299209	0.24771	-0.188881	0.325362	0.744907	1.05956	no
C17H12.6	C17H12.6	C17H12.6	IV:6821325-6822472	A	D	OK	1.98953	1.70298	-0.155519	0.342977	0.731616	1.06344	no
C17H12.8	C17H12.8	C17H12.8	IV:6818589-6820627	A	D	OK	93.2398	64.8995	-0.362334	1.16911	0.242358	1.27718	no
C18A11.1	C18A11.1	C18A11.1	X:8069527-8070200	A	D	OK	98.6834	85.0901	-0.148206	0.484476	0.628048	1.09691	no
C18A11.2	C18A11.2	C18A11.2	X:8067627-8067963	A	D	OK	35.5301	32.8784	-0.0775628	0.202418	0.83959	1.03594	no
C18A11.3	C18A11.3	C18A11.3	X:8061070-8065534	A	D	OK	33.5887	17.5195	-0.650879	2.10167	0.0355825	0.96977	no
C18A11.4	C18A11.4	C18A11.4	X:8045492-8047357	A	D	OK	0.316626	0.114647	-1.01587	1.16151	0.245434	1.27534	no
C18A11.6	C18A11.6	C18A11.6	X:8033312-8034758	A	D	OK	0	0	0	0	1	1.00226	no
C18A3.1	C18A3.1	C18A3.1	II:5720129-5727639	A	D	OK	5.6195	3.15666	-0.576726	1.51298	0.130284	1.23966	no
C18A3.10	C18A3.10	C18A3.10	II:5714890-5716217	A	D	OK	6.95667	6.32585	-0.0950551	0.2204	0.82556	1.03971	no
C18A3.11	C18A3.11	C18A3.11	II:5730999-5731708	A	D	NOTEST	0.119816	0.0976192	-0.204885	0.230167	0.817962	1	no
C18A3.12	C18A3.12	C18A3.12	II:5701628-5701693	A	D	NOTEST	0	0	0	0	1	1	no
C18A3.2	C18A3.2	C18A3.2	II:5718111-5719954	A	D	OK	21.0885	14.6849	-0.361912	1.18393	0.236439	1.27753	no
C18A3.3	C18A3.3	C18A3.3	II:5716273-5717988	A	D	OK	87.2017	45.537	-0.649698	2.1186	0.0341242	0.958911	no
C18A3.4	C18A3.4	C18A3.4	II:5707658-5712302	A	D	OK	54.5782	41.5734	-0.272174	0.957846	0.33814	1.24277	no
C18A3.5	C18A3.5	C18A3.5	II:5712326-5714790	A	D	OK	111.708	83.075	-0.296145	1.50073	0.133425	1.24297	no
C18A3.7	C18A3.7	C18A3.7	II:5729615-5730389	A	D	OK	0.709447	0.716207	0.00948252	-0.0145831	0.988365	1.00641	no
C18A3.9	C18A3.9	C18A3.9	II:5714890-5716217	A	D	OK	0.385647	0.817868	0.751779	-1.01788	0.308734	1.25512	no
C18B10.6	C18B10.6	C18B10.6	V:7479097-7480858	A	D	OK	4.98038	1.84065	-0.995388	2.5208	0.0117088	0.628375	no
C18B12.1	C18B12.1	C18B12.1	X:15012601-15012844	A	D	NOTEST	0.265111	0.352991	0.286293	-0.233757	0.815174	1	no
C18B12.2	C18B12.2	C18B12.2	X:15026225-15031002	A	D	OK	18.6586	14.8445	-0.228679	0.799401	0.424058	1.19537	no
C18B12.4	C18B12.4	C18B12.4	X:15036614-15040520	A	D	OK	84.6849	63.1295	-0.293749	1.05545	0.291219	1.26353	no
C18B12.6	C18B12.6	C18B12.6	X:15003993-15007226	A	D	OK	21.0913	13.5026	-0.445979	1.58228	0.113585	1.22491	no
C18B2.1	C18B2.1	C18B2.1	X:3623508-3630871	A	D	OK	5.54056	3.86014	-0.361391	0.961533	0.336284	1.24363	no
C18B2.2	C18B2.2	C18B2.2	X:3623508-3630871	A	D	OK	2.52908	2.8709	0.12677	-0.33298	0.739149	1.06098	no
C18B2.3	C18B2.3	C18B2.3	X:3601786-3604273	A	D	OK	119.3	78.5461	-0.417956	1.49886	0.133911	1.24316	no
C18B2.4	C18B2.4	C18B2.4	X:3604357-3605737	A	D	OK	104.491	77.2144	-0.302518	1.10566	0.268872	1.26842	no
C18B2.5	C18B2.5	C18B2.5	X:3606726-3611081	A	D	OK	157.796	83.5081	-0.636359	2.98006	0.00288194	0.297375	no
C18B2.6	C18B2.6	C18B2.6	X:3613383-3617365	A	D	OK	5.17747	4.0892	-0.235969	0.69579	0.48656	1.16353	no
C18C4.1	C18C4.1	C18C4.1	V:5561342-5564044	A	D	OK	0.521114	0.751414	0.365988	-0.691758	0.489089	1.16249	no
C18C4.5	C18C4.5	C18C4.5	V:5550136-5557093	A	D	OK	35.6945	26.7529	-0.288353	1.1193	0.263012	1.271	no
C18C4.6	C18C4.6	C18C4.6	V:5564117-5564496	A	D	OK	1.17101	1.2457	0.0618323	-0.0967184	0.92295	1.01883	no
C18C4.7	C18C4.7	C18C4.7	V:5565998-5567024	A	D	OK	0.249381	0.238099	-0.0462953	0.0511935	0.959171	1.01221	no
C18C4.9	C18C4.9	C18C4.9	V:5568020-5570345	A	D	OK	15.4993	17.163	0.101964	-0.327805	0.743059	1.05984	no
C18D1.2	C18D1.2	C18D1.2	II:10056225-10060497	A	D	OK	1.73063	0.555299	-1.13673	2.40639	0.0161111	0.723479	no
C18D11.1	C18D11.1	C18D11.1	III:11816458-11822396	A	D	OK	107.319	104.03	-0.0311341	0.108888	0.913291	1.02117	no
C18D11.3	C18D11.3	C18D11.3	III:11823672-11824321	A	D	OK	68.1536	34.115	-0.692028	2.11123	0.0347521	0.966141	no
C18D11.6	C18D11.6	C18D11.6	III:11809877-11810850	A	D	OK	58.9767	131.061	0.798523	-2.54631	0.010887	0.612176	no
C18D11.7	C18D11.7	C18D11.7	III:11804462-11806660	A	D	OK	0.413321	0.307799	-0.294779	0.440635	0.659477	1.08554	no
C18D11.9	C18D11.9	C18D11.9	III:11808215-11809442	A	D	OK	0.51671	0.499325	-0.0342261	0.0455119	0.963699	1.0119	no
C18D4.1	C18D4.1	C18D4.1	V:17520958-17527276	A	D	OK	1.61726	0.885817	-0.601976	1.6583	0.0972571	1.2034	no
C18D4.3	C18D4.3	C18D4.3	V:17532149-17532583	A	D	NOTEST	0.10708	0.355008	1.19856	-1.09687	0.2727	1	no
C18D4.4	C18D4.4	C18D4.4	V:17530299-17531307	A	D	OK	0.379793	0.530416	0.334035	-0.431369	0.6662	1.08382	no
C18D4.6	C18D4.6	C18D4.6	V:17535628-17538170	A	D	OK	11.9734	9.21786	-0.261547	1.00233	0.316186	1.2528	no
C18D4.8	C18D4.8	C18D4.8	V:17543971-17546782	A	D	OK	1.37596	1.04517	-0.27497	0.638507	0.523144	1.14374	no
C18E3.1	C18E3.1	C18E3.1	I:4212743-4214263	A	D	OK	0.231513	0.173887	-0.286232	0.402313	0.687453	1.07652	no
C18E3.2	C18E3.2	C18E3.2	I:4210978-4212668	A	D	OK	41.9079	25.2427	-0.506937	1.73615	0.0825381	1.17507	no
C18E3.3	C18E3.3	C18E3.3	I:4203459-4208521	A	D	OK	28.6443	20.3069	-0.343993	1.28347	0.199326	1.27429	no
C18E3.4	C18E3.4	C18E3.4	I:4193242-4203307	A	D	OK	0.632319	0.562767	-0.116528	0.175209	0.860915	1.03126	no
C18E3.5	C18E3.5	C18E3.5	I:4193242-4203307	A	D	OK	2.70351	2.22044	-0.196845	0.466295	0.641004	1.09152	no
C18E3.6	C18E3.6	C18E3.6	I:4190159-4193215	A	D	OK	14.8564	10.9874	-0.301681	0.998715	0.317933	1.25201	no
C18E3.9	C18E3.9	C18E3.9	I:4214363-4215754	A	D	OK	14.2856	9.38408	-0.42024	1.30782	0.190934	1.27103	no
C18E9.10	C18E9.10	C18E9.10	II:8955152-8964803	A	D	OK	23.1216	19.167	-0.187577	0.584574	0.558834	1.12614	no
C18E9.2	C18E9.2	C18E9.2	II:8964965-8966805	A	D	OK	140.361	97.3463	-0.36594	1.1873	0.235109	1.27798	no
C18E9.4	C18E9.4	C18E9.4	II:8955152-8964803	A	D	OK	236.888	143.932	-0.49825	1.75948	0.0784963	1.16732	no
C18E9.5	C18E9.5	C18E9.5	II:8969895-8971597	A	D	OK	43.193	29.5457	-0.37974	1.24828	0.21193	1.27638	no
C18E9.6	C18E9.6	C18E9.6	II:8971898-8973478	A	D	OK	83.441	50.9358	-0.493573	1.6368	0.101672	1.21148	no
C18E9.7	C18E9.7	C18E9.7	II:8978491-8982590	A	D	OK	18.7054	12.9651	-0.366548	1.0919	0.274876	1.26725	no
C18E9.8	C18E9.8	C18E9.8	II:8985931-8987969	A	D	OK	0.0386242	0.0689713	0.579811	-0.693006	0.488306	1.1628	no
C18E9.9	C18E9.9	C18E9.9	II:8988270-8989456	A	D	OK	116.767	99.6429	-0.158584	0.584743	0.558721	1.12633	no
C18F10.2	C18F10.2	C18F10.2	III:6273103-6275960	A	D	OK	3.8434	3.20935	-0.180287	0.515861	0.605952	1.10516	no
C18F10.7	C18F10.7	C18F10.7	III:6276005-6278301	A	D	OK	48.5551	48.5309	-0.00049815	0.00186177	0.998515	1.00436	no
C18F10.9	C18F10.9	C18F10.9	III:6271504-6272903	A	D	NOTEST	0.126298	0.0723339	-0.557354	0.531417	0.59513	1	no
C18F3.4	C18F3.4	C18F3.4	IV:8083950-8086632	A	D	OK	46.5967	27.7126	-0.519643	1.7555	0.0791734	1.16379	no
C18G1.1	C18G1.1	C18G1.1	V:4779040-4779721	A	D	OK	4.30147	2.41882	-0.575676	1.17794	0.23882	1.27722	no
C18G1.2	C18G1.2	C18G1.2	V:4770484-4772903	A	D	OK	8.76548	7.53308	-0.151517	0.408567	0.682857	1.07801	no
C18G1.3	C18G1.3	C18G1.3	V:4761340-4763944	A	D	NOTEST	0.0355056	0.0221383	-0.472381	0.334024	0.738361	1	no
C18G1.6	C18G1.6	C18G1.6	V:4750407-4753622	A	D	OK	1.08071	0.710755	-0.419047	0.885495	0.37589	1.22197	no
C18G1.7	C18G1.7	C18G1.7	V:4745382-4747903	A	D	OK	0.395598	0.280534	-0.343704	0.609692	0.542066	1.13402	no
C18G1.8	C18G1.8	C18G1.8	V:4764079-4766516	A	D	OK	0.414392	0.519777	0.226588	-0.401491	0.688059	1.07638	no
C18G1.9	C18G1.9	C18G1.9	V:4767834-4769509	A	D	OK	0.0991145	0.0992715	0.00158266	-0.00199818	0.998406	1.00437	no
C18H2.1	C18H2.1	C18H2.1	III:7662355-7672081	A	D	OK	1.7834	1.53072	-0.152784	0.448229	0.653988	1.08726	no
C18H2.2	C18H2.2	C18H2.2	III:7678947-7680785	A	D	OK	7.45114	13.2653	0.576786	-1.7598	0.078441	1.1676	no
C18H2.3	C18H2.3	C18H2.3	III:7684297-7687085	A	D	OK	0.026458	0.0347547	0.272754	-0.287399	0.773807	1.0514	no
C18H2.4	C18H2.4	C18H2.4	III:7694617-7700260	A	D	OK	0.0669419	0.229192	1.23074	-1.91947	0.0549254	1.09531	no
C18H2.5	C18H2.5	C18H2.5	III:7689283-7694172	A	D	OK	0.0271324	0.128988	1.55899	-1.99659	0.0458701	1.04819	no
C18H7.1	C18H7.1	C18H7.1	IV:615566-621120	A	D	OK	44.1581	46.8969	0.060174	-0.192322	0.84749	1.03437	no
C18H7.10	C18H7.10	C18H7.10	IV:583812-585912	A	D	OK	1.67306	1.05493	-0.461184	1.01353	0.310805	1.25477	no
C18H7.11	C18H7.11	C18H7.11	IV:596904-598732	A	D	OK	6.37667	4.61031	-0.32435	0.91241	0.361553	1.22852	no
C18H7.4	C18H7.4	C18H7.4	IV:592484-595167	A	D	OK	0.107322	0.0932457	-0.140591	0.180357	0.856873	1.03205	no
C18H7.5	C18H7.5	C18H7.5	IV:586290-587712	A	D	OK	0	0	0	0	1	1.00215	no
C18H7.6	C18H7.6	C18H7.6	IV:589098-592446	A	D	OK	6.58298	5.49303	-0.181008	0.550162	0.582208	1.11531	no
C18H7.7	C18H7.7	C18H7.7	IV:595760-596441	A	D	NOTEST	0	0.0480688	1.79769e+308	1.79769e+308	0.158655	1	no
C18H7.9	C18H7.9	C18H7.9	IV:602990-603643	A	D	OK	1.65414	1.97792	0.178761	-0.352849	0.724202	1.06539	no
C18H9.1	C18H9.1	C18H9.1	II:6699110-6700427	A	D	OK	1.08184	0.928922	-0.152391	0.231632	0.816824	1.04108	no
C18H9.2	C18H9.2	C18H9.2	II:6689996-6691679	A	D	OK	40.2692	27.9347	-0.365717	1.02547	0.305143	1.25732	no
C18H9.3	C18H9.3	C18H9.3	II:6684193-6688585	A	D	OK	30.9893	17.4904	-0.571992	2.06975	0.0384757	0.991601	no
C18H9.5	C18H9.5	C18H9.5	II:6692703-6695250	A	D	OK	12.5277	10.0422	-0.221144	0.672475	0.501281	1.15562	no
C18H9.6	C18H9.6	C18H9.6	II:6700533-6701569	A	D	OK	151.979	201.288	0.281	-1.00084	0.316905	1.25261	no
C23F12.3	C23F12.3	C23F12.3	X:9392062-9394633	A	D	OK	0.724855	0.077972	-2.22962	2.33652	0.0194644	0.787787	no
C23F12.4	C23F12.4	C23F12.4	X:9387366-9389120	A	D	OK	33.51	16.1189	-0.731854	2.37591	0.0175059	0.7469	no
C23G10.1	C23G10.1	C23G10.1	III:6209227-6212771	A	D	OK	0.297991	0.29153	-0.0219194	0.0393177	0.968637	1.01068	no
C23G10.10	C23G10.10	C23G10.10	III:6213055-6213867	A	D	OK	1.93581	1.30131	-0.397154	0.726615	0.467462	1.17588	no
C23G10.11	C23G10.11	C23G10.11	III:6215108-6215486	A	D	OK	0.543101	2.57366	1.55579	-2.3601	0.01827	0.761401	no
C23G10.2	C23G10.2	C23G10.2	III:6208132-6209087	A	D	OK	193.696	149.474	-0.259167	1.09909	0.271728	1.26828	no
C23G10.5	C23G10.5	C23G10.5	III:6191054-6192026	A	D	OK	21.5978	18.9809	-0.129156	0.411364	0.680806	1.07898	no
C23G10.7	C23G10.7	C23G10.7	III:6195936-6198360	A	D	OK	26.1241	16.6311	-0.451584	2.14806	0.0317087	0.934949	no
C23G10.8	C23G10.8	C23G10.8	III:6202570-6206147	A	D	OK	45.8418	33.0207	-0.32806	1.17564	0.23974	1.27734	no
C23H3.2	C23H3.2	C23H3.2	II:61312-64297	A	D	OK	71.8615	49.9147	-0.364424	1.64468	0.100036	1.20775	no
C23H3.3	C23H3.3	C23H3.3	II:57669-59904	A	D	OK	31.0628	25.3393	-0.203654	0.706833	0.47967	1.16766	no
C23H3.5	C23H3.5	C23H3.5	II:47577-50045	A	D	OK	29.3096	21.0822	-0.329485	1.18164	0.237347	1.27758	no
C23H3.9	C23H3.9	C23H3.9	II:71681-77512	A	D	OK	65.4826	43.6302	-0.406034	1.86351	0.0623903	1.12584	no
C23H4.6	C23H4.6	C23H4.6	X:12235542-12240703	A	D	OK	11.3216	6.39051	-0.571897	1.91875	0.055016	1.09532	no
C23H4.8	C23H4.8	C23H4.8	X:12217178-12219035	A	D	OK	6.44643	9.49458	0.387195	-1.00964	0.312668	1.25292	no
C23H5.1	C23H5.1	C23H5.1	IV:2130996-2133863	A	D	OK	9.4734	6.41208	-0.390304	1.14746	0.251192	1.27293	no
C23H5.10	C23H5.10	C23H5.10	IV:2091927-2099808	A	D	OK	0	0	0	0	1	1.00214	no
C23H5.11	C23H5.11	C23H5.11	IV:2091927-2099808	A	D	OK	1.48883	0.985643	-0.412449	0.86773	0.385542	1.21689	no
C23H5.2	C23H5.2	C23H5.2	IV:2122795-2126037	A	D	OK	12.1415	9.45968	-0.249592	0.742073	0.458043	1.181	no
C23H5.7	C23H5.7	C23H5.7	IV:2104054-2111604	A	D	OK	0.97403	0.638759	-0.421916	0.952642	0.340771	1.24045	no
C23H5.8	C23H5.8	C23H5.8	IV:2111896-2113543	A	D	OK	112.802	69.2991	-0.487199	2.09544	0.0361316	0.974308	no
C24A1.2	C24A1.2	C24A1.2	III:688732-715834	A	D	OK	23.006	13.4505	-0.536735	2.06762	0.0386754	0.993006	no
C24A1.3	C24A1.3	C24A1.3	III:688732-715834	A	D	OK	14.92	9.84459	-0.415779	1.62821	0.10348	1.21244	no
C24A11.1	C24A11.1	C24A11.1	I:5401810-5402894	A	D	OK	4.57738	5.70607	0.220404	-0.55022	0.582168	1.11532	no
C24A11.2	C24A11.2	C24A11.2	I:5372857-5384511	A	D	OK	0.603614	0.593634	-0.0166719	0.0270384	0.978429	1.0085	no
C24A11.5	C24A11.5	C24A11.5	I:5384641-5385740	A	D	OK	0.202185	0.237026	0.158986	-0.177993	0.858728	1.03171	no
C24A11.6	C24A11.6	C24A11.6	I:5396271-5396506	A	D	NOTEST	0	0	0	0	1	1	no
C24A3.1	C24A3.1	C24A3.1	X:9001174-9005989	A	D	OK	2.96432	1.77466	-0.513037	1.32763	0.184301	1.26774	no
C24A3.2	C24A3.2	C24A3.2	X:8997414-8998853	A	D	OK	178.692	159.48	-0.113747	0.524075	0.600226	1.10734	no
C24A3.4	C24A3.4	C24A3.4	X:8992342-8994598	A	D	OK	20.5037	12.4898	-0.49569	1.62946	0.103216	1.21246	no
C24A3.8	C24A3.8	C24A3.8	X:9006519-9006717	A	D	NOTEST	0.261524	0.387928	0.394297	-0.344775	0.730264	1	no
C24A3.9	C24A3.9	C24A3.9	X:9009715-9010393	A	D	OK	0.348124	0.263129	-0.279917	0.328344	0.742652	1.0601	no
C24A8.1	C24A8.1	C24A8.1	X:4320836-4326323	A	D	OK	13.7161	13.1473	-0.0423561	0.143649	0.885778	1.02647	no
C24A8.5	C24A8.5	C24A8.5	X:4328373-4328847	A	D	OK	1.84871	1.24068	-0.398832	0.707803	0.479068	1.16832	no
C24A8.6	C24A8.6	C24A8.6	X:4330051-4332379	A	D	OK	35.7101	40.4013	0.123427	-0.425055	0.670797	1.08192	no
C24B5.1	C24B5.1	C24B5.1	V:9191486-9197111	A	D	OK	6.74935	6.38813	-0.0550042	0.172074	0.863379	1.03074	no
C24B5.4	C24B5.4	C24B5.4	V:9191486-9197111	A	D	OK	8.12855	4.92383	-0.501296	1.44345	0.148893	1.25788	no
C24B9.3	C24B9.3	C24B9.3	V:2698796-2711646	A	D	OK	18.0452	19.5311	0.0791266	-0.338707	0.73483	1.06215	no
C24D10.1	C24D10.1	C24D10.1	IV:5166328-5168417	A	D	OK	0.0423787	0.0961353	0.81911	-0.999827	0.317394	1.25237	no
C24D10.2	C24D10.2	C24D10.2	IV:5163328-5164341	A	D	NOTEST	0.0674707	0.0413242	-0.490246	0.370591	0.710942	1	no
C24D10.4	C24D10.4	C24D10.4	IV:5160512-5161325	A	D	OK	32.6448	21.3028	-0.426847	1.37545	0.168993	1.2616	no
C24D10.5	C24D10.5	C24D10.5	IV:5150248-5151022	A	D	OK	0.398763	0.392982	-0.0146033	0.0219322	0.982502	1.00741	no
C24D10.6	C24D10.6	C24D10.6	IV:5159475-5160237	A	D	OK	80.0705	40.4706	-0.682331	2.17363	0.0297331	0.909521	no
C24D10.9	C24D10.9	C24D10.9	IV:5152181-5152457	A	D	OK	1.95849	1.06307	-0.611017	1.04345	0.29674	1.26217	no
C24F3.1	C24F3.1	C24F3.1	IV:10219415-10221253	A	D	OK	173.479	139.971	-0.214626	0.799486	0.424008	1.19545	no
C24F3.2	C24F3.2	C24F3.2	IV:10222481-10223675	A	D	OK	8.29861	6.85894	-0.190535	0.536554	0.591576	1.11128	no
C24F3.4	C24F3.4	C24F3.4	IV:10214956-10219279	A	D	OK	29.1763	19.8779	-0.383747	1.40199	0.160918	1.25703	no
C24G6.2	C24G6.2	C24G6.2	V:5523538-5530537	A	D	OK	23.862	18.7677	-0.240149	1.09955	0.271527	1.26826	no
C24G6.3	C24G6.3	C24G6.3	V:5514159-5520263	A	D	OK	6.79215	4.83586	-0.339709	1.11388	0.265331	1.2701	no
C24G6.6	C24G6.6	C24G6.6	V:5505107-5513642	A	D	OK	35.8357	32.8859	-0.0859003	0.30388	0.76122	1.05504	no
C24G6.8	C24G6.8	C24G6.8	V:5534052-5536055	A	D	OK	58.5406	50.1228	-0.155245	0.511299	0.609142	1.1045	no
C24G7.1	C24G7.1	C24G7.1	I:4109407-4112386	A	D	OK	1.08092	0.80277	-0.297499	0.669945	0.502893	1.15466	no
C24G7.2	C24G7.2	C24G7.2	I:4103713-4108046	A	D	OK	2.28482	1.66509	-0.316407	0.786572	0.431532	1.19102	no
C24G7.4	C24G7.4	C24G7.4	I:4094610-4098328	A	D	OK	4.87055	7.51492	0.433682	-1.30546	0.191736	1.27127	no
C24H10.1	C24H10.1	C24H10.1	X:5072003-5074198	A	D	OK	19.8288	15.6807	-0.234704	0.73896	0.459932	1.18012	no
C24H10.2	C24H10.2	C24H10.2	X:5064610-5066262	A	D	OK	24.1209	13.0316	-0.6157	1.94395	0.0519015	1.08521	no
C24H10.3	C24H10.3	C24H10.3	X:5060620-5061956	A	D	OK	3.3195	2.06282	-0.475741	0.951453	0.341375	1.24004	no
C24H10.4	C24H10.4	C24H10.4	X:5058349-5058700	A	D	OK	1.54394	0.483345	-1.16136	1.62205	0.104793	1.2161	no
C24H11.1	C24H11.1	C24H11.1	III:11787628-11789338	A	D	OK	0.254776	0.266995	0.0468441	-0.0714011	0.943079	1.01488	no
C24H11.2	C24H11.2	C24H11.2	III:11790416-11792126	A	D	OK	0.254785	0.267041	0.0469831	-0.071613	0.94291	1.015	no
C24H11.5	C24H11.5	C24H11.5	III:11780115-11780508	A	D	OK	35.6576	24.076	-0.392745	1.03943	0.298606	1.26085	no
C24H11.6	C24H11.6	C24H11.6	III:11774996-11776466	A	D	OK	27.5838	22.5043	-0.203523	0.576962	0.563965	1.1237	no
C24H12.1	C24H12.1	C24H12.1	II:441496-446927	A	D	OK	1.09469	0.555681	-0.678036	1.45778	0.1449	1.25513	no
C24H12.10	C24H12.10	C24H12.10	II:426483-427018	A	D	NOTEST	0	0	0	0	1	1	no
C24H12.11	C24H12.11	C24H12.11	II:427601-429151	A	D	OK	0.683574	0.208435	-1.18771	1.99863	0.0456488	1.04684	no
C24H12.12	C24H12.12	C24H12.12	II:433657-435405	A	D	OK	0.33536	0.196867	-0.532674	0.628955	0.529378	1.14015	no
C24H12.2	C24H12.2	C24H12.2	II:436865-438726	A	D	OK	1.4867	0.74201	-0.694953	1.25931	0.207917	1.27487	no
C24H12.5	C24H12.5	C24H12.5	II:406139-410927	A	D	OK	8.26807	5.54941	-0.39871	1.43475	0.151358	1.26041	no
C24H12.6	C24H12.6	C24H12.6	II:417347-418881	A	D	NOTEST	0.0465926	0.0464687	-0.00266103	0.00206122	0.998355	1	no
C24H12.7	C24H12.7	C24H12.7	II:420054-421140	A	D	OK	0.196052	0.0601273	-1.18192	0.966558	0.333765	1.24487	no
C24H12.8	C24H12.8	C24H12.8	II:422317-423141	A	D	NOTEST	0	0	0	0	1	1	no
C24H12.9	C24H12.9	C24H12.9	II:423622-424838	A	D	OK	0.115885	0	-1.79769e+308	-1.79769e+308	0.0919358	1.19425	no
C25A1.1	C25A1.1	C25A1.1	I:10162375-10163516	A	D	OK	23.7033	17.6393	-0.295486	0.978097	0.328026	1.24626	no
C25A1.12	C25A1.12	C25A1.12	I:10191756-10193146	A	D	OK	20.7165	16.3467	-0.236903	0.75977	0.447392	1.18419	no
C25A1.13	C25A1.13	C25A1.13	I:10193228-10193893	A	D	OK	75.6906	34.6313	-0.781896	2.47308	0.0133953	0.671174	no
C25A1.15	C25A1.15	C25A1.15	I:10197307-10197583	A	D	OK	0.259668	0.374863	0.367158	-0.409323	0.682303	1.07818	no
C25A1.4	C25A1.4	C25A1.4	I:10169625-10173202	A	D	OK	38.303	25.8034	-0.39502	1.40874	0.158912	1.25706	no
C25A1.5	C25A1.5	C25A1.5	I:10177167-10178906	A	D	OK	70.4977	56.9196	-0.21394	0.771087	0.440656	1.18761	no
C25A1.6	C25A1.6	C25A1.6	I:10178990-10179714	A	D	OK	183.511	107.68	-0.533109	1.78147	0.0748363	1.16033	no
C25A1.9	C25A1.9	C25A1.9	I:10185786-10190883	A	D	OK	4.84089	4.10973	-0.163741	0.437153	0.662	1.08495	no
C25A11.1	C25A11.1	C25A11.1	X:9119845-9121586	A	D	OK	3.76384	2.43896	-0.433866	0.999528	0.317539	1.25249	no
C25A11.2	C25A11.2	C25A11.2	X:9114302-9116811	A	D	OK	8.41005	5.27367	-0.4667	1.50958	0.131152	1.2393	no
C25A6.1	C25A6.1	C25A6.1	V:5408339-5409883	A	D	OK	1.80714	0.54772	-1.19373	2.47733	0.0132369	0.66598	no
C25A8.1	C25A8.1	C25A8.1	IV:7011118-7011232	A	D	NOTEST	0.56902	0	-1.79769e+308	-1.79769e+308	0.158655	1	no
C25A8.2	C25A8.2	C25A8.2	IV:7009824-7010728	A	D	OK	0.188512	0.115437	-0.490435	0.509652	0.610295	1.10409	no
C25A8.4	C25A8.4	C25A8.4	IV:7003608-7009246	A	D	OK	0.203147	0.111804	-0.597184	1.06358	0.287517	1.2637	no
C25A8.5	C25A8.5	C25A8.5	IV:6999582-7001477	A	D	OK	0.29534	0.454542	0.431164	-0.73772	0.460685	1.17967	no
C25B8.4	C25B8.4	C25B8.4	X:6617395-6627943	A	D	OK	2.33574	2.59039	0.10348	-0.306813	0.758986	1.05566	no
C25B8.5	C25B8.5	C25B8.5	X:6631881-6634990	A	D	OK	3.57343	2.43277	-0.384494	0.971407	0.331346	1.24672	no
C25B8.7	C25B8.7	C25B8.7	X:6627995-6631492	A	D	OK	0.500815	0.386578	-0.258904	0.480775	0.630676	1.09589	no
C25B8.8	C25B8.8	C25B8.8	X:6610008-6615014	A	D	OK	3.90834	2.92421	-0.29009	0.701563	0.482952	1.16564	no
C25D7.1	C25D7.1	C25D7.1	V:15036106-15036634	A	D	NOTEST	0.083111	0.0578249	-0.362758	0.256509	0.797558	1	no
C25D7.10	C25D7.10	C25D7.10	V:15067270-15068358	A	D	OK	19.2301	18.3863	-0.044868	0.135547	0.892179	1.02536	no
C25D7.12	C25D7.12	C25D7.12	V:15031975-15033157	A	D	OK	0.389591	0.387493	-0.00539968	0.00891923	0.992884	1.00558	no
C25D7.15	C25D7.15	C25D7.15	V:15060111-15061336	A	D	OK	3.78101	2.49651	-0.415096	0.872698	0.382828	1.21802	no
C25D7.2	C25D7.2	C25D7.2	V:15037600-15038641	A	D	OK	0.242282	0.259675	0.0693276	-0.104592	0.916699	1.02046	no
C25D7.5	C25D7.5	C25D7.5	V:15054248-15059405	A	D	OK	2.96249	2.33144	-0.239545	0.598398	0.549574	1.13086	no
C25D7.8	C25D7.8	C25D7.8	V:15066103-15067270	A	D	OK	66.0703	51.4094	-0.250897	0.872194	0.383102	1.2179	no
C25D7.9	C25D7.9	C25D7.9	V:15064940-15065123	A	D	OK	0.882031	0.519223	-0.529894	0.559963	0.575505	1.11832	no
C25E10.10	C25E10.10	C25E10.10	V:9055279-9056157	A	D	OK	7.07438	8.5459	0.188971	-0.451019	0.651976	1.0879	no
C25E10.11	C25E10.11	C25E10.11	V:9057452-9058136	A	D	OK	4.68259	5.7463	0.204705	-0.439386	0.660382	1.08534	no
C25E10.12	C25E10.12	C25E10.12	V:9060297-9062244	A	D	OK	22.8445	20.0035	-0.132803	0.442847	0.657877	1.08588	no
C25E10.13	C25E10.13	C25E10.13	V:9059553-9060285	A	D	OK	0.136346	0.292663	0.763828	-0.65958	0.509524	1.15096	no
C25E10.4	C25E10.4	C25E10.4	V:9033396-9035409	A	D	OK	3.8695	4.41109	0.130997	-0.351878	0.72493	1.06519	no
C25E10.5	C25E10.5	C25E10.5	V:9030351-9032380	A	D	OK	21.0006	18.9023	-0.10527	0.354578	0.722906	1.06588	no
C25E10.7	C25E10.7	C25E10.7	V:9049929-9050783	A	D	OK	4.08568	4.7636	0.153516	-0.332987	0.739144	1.06102	no
C25E10.8	C25E10.8	C25E10.8	V:9053120-9053799	A	D	OK	27.8174	28.8367	0.0359864	-0.103326	0.917704	1.02021	no
C25F6.1	C25F6.1	C25F6.1	X:5486459-5488064	A	D	OK	19.3593	11.4255	-0.52732	1.66146	0.0966218	1.20165	no
C25F6.3	C25F6.3	C25F6.3	X:5467833-5472632	A	D	OK	77.5178	52.6828	-0.386218	1.40547	0.159882	1.25746	no
C25F6.4	C25F6.4	C25F6.4	X:5461220-5466027	A	D	OK	10.6096	6.02396	-0.566018	1.90663	0.0565688	1.10101	no
C25F6.6	C25F6.6	C25F6.6	X:5450226-5450788	A	D	OK	4.2194	2.46987	-0.535528	0.925133	0.354897	1.23225	no
C25F6.7	C25F6.7	C25F6.7	X:5445033-5448034	A	D	OK	98.0782	68.1553	-0.363976	1.32588	0.18488	1.26821	no
C25F6.8	C25F6.8	C25F6.8	X:5448281-5449933	A	D	OK	8.72357	3.04124	-1.05376	2.04822	0.0405386	1.0057	no
C25F9.10	C25F9.10	C25F9.10	V:19405519-19406187	A	D	OK	8.23134	5.19692	-0.459881	1.16209	0.245197	1.2752	no
C25F9.2	C25F9.2	C25F9.2	V:19421264-19426507	A	D	OK	1.55184	6.05212	1.36097	-3.79316	0.000148744	0.0397184	yes
C25F9.4	C25F9.4	C25F9.4	V:19411146-19413675	A	D	OK	7.1575	5.08958	-0.340966	1.03498	0.300678	1.25906	no
C25F9.5	C25F9.5	C25F9.5	V:19407532-19410634	A	D	OK	5.43664	4.27222	-0.241029	0.727986	0.466622	1.17617	no
C25F9.6	C25F9.6	C25F9.6	V:19400705-19405293	A	D	OK	4.27875	5.97323	0.333627	-0.834594	0.403946	1.20613	no
C25F9.8	C25F9.8	C25F9.8	V:19394848-19395973	A	D	NOTEST	0.0356552	0.051422	0.366171	-0.298977	0.764957	1	no
C25F9.9	C25F9.9	C25F9.9	V:19416426-19417688	A	D	OK	2.96512	1.45989	-0.708557	1.48703	0.137007	1.24747	no
C25G4.1	C25G4.1	C25G4.1	IV:12438648-12443005	A	D	OK	0.691292	0.683147	-0.0118528	0.0231398	0.981539	1.00784	no
C25G4.11	C25G4.11	C25G4.11	IV:12468639-12470209	A	D	OK	44.3913	34.6768	-0.246973	0.880699	0.378481	1.22058	no
C25G4.2	C25G4.2	C25G4.2	IV:12443205-12444005	A	D	OK	91.0688	88.8725	-0.0244123	0.0839779	0.933074	1.01644	no
C25G4.3	C25G4.3	C25G4.3	IV:12444419-12445854	A	D	OK	42.7408	28.8785	-0.392055	1.30249	0.192749	1.27206	no
C25G4.6	C25G4.6	C25G4.6	IV:12455086-12456087	A	D	NOTEST	0.0625849	0.0574395	-0.0857913	0.0817988	0.934807	1	no
C25G4.7	C25G4.7	C25G4.7	IV:12456929-12458531	A	D	OK	0.541729	0.138812	-1.36165	2.08292	0.0372584	0.983141	no
C25G4.8	C25G4.8	C25G4.8	IV:12459788-12463382	A	D	OK	0.0561355	0.145539	0.952675	-1.15765	0.247007	1.27432	no
C25G6.1	C25G6.1	C25G6.1	X:1269728-1272317	A	D	OK	6.12386	4.45966	-0.31712	0.756185	0.449538	1.18343	no
C25G6.4	C25G6.4	C25G6.4	X:1247827-1249833	A	D	OK	12.3439	11.8527	-0.0406067	0.115763	0.907841	1.02241	no
C25G6.5	C25G6.5	C25G6.5	X:1251019-1255610	A	D	OK	1.63864	1.6925	0.0323437	-0.0762836	0.939193	1.01551	no
C25H3.1	C25H3.1	C25H3.1	II:5699800-5701376	A	D	OK	9.46652	10.9651	0.146953	-0.450032	0.652687	1.08783	no
C25H3.10	C25H3.10	C25H3.10	II:5696634-5698925	A	D	OK	59.3936	81.4109	0.315322	-1.21133	0.225767	1.27736	no
C25H3.11	C25H3.11	C25H3.11	II:5684447-5688873	A	D	OK	3.5563	3.04712	-0.154523	0.45667	0.647908	1.08923	no
C25H3.12	C25H3.12	C25H3.12	II:5659906-5660756	A	D	OK	48.5481	44.0353	-0.0975638	0.316518	0.75161	1.05802	no
C25H3.14	C25H3.14	C25H3.14	II:5695351-5696580	A	D	OK	35.192	19.4167	-0.594687	1.85622	0.0634216	1.12644	no
C25H3.15	C25H3.15	C25H3.15	II:5665378-5666173	A	D	OK	0.715365	0.925543	0.257588	-0.437987	0.661396	1.08508	no
C25H3.16	C25H3.16	C25H3.16	II:5666269-5668900	A	D	OK	1.6496	2.06842	0.226249	-0.43367	0.664528	1.08406	no
C25H3.3	C25H3.3	C25H3.3	II:5694161-5694708	A	D	OK	17.6463	10.2945	-0.538917	1.51176	0.130595	1.23949	no
C25H3.4	C25H3.4	C25H3.4	II:5691689-5693892	A	D	OK	21.5962	16.7756	-0.252592	0.888432	0.374308	1.22279	no
C25H3.6	C25H3.6	C25H3.6	II:5661136-5665214	A	D	OK	58.1304	67.1832	0.144735	-0.67305	0.500915	1.1558	no
C25H3.7	C25H3.7	C25H3.7	II:5666269-5668900	A	D	OK	101.846	66.4824	-0.426527	1.96861	0.0489983	1.06923	no
C25H3.8	C25H3.8	C25H3.8	II:5669745-5678210	A	D	OK	19.2377	16.2176	-0.170774	0.648631	0.516577	1.14713	no
C25H3.9	C25H3.9	C25H3.9	II:5690102-5691322	A	D	OK	363.331	253.937	-0.358228	1.24941	0.211517	1.27614	no
C26B2.1	C26B2.1	C26B2.1	IV:8016985-8019770	A	D	OK	14.9265	13.7205	-0.0842466	0.27442	0.783762	1.04963	no
C26B2.2	C26B2.2	C26B2.2	IV:8021186-8021977	A	D	OK	1.87614	1.32265	-0.349582	0.720602	0.471154	1.17362	no
C26B2.5	C26B2.5	C26B2.5	IV:8040280-8041498	A	D	OK	0.276597	0	-1.79769e+308	-1.79769e+308	0.158655	1.26232	no
C26B2.6	C26B2.6	C26B2.6	IV:8016985-8019770	A	D	OK	31.7926	23.8388	-0.28792	1.04217	0.297334	1.26245	no
C26B2.7	C26B2.7	C26B2.7	IV:8016192-8016864	A	D	OK	48.6643	25.0978	-0.662166	2.05206	0.0401641	1.00415	no
C26B2.8	C26B2.8	C26B2.8	IV:8014109-8015619	A	D	OK	9.29535	2.70147	-1.23572	2.63591	0.00839115	0.537544	no
C26B9.1	C26B9.1	C26B9.1	X:5344551-5348681	A	D	OK	17.8872	11.5816	-0.434668	1.78768	0.0738272	1.16146	no
C26B9.2	C26B9.2	C26B9.2	X:5340303-5341974	A	D	OK	2.79976	2.30444	-0.194693	0.377106	0.706095	1.07068	no
C26B9.3	C26B9.3	C26B9.3	X:5338237-5340129	A	D	OK	97.0186	42.3535	-0.828852	2.33199	0.0197013	0.794437	no
C26B9.5	C26B9.5	C26B9.5	X:5329419-5332302	A	D	OK	79.0942	40.021	-0.681236	2.49289	0.0126707	0.65249	no
C26B9.6	C26B9.6	C26B9.6	X:5333041-5335396	A	D	OK	11.3007	10.8426	-0.0413871	0.124402	0.900997	1.02355	no
C26B9.7	C26B9.7	C26B9.7	X:5342300-5342796	A	D	OK	9.25281	7.67695	-0.186705	0.396696	0.691592	1.075	no
C26C6.4	C26C6.4	C26C6.4	I:7532309-7535992	A	D	OK	0.545217	0.549543	0.00790427	-0.0149581	0.988066	1.00647	no
C26C6.6	C26C6.6	C26C6.6	I:7505966-7506641	A	D	OK	0.458283	0.409993	-0.111347	0.15212	0.879092	1.02779	no
C26C6.8	C26C6.8	C26C6.8	I:7495431-7505575	A	D	OK	1.64314	0.98785	-0.508834	1.02773	0.304077	1.25819	no
C26C6.9	C26C6.9	C26C6.9	I:7514141-7515103	A	D	OK	40.4435	23.0794	-0.560967	1.82938	0.0673425	1.14075	no
C26D10.4	C26D10.4	C26D10.4	II:8329682-8333391	A	D	OK	7.06998	5.09599	-0.327403	1.0637	0.287467	1.26373	no
C26D10.6	C26D10.6	C26D10.6	II:8346614-8354627	A	D	OK	26.9545	20.0068	-0.298077	1.22161	0.221855	1.27707	no
C26D10.7	C26D10.7	C26D10.7	II:8334018-8336428	A	D	OK	3.2908	3.16801	-0.0380296	0.103057	0.917918	1.02007	no
C26E1.1	C26E1.1	C26E1.1	V:13297330-13297861	A	D	OK	0.132705	0.184416	0.329066	-0.33089	0.740728	1.06053	no
C26E1.2	C26E1.2	C26E1.2	V:13304978-13307015	A	D	OK	8.45049	7.30327	-0.145902	0.436519	0.66246	1.08486	no
C26E1.3	C26E1.3	C26E1.3	V:13301462-13304558	A	D	OK	12.8246	14.8009	0.143326	-0.484439	0.628074	1.0969	no
C26E6.1	C26E6.1	C26E6.1	III:4956851-4957500	A	D	OK	0.400131	0.332593	-0.184871	0.277013	0.78177	1.05005	no
C26E6.12	C26E6.12	C26E6.12	III:4930626-4932152	A	D	OK	17.4931	11.4774	-0.421429	1.39097	0.164234	1.26019	no
C26E6.2	C26E6.2	C26E6.2	III:4952084-4955075	A	D	OK	38.3466	36.8849	-0.0388636	0.136715	0.891256	1.02567	no
C26E6.3	C26E6.3	C26E6.3	III:4944472-4947268	A	D	OK	24.05	19.615	-0.20384	0.682457	0.49495	1.15832	no
C26E6.6	C26E6.6	C26E6.6	III:4935539-4937168	A	D	OK	63.4615	37.2611	-0.532483	1.87117	0.0613208	1.12058	no
C26E6.7	C26E6.7	C26E6.7	III:4932439-4934881	A	D	OK	29.2735	23.5789	-0.216332	0.916401	0.359457	1.22991	no
C26F1.1	C26F1.1	C26F1.1	V:7785227-7787521	A	D	OK	19.2599	8.62637	-0.8032	2.09782	0.0359211	0.972705	no
C26F1.3	C26F1.3	C26F1.3	V:7777108-7778735	A	D	OK	74.6402	58.3454	-0.246298	0.651502	0.514723	1.14823	no
C26F1.6	C26F1.6	C26F1.6	V:7771136-7772956	A	D	OK	4.90568	3.56792	-0.318413	0.81913	0.412712	1.20173	no
C26F1.7	C26F1.7	C26F1.7	V:7760282-7761422	A	D	OK	23.8624	18.2	-0.27088	0.845582	0.397786	1.20944	no
C26G2.2	C26G2.2	C26G2.2	X:14665303-14671220	A	D	OK	2.59566	1.34621	-0.656547	1.80611	0.0709017	1.15373	no
C26H9A.2	C26H9A.2	C26H9A.2	IV:12653458-12662093	A	D	OK	2.46873	2.08806	-0.167468	0.492024	0.622703	1.09911	no
C27A12.2	C27A12.2	C27A12.2	I:6041671-6046011	A	D	OK	33.7426	21.666	-0.443017	1.56757	0.116981	1.23074	no
C27A12.4	C27A12.4	C27A12.4	I:6036598-6037483	A	D	OK	2.63147	1.20576	-0.780434	1.68208	0.0925532	1.19602	no
C27A12.6	C27A12.6	C27A12.6	I:6053343-6055823	A	D	OK	26.8579	26.6411	-0.00810726	0.0290492	0.976825	1.00884	no
C27A12.7	C27A12.7	C27A12.7	I:6055948-6058426	A	D	OK	44.5263	40.2343	-0.101362	0.473347	0.635966	1.0935	no
C27A12.9	C27A12.9	C27A12.9	I:6061781-6068034	A	D	OK	5.94255	4.64844	-0.245607	0.755888	0.449716	1.18313	no
C27A2.1	C27A2.1	C27A2.1	II:5062121-5067086	A	D	OK	18.8623	13.4087	-0.341259	1.25353	0.210015	1.27672	no
C27A2.4	C27A2.4	C27A2.4	II:5056212-5060697	A	D	OK	6.8096	3.81618	-0.579084	1.70718	0.0877883	1.18348	no
C27A2.5	C27A2.5	C27A2.5	II:5068719-5069608	A	D	OK	11.538	4.49793	-0.942028	2.23567	0.0253731	0.86862	no
C27A2.7	C27A2.7	C27A2.7	II:5069842-5071348	A	D	OK	2.903	1.89105	-0.428613	0.944241	0.345047	1.2383	no
C27A2.8	C27A2.8	C27A2.8	II:5067135-5067961	A	D	OK	17.3718	11.5241	-0.410412	1.12322	0.261345	1.27057	no
C27A7.1	C27A7.1	C27A7.1	V:12131265-12137191	A	D	OK	6.3828	5.21482	-0.202102	0.76517	0.44417	1.18546	no
C27A7.2	C27A7.2	C27A7.2	V:12138056-12140084	A	D	OK	1.58009	1.18332	-0.289164	0.561468	0.574478	1.11881	no
C27A7.3	C27A7.3	C27A7.3	V:12140681-12144044	A	D	OK	2.38144	1.81099	-0.273829	0.71487	0.474689	1.17047	no
C27A7.6	C27A7.6	C27A7.6	V:12124957-12127143	A	D	OK	0.405432	0.569458	0.339731	-0.634678	0.525638	1.14192	no
C27A7.8	C27A7.8	C27A7.8	V:12152938-12154052	A	D	OK	2.7503	2.95395	0.0714299	-0.149918	0.880829	1.02755	no
C27A7.9	C27A7.9	C27A7.9	V:12154068-12154460	A	D	OK	1.84154	3.83323	0.733107	-1.30778	0.190947	1.27097	no
C27B7.2	C27B7.2	C27B7.2	IV:8892839-8893720	A	D	OK	31.5427	18.4968	-0.533743	1.70547	0.0881068	1.18486	no
C27B7.5	C27B7.5	C27B7.5	IV:8901626-8903143	A	D	OK	7.9879	7.05179	-0.124646	0.370221	0.711218	1.06902	no
C27B7.6	C27B7.6	C27B7.6	IV:8903228-8906136	A	D	OK	0.817387	0.644815	-0.237149	0.491499	0.623074	1.09879	no
C27B7.7	C27B7.7	C27B7.7	IV:8907148-8915365	A	D	OK	11.1107	7.34448	-0.413956	1.52351	0.12763	1.23742	no
C27B7.9	C27B7.9	C27B7.9	IV:8915451-8916092	A	D	OK	38.0814	25.6552	-0.39498	1.14082	0.253945	1.27228	no
C27C12.1	C27C12.1	C27C12.1	X:14849234-14853673	A	D	OK	6.98981	5.40853	-0.256476	0.720036	0.471503	1.17308	no
C27C12.2	C27C12.2	C27C12.2	X:14845855-14849113	A	D	OK	42.9559	40.3416	-0.0627915	0.231634	0.816822	1.0411	no
C27C12.3	C27C12.3	C27C12.3	X:14863596-14865763	A	D	OK	0.193031	0.124456	-0.438894	0.687942	0.49149	1.16134	no
C27C12.4	C27C12.4	C27C12.4	X:14854049-14856354	A	D	OK	20.2769	13.7186	-0.39073	1.33053	0.183343	1.26824	no
C27C7.1	C27C7.1	C27C7.1	I:11439275-11440663	A	D	OK	7.06831	3.19708	-0.793383	2.12525	0.0335661	0.955241	no
C27C7.2	C27C7.2	C27C7.2	I:11433108-11433410	A	D	OK	1.89378	0.782553	-0.883767	1.22485	0.220632	1.27743	no
C27C7.5	C27C7.5	C27C7.5	I:11424020-11426042	A	D	OK	0.366752	0.116311	-1.14842	1.52257	0.127867	1.23753	no
C27C7.7	C27C7.7	C27C7.7	I:11422178-11423589	A	D	OK	0.166611	0.042846	-1.35805	1.45578	0.145454	1.25596	no
C27D6.1	C27D6.1	C27D6.1	II:5171891-5177263	A	D	OK	0.0400652	0.0478953	0.17851	-0.21385	0.830664	1.03834	no
C27D6.11	C27D6.11	C27D6.11	II:5159764-5161112	A	D	OK	0.140723	0.0618419	-0.822212	0.906895	0.364462	1.22788	no
C27D6.12	C27D6.12	C27D6.12	II:5177359-5177974	A	D	OK	190.347	166.79	-0.132114	0.550474	0.581994	1.11551	no
C27D6.3	C27D6.3	C27D6.3	II:5171891-5177263	A	D	OK	0.0680621	0.0222659	-1.11736	1.64798	0.0993572	1.20661	no
C27D6.4	C27D6.4	C27D6.4	II:5179022-5187553	A	D	OK	156.429	157.122	0.00442249	-0.0219807	0.982463	1.00743	no
C27D8.1	C27D8.1	C27D8.1	IV:12717852-12719360	A	D	OK	2.36509	2.05664	-0.139741	0.299854	0.764289	1.05385	no
C27D8.2	C27D8.2	C27D8.2	IV:12712757-12714725	A	D	OK	1.82486	0.826163	-0.792467	1.79905	0.0720109	1.15733	no
C27D8.3	C27D8.3	C27D8.3	IV:12704095-12712284	A	D	OK	16.931	13.2121	-0.248015	1.11492	0.264884	1.27052	no
C27D8.4	C27D8.4	C27D8.4	IV:12704095-12712284	A	D	OK	13.7867	8.04802	-0.538275	1.67676	0.0935904	1.19727	no
C27D9.1	C27D9.1	C27D9.1	II:4753442-4755512	A	D	OK	1.15111	1.86395	0.481969	-1.06878	0.285167	1.26484	no
C27D9.2	C27D9.2	C27D9.2	II:4756466-4756753	A	D	OK	2.36761	2.82706	0.177356	-0.279231	0.780067	1.05052	no
C27F2.1	C27F2.1	C27F2.1	III:4987231-4991359	A	D	OK	7.11914	6.49995	-0.0909919	0.283702	0.776639	1.05103	no
C27F2.10	C27F2.10	C27F2.10	III:4985048-4986895	A	D	OK	26.3377	19.5037	-0.300401	1.05735	0.290354	1.26368	no
C27F2.5	C27F2.5	C27F2.5	III:4960385-4963054	A	D	OK	51.9915	45.0166	-0.144049	0.524665	0.599816	1.10738	no
C27F2.6	C27F2.6	C27F2.6	III:4979758-4980381	A	D	OK	0.246872	0.263222	0.0641261	-0.075457	0.939851	1.0153	no
C27F2.7	C27F2.7	C27F2.7	III:4980606-4984438	A	D	OK	7.24911	7.52416	0.0372399	-0.108263	0.913787	1.02102	no
C27F2.8	C27F2.8	C27F2.8	III:4991410-4998125	A	D	OK	37.4192	27.4177	-0.310997	1.10004	0.271316	1.26825	no
C27F2.9	C27F2.9	C27F2.9	III:4960385-4963054	A	D	OK	15.4089	9.38446	-0.495887	1.49767	0.134219	1.24306	no
C27H2.2	C27H2.2	C27H2.2	IV:13952557-13963968	A	D	OK	20.5457	14.1857	-0.370417	1.45523	0.145604	1.25577	no
C27H2.5	C27H2.5	C27H2.5	IV:13938435-13944438	A	D	OK	3.50968	1.95322	-0.586044	1.22469	0.220693	1.27704	no
C27H5.10	C27H5.10	C27H5.10	II:7183757-7185092	A	D	OK	0	0	0	0	1	1.00221	no
C27H5.11	C27H5.11	C27H5.11	II:7171774-7171937	A	D	OK	3.71889	0.487576	-2.03173	2.24874	0.0245293	0.852529	no
C27H5.2	C27H5.2	C27H5.2	II:7152561-7160871	A	D	OK	56.8874	43.3915	-0.270811	1.57455	0.11536	1.2276	no
C27H5.3	C27H5.3	C27H5.3	II:7152561-7160871	A	D	OK	164.486	110.204	-0.400494	1.42057	0.155441	1.263	no
C27H5.4	C27H5.4	C27H5.4	II:7162463-7165770	A	D	OK	6.03374	4.24149	-0.352454	1.08371	0.278494	1.26755	no
C27H5.6	C27H5.6	C27H5.6	II:7185299-7187143	A	D	OK	0.962228	1.61324	0.516746	-1.09785	0.272268	1.26815	no
C27H5.9	C27H5.9	C27H5.9	II:7183757-7185092	A	D	OK	2.09929	1.54305	-0.307838	5.36561	8.06751e-08	5.10538e-05	yes
C27H6.3	C27H6.3	C27H6.3	V:9981084-9983685	A	D	OK	7.49607	5.9662	-0.228269	0.72781	0.46673	1.17631	no
C27H6.4	C27H6.4	C27H6.4	V:9983729-9986038	A	D	OK	234.498	182.046	-0.253188	0.997726	0.318412	1.25174	no
C27H6.5	C27H6.5	C27H6.5	V:9966203-9975918	A	D	OK	35.5753	31.9955	-0.106055	0.189453	0.849738	1.03369	no
C27H6.8	C27H6.8	C27H6.8	V:9986220-9987590	A	D	OK	48.191	42.4981	-0.125715	0.437056	0.662071	1.08492	no
C28A5.1	C28A5.1	C28A5.1	III:4429588-4434315	A	D	OK	2.16652	1.43591	-0.411322	1.1592	0.246375	1.27436	no
C28A5.2	C28A5.2	C28A5.2	III:4434731-4439514	A	D	OK	2.42744	1.68563	-0.364699	1.03695	0.299757	1.25935	no
C28A5.5	C28A5.5	C28A5.5	III:4450904-4452116	A	D	OK	0.0930753	0.131172	0.343098	-0.280139	0.779371	1.05051	no
C28A5.6	C28A5.6	C28A5.6	III:4423749-4429470	A	D	OK	0.846589	0.530943	-0.46656	1.06126	0.288574	1.26362	no
C28A5.7	C28A5.7	C28A5.7	III:4423749-4429470	A	D	OK	0.592059	0.156315	-1.33173	1.28154	0.200005	1.27417	no
C28C12.1	C28C12.1	C28C12.1	IV:8501663-8502920	A	D	OK	3.24444	1.70219	-0.645027	1.37902	0.167887	1.26083	no
C28C12.11	C28C12.11	C28C12.11	IV:8474108-8475221	A	D	OK	3.15886	1.36882	-0.83626	1.91977	0.0548875	1.09515	no
C28C12.12	C28C12.12	C28C12.12	IV:8494543-8496347	A	D	OK	14.2493	11.1785	-0.242711	0.788714	0.430279	1.19231	no
C28C12.2	C28C12.2	C28C12.2	IV:8499300-8500039	A	D	OK	2.16771	2.7338	0.232023	-0.481442	0.630202	1.09607	no
C28C12.3	C28C12.3	C28C12.3	IV:8490202-8490839	A	D	OK	0.280936	0.219275	-0.247802	0.322079	0.747393	1.05826	no
C28C12.4	C28C12.4	C28C12.4	IV:8487478-8488316	A	D	OK	262.93	234.097	-0.116152	0.395349	0.692585	1.07451	no
C28D4.10	C28D4.10	C28D4.10	IV:9738484-9739195	A	D	OK	6.40586	8.36821	0.267226	-0.642514	0.520539	1.14495	no
C28D4.4	C28D4.4	C28D4.4	IV:9743762-9744979	A	D	OK	0.226725	0.194483	-0.153392	0.228007	0.819641	1.04043	no
C28D4.5	C28D4.5	C28D4.5	IV:9745585-9746782	A	D	OK	0.058614	0.10392	0.572645	-0.644768	0.519077	1.14595	no
C28D4.7	C28D4.7	C28D4.7	IV:9741871-9743122	A	D	NOTEST	0.0721446	0.0433038	-0.510433	0.506387	0.612585	1	no
C28D4.8	C28D4.8	C28D4.8	IV:9747202-9748397	A	D	OK	0.0614764	0.093935	0.423949	-0.473742	0.635684	1.09384	no
C28F5.1	C28F5.1	C28F5.1	II:7506149-7506523	A	D	NOTEST	0	0.161979	1.79769e+308	1.79769e+308	0.158655	1	no
C28F5.2	C28F5.2	C28F5.2	II:7507378-7510969	A	D	OK	12.7676	10.3582	-0.209137	0.608825	0.54264	1.13368	no
C28G1.2	C28G1.2	C28G1.2	X:8836581-8837599	A	D	OK	2.24647	1.64872	-0.309357	0.666555	0.505056	1.15342	no
C28G1.3	C28G1.3	C28G1.3	X:8831578-8835653	A	D	OK	23.1972	14.8518	-0.445913	1.59994	0.109613	1.22541	no
C28G1.4	C28G1.4	C28G1.4	X:8849074-8853559	A	D	OK	0.35828	0.196789	-0.599181	1.22158	0.221867	1.27701	no
C28G1.5	C28G1.5	C28G1.5	X:8826750-8828470	A	D	OK	48.8611	29.686	-0.498304	1.72518	0.0844948	1.17976	no
C28G1.6	C28G1.6	C28G1.6	X:8829879-8831132	A	D	OK	17.7113	11.8815	-0.39922	1.27091	0.203759	1.27421	no
C28H8.1	C28H8.1	C28H8.1	III:5926036-5932904	A	D	OK	34.7776	27.2604	-0.243536	0.810601	0.417595	1.19829	no
C28H8.11	C28H8.11	C28H8.11	III:5917590-5920037	A	D	OK	118.007	76.7202	-0.430577	1.93071	0.0535186	1.09049	no
C28H8.13	C28H8.13	C28H8.13	III:5895192-5895957	A	D	OK	24.9781	18.2031	-0.316411	0.905013	0.365459	1.22761	no
C28H8.2	C28H8.2	C28H8.2	III:5923137-5925705	A	D	OK	26.0717	23.773	-0.0923002	0.310425	0.756238	1.05684	no
C28H8.3	C28H8.3	C28H8.3	III:5908648-5915104	A	D	OK	79.4972	68.607	-0.147328	0.52431	0.600063	1.1075	no
C28H8.4	C28H8.4	C28H8.4	III:5906999-5908374	A	D	OK	87.2539	72.2951	-0.188066	0.60598	0.544528	1.13332	no
C28H8.5	C28H8.5	C28H8.5	III:5884257-5885726	A	D	OK	18.9582	7.71142	-0.899536	2.17827	0.0293858	0.904968	no
C28H8.7	C28H8.7	C28H8.7	III:5885797-5886907	A	D	OK	1.03003	0.663759	-0.439422	0.857103	0.391388	1.21334	no
C28H8.8	C28H8.8	C28H8.8	III:5887054-5888726	A	D	OK	2.27122	1.52189	-0.400366	0.930529	0.352097	1.23483	no
C28H8.9	C28H8.9	C28H8.9	III:5903522-5906073	A	D	OK	59.6653	47.2774	-0.232718	1.03802	0.299261	1.25978	no
C29A12.1	C29A12.1	C29A12.1	V:10812211-10813198	A	D	OK	1.94209	2.04735	0.0527815	-0.113116	0.909939	1.02203	no
C29A12.6	C29A12.6	C29A12.6	V:10846996-10852306	A	D	OK	0.4192	0.45844	0.0894812	-0.179034	0.857911	1.03185	no
C29E4.10	C29E4.10	C29E4.10	III:7937785-7940676	A	D	OK	1.52707	1.13327	-0.298242	0.68347	0.49431	1.1587	no
C29E4.11	C29E4.11	C29E4.11	III:7955777-7958034	A	D	OK	14.5954	12.2784	-0.172867	0.541986	0.587828	1.11288	no
C29E4.12	C29E4.12	C29E4.12	III:7940988-7941530	A	D	OK	98.1669	54.9321	-0.580571	1.82088	0.0686254	1.14477	no
C29E4.13	C29E4.13	C29E4.13	III:7927314-7928663	A	D	OK	13.3192	9.98887	-0.287736	0.859068	0.390303	1.2141	no
C29E4.14	C29E4.14	C29E4.14	III:7917922-7924796	A	D	OK	0.109962	0.0905434	-0.194302	0.147584	0.882671	1.02749	no
C29E4.7	C29E4.7	C29E4.7	III:7945523-7946947	A	D	OK	66.2253	30.6215	-0.77136	2.7312	0.0063104	0.467431	no
C29E4.8	C29E4.8	C29E4.8	III:7948766-7951844	A	D	OK	114.816	60.8123	-0.63554	1.78419	0.074393	1.1597	no
C29E4.9	C29E4.9	C29E4.9	III:7955777-7958034	A	D	OK	0	0	0	0	1	1.0022	no
C29E6.4	C29E6.4	C29E6.4	IV:11879201-11882953	A	D	OK	1.18823	0.650123	-0.603061	1.27441	0.202518	1.27365	no
C29E6.7	C29E6.7	C29E6.7	IV:11865010-11875684	A	D	OK	0	0	0	0	1	1.00219	no
C29F3.3	C29F3.3	C29F3.3	V:15346529-15347194	A	D	OK	0.621937	0.734413	0.166233	-0.225887	0.82129	1.04045	no
C29F3.4	C29F3.4	C29F3.4	V:15349254-15350468	A	D	NOTEST	0.0717976	0.15412	0.763882	-0.661541	0.508265	1	no
C29F3.5	C29F3.5	C29F3.5	V:15347663-15348950	A	D	OK	3.68984	2.13006	-0.549433	0.932147	0.35126	1.23522	no
C29F3.7	C29F3.7	C29F3.7	V:15354638-15357378	A	D	OK	35.6326	17.5112	-0.710421	2.49546	0.0125794	0.651463	no
C29F4.2	C29F4.2	C29F4.2	IV:11226681-11230220	A	D	OK	6.12179	3.22709	-0.640276	1.83991	0.0657812	1.13628	no
C29F4.3	C29F4.3	C29F4.3	IV:11222018-11223907	A	D	OK	6.1762	4.22303	-0.380151	1.04231	0.29727	1.26232	no
C29F5.1	C29F5.1	C29F5.1	II:6303461-6306171	A	D	OK	65.8147	40.5711	-0.483789	1.60197	0.109163	1.22488	no
C29F5.3	C29F5.3	C29F5.3	II:6290601-6291606	A	D	OK	4.31961	5.26469	0.197859	-0.503458	0.614642	1.10172	no
C29F5.5	C29F5.5	C29F5.5	II:6297192-6298625	A	D	OK	0.0689627	0.0762511	0.100466	-0.08203	0.934623	1.01615	no
C29F5.7	C29F5.7	C29F5.7	II:6308363-6309232	A	D	OK	25.6308	20.6471	-0.21622	0.672356	0.501357	1.15557	no
C29F5.8	C29F5.8	C29F5.8	II:6306378-6308023	A	D	OK	0.218335	0.105388	-0.72838	0.849415	0.395651	1.20967	no
C29F7.1	C29F7.1	C29F7.1	X:13412549-13414464	A	D	OK	53.1634	37.0943	-0.359906	1.21022	0.226193	1.27693	no
C29F7.2	C29F7.2	C29F7.2	X:13415999-13418130	A	D	OK	252.227	189.557	-0.285638	0.99402	0.320213	1.25016	no
C29F7.3	C29F7.3	C29F7.3	X:13418784-13419826	A	D	OK	93.3032	60.4743	-0.433636	1.51593	0.129538	1.23978	no
C29F7.6	C29F7.6	C29F7.6	X:13436375-13441805	A	D	OK	0.215039	0.193824	-0.103871	0.195126	0.845294	1.03483	no
C29F7.7	C29F7.7	C29F7.7	X:13442090-13442343	A	D	NOTEST	0	0	0	0	1	1	no
C29F9.1	C29F9.1	C29F9.1	III:132423-134369	A	D	OK	26.4138	17.8964	-0.38929	1.26654	0.205321	1.274	no
C29F9.12	C29F9.12	C29F9.12	III:120490-124640	A	D	OK	0.673671	1.03486	0.429276	-0.500301	0.616863	1.10107	no
C29F9.2	C29F9.2	C29F9.2	III:130945-131753	A	D	OK	81.1731	24.0427	-1.21675	3.70795	0.000208945	0.0517541	no
C29F9.3	C29F9.3	C29F9.3	III:124776-126462	A	D	OK	84.6212	46.0809	-0.607787	2.55729	0.0105491	0.600269	no
C29F9.4	C29F9.4	C29F9.4	III:120490-124640	A	D	OK	73.3415	36.6226	-0.694461	2.32187	0.0202401	0.804899	no
C29F9.5	C29F9.5	C29F9.5	III:117705-118766	A	D	OK	0.155459	0.0526362	-1.08298	1.03803	0.299257	1.25981	no
C29F9.6	C29F9.6	C29F9.6	III:115362-116618	A	D	OK	4.83319	2.8436	-0.530437	1.21118	0.225826	1.27723	no
C29F9.8	C29F9.8	C29F9.8	III:95392-97725	A	D	OK	0.0594577	0.0854322	0.362458	-0.330877	0.740737	1.06052	no
C29F9.9	C29F9.9	C29F9.9	III:98396-98921	A	D	NOTEST	0.0445255	0.0627358	0.342871	-0.197956	0.843079	1	no
C29G2.1	C29G2.1	C29G2.1	V:2591002-2591585	A	D	OK	0.992665	0.993837	0.00118087	-0.00195318	0.998442	1.00433	no
C29G2.2	C29G2.2	C29G2.2	V:2590219-2590648	A	D	OK	0.42184	0.253051	-0.511037	0.537823	0.590699	1.11168	no
C29G2.3	C29G2.3	C29G2.3	V:2580699-2585736	A	D	OK	0.0744186	0.0782751	0.0505231	-0.0452684	0.963893	1.01186	no
C29G2.6	C29G2.6	C29G2.6	V:2580699-2585736	A	D	OK	1.91017	2.16504	0.125251	-0.279793	0.779637	1.05047	no
C29H12.2	C29H12.2	C29H12.2	II:6123761-6125379	A	D	OK	114.391	84.0029	-0.30877	1.01398	0.310591	1.25488	no
C29H12.5	C29H12.5	C29H12.5	II:6110548-6113341	A	D	OK	4.76678	3.99027	-0.177813	0.530291	0.59591	1.109	no
C29H12.6	C29H12.6	C29H12.6	II:6114378-6118219	A	D	OK	27.1032	27.9778	0.0317608	-0.111037	0.911587	1.02157	no
C30A5.10	C30A5.10	C30A5.10	III:8207378-8209766	A	D	OK	3.7609	2.58502	-0.374927	1.02597	0.304907	1.25715	no
C30A5.3	C30A5.3	C30A5.3	III:8225015-8226292	A	D	OK	36.8827	31.832	-0.147271	0.492374	0.622455	1.09919	no
C30A5.4	C30A5.4	C30A5.4	III:8222145-8223712	A	D	OK	0.412167	0.701693	0.532067	-0.976132	0.328999	1.24611	no
C30A5.6	C30A5.6	C30A5.6	III:8205256-8207283	A	D	OK	5.84693	3.32519	-0.564389	1.2121	0.225475	1.27769	no
C30B5.2	C30B5.2	C30B5.2	II:6197138-6198241	A	D	OK	100.039	82.0141	-0.198667	0.903946	0.366024	1.22718	no
C30B5.4	C30B5.4	C30B5.4	II:6195807-6196889	A	D	OK	64.7723	36.7339	-0.567176	1.7966	0.0723997	1.15814	no
C30B5.5	C30B5.5	C30B5.5	II:6198682-6208139	A	D	OK	4.43626	3.77852	-0.160478	0.499593	0.617361	1.10096	no
C30B5.6	C30B5.6	C30B5.6	II:6219476-6221665	A	D	OK	32.4161	21.2718	-0.421275	1.36384	0.172619	1.26267	no
C30B5.7	C30B5.7	C30B5.7	II:6224947-6227046	A	D	OK	8.39809	8.25167	-0.0175883	0.0507772	0.959503	1.01226	no
C30C11.1	C30C11.1	C30C11.1	III:8449673-8450427	A	D	OK	73.4478	39.8228	-0.612135	1.99158	0.0464172	1.05169	no
C30D11.2	C30D11.2	C30D11.2	III:4128473-4129766	A	D	OK	1.5115	0.917433	-0.49928	0.923987	0.355493	1.23225	no
C30D11.3	C30D11.3	C30D11.3	III:4121436-4122609	A	D	OK	2.01221	1.35621	-0.394536	0.745412	0.456023	1.18139	no
C30E1.2	C30E1.2	C30E1.2	X:16926878-16927938	A	D	OK	0.437588	0.247463	-0.570017	0.881767	0.377903	1.22127	no
C30E1.3	C30E1.3	C30E1.3	X:16925907-16926736	A	D	OK	0.458049	0.276466	-0.504889	0.760894	0.446721	1.18447	no
C30E1.4	C30E1.4	C30E1.4	X:16923850-16925715	A	D	OK	0.0518761	0.0530428	0.0222407	-0.0172276	0.986255	1.00699	no
C30E1.6	C30E1.6	C30E1.6	X:16915756-16916715	A	D	OK	0.747187	1.05656	0.34646	-0.630065	0.528652	1.14034	no
C30E1.7	C30E1.7	C30E1.7	X:16914944-16915461	A	D	OK	0.723227	0.728238	0.0069046	-0.0108385	0.991352	1.00594	no
C30E1.8	C30E1.8	C30E1.8	X:16916726-16919234	A	D	OK	0.0787694	0.161395	0.71733	-1.02414	0.305769	1.25659	no
C30E1.9	C30E1.9	C30E1.9	X:16929828-16931534	A	D	OK	427.516	378.335	-0.122214	0.526737	0.598376	1.10796	no
C30F12.1	C30F12.1	C30F12.1	I:6957552-6961138	A	D	OK	15.3643	11.47	-0.292315	0.958308	0.337907	1.24275	no
C30F12.2	C30F12.2	C30F12.2	I:6967679-6970189	A	D	OK	25.4801	17.9138	-0.352324	1.26817	0.204735	1.27384	no
C30F12.3	C30F12.3	C30F12.3	I:6970387-6971797	A	D	OK	48.0903	47.9221	-0.00350235	0.0121151	0.990334	1.00609	no
C30F12.4	C30F12.4	C30F12.4	I:6972215-6973788	A	D	OK	3.41536	2.98915	-0.133294	0.332029	0.739867	1.06072	no
C30F12.5	C30F12.5	C30F12.5	I:6989065-6999570	A	D	OK	111.001	85.0696	-0.266066	0.971918	0.331091	1.24674	no
C30F12.6	C30F12.6	C30F12.6	I:6989065-6999570	A	D	OK	19.225	22.8894	0.174465	-0.595732	0.551354	1.12968	no
C30F12.7	C30F12.7	C30F12.7	I:6974556-6977069	A	D	OK	80.1289	52.0205	-0.431999	1.53327	0.125209	1.2355	no
C30F2.2	C30F2.2	C30F2.2	X:16076724-16085643	A	D	OK	3.7179	4.40716	0.170071	-0.436747	0.662295	1.08483	no
C30F2.3	C30F2.3	C30F2.3	X:16076724-16085643	A	D	OK	34.0379	35.2569	0.0351875	-0.126434	0.899388	1.02415	no
C30F2.4	C30F2.4	C30F2.4	X:16074976-16075584	A	D	OK	18.2567	16.2734	-0.114999	0.261127	0.793995	1.047	no
C30F2.5	C30F2.5	C30F2.5	X:16093982-16096353	A	D	OK	18.4843	9.83085	-0.631394	1.93777	0.0526513	1.08862	no
C30F8.3	C30F8.3	C30F8.3	I:5096603-5100497	A	D	OK	6.5156	3.91867	-0.508445	1.27455	0.202469	1.27363	no
C30G12.1	C30G12.1	C30G12.1	II:7299503-7301423	A	D	OK	4.66158	3.0068	-0.438476	0.993178	0.320623	1.24993	no
C30G12.2	C30G12.2	C30G12.2	II:7290305-7291652	A	D	OK	26.4204	16.0928	-0.495768	1.65952	0.0970105	1.20266	no
C30G12.3	C30G12.3	C30G12.3	II:7274664-7277156	A	D	OK	0.170702	0.656101	1.3464	-1.77914	0.0752165	1.1608	no
C30G12.4	C30G12.4	C30G12.4	II:7261580-7263411	A	D	OK	6.60786	4.13018	-0.469938	1.07309	0.283232	1.26549	no
C30G12.6	C30G12.6	C30G12.6	II:7292156-7295948	A	D	OK	3.76692	3.0498	-0.211183	0.811509	0.417074	1.19896	no
C30G4.2	C30G4.2	C30G4.2	X:17044029-17045218	A	D	OK	1.17597	1.35267	0.139985	-0.280421	0.779155	1.05057	no
C30G4.4	C30G4.4	C30G4.4	X:17059182-17069122	A	D	OK	15.6245	15.612	-0.000800717	0.00306731	0.997553	1.00443	no
C30G4.5	C30G4.5	C30G4.5	X:17071795-17072096	A	D	OK	3.31981	1.94118	-0.536612	1.03281	0.301695	1.25855	no
C30G4.6	C30G4.6	C30G4.6	X:17073723-17080312	A	D	OK	0.458071	0.197696	-0.840293	1.5009	0.133381	1.24341	no
C30G4.7	C30G4.7	C30G4.7	X:17056855-17058450	A	D	OK	73.2475	63.8986	-0.136547	0.480564	0.630826	1.09582	no
C30G7.2	C30G7.2	C30G7.2	V:14936856-14938764	A	D	OK	8.95703	7.26774	-0.208993	0.528889	0.596882	1.10864	no
C30G7.3	C30G7.3	C30G7.3	V:14941980-14945374	A	D	OK	0	0.0510539	1.79769e+308	1.79769e+308	0.0786496	1.16658	no
C30G7.4	C30G7.4	C30G7.4	V:14946554-14948716	A	D	NOTEST	0.0512619	0.0531843	0.0368163	-0.0328079	0.973828	1	no
C30G7.5	C30G7.5	C30G7.5	V:14952920-14954539	A	D	OK	0.128704	0.0982587	-0.269912	0.290532	0.771409	1.05228	no
C30H6.1	C30H6.1	C30H6.1	IV:17351893-17352890	A	D	OK	7.8306	5.00486	-0.447629	1.13494	0.256401	1.27069	no
C30H6.10	C30H6.10	C30H6.10	IV:17368546-17370465	A	D	OK	80.6272	86.5636	0.071044	-0.233851	0.815101	1.04138	no
C30H6.11	C30H6.11	C30H6.11	IV:17353134-17357849	A	D	OK	12.5872	8.76794	-0.361575	1.1527	0.249032	1.27498	no
C30H6.12	C30H6.12	C30H6.12	IV:17385166-17386737	A	D	OK	5.93459	3.90167	-0.419392	1.01859	0.308397	1.25551	no
C30H6.3	C30H6.3	C30H6.3	IV:17358857-17360589	A	D	OK	2.17737	1.45207	-0.405127	0.936058	0.349243	1.23702	no
C30H6.4	C30H6.4	C30H6.4	IV:17361396-17364537	A	D	OK	0.258634	0.241896	-0.0669043	0.103817	0.917315	1.02022	no
C30H6.5	C30H6.5	C30H6.5	IV:17371722-17375361	A	D	OK	3.33002	0.984321	-1.21878	2.52561	0.0115497	0.623501	no
C30H6.7	C30H6.7	C30H6.7	IV:17380586-17382180	A	D	OK	226.044	149.732	-0.411882	1.46734	0.142284	1.2526	no
C30H6.9	C30H6.9	C30H6.9	IV:17379307-17380123	A	D	OK	31.0921	20.9528	-0.394678	1.27435	0.202541	1.27357	no
C30H7.2	C30H7.2	C30H7.2	I:5416652-5420734	A	D	OK	83.9138	62.6826	-0.291707	1.40577	0.159794	1.2574	no
C31A11.1	C31A11.1	C31A11.1	V:16292555-16295403	A	D	OK	0.24444	0.0999912	-0.893887	1.43091	0.152456	1.26083	no
C31A11.5	C31A11.5	C31A11.5	V:16302571-16305943	A	D	OK	11.1764	6.70019	-0.511665	1.62837	0.103447	1.21283	no
C31A11.7	C31A11.7	C31A11.7	V:16309731-16314584	A	D	OK	3.08257	3.35195	0.0837769	-0.22684	0.820548	1.04044	no
C31B8.1	C31B8.1	C31B8.1	V:2931378-2932815	A	D	OK	0.489597	0.358529	-0.311575	0.544423	0.586151	1.11311	no
C31B8.12	C31B8.12	C31B8.12	V:2925019-2926842	A	D	OK	0.0881158	0.0763656	-0.143121	0.152011	0.879178	1.02776	no
C31B8.16	C31B8.16	C31B8.16	V:2929879-2930997	A	D	OK	0.422506	0.144847	-1.07052	1.52029	0.128438	1.23943	no
C31B8.2	C31B8.2	C31B8.2	V:2916349-2917531	A	D	OK	0.152467	0.204543	0.293832	-0.339443	0.734276	1.0623	no
C31B8.4	C31B8.4	C31B8.4	V:2896463-2898244	A	D	OK	2.93976	2.91529	-0.00835766	0.0199504	0.984083	1.00731	no
C31B8.7	C31B8.7	C31B8.7	V:2900274-2903137	A	D	OK	2.02337	1.41277	-0.359213	0.84519	0.398005	1.2094	no
C31B8.8	C31B8.8	C31B8.8	V:2905596-2909510	A	D	OK	27.2975	16.5116	-0.502731	1.60843	0.107742	1.22285	no
C31B8.9	C31B8.9	C31B8.9	V:2910994-2912828	A	D	OK	0.0895685	0.0704929	-0.239492	0.232317	0.816292	1.04117	no
C31C9.2	C31C9.2	C31C9.2	II:13632555-13638381	A	D	OK	241.686	103.203	-0.850942	3.24919	0.00115732	0.171918	no
C31C9.3	C31C9.3	C31C9.3	II:13641462-13643625	A	D	OK	21.7059	11.7532	-0.613462	2.03541	0.0418092	1.01717	no
C31C9.4	C31C9.4	C31C9.4	II:13645681-13655248	A	D	OK	0.961276	0.590561	-0.487188	0.991787	0.321301	1.24973	no
C31C9.6	C31C9.6	C31C9.6	II:13655784-13661982	A	D	OK	4.85021	3.13357	-0.436851	1.36283	0.172936	1.26288	no
C31C9.7	C31C9.7	C31C9.7	II:13669004-13669614	A	D	OK	48.7216	48.1816	-0.0111465	0.0347164	0.972306	1.00974	no
C31E10.1	C31E10.1	C31E10.1	X:13984411-13985613	A	D	OK	0.0925694	0.100041	0.0776209	-0.0952926	0.924082	1.01872	no
C31E10.2	C31E10.2	C31E10.2	X:13982220-13982882	A	D	OK	0.465807	0.171951	-0.996562	1.28196	0.199857	1.27426	no
C31E10.3	C31E10.3	C31E10.3	X:13986532-13988930	A	D	OK	1.61583	1.11633	-0.369804	0.833283	0.404685	1.20627	no
C31E10.4	C31E10.4	C31E10.4	X:13989416-13990083	A	D	OK	1.33795	0.998877	-0.292266	0.537986	0.590587	1.11181	no
C31E10.5	C31E10.5	C31E10.5	X:13991416-13995755	A	D	OK	14.8017	9.43921	-0.449869	1.57485	0.115291	1.22735	no
C31E10.6	C31E10.6	C31E10.6	X:13996227-13999210	A	D	OK	12.3729	8.0412	-0.430929	1.48251	0.138205	1.24717	no
C31E10.7	C31E10.7	C31E10.7	X:14001822-14011603	A	D	OK	506.124	310.406	-0.4889	1.83033	0.0672	1.1401	no
C31E10.8	C31E10.8	C31E10.8	X:14001822-14011603	A	D	OK	3.50787	4.09978	0.155924	-0.494055	0.621267	1.09947	no
C31G12.1	C31G12.1	C31G12.1	V:18179756-18181084	A	D	OK	1.61588	0.852492	-0.63947	1.24141	0.214453	1.27794	no
C31G12.2	C31G12.2	C31G12.2	V:18185905-18188055	A	D	OK	0.2012	0.210814	0.0466738	-0.0532479	0.957534	1.0123	no
C31G12.3	C31G12.3	C31G12.3	V:18185004-18185256	A	D	OK	0.512604	0.154141	-1.20164	1.00112	0.316769	1.25271	no
C31G12.4	C31G12.4	C31G12.4	V:18176568-18178527	A	D	OK	0.148141	0.0726113	-0.713046	0.704914	0.480864	1.16652	no
C31H1.1	C31H1.1	C31H1.1	IV:5797038-5800142	A	D	OK	0.0368464	0.0535035	0.372989	-0.455781	0.648547	1.08875	no
C31H1.2	C31H1.2	C31H1.2	IV:5791280-5793412	A	D	OK	0.290247	0.369301	0.240878	-0.396496	0.691739	1.07489	no
C31H1.5	C31H1.5	C31H1.5	IV:5794977-5796747	A	D	NOTEST	0.0515329	0.0447969	-0.140081	0.120563	0.904037	1	no
C31H1.6	C31H1.6	C31H1.6	IV:5800330-5807078	A	D	OK	179.055	152.162	-0.162746	0.789386	0.429887	1.19258	no
C31H1.7	C31H1.7	C31H1.7	IV:5808564-5810288	A	D	OK	0.230065	0.226999	-0.0134174	0.0128466	0.98975	1.00618	no
C31H1.8	C31H1.8	C31H1.8	IV:5811638-5814119	A	D	OK	2.04727	2.40999	0.163117	-0.420032	0.674462	1.08066	no
C31H2.1	C31H2.1	C31H2.1	X:5138957-5146705	A	D	OK	29.6172	21.6893	-0.311537	1.42611	0.153837	1.26196	no
C31H2.3	C31H2.3	C31H2.3	X:5151513-5154366	A	D	OK	21.1447	13.7239	-0.432247	1.30823	0.190797	1.27151	no
C31H2.4	C31H2.4	C31H2.4	X:5155130-5159628	A	D	OK	8.72104	6.05969	-0.364079	1.0734	0.283093	1.26554	no
C31H5.1	C31H5.1	C31H5.1	I:9025846-9031223	A	D	OK	5.75251	2.06744	-1.02332	2.65779	0.00786539	0.518425	no
C31H5.4	C31H5.4	C31H5.4	I:9042260-9042588	A	D	OK	98.2651	75.9345	-0.257798	0.791911	0.428413	1.19339	no
C31H5.5	C31H5.5	C31H5.5	I:9048401-9049323	A	D	OK	33.247	27.7255	-0.18161	0.569904	0.568743	1.12122	no
C31H5.6	C31H5.6	C31H5.6	I:9043333-9046880	A	D	OK	30.4198	19.285	-0.455768	1.62726	0.103682	1.21272	no
C31H5.7	C31H5.7	C31H5.7	I:9041364-9041962	A	D	OK	4.32225	2.81612	-0.428416	0.918637	0.358286	1.2314	no
C32A3.2	C32A3.2	C32A3.2	III:3628338-3630540	A	D	OK	27.0628	11.187	-0.883413	2.97331	0.00294611	0.301439	no
C32A3.3	C32A3.3	C32A3.3	III:3636024-3643638	A	D	OK	70.2332	65.0085	-0.0773028	0.372471	0.709542	1.0695	no
C32A9.1	C32A9.1	C32A9.1	X:10258662-10260065	A	D	OK	1.65355	0.91815	-0.58832	1.21177	0.2256	1.27754	no
C32B5.1	C32B5.1	C32B5.1	II:986008-988616	A	D	OK	7.78388	6.20166	-0.227238	0.814029	0.415629	1.19963	no
C32B5.10	C32B5.10	C32B5.10	II:946525-948187	A	D	OK	2.49248	1.61892	-0.431522	1.00244	0.316129	1.25289	no
C32B5.11	C32B5.11	C32B5.11	II:948449-949653	A	D	OK	21.03	14.8281	-0.349425	1.09408	0.273921	1.26733	no
C32B5.12	C32B5.12	C32B5.12	II:951992-952849	A	D	OK	9.42545	6.73807	-0.33564	0.888676	0.374177	1.22302	no
C32B5.13	C32B5.13	C32B5.13	II:961357-961914	A	D	OK	0.491394	0.388332	-0.235386	0.32758	0.743229	1.05985	no
C32B5.14	C32B5.14	C32B5.14	II:965675-966965	A	D	OK	0.252566	0.15716	-0.474408	0.66347	0.507029	1.15268	no
C32B5.15	C32B5.15	C32B5.15	II:970650-972956	A	D	OK	0.433968	0.174547	-0.910776	1.36035	0.17372	1.26396	no
C32B5.17	C32B5.17	C32B5.17	II:976263-979178	A	D	OK	0.225816	0.137496	-0.496127	0.579803	0.562047	1.12446	no
C32B5.3	C32B5.3	C32B5.3	II:981681-982605	A	D	NOTEST	0	0	0	0	1	1	no
C32B5.4	C32B5.4	C32B5.4	II:979936-980831	A	D	OK	0.2317	0.171684	-0.299789	0.424717	0.671043	1.0818	no
C32B5.5	C32B5.5	C32B5.5	II:974295-975517	A	D	OK	0.400071	0.144656	-1.01729	1.50075	0.133421	1.24314	no
C32B5.6	C32B5.6	C32B5.6	II:968411-970525	A	D	OK	0.122211	0.0473007	-0.949226	0.764488	0.444577	1.1851	no
C32B5.7	C32B5.7	C32B5.7	II:963011-964051	A	D	NOTEST	0.065903	0.100877	0.425718	-0.416281	0.677204	1	no
C32B5.8	C32B5.8	C32B5.8	II:956679-957967	A	D	OK	8.73424	7.85681	-0.105871	0.288931	0.772634	1.05167	no
C32B5.9	C32B5.9	C32B5.9	II:954053-956343	A	D	OK	5.02124	2.89966	-0.549083	1.4143	0.157273	1.26549	no
C32C4.1	C32C4.1	C32C4.1	V:10641832-10644917	A	D	OK	3.41328	3.22796	-0.0558237	0.147749	0.882541	1.02747	no
C32C4.3	C32C4.3	C32C4.3	V:10644958-10646730	A	D	OK	0.122083	0.119233	-0.023628	0.0288893	0.976953	1.00875	no
C32C4.4	C32C4.4	C32C4.4	V:10632859-10635213	A	D	OK	0	0	0	0	1	1.00048	no
C32C4.6	C32C4.6	C32C4.6	V:10647079-10647102	A	D	NOTEST	0	0	0	0	1	1	no
C32D5.1	C32D5.1	C32D5.1	II:6343006-6345874	A	D	OK	19.1085	16.7009	-0.134668	0.420768	0.673925	1.08093	no
C32D5.10	C32D5.10	C32D5.10	II:6349171-6351936	A	D	OK	22.6711	19.0632	-0.17333	0.605746	0.544683	1.1333	no
C32D5.11	C32D5.11	C32D5.11	II:6352490-6355860	A	D	OK	35.0667	33.1185	-0.0571599	0.211559	0.832451	1.03772	no
C32D5.12	C32D5.12	C32D5.12	II:6356386-6358954	A	D	OK	12.9838	8.21377	-0.457889	1.34078	0.179992	1.26658	no
C32D5.13	C32D5.13	C32D5.13	II:6328668-6328688	A	D	NOTEST	0	0	0	0	1	1	no
C32D5.14	C32D5.14	C32D5.14	II:6335436-6336283	A	D	OK	0.158911	0.473411	1.09162	-1.1646	0.244179	1.27596	no
C32D5.3	C32D5.3	C32D5.3	II:6318036-6321107	A	D	OK	54.73	44.4037	-0.209091	0.766436	0.443417	1.18594	no
C32D5.4	C32D5.4	C32D5.4	II:6321310-6323028	A	D	OK	0.0927887	0.0849611	-0.0881321	0.100378	0.920044	1.01958	no
C32D5.6	C32D5.6	C32D5.6	II:6331861-6333915	A	D	OK	16.8347	14.9985	-0.115492	0.404004	0.68621	1.07694	no
C32D5.7	C32D5.7	C32D5.7	II:6336452-6339506	A	D	OK	21.1125	20.6132	-0.0239316	0.0824803	0.934265	1.01629	no
C32E12.1	C32E12.1	C32E12.1	I:5230565-5241917	A	D	OK	0.221306	0.120845	-0.605033	0.927301	0.35377	1.23292	no
C32E12.4	C32E12.4	C32E12.4	I:5230565-5241917	A	D	OK	14.8782	9.55541	-0.44279	1.44407	0.148718	1.25727	no
C32E12.6	C32E12.6	C32E12.6	I:5197864-5197887	A	D	NOTEST	0	0	0	0	1	1	no
C32E8.1	C32E8.1	C32E8.1	I:3794622-3798055	A	D	OK	0.279886	0.476595	0.532285	-0.704625	0.481043	1.16641	no
C32E8.11	C32E8.11	C32E8.11	I:3807474-3816798	A	D	OK	30.9584	24.1081	-0.250097	0.918748	0.358227	1.23155	no
C32E8.3	C32E8.3	C32E8.3	I:3786595-3787477	A	D	OK	217.012	187.905	-0.144017	0.508197	0.611315	1.10353	no
C32E8.4	C32E8.4	C32E8.4	I:3783836-3784437	A	D	OK	0.171873	0.210017	0.200432	-0.226385	0.820902	1.0406	no
C32E8.5	C32E8.5	C32E8.5	I:3782119-3783262	A	D	OK	43.2387	29.6503	-0.377263	1.30111	0.193219	1.27164	no
C32E8.6	C32E8.6	C32E8.6	I:3774707-3777470	A	D	OK	11.9698	8.04034	-0.397918	1.47414	0.140443	1.24965	no
C32E8.9	C32E8.9	C32E8.9	I:3794622-3798055	A	D	OK	44.6126	29.4554	-0.415138	1.41704	0.156471	1.26414	no
C32F10.4	C32F10.4	C32F10.4	I:5807711-5815640	A	D	OK	80.1596	74.4382	-0.0740501	0.273738	0.784286	1.04949	no
C32F10.8	C32F10.8	C32F10.8	I:5822843-5826158	A	D	OK	178.657	125.443	-0.353614	1.33587	0.181591	1.26676	no
C32H11.1	C32H11.1	C32H11.1	IV:12912758-12914925	A	D	OK	18.2224	6.46773	-1.03583	3.27547	0.00105485	0.163576	no
C32H11.11	C32H11.11	C32H11.11	IV:12938196-12939040	A	D	OK	9.72717	9.9188	0.0195094	-0.0418555	0.966614	1.01106	no
C32H11.13	C32H11.13	C32H11.13	IV:12942687-12944495	A	D	OK	0.790141	4.04193	1.63226	-2.76402	0.00570945	0.438646	no
C32H11.3	C32H11.3	C32H11.3	IV:12918579-12920189	A	D	OK	0.445679	0.357223	-0.22124	0.377836	0.705552	1.07088	no
C32H11.4	C32H11.4	C32H11.4	IV:12921275-12923228	A	D	OK	20.4381	18.6047	-0.0939866	0.302144	0.762542	1.05468	no
C32H11.5	C32H11.5	C32H11.5	IV:12923493-12924347	A	D	OK	29.7433	24.6057	-0.189626	0.495425	0.6203	1.09982	no
C32H11.6	C32H11.6	C32H11.6	IV:12925897-12926705	A	D	OK	7.16297	4.73617	-0.413696	0.867292	0.385782	1.21702	no
C32H11.7	C32H11.7	C32H11.7	IV:12930675-12931562	A	D	OK	3.28786	2.6683	-0.208796	0.487827	0.625672	1.09795	no
C32H11.8	C32H11.8	C32H11.8	IV:12933896-12934740	A	D	OK	9.01254	9.21145	0.0218302	-0.0462022	0.963149	1.01209	no
C32H11.9	C32H11.9	C32H11.9	IV:12935019-12936240	A	D	OK	6.97902	1.90997	-1.29582	3.16184	0.00156773	0.209312	no
C33A11.1	C33A11.1	C33A11.1	X:15355156-15363783	A	D	OK	103.569	81.3413	-0.241584	0.876385	0.380821	1.21936	no
C33A11.2	C33A11.2	C33A11.2	X:15365912-15377604	A	D	OK	13.4505	19.3995	0.366228	-1.15332	0.24878	1.27464	no
C33A12.1	C33A12.1	C33A12.1	IV:9523764-9524872	A	D	OK	645.811	412.934	-0.44722	1.61097	0.107186	1.22084	no
C33A12.12	C33A12.12	C33A12.12	IV:9482046-9485060	A	D	OK	0.0437476	0.0504912	0.143362	-0.159963	0.87291	1.02914	no
C33A12.15	C33A12.15	C33A12.15	IV:9505591-9506303	A	D	OK	0.230382	0.465302	0.702947	-0.898823	0.368747	1.22636	no
C33A12.19	C33A12.19	C33A12.19	IV:9516973-9518904	A	D	OK	34.0856	79.7383	0.849875	-2.89598	0.00377976	0.347446	no
C33A12.21	C33A12.21	C33A12.21	IV:9510724-9512988	A	D	OK	2.23149	3.52998	0.458621	-0.7173	0.473189	1.17171	no
C33A12.22	C33A12.22	C33A12.22	IV:9510724-9512988	A	D	OK	2.68956	3.0111	0.11293	-0.112601	0.910347	1.02191	no
C33A12.3	C33A12.3	C33A12.3	IV:9510724-9512988	A	D	OK	227.044	236.564	0.0410715	-0.149368	0.881263	1.02755	no
C33A12.4	C33A12.4	C33A12.4	IV:9509932-9510571	A	D	OK	482.514	317.992	-0.416985	1.50179	0.133152	1.24339	no
C33A12.7	C33A12.7	C33A12.7	IV:9506933-9508754	A	D	OK	63.3302	42.2649	-0.404405	1.38743	0.16531	1.26058	no
C33B4.2	C33B4.2	C33B4.2	II:11370224-11371983	A	D	OK	8.13367	4.7975	-0.527917	1.31287	0.189228	1.27034	no
C33B4.4	C33B4.4	C33B4.4	II:11375561-11376181	A	D	OK	27.5136	35.9993	0.268818	-0.816494	0.414217	1.20052	no
C33B4.5	C33B4.5	C33B4.5	II:11383236-11384373	A	D	OK	0.0803524	0.264549	1.19161	-1.22428	0.220848	1.27678	no
C33C12.1	C33C12.1	C33C12.1	II:2197846-2198676	A	D	OK	0.491223	0.536475	0.0881214	-0.134237	0.893215	1.02511	no
C33C12.10	C33C12.10	C33C12.10	II:2192364-2194109	A	D	OK	43.9162	43.1766	-0.0169846	0.0564197	0.955008	1.01272	no
C33C12.11	C33C12.11	C33C12.11	II:2163341-2164020	A	D	OK	0.751812	0.363375	-0.72705	1.12607	0.260135	1.27084	no
C33C12.4	C33C12.4	C33C12.4	II:2165490-2166494	A	D	OK	0.573896	0.228534	-0.920763	1.21032	0.226156	1.27699	no
C33C12.7	C33C12.7	C33C12.7	II:2174613-2175290	A	D	OK	0.536933	0.512521	-0.0465312	0.0671328	0.946476	1.01438	no
C33C12.9	C33C12.9	C33C12.9	II:2187216-2189752	A	D	OK	26.9816	20.9534	-0.252855	0.825318	0.409191	1.20406	no
C33D12.2	C33D12.2	C33D12.2	X:3041968-3045783	A	D	OK	7.36681	5.41	-0.308736	0.935313	0.349627	1.23694	no
C33D3.3	C33D3.3	C33D3.3	X:10485229-10486588	A	D	OK	3.39531	1.51799	-0.805011	1.67103	0.094716	1.19865	no
C33D3.4	C33D3.4	C33D3.4	X:10487818-10489691	A	D	OK	0.178573	0.112735	-0.459952	0.58352	0.559543	1.12569	no
C33D3.5	C33D3.5	C33D3.5	X:10491272-10497192	A	D	OK	1.09425	0.830452	-0.275857	0.599156	0.549069	1.13099	no
C33D9.10	C33D9.10	C33D9.10	IV:8787455-8787869	A	D	OK	10.624	5.64518	-0.632319	1.49221	0.135645	1.24584	no
C33D9.2	C33D9.2	C33D9.2	IV:8796862-8798337	A	D	OK	0.135945	0.0635413	-0.760562	0.880677	0.378492	1.22054	no
C33D9.3	C33D9.3	C33D9.3	IV:8790722-8793276	A	D	OK	10.9661	10.9169	-0.0044948	0.0173134	0.986187	1.00697	no
C33D9.5	C33D9.5	C33D9.5	IV:8778368-8780854	A	D	OK	33.1863	35.0625	0.0549947	-0.191627	0.848035	1.03409	no
C33D9.6	C33D9.6	C33D9.6	IV:8775414-8778127	A	D	OK	63.2859	52.857	-0.180073	0.638031	0.523453	1.14357	no
C33D9.8	C33D9.8	C33D9.8	IV:8783358-8786632	A	D	OK	35.7242	42.964	0.184536	-0.656684	0.511384	1.14943	no
C33D9.9	C33D9.9	C33D9.9	IV:8773933-8775299	A	D	OK	44.409	39.6093	-0.114377	0.403452	0.686616	1.07682	no
C33E10.1	C33E10.1	C33E10.1	X:17305259-17306220	A	D	OK	4.9023	2.77212	-0.570092	1.43087	0.152467	1.26063	no
C33E10.10	C33E10.10	C33E10.10	X:17301286-17301836	A	D	OK	2.66391	2.3453	-0.127385	0.266338	0.789979	1.04795	no
C33E10.5	C33E10.5	C33E10.5	X:17272846-17279445	A	D	OK	0.0657701	0.0358028	-0.608139	0.698569	0.484821	1.16471	no
C33E10.6	C33E10.6	C33E10.6	X:17266607-17269873	A	D	OK	0.0175181	0.0380587	0.775892	-0.827493	0.407958	1.2049	no
C33E10.8	C33E10.8	C33E10.8	X:17293031-17294451	A	D	OK	1.86049	1.26983	-0.381959	0.776262	0.437594	1.1894	no
C33F10.1	C33F10.1	C33F10.1	II:4835015-4835699	A	D	NOTEST	0	0	0	0	1	1	no
C33F10.11	C33F10.11	C33F10.11	II:4834151-4834801	A	D	NOTEST	0.117399	0.0376984	-1.13596	0.927509	0.353662	1	no
C33F10.12	C33F10.12	C33F10.12	II:4836353-4837721	A	D	NOTEST	0.0181654	0.0357171	0.676113	-0.461593	0.644373	1	no
C33F10.2	C33F10.2	C33F10.2	II:4828547-4832485	A	D	OK	5.85806	4.95533	-0.167355	0.52313	0.600884	1.10676	no
C33F10.4	C33F10.4	C33F10.4	II:4795800-4798104	A	D	OK	63.5092	45.9962	-0.322626	1.38835	0.165031	1.26073	no
C33F10.7	C33F10.7	C33F10.7	II:4818649-4821552	A	D	OK	39.0104	40.3638	0.0341064	-0.12531	0.900278	1.02393	no
C33F10.8	C33F10.8	C33F10.8	II:4823368-4825184	A	D	NOTEST	0.0487356	0.0576893	0.168661	-0.203819	0.838495	1	no
C33G3.3	C33G3.3	C33G3.3	X:14064354-14067598	A	D	OK	23.3735	12.8373	-0.599246	1.75361	0.0794973	1.16558	no
C33G3.5	C33G3.5	C33G3.5	X:14076236-14078595	A	D	NOTEST	0.036187	0.0174171	-0.731244	0.566419	0.571109	1	no
C33G3.6	C33G3.6	C33G3.6	X:14080310-14084246	A	D	OK	10.273	6.62215	-0.439097	1.44758	0.147734	1.25632	no
C33G8.13	C33G8.13	C33G8.13	V:7014851-7015732	A	D	OK	0.282119	0.0583868	-1.57524	1.47349	0.14062	1.25001	no
C33G8.2	C33G8.2	C33G8.2	V:7009792-7012054	A	D	OK	29.1674	19.3789	-0.408868	1.372	0.170065	1.26228	no
C33G8.3	C33G8.3	C33G8.3	V:7007421-7008034	A	D	OK	0.48509	0.365864	-0.282072	0.378677	0.704928	1.07093	no
C33G8.4	C33G8.4	C33G8.4	V:7006090-7006625	A	D	OK	104.99	84.6311	-0.215567	0.694078	0.487634	1.16287	no
C33H5.1	C33H5.1	C33H5.1	IV:7809143-7810664	A	D	NOTEST	0.0564507	0.0414432	-0.309043	0.274592	0.78363	1	no
C33H5.13	C33H5.13	C33H5.13	IV:7791796-7792175	A	D	OK	115.173	65.9554	-0.557454	1.82054	0.0686772	1.14511	no
C33H5.16	C33H5.16	C33H5.16	IV:7801898-7803124	A	D	NOTEST	0.0384509	0.0291261	-0.277749	0.196398	0.844299	1	no
C33H5.17	C33H5.17	C33H5.17	IV:7811203-7815716	A	D	OK	48.6648	44.9156	-0.0801702	0.290816	0.771192	1.05226	no
C33H5.18	C33H5.18	C33H5.18	IV:7811203-7815716	A	D	OK	86.1015	91.6473	0.0624206	-0.313316	0.754041	1.05733	no
C33H5.2	C33H5.2	C33H5.2	IV:7805047-7807931	A	D	OK	0.108296	0.116181	0.0702838	-0.095933	0.923574	1.0188	no
C33H5.6	C33H5.6	C33H5.6	IV:7776007-7777200	A	D	OK	8.53076	4.98717	-0.536811	1.39997	0.161521	1.2577	no
C33H5.7	C33H5.7	C33H5.7	IV:7774430-7775907	A	D	OK	26.4501	16.5713	-0.467587	1.57586	0.115058	1.22701	no
C33H5.8	C33H5.8	C33H5.8	IV:7778003-7778946	A	D	OK	31.2784	22.0605	-0.349137	1.17364	0.24054	1.27626	no
C34B2.10	C34B2.10	C34B2.10	I:10682457-10683137	A	D	OK	111.881	80.7817	-0.325682	1.04318	0.296865	1.26226	no
C34B2.11	C34B2.11	C34B2.11	I:10691331-10696770	A	D	OK	57.2078	59.3411	0.0366129	-0.121597	0.903218	1.02329	no
C34B2.3	C34B2.3	C34B2.3	I:10672760-10674811	A	D	OK	0.0852727	0.0628357	-0.30533	0.319455	0.749381	1.05841	no
C34B2.4	C34B2.4	C34B2.4	I:10671531-10672576	A	D	OK	0.347995	0.124679	-1.02644	1.07707	0.281449	1.26662	no
C34B2.5	C34B2.5	C34B2.5	I:10675170-10676798	A	D	OK	42.018	26.7581	-0.451261	1.41979	0.15567	1.26318	no
C34B2.8	C34B2.8	C34B2.8	I:10685808-10687045	A	D	OK	342.565	224.777	-0.421353	1.4319	0.152174	1.26097	no
C34B2.9	C34B2.9	C34B2.9	I:10699548-10703787	A	D	OK	6.96247	4.78594	-0.374852	0.914158	0.360634	1.22917	no
C34B4.2	C34B4.2	C34B4.2	V:13082971-13090251	A	D	OK	100.254	80.3326	-0.221532	0.775022	0.438326	1.18873	no
C34B4.3	C34B4.3	C34B4.3	V:13066518-13070961	A	D	OK	4.00053	4.40468	0.0962408	-0.253277	0.800054	1.0456	no
C34B4.4	C34B4.4	C34B4.4	V:13090891-13094255	A	D	OK	2.89816	2.56315	-0.12284	0.31374	0.753719	1.05748	no
C34B4.5	C34B4.5	C34B4.5	V:13095849-13097266	A	D	OK	0.578435	0.58243	0.00688167	-0.0128117	0.989778	1.00617	no
C34B7.1	C34B7.1	C34B7.1	I:8330542-8332710	A	D	OK	15.6788	11.3024	-0.327291	1.0693	0.284933	1.26483	no
C34B7.2	C34B7.2	C34B7.2	I:8336972-8346014	A	D	OK	26.854	19.1241	-0.339465	1.24788	0.212075	1.27634	no
C34B7.4	C34B7.4	C34B7.4	I:8333144-8336012	A	D	OK	18.4484	13.2019	-0.334613	1.17806	0.238772	1.27715	no
C34C12.1	C34C12.1	C34C12.1	III:3454329-3455835	A	D	OK	0.267586	0.225035	-0.173185	0.296857	0.766575	1.05332	no
C34C12.2	C34C12.2	C34C12.2	III:3456461-3460065	A	D	OK	18.5119	12.0004	-0.433472	1.54619	0.122059	1.2348	no
C34C12.4	C34C12.4	C34C12.4	III:3467650-3469733	A	D	OK	85.4473	76.9442	-0.10482	0.363296	0.716384	1.06727	no
C34C12.5	C34C12.5	C34C12.5	III:3471987-3473692	A	D	OK	110.188	89.0241	-0.213283	0.764712	0.444443	1.18547	no
C34C12.6	C34C12.6	C34C12.6	III:3482574-3484827	A	D	OK	68.8823	49.7928	-0.32453	1.04868	0.294326	1.26275	no
C34C12.7	C34C12.7	C34C12.7	III:3484844-3486026	A	D	OK	13.1409	5.03902	-0.958515	2.38785	0.0169472	0.738607	no
C34C12.8	C34C12.8	C34C12.8	III:3460390-3461575	A	D	OK	77.3133	36.0108	-0.764048	2.6626	0.00775396	0.514799	no
C34C12.9	C34C12.9	C34C12.9	III:3474239-3475434	A	D	OK	9.20949	10.0471	0.0870546	-0.221844	0.824436	1.03994	no
C34C6.2	C34C6.2	C34C6.2	II:8679587-8683791	A	D	OK	6.81209	4.85601	-0.338481	1.09878	0.271864	1.26848	no
C34C6.3	C34C6.3	C34C6.3	II:8691873-8693956	A	D	OK	19.4005	10.6695	-0.597909	1.84005	0.0657606	1.13664	no
C34C6.4	C34C6.4	C34C6.4	II:8696515-8698853	A	D	OK	35.2269	19.6643	-0.583003	2.07843	0.03767	0.985923	no
C34C6.7	C34C6.7	C34C6.7	II:8706991-8708778	A	D	OK	21.2242	34.0671	0.473191	-1.6098	0.107442	1.22134	no
C34D1.1	C34D1.1	C34D1.1	V:13225393-13225751	A	D	OK	0	0.120053	1.79769e+308	1.79769e+308	0.158655	1.26187	no
C34D1.2	C34D1.2	C34D1.2	V:13235980-13236414	A	D	OK	0.116982	0.105388	-0.10437	0.080471	0.935863	1.01599	no
C34D1.4	C34D1.4	C34D1.4	V:13256912-13258830	A	D	OK	14.1548	18.8031	0.28397	-0.825941	0.408838	1.20441	no
C34D10.1	C34D10.1	C34D10.1	X:8029440-8031396	A	D	OK	34.6828	30.1917	-0.138678	0.452474	0.650927	1.08829	no
[truncated: 17,967 more rows]
