# Supplementary material for: Functional transcriptomic analysis of the role of MAB-5/Hox in Q neuroblast migration in Caenorhabditis elegans
Source: BMC Genomics. 2013 May 4;14:304. doi: 10.1186/1471-2164-14-304 (PMC3651406; doi:10.1186/1471-2164-14-304)
Supplement: Additional file 4 — A Cuffdiff output file of gene expression differences between mab-5(e1239)lof and mab-5(e1751)gof. [file 1471-2164-14-304-S4.xlsx]

## Sheet: Sheet1
test_id	gene_id	gene	locus	sample_1	sample_2	status	value_1	value_2	ln(fold_change)	test_stat	p_value	q_value	significant
2L52.1	2L52.1	2L52.1	II:1866-4663	B	D	OK	10.9732	9.07835	-0.189561	0.609194	0.542396	1.13373	no
2RSSE.1	2RSSE.1	2RSSE.1	II:15268106-15273209	B	D	OK	20.2872	19.5484	-0.0370999	0.128619	0.897659	1.0244	no
2RSSE.2	2RSSE.2	2RSSE.2	II:15274285-15275584	B	D	OK	14.0916	12.7836	-0.0974154	0.300923	0.763473	1.05426	no
3R5.1	3R5.1	3R5.1	III:13780107-13781013	B	D	OK	9.24635	6.61134	-0.335443	1.0089	0.313022	1.25286	no
4-NITROPHENYLPHOSPHATASE	4-NITROPHENYLPHOSPHATASE	4-NITROPHENYLPHOSPHATASE	III:8769416-8776047	B	D	OK	182.402	175.605	-0.0379755	0.174079	0.861803	1.03131	no
4R79.2	4R79.2	4R79.2	IV:17480350-17483285	B	D	OK	5.04251	5.24638	0.0396337	-0.118094	0.905993	1.02275	no
6-phosphofructo-2-kinase	6-phosphofructo-2-kinase	6-phosphofructo-2-kinase	IV:5941909-5946663	B	D	OK	26.0472	26.377	0.0125833	-0.0443254	0.964645	1.01163	no
6-phosphofructokinase	6-phosphofructokinase	6-phosphofructokinase	V:9531619-9534338	B	D	OK	0.36916	1.63128	1.48589	-3.73105	0.000190685	0.0478812	yes
6R55.1	6R55.1	6R55.1	X:17714875-17718631	B	D	OK	31.6522	40.4613	0.245539	-0.821008	0.411642	1.20267	no
6R55.2	6R55.2	6R55.2	X:17712783-17714742	B	D	OK	0.475298	0.475456	0.000332704	-0.000532651	0.999575	1.00429	no
7tm_1	7tm_1	7tm_1	IV:8703636-8705871	B	D	OK	1.84684	2.14004	0.147345	-0.378064	0.705383	1.07089	no
AC3.5	AC3.5	AC3.5	V:10388269-10393304	B	D	OK	48.6529	39.1122	-0.218276	0.69646	0.486141	1.16408	no
AC7.3	AC7.3	AC7.3	IV:5111630-5112865	B	D	OK	0.081921	0.0746787	-0.0925599	0.0958366	0.92365	1.01881	no
AC8.10	AC8.10	AC8.10	X:237495-239177	B	D	OK	6.59972	5.88637	-0.114387	0.355672	0.722086	1.06605	no
AC8.11	AC8.11	AC8.11	X:236066-236810	B	D	OK	16.0354	13.8483	-0.146636	0.455828	0.648514	1.08881	no
AC8.12	AC8.12	AC8.12	X:239848-240779	B	D	OK	3.49232	2.91911	-0.179285	0.475373	0.634521	1.09415	no
AC8.13	AC8.13	AC8.13	X:227957-227978	B	D	NOTEST	0	0	0	0	1	1	no
AC8.3	AC8.3	AC8.3	X:228079-229761	B	D	OK	6.59972	5.88637	-0.114387	0.355672	0.722086	1.06604	no
AC8.4	AC8.4	AC8.4	X:226650-227394	B	D	OK	16.0354	13.8483	-0.146636	0.455828	0.648514	1.08883	no
AC8.7	AC8.7	AC8.7	X:230432-231363	B	D	OK	3.49232	2.91911	-0.179285	0.475373	0.634521	1.09416	no
AC8.8	AC8.8	AC8.8	X:237373-237394	B	D	NOTEST	0	0	0	0	1	1	no
ACHR	ACHR	ACHR	III:7562094-7564452	B	D	OK	5.99765	5.08823	-0.164438	0.62728	0.530475	1.14005	no
ADP-Ribosyltransferase	ADP-Ribosyltransferase	ADP-Ribosyltransferase	II:9592950-9595042	B	D	OK	23.4623	24.6612	0.0498365	-0.178849	0.858056	1.0318	no
AH10.1	AH10.1	AH10.1	V:14146315-14148591	B	D	OK	0.106234	0.139035	0.269078	-0.42635	0.669853	1.08231	no
AH10.2	AH10.2	AH10.2	V:14156637-14157429	B	D	OK	0.126875	0.0690516	-0.608351	0.671602	0.501837	1.1552	no
AH10.3	AH10.3	AH10.3	V:14143836-14145174	B	D	OK	1.58677	1.34343	-0.166474	0.387316	0.698522	1.07246	no
AH10.4	AH10.4	AH10.4	V:14111842-14140943	B	D	OK	0.283743	0.106511	-0.979825	1.28411	0.199104	1.27436	no
AH6.2	AH6.2	AH6.2	II:9517536-9518791	B	D	OK	0.171746	0.119269	-0.364629	0.548751	0.583176	1.11473	no
AH6.3	AH6.3	AH6.3	II:9519061-9520078	B	D	OK	0.075075	0.0482081	-0.442961	0.488721	0.62504	1.09819	no
AH9.1	AH9.1	AH9.1	X:2243594-2245674	B	D	OK	5.55226	4.20496	-0.277939	0.801968	0.422572	1.19608	no
AH9.3	AH9.3	AH9.3	X:2259161-2260519	B	D	OK	15.2936	11.9668	-0.245302	0.811234	0.417231	1.19872	no
AH9.4	AH9.4	AH9.4	X:2271017-2274330	B	D	OK	2.47475	2.29148	-0.076943	0.212763	0.831512	1.03794	no
AH9.5	AH9.5	AH9.5	X:2262380-2262403	B	D	NOTEST	0	0	0	0	1	1	no
AH9.6	AH9.6	AH9.6	X:2263366-2267465	B	D	OK	18.7813	18.2565	-0.0283442	0.0919807	0.926713	1.01817	no
ARD1	ARD1	ARD1	II:10104529-10105611	B	D	OK	1.37693	1.14114	-0.187827	0.451313	0.651764	1.08808	no
ARF	ARF	ARF	III:5716063-5717534	B	D	OK	399.761	364.806	-0.0915007	0.297047	0.766431	1.05336	no
ARPA	ARPA	ARPA	III:8028063-8029578	B	D	OK	33.5725	31.4749	-0.0645173	0.224496	0.822371	1.04038	no
ATP-binding	ATP-binding	ATP-binding	II:6528884-6531558	B	D	OK	2.57626	1.9648	-0.270949	0.721859	0.470381	1.17378	no
ATPase	ATPase	ATPase	V:9175599-9177788	B	D	OK	1004.58	1026.16	0.0212622	-0.13375	0.8936	1.02498	no
Achaete-scute\/HLH	Achaete-scute\/HLH	Achaete-scute\/HLH	III:9737388-9738739	B	D	OK	3.25376	2.46484	-0.277682	0.68035	0.496283	1.1573	no
Actins	Actins	Actins	III:13604218-13605948	B	D	OK	526.567	642.128	0.19841	-0.622856	0.533379	1.13789	no
Alpha-B-crystallin	Alpha-B-crystallin	Alpha-B-crystallin	III:8138014-8144538	B	D	OK	218.763	204.732	-0.0662879	0.230796	0.817473	1.04086	no
Alpha-mannosidase	Alpha-mannosidase	Alpha-mannosidase	X:4732931-4738519	B	D	OK	4.5088	2.40102	-0.630137	1.84	0.0657685	1.13624	no
Amidophosphoribosyltransferase	Amidophosphoribosyltransferase	Amidophosphoribosyltransferase	III:4689269-4693263	B	D	OK	8.71675	14.912	0.536922	-1.71766	0.0858595	1.17882	no
Aminopeptidase	Aminopeptidase	Aminopeptidase	III:10040084-10049675	B	D	OK	33.8507	35.8798	0.0582142	-0.254319	0.799249	1.0458	no
Annexin	Annexin	Annexin	III:10320949-10330313	B	D	OK	198.305	269.664	0.30737	-1.73404	0.0829102	1.17578	no
ArsA	ArsA	ArsA	III:8894992-8896552	B	D	OK	140.026	143.141	0.0220044	-0.0765973	0.938944	1.01551	no
B0001.1	B0001.1	B0001.1	IV:12129473-12135065	B	D	OK	96.6152	108.081	0.112143	-0.402794	0.6871	1.0765	no
B0001.2	B0001.2	B0001.2	IV:12146463-12150945	B	D	OK	9.45372	7.01378	-0.298532	1.04128	0.297745	1.26199	no
B0001.3	B0001.3	B0001.3	IV:12143417-12145701	B	D	OK	25.9329	23.5086	-0.0981466	0.346468	0.728991	1.0641	no
B0001.4	B0001.4	B0001.4	IV:12135436-12137317	B	D	OK	25.9341	18.677	-0.328268	1.07926	0.280474	1.26676	no
B0001.5	B0001.5	B0001.5	IV:12141131-12143301	B	D	OK	15.7268	15.6207	-0.00676358	0.0237582	0.981046	1.00796	no
B0001.6	B0001.6	B0001.6	IV:12156807-12164230	B	D	OK	96.1786	92.1403	-0.0428943	0.152318	0.878936	1.02789	no
B0001.7	B0001.7	B0001.7	IV:12151186-12154212	B	D	OK	3.96601	4.02727	0.0153282	-0.0476794	0.961972	1.01213	no
B0001.8	B0001.8	B0001.8	IV:12138829-12141028	B	D	OK	11.4585	10.0198	-0.134164	0.452206	0.65112	1.0882	no
B0019.2	B0019.2	B0019.2	I:12773645-12782232	B	D	OK	9.00107	7.30045	-0.209407	0.710497	0.477396	1.16904	no
B0024.10	B0024.10	B0024.10	V:10314438-10317194	B	D	OK	15.074	13.8898	-0.0818172	0.2651	0.790932	1.04762	no
B0024.11	B0024.11	B0024.11	V:10317317-10319332	B	D	OK	18.9007	14.8303	-0.242522	0.835873	0.403226	1.20678	no
B0024.13	B0024.13	B0024.13	V:10320515-10322013	B	D	OK	4.49536	4.11195	-0.0891479	0.258995	0.795639	1.04648	no
B0024.15	B0024.15	B0024.15	V:10290103-10291486	B	D	OK	3.92734	3.6341	-0.0776017	0.215831	0.82912	1.03868	no
B0024.3	B0024.3	B0024.3	V:10287374-10289071	B	D	OK	2.73844	3.03727	0.103571	-0.269418	0.787608	1.04848	no
B0024.4	B0024.4	B0024.4	V:10297197-10298664	B	D	OK	5.68093	10.1755	0.582868	-1.47864	0.139236	1.24743	no
B0024.8	B0024.8	B0024.8	V:10299302-10307152	B	D	OK	5.12218	4.36985	-0.158851	0.533877	0.593427	1.11042	no
B0025.4	B0025.4	B0025.4	I:6027195-6033459	B	D	OK	49.9058	43.1336	-0.145835	0.50185	0.615773	1.10168	no
B0034.1	B0034.1	B0034.1	II:5970071-5972424	B	D	OK	15.931	23.1892	0.375419	-1.22455	0.220745	1.27686	no
B0034.2	B0034.2	B0034.2	II:5944156-5944329	B	D	NOTEST	0	0	0	0	1	1	no
B0034.4	B0034.4	B0034.4	II:5968095-5969019	B	D	OK	2.72723	3.32903	0.199395	-0.523305	0.600762	1.10695	no
B0034.5	B0034.5	B0034.5	II:5972816-5974926	B	D	OK	3.49214	2.69094	-0.260625	0.69827	0.485008	1.16455	no
B0034.6	B0034.6	B0034.6	II:5969083-5969102	B	D	NOTEST	0	0	0	0	1	1	no
B0034.7	B0034.7	B0034.7	II:5961677-5961961	B	D	OK	26.8177	13.4274	-0.691767	1.76556	0.0774705	1.16632	no
B0035.1	B0035.1	B0035.1	IV:11310942-11313951	B	D	OK	51.973	44.5547	-0.154007	0.695655	0.486645	1.16348	no
B0035.11	B0035.11	B0035.11	IV:11327596-11329340	B	D	OK	38.012	30.8374	-0.209175	0.717394	0.473131	1.17175	no
B0035.12	B0035.12	B0035.12	IV:11329462-11332915	B	D	OK	20.6222	19.0758	-0.077949	0.278584	0.780564	1.05041	no
B0035.15	B0035.15	B0035.15	IV:11296982-11298221	B	D	OK	32.3515	23.8793	-0.303651	0.99845	0.318061	1.25212	no
B0035.16	B0035.16	B0035.16	IV:11295118-11296858	B	D	OK	4.22472	3.52255	-0.181768	0.523975	0.600296	1.10721	no
B0035.17	B0035.17	B0035.17	IV:11309139-11309162	B	D	NOTEST	0	0	0	0	1	1	no
B0035.18	B0035.18	B0035.18	IV:11320290-11320614	B	D	OK	16.4793	9.86328	-0.513285	1.3586	0.174272	1.26445	no
B0035.3	B0035.3	B0035.3	IV:11314051-11315021	B	D	OK	18.7936	23.8954	0.240172	-0.768367	0.442269	1.1869	no
B0035.6	B0035.6	B0035.6	IV:11320770-11323595	B	D	OK	12.2269	8.4485	-0.369652	1.27048	0.203912	1.27364	no
B0041.1	B0041.1	B0041.1	I:4664871-4671739	B	D	OK	0.162856	0.115199	-0.346205	0.387901	0.698089	1.07261	no
B0041.2	B0041.2	B0041.2	I:4655347-4660152	B	D	OK	144.601	167.02	0.144132	-0.871596	0.383429	1.21791	no
B0041.3	B0041.3	B0041.3	I:4635743-4650771	B	D	OK	20.5479	20.1147	-0.0213096	0.0646497	0.948453	1.01388	no
B0041.5	B0041.5	B0041.5	I:4635743-4650771	B	D	OK	33.8389	34.174	0.00985469	-0.0346239	0.97238	1.00972	no
B0041.8	B0041.8	B0041.8	I:4635743-4650771	B	D	OK	24.6062	20.2714	-0.193788	0.643326	0.520013	1.14526	no
B0041.9	B0041.9	B0041.9	I:4635743-4650771	B	D	OK	0	0	0	0	1	1.00332	no
B0047.2	B0047.2	B0047.2	II:2043089-2044060	B	D	OK	3.11966	2.43279	-0.248685	0.657404	0.510921	1.14987	no
B0198.2	B0198.2	B0198.2	X:12029748-12033945	B	D	OK	6.98669	7.15401	0.0236667	-0.0752015	0.940054	1.01529	no
B0198.3	B0198.3	B0198.3	X:12042537-12049250	B	D	OK	6.22072	5.98803	-0.0381236	0.130171	0.896431	1.02445	no
B0205.1	B0205.1	B0205.1	I:10713519-10718188	B	D	OK	12.8802	11.7492	-0.0919027	0.429581	0.6675	1.08333	no
B0205.10	B0205.10	B0205.10	I:10708349-10710351	B	D	OK	0.15808	0.177891	0.118069	-0.204932	0.837625	1.03628	no
B0205.11	B0205.11	B0205.11	I:10732574-10733672	B	D	OK	73.474	59.5959	-0.209344	0.687075	0.492036	1.16042	no
B0205.12	B0205.12	B0205.12	I:10730461-10730664	B	D	OK	31.6058	25.4146	-0.218017	0.562939	0.573477	1.11933	no
B0205.13	B0205.13	B0205.13	I:10727737-10728793	B	D	OK	32.05	45.772	0.356375	-1.10854	0.26763	1.26934	no
B0205.14	B0205.14	B0205.14	I:10726904-10727316	B	D	OK	23.1857	35.2313	0.418401	-1.0055	0.314657	1.25295	no
B0205.4	B0205.4	B0205.4	I:10741423-10744430	B	D	OK	10.8004	8.80326	-0.204459	0.615179	0.538437	1.13591	no
B0205.5	B0205.5	B0205.5	I:10740283-10740577	B	D	NOTEST	0.513024	0.550009	0.0696116	-0.0700488	0.944155	1	no
B0205.8	B0205.8	B0205.8	I:10728945-10730221	B	D	OK	79.2578	57.6273	-0.318709	0.998094	0.318234	1.25194	no
B0205.9	B0205.9	B0205.9	I:10720812-10723469	B	D	OK	11.1433	11.0578	-0.0077011	0.0261956	0.979101	1.00834	no
B0207.1	B0207.1	B0207.1	I:5965063-5967197	B	D	OK	0.667054	0.590164	-0.122471	0.277405	0.781469	1.05012	no
B0207.10	B0207.10	B0207.10	I:5959027-5959522	B	D	OK	12.1326	7.58831	-0.469287	1.20095	0.22977	1.27789	no
B0207.11	B0207.11	B0207.11	I:5963034-5964128	B	D	OK	0.0923439	0.108835	0.164311	-0.205329	0.837315	1.03643	no
B0207.2	B0207.2	B0207.2	I:5955032-5956885	B	D	OK	10.2967	9.44302	-0.0865516	0.264521	0.791379	1.04753	no
B0207.5	B0207.5	B0207.5	I:5921242-5935418	B	D	OK	0.212491	0.176896	-0.183337	0.469995	0.638358	1.09271	no
B0207.6	B0207.6	B0207.6	I:5935538-5936946	B	D	OK	16.2705	15.036	-0.0789082	0.254369	0.79921	1.04582	no
B0207.7	B0207.7	B0207.7	I:5945758-5947344	B	D	OK	0.167603	0.149792	-0.112354	0.178635	0.858225	1.03175	no
B0207.8	B0207.8	B0207.8	I:5951137-5951744	B	D	NOTEST	0.0729291	0.0653143	-0.110277	0.0779778	0.937846	1	no
B0207.9	B0207.9	B0207.9	I:5957484-5958347	B	D	OK	0.408396	0.363857	-0.115475	0.170956	0.864258	1.0304	no
B0212.1	B0212.1	B0212.1	IV:3572489-3577625	B	D	OK	9.67088	7.46874	-0.258393	0.831465	0.405711	1.20525	no
B0212.3	B0212.3	B0212.3	IV:3540183-3543532	B	D	OK	5.94934	4.40655	-0.300188	0.960011	0.33705	1.24289	no
B0212.4	B0212.4	B0212.4	IV:3543686-3547596	B	D	OK	7.39025	6.70438	-0.0974017	0.383566	0.7013	1.07181	no
B0212.6	B0212.6	B0212.6	IV:3568887-3571750	B	D	OK	3.19615	2.92901	-0.087284	0.21757	0.827764	1.03895	no
B0213.18	B0213.18	B0213.18	V:3964591-3967684	B	D	OK	8.77404	7.26212	-0.189126	0.365409	0.714806	1.06764	no
B0218.5	B0218.5	B0218.5	IV:8155234-8156428	B	D	OK	1.58621	1.51849	-0.0436332	0.112661	0.910299	1.02197	no
B0218.7	B0218.7	B0218.7	IV:8164607-8166059	B	D	NOTEST	0.064645	0.0543035	-0.174322	0.196382	0.844311	1	no
B0222.1	B0222.1	B0222.1	V:9134101-9135218	B	D	OK	10.6793	11.2247	0.0498105	-0.155541	0.876395	1.02861	no
B0222.10	B0222.10	B0222.10	V:9158185-9159340	B	D	OK	0.512124	0.432865	-0.168141	0.314455	0.753175	1.05766	no
B0222.11	B0222.11	B0222.11	V:9165732-9167843	B	D	OK	2.21025	1.67025	-0.280131	0.729822	0.465499	1.17662	no
B0222.2	B0222.2	B0222.2	V:9135458-9137521	B	D	OK	0.17148	0.384509	0.8075	-1.43466	0.151384	1.26034	no
B0222.3	B0222.3	B0222.3	V:9138754-9141200	B	D	OK	5.3446	6.51092	0.197395	-0.595913	0.551233	1.12973	no
B0222.5	B0222.5	B0222.5	V:9152123-9154672	B	D	OK	6.70474	7.2994	0.0849776	-0.262901	0.792627	1.04723	no
B0222.9	B0222.9	B0222.9	V:9168203-9172803	B	D	OK	8.80352	10.7979	0.204202	-0.71838	0.472523	1.1725	no
B0228.1	B0228.1	B0228.1	II:7756014-7756831	B	D	OK	20.9005	22.3088	0.065206	-0.208092	0.835157	1.03714	no
B0228.6	B0228.6	B0228.6	II:7754489-7755079	B	D	OK	12.4366	13.6603	0.0938496	-0.275554	0.78289	1.04986	no
B0228.7	B0228.7	B0228.7	II:7757134-7758362	B	D	OK	73.5635	69.6655	-0.0544434	0.177238	0.859322	1.03172	no
B0228.8	B0228.8	B0228.8	II:7759632-7761463	B	D	OK	0.0916544	0.0632214	-0.371382	0.491261	0.623242	1.0987	no
B0228.9	B0228.9	B0228.9	II:7761984-7763592	B	D	OK	0.895445	0.836184	-0.0684715	0.153565	0.877953	1.02803	no
B0238.11	B0238.11	B0238.11	V:5269295-5270545	B	D	OK	37.8542	28.3108	-0.290498	0.958894	0.337612	1.24321	no
B0238.12	B0238.12	B0238.12	V:5267633-5268626	B	D	OK	26.5538	57.1629	0.766731	-2.54829	0.0108251	0.609636	no
B0238.15	B0238.15	B0238.15	V:5240014-5240263	B	D	NOTEST	0.201387	0.125115	-0.475997	0.363492	0.716238	1	no
B0238.9	B0238.9	B0238.9	V:5275378-5277913	B	D	OK	4.05472	3.99641	-0.0144852	0.043219	0.965527	1.01143	no
B0244.10	B0244.10	B0244.10	III:5732981-5737054	B	D	OK	1.57571	1.2251	-0.251682	0.67439	0.500063	1.15651	no
B0244.11	B0244.11	B0244.11	III:5767832-5768616	B	D	OK	0.0908445	0.168278	0.616467	-0.667533	0.504432	1.15394	no
B0244.4	B0244.4	B0244.4	III:5747434-5751558	B	D	OK	1.13807	1.19853	0.0517656	-0.12023	0.904301	1.02331	no
B0244.5	B0244.5	B0244.5	III:5744828-5746999	B	D	OK	2.51881	2.77143	0.0955753	-0.247375	0.804618	1.04421	no
B0244.6	B0244.6	B0244.6	III:5737957-5744770	B	D	OK	1.1668	1.22173	0.0460056	-0.126907	0.899014	1.02428	no
B0244.7	B0244.7	B0244.7	III:5731450-5732804	B	D	OK	0.254211	0.217058	-0.157998	0.260851	0.794207	1.04696	no
B0244.9	B0244.9	B0244.9	III:5728129-5730961	B	D	OK	0.0945428	0.105498	0.109642	-0.160369	0.87259	1.02918	no
B0250.2	B0250.2	B0250.2	V:20392325-20494276	B	D	OK	2.54789	3.01291	0.167644	-0.436262	0.662646	1.08478	no
B0250.4	B0250.4	B0250.4	V:20392325-20494276	B	D	OK	1.73155	1.72736	-0.00242416	0.00627505	0.994993	1.00518	no
B0250.5	B0250.5	B0250.5	V:20392325-20494276	B	D	OK	21.1845	18.6449	-0.127698	0.420714	0.673964	1.08085	no
B0250.8	B0250.8	B0250.8	V:20392325-20494276	B	D	OK	0.27547	0.288066	0.0447131	-0.0776876	0.938077	1.01561	no
B0250.9	B0250.9	B0250.9	V:20392325-20494276	B	D	OK	136.418	122.801	-0.105154	0.364008	0.715852	1.06757	no
B0252.1	B0252.1	B0252.1	II:6919661-6923631	B	D	OK	2.55799	1.7271	-0.392781	1.13349	0.257008	1.27105	no
B0252.3	B0252.3	B0252.3	II:6898666-6907688	B	D	OK	33.4475	39.8142	0.174246	-0.975091	0.329515	1.24643	no
B0252.5	B0252.5	B0252.5	II:6916981-6918853	B	D	OK	0.64277	0.919472	0.358012	-0.806463	0.419976	1.19703	no
B0252.8	B0252.8	B0252.8	II:6916127-6916841	B	D	OK	49.0356	37.7889	-0.260532	0.731469	0.464493	1.17774	no
B0261.1	B0261.1	B0261.1	I:5263695-5268380	B	D	OK	40.5253	38.0589	-0.0627927	0.226185	0.821058	1.04048	no
B0261.4	B0261.4	B0261.4	I:5244285-5245295	B	D	OK	83.2486	67.7289	-0.206319	0.758491	0.448157	1.18418	no
B0261.5	B0261.5	B0261.5	I:5245745-5263427	B	D	OK	0.239347	0.224238	-0.0652037	0.101721	0.918978	1.02005	no
B0261.6	B0261.6	B0261.6	I:5245745-5263427	B	D	OK	3.66907	0.563758	-1.87307	4.34228	1.41011e-05	0.00551354	yes
B0261.7	B0261.7	B0261.7	I:5269555-5270937	B	D	OK	22.3863	15.3178	-0.37943	1.20812	0.227002	1.27702	no
B0261.8	B0261.8	B0261.8	I:5271330-5272040	B	D	OK	61.0811	35.9178	-0.530969	1.65862	0.0971915	1.203	no
B0272.2	B0272.2	B0272.2	X:9440328-9441495	B	D	OK	7.27072	4.79767	-0.415725	1.1801	0.237962	1.27769	no
B0272.3	B0272.3	B0272.3	X:9431360-9432638	B	D	OK	139.043	141.818	0.0197605	-0.0642335	0.948784	1.01375	no
B0272.4	B0272.4	B0272.4	X:9428368-9430161	B	D	OK	50.5376	85.9819	0.531421	-1.728	0.0839878	1.17613	no
B0273.1	B0273.1	B0273.1	IV:5493981-5495192	B	D	OK	1.41499	1.33468	-0.0584361	0.137883	0.890333	1.02589	no
B0273.3	B0273.3	B0273.3	IV:5484050-5486197	B	D	OK	2.62645	1.79228	-0.382145	1.04161	0.29759	1.26246	no
B0280.1	B0280.1	B0280.1	III:7133717-7136337	B	D	OK	46.0331	45.0561	-0.0214525	0.0891828	0.928937	1.01771	no
B0280.10	B0280.10	B0280.10	III:7132063-7133607	B	D	OK	10.5773	10.4349	-0.0135519	0.0425668	0.966047	1.01135	no
B0280.13	B0280.13	B0280.13	III:7128829-7131977	B	D	OK	10.5269	10.7004	0.0163421	-0.0542294	0.956752	1.01238	no
B0280.14	B0280.14	B0280.14	III:7138611-7144761	B	D	OK	0.285288	0	-1.79769e+308	-1.79769e+308	1.06328e-135	1.43714e-132	yes
B0280.15	B0280.15	B0280.15	III:7138611-7144761	B	D	OK	0	0.433714	1.79769e+308	1.79769e+308	0.156671	1.26455	no
B0280.16	B0280.16	B0280.16	III:7138611-7144761	B	D	OK	0	0.220718	1.79769e+308	1.79769e+308	5.16715e-120	6.73452e-117	yes
B0280.17	B0280.17	B0280.17	III:7133717-7136337	B	D	OK	4.77525	4.29764	-0.105379	0.299976	0.764196	1.05385	no
B0280.2	B0280.2	B0280.2	III:7124615-7128211	B	D	OK	4.149	4.07564	-0.0178415	0.0509747	0.959346	1.01221	no
B0280.3	B0280.3	B0280.3	III:7123052-7124258	B	D	OK	57.063	54.012	-0.0549499	0.186762	0.851847	1.03298	no
B0280.7	B0280.7	B0280.7	III:7110248-7111802	B	D	OK	34.8865	14.4673	-0.880204	2.78676	0.00532374	0.421434	no
B0280.9	B0280.9	B0280.9	III:7120835-7122824	B	D	OK	24.7726	19.716	-0.228309	0.795397	0.426383	1.19402	no
B0281.1	B0281.1	B0281.1	II:2313067-2314928	B	D	OK	0.0829983	0.06386	-0.262127	0.257824	0.796543	1.04623	no
B0281.3	B0281.3	B0281.3	II:2306937-2308177	B	D	OK	11.4693	14.2091	0.214206	-0.685564	0.492988	1.1597	no
B0281.4	B0281.4	B0281.4	II:2297938-2298794	B	D	OK	0.220207	0.10545	-0.736335	0.912088	0.361722	1.22856	no
B0281.5	B0281.5	B0281.5	II:2299942-2300883	B	D	OK	0.487759	0.550154	0.120376	-0.222094	0.82424	1.04006	no
B0281.6	B0281.6	B0281.6	II:2301401-2302230	B	D	OK	1.7059	1.91758	0.116973	-0.281898	0.778022	1.05068	no
B0281.8	B0281.8	B0281.8	II:2311490-2312848	B	D	OK	0.194015	0.0498665	-1.35859	1.49012	0.136193	1.24565	no
B0284.1	B0284.1	B0284.1	III:4376473-4378804	B	D	OK	22.6805	16.5512	-0.315046	1.0825	0.279029	1.26771	no
B0284.2	B0284.2	B0284.2	III:4381709-4384117	B	D	OK	11.636	8.14534	-0.356661	1.14914	0.250497	1.27348	no
B0284.3	B0284.3	B0284.3	III:4379338-4381012	B	D	OK	11.0008	7.49778	-0.383364	1.11584	0.26449	1.27052	no
B0284.4	B0284.4	B0284.4	III:4384757-4387728	B	D	OK	5.49991	2.08426	-0.970318	2.81382	0.00489571	0.407591	no
B0285.1	B0285.1	B0285.1	III:4333367-4340435	B	D	OK	20.3262	19.6401	-0.034337	0.123144	0.901993	1.02338	no
B0285.3	B0285.3	B0285.3	III:4342016-4343307	B	D	OK	37.2031	29.5286	-0.231034	0.777859	0.436652	1.18988	no
B0285.4	B0285.4	B0285.4	III:4343431-4345193	B	D	OK	32.978	28.9639	-0.12979	0.429025	0.667905	1.08323	no
B0285.6	B0285.6	B0285.6	III:4352216-4355944	B	D	OK	3.27531	3.40455	0.0387012	-0.113962	0.909268	1.02208	no
B0286.1	B0286.1	B0286.1	II:4378829-4386281	B	D	OK	58.6301	58.7965	0.00283376	-0.00948585	0.992432	1.00571	no
B0286.3	B0286.3	B0286.3	II:4369630-4372563	B	D	OK	27.956	23.3017	-0.182107	0.628823	0.529465	1.14014	no
B0286.6	B0286.6	B0286.6	II:4368484-4369613	B	D	OK	0.286734	0.285959	-0.00270462	0.00438199	0.996504	1.00471	no
B0294.1	B0294.1	B0294.1	X:1896847-1897337	B	D	OK	42.7796	28.0037	-0.423724	1.30135	0.193138	1.27164	no
B0294.3	B0294.3	B0294.3	X:1892180-1893266	B	D	OK	1.80161	0.9943	-0.594399	0.977967	0.32809	1.24625	no
B0302.2	B0302.2	B0302.2	X:17178452-17178906	B	D	NOTEST	0.15218	0.173721	0.132386	-0.145113	0.884622	1	no
B0302.4	B0302.4	B0302.4	X:17176403-17176691	B	D	NOTEST	0.164583	0.250759	0.421077	-0.343939	0.730892	1	no
B0302.5	B0302.5	B0302.5	X:17193468-17195032	B	D	OK	30.7579	25.5733	-0.1846	0.572517	0.566972	1.12207	no
B0303.11	B0303.11	B0303.11	III:8700835-8710019	B	D	OK	13.5853	10.6198	-0.246266	0.875871	0.3811	1.21886	no
B0303.14	B0303.14	B0303.14	III:8713895-8716091	B	D	OK	5.31074	5.56711	0.0471442	-0.145339	0.884443	1.02695	no
B0303.15	B0303.15	B0303.15	III:8717548-8718406	B	D	OK	122.578	75.5938	-0.483371	1.57588	0.115053	1.22708	no
B0303.16	B0303.16	B0303.16	III:8700835-8710019	B	D	OK	2.68919	2.60367	-0.0323179	0.0859811	0.931481	1.0167	no
B0303.2	B0303.2	B0303.2	III:8684714-8688364	B	D	OK	31.3858	26.7502	-0.159813	0.531403	0.595139	1.10947	no
B0303.3	B0303.3	B0303.3	III:8684714-8688364	B	D	OK	218.15	247.626	0.126738	-0.414521	0.678493	1.07964	no
B0303.4	B0303.4	B0303.4	III:8689756-8693359	B	D	OK	39.9933	46.2005	0.144277	-0.523316	0.600755	1.10695	no
B0303.7	B0303.7	B0303.7	III:8693456-8699362	B	D	OK	73.815	97.5369	0.278669	-0.920132	0.357504	1.23212	no
B0304.2	B0304.2	B0304.2	II:4523631-4524514	B	D	OK	3.64074	2.76245	-0.27607	0.737737	0.460674	1.1797	no
B0304.4	B0304.4	B0304.4	II:4522543-4523210	B	D	OK	2.41834	2.62879	0.0834432	-0.207299	0.835776	1.03689	no
B0310.1	B0310.1	B0310.1	X:493964-496317	B	D	OK	16.1345	14.643	-0.0969948	0.304151	0.761013	1.05504	no
B0310.2	B0310.2	B0310.2	X:501965-506943	B	D	OK	5.29477	7.70248	0.374822	-1.16288	0.24488	1.2753	no
B0310.3	B0310.3	B0310.3	X:510899-514483	B	D	OK	5.88937	4.76553	-0.211741	0.649951	0.515724	1.14792	no
B0310.4	B0310.4	B0310.4	X:516535-516874	B	D	NOTEST	0.228214	0.0582604	-1.36536	1.02412	0.305779	1	no
B0310.6	B0310.6	B0310.6	X:530625-530962	B	D	OK	14.2748	11.5671	-0.210328	0.562093	0.574053	1.11908	no
B0331.2	B0331.2	B0331.2	V:9658731-9661415	B	D	OK	3.01625	1.30972	-0.834201	2.08857	0.0367464	0.979069	no
B0334.1	B0334.1	B0334.1	II:11485420-11486683	B	D	OK	301.303	352.404	0.156662	-0.493361	0.621757	1.09939	no
B0334.10	B0334.10	B0334.10	II:11518396-11526971	B	D	OK	1.22867	0.728361	-0.522892	1.10366	0.26974	1.26874	no
B0334.12	B0334.12	B0334.12	II:11483129-11485268	B	D	OK	0	0	0	0	1	1.00314	no
B0334.13	B0334.13	B0334.13	II:11488246-11489442	B	D	OK	6.17081	5.0346	-0.203496	0.520275	0.602872	1.10594	no
B0334.3	B0334.3	B0334.3	II:11489518-11492930	B	D	OK	100.246	131.055	0.267991	-1.32098	0.186508	1.26952	no
B0334.4	B0334.4	B0334.4	II:11495600-11496577	B	D	OK	36.955	33.819	-0.0886785	0.284444	0.77607	1.05112	no
B0334.5	B0334.5	B0334.5	II:11496688-11499529	B	D	OK	31.4966	27.1193	-0.149634	0.514884	0.606634	1.10517	no
B0334.6	B0334.6	B0334.6	II:11510583-11513789	B	D	OK	12.5969	10.6816	-0.164921	0.526854	0.598295	1.10807	no
B0336.11	B0336.11	B0336.11	III:5706687-5709280	B	D	OK	33.4104	29.5287	-0.123505	0.448933	0.65348	1.08764	no
B0336.12	B0336.12	B0336.12	III:5710012-5710460	B	D	OK	0.803317	0.851875	0.0586903	-0.0966148	0.923032	1.01881	no
B0336.13	B0336.13	B0336.13	III:5693986-5694630	B	D	OK	16.2922	12.565	-0.259772	0.775511	0.438038	1.18919	no
B0336.3	B0336.3	B0336.3	III:5711498-5714738	B	D	OK	59.9367	55.9037	-0.0696597	0.249508	0.802968	1.04457	no
B0336.5	B0336.5	B0336.5	III:5692866-5693844	B	D	OK	22.581	20.7111	-0.0864348	0.357538	0.720689	1.06601	no
B0336.6	B0336.6	B0336.6	III:5690057-5692681	B	D	OK	28.2963	28.9689	0.0234898	-0.0820078	0.934641	1.01614	no
B0336.7	B0336.7	B0336.7	III:5694685-5697316	B	D	OK	17.2052	17.4495	0.0141002	-0.0559361	0.955393	1.0127	no
B0348.1	B0348.1	B0348.1	V:48749-49447	B	D	NOTEST	0.129522	0	-1.79769e+308	-1.79769e+308	0.158655	1	no
B0348.2	B0348.2	B0348.2	V:45294-46708	B	D	OK	0.262054	0.234753	-0.110019	0.110019	0.912394	1.02153	no
B0348.5	B0348.5	B0348.5	V:5517-6339	B	D	OK	8.53427	4.15504	-0.719767	1.99764	0.0457552	1.04709	no
B0350.3	B0350.3	B0350.3	IV:5965465-5966025	B	D	NOTEST	0.129146	0	-1.79769e+308	-1.79769e+308	0.158655	1	no
B0353.1	B0353.1	B0353.1	III:560136-572134	B	D	OK	22.7018	22.7217	0.000877708	-0.00279748	0.997768	1.00442	no
B0361.11	B0361.11	B0361.11	III:7277530-7281102	B	D	OK	0.47185	0.487212	0.0320396	-0.0660708	0.947321	1.01428	no
B0361.2	B0361.2	B0361.2	III:7293560-7308817	B	D	OK	36.1892	29.1469	-0.216412	0.855824	0.392095	1.2133	no
B0361.3	B0361.3	B0361.3	III:7281330-7285810	B	D	OK	18.2892	14.301	-0.24598	0.859923	0.389832	1.21464	no
B0361.4	B0361.4	B0361.4	III:7258939-7275323	B	D	OK	18.9847	17.8484	-0.0617193	0.214431	0.830211	1.03843	no
B0361.6	B0361.6	B0361.6	III:7275431-7277201	B	D	OK	22.5775	18.3106	-0.209475	0.706713	0.479745	1.16753	no
B0361.7	B0361.7	B0361.7	III:7281330-7285810	B	D	OK	30.2545	29.4858	-0.0257373	0.0919255	0.926757	1.01817	no
B0361.8	B0361.8	B0361.8	III:7287791-7290491	B	D	OK	40.6812	43.0985	0.0577236	-0.205991	0.836798	1.03674	no
B0361.9	B0361.9	B0361.9	III:7293560-7308817	B	D	OK	32.811	22.3976	-0.381808	1.29733	0.194519	1.27208	no
B0365.1	B0365.1	B0365.1	V:13116311-13119944	B	D	OK	35.5748	28.1928	-0.232571	0.799472	0.424017	1.19544	no
B0365.5	B0365.5	B0365.5	V:13131731-13134667	B	D	OK	57.1883	34.0697	-0.51794	1.54985	0.121178	1.23364	no
B0379.1	B0379.1	B0379.1	I:10074954-10077704	B	D	OK	43.2012	44.3809	0.0269403	-0.094464	0.924741	1.01863	no
B0379.2	B0379.2	B0379.2	I:10070908-10071772	B	D	OK	0.0536523	0.244741	1.51767	-1.67173	0.0945778	1.19967	no
B0379.6	B0379.6	B0379.6	I:10086519-10101998	B	D	OK	0.161824	0.200632	0.214962	-0.274933	0.783368	1.04972	no
B0379.7	B0379.7	B0379.7	I:10072594-10074373	B	D	OK	0.27027	0.349632	0.257463	-0.524137	0.600183	1.10731	no
B0391.10	B0391.10	B0391.10	V:15585499-15592244	B	D	OK	1.94837	1.43199	-0.307925	0.700794	0.483432	1.16549	no
B0391.11	B0391.11	B0391.11	V:15600203-15602149	B	D	OK	10.6061	9.11645	-0.151348	0.473517	0.635844	1.09359	no
B0391.3	B0391.3	B0391.3	V:15614740-15617415	B	D	NOTEST	0	0	0	0	1	1	no
B0391.5	B0391.5	B0391.5	V:15605533-15610184	B	D	OK	4.61655	4.6736	0.0122828	-0.0342939	0.972643	1.00957	no
B0391.6	B0391.6	B0391.6	V:15602718-15604858	B	D	OK	0.596718	0.43627	-0.313185	0.667794	0.504265	1.1539	no
B0391.9	B0391.9	B0391.9	V:15593265-15593603	B	D	OK	0.42845	0.509632	0.173514	-0.244324	0.80698	1.04349	no
B0393.3	B0393.3	B0393.3	III:4757211-4759668	B	D	OK	11.9512	10.3321	-0.145573	0.491803	0.622859	1.09894	no
B0393.4	B0393.4	B0393.4	III:4759727-4763573	B	D	OK	0.370705	0.228008	-0.486028	1.03588	0.300259	1.25919	no
B0393.5	B0393.5	B0393.5	III:4769040-4776241	B	D	OK	10.7748	6.90329	-0.44521	1.46093	0.144035	1.25429	no
B0393.6	B0393.6	B0393.6	III:4780402-4781945	B	D	OK	2.19035	1.69495	-0.256407	0.678014	0.497763	1.15686	no
B0393.7	B0393.7	B0393.7	III:4776795-4778020	B	D	OK	2.24096	1.78881	-0.225354	0.560363	0.575232	1.11837	no
B0393.8	B0393.8	B0393.8	III:4751841-4752334	B	D	OK	23.55	18.0498	-0.265989	0.808717	0.418678	1.19766	no
B0393.9	B0393.9	B0393.9	III:4778354-4779986	B	D	OK	16.4807	15.1552	-0.0838485	0.267618	0.788993	1.0481	no
B0395.2	B0395.2	B0395.2	X:16030721-16034715	B	D	OK	15.9824	11.1101	-0.363633	1.15136	0.249583	1.2738	no
B0395.3	B0395.3	B0395.3	X:16034978-16039430	B	D	OK	42.4275	47.9752	0.122889	-0.444648	0.656574	1.08658	no
B0395.4	B0395.4	B0395.4	X:16022365-16022387	B	D	NOTEST	0	0	0	0	1	1	no
B0399.1	B0399.1	B0399.1	V:19565178-19605908	B	D	OK	11.2589	9.96892	-0.12169	0.574406	0.565693	1.12241	no
B0399.2	B0399.2	B0399.2	V:19547896-19555640	B	D	OK	1.66015	1.0941	-0.416976	1.08762	0.276765	1.26795	no
B0403.3	B0403.3	B0403.3	X:7061796-7063273	B	D	OK	7.79675	6.65657	-0.158102	0.383444	0.70139	1.0718	no
B0403.5	B0403.5	B0403.5	X:7057755-7061016	B	D	OK	15.9216	15.9471	0.00159821	-0.00543083	0.995667	1.00498	no
B0403.6	B0403.6	B0403.6	X:7071475-7075285	B	D	OK	4.65555	4.61234	-0.00932471	0.0241469	0.980735	1.00801	no
B0410.1	B0410.1	B0410.1	X:2892546-2898208	B	D	OK	0.202397	0.136865	-0.391234	0.35892	0.719655	1.0661	no
B0410.3	B0410.3	B0410.3	X:2890617-2891484	B	D	OK	31.4997	20.8936	-0.410534	1.3123	0.189417	1.27067	no
B0412.3	B0412.3	B0412.3	III:795129-809433	B	D	OK	32.1196	25.6754	-0.223935	0.78354	0.43331	1.19034	no
B0412.6	B0412.6	B0412.6	III:794288-795076	B	D	OK	0.973325	1.35092	0.327822	-0.391393	0.695507	1.07374	no
B0412.7	B0412.7	B0412.7	III:794288-795076	B	D	OK	3.5878	2.31628	-0.43758	0.702601	0.482304	1.16575	no
B0414.8	B0414.8	B0414.8	I:5803955-5807294	B	D	OK	25.3	22.4454	-0.119717	0.487231	0.626094	1.09767	no
B0416.1	B0416.1	B0416.1	X:9303654-9310362	B	D	OK	5.88475	4.82328	-0.198909	0.676743	0.498569	1.1567	no
B0416.2	B0416.2	B0416.2	X:9299101-9300017	B	D	NOTEST	0.0653368	0.0943251	0.367193	-0.338233	0.735187	1	no
B0416.3	B0416.3	B0416.3	X:9291581-9293297	B	D	OK	3.08898	3.36893	0.0867537	-0.22648	0.820828	1.04058	no
B0416.4	B0416.4	B0416.4	X:9278892-9279774	B	D	OK	0.299237	0.213321	-0.338436	0.558376	0.576588	1.11737	no
B0416.5	B0416.5	B0416.5	X:9268511-9270784	B	D	OK	85.7456	77.8802	-0.096213	0.382969	0.701743	1.07174	no
B0416.7	B0416.7	B0416.7	X:9296940-9297852	B	D	OK	10.7755	13.8049	0.247749	-0.876646	0.380679	1.21965	no
B0432.1	B0432.1	B0432.1	II:297397-299526	B	D	OK	0.642913	0.7607	0.16823	-0.346838	0.728713	1.06408	no
B0432.10	B0432.10	B0432.10	II:283914-286223	B	D	OK	10.7321	8.6962	-0.210355	0.681429	0.4956	1.15791	no
B0432.11	B0432.11	B0432.11	II:293917-294641	B	D	NOTEST	0.0784571	0.0800228	0.019759	-0.0182784	0.985417	1	no
B0432.12	B0432.12	B0432.12	II:296289-297009	B	D	NOTEST	0.0536612	0.0482081	-0.107162	0.0757752	0.939598	1	no
B0432.13	B0432.13	B0432.13	II:276859-282577	B	D	OK	13.058	12.1228	-0.0743198	0.249039	0.803331	1.0445	no
B0432.14	B0432.14	B0432.14	II:264428-265840	B	D	OK	71.9282	61.4613	-0.15726	0.471397	0.637357	1.09308	no
B0432.3	B0432.3	B0432.3	II:288937-290387	B	D	OK	119.017	98.2061	-0.192195	0.628215	0.529863	1.14015	no
B0432.4	B0432.4	B0432.4	II:286631-288660	B	D	OK	83.782	77.2893	-0.0806629	0.26217	0.793191	1.04721	no
B0432.6	B0432.6	B0432.6	II:266445-269183	B	D	OK	14.253	10.4886	-0.306677	1.00229	0.316202	1.25281	no
B0432.7	B0432.7	B0432.7	II:269388-275042	B	D	OK	3.87371	3.1789	-0.197678	0.57347	0.566326	1.12244	no
B0432.8	B0432.8	B0432.8	II:276859-282577	B	D	OK	6.70574	5.24725	-0.245261	0.708757	0.478476	1.16867	no
B0432.9	B0432.9	B0432.9	II:282638-283682	B	D	OK	6.17767	6.0114	-0.0272836	0.0768846	0.938715	1.01549	no
B0454.5	B0454.5	B0454.5	II:3038853-3040801	B	D	OK	14.7975	10.8353	-0.311645	0.912753	0.361372	1.22893	no
B0454.6	B0454.6	B0454.6	II:3032774-3036117	B	D	OK	8.30287	9.29087	0.112431	-0.371352	0.710376	1.06941	no
B0454.8	B0454.8	B0454.8	II:3040977-3044040	B	D	OK	1.17115	0.973035	-0.185322	0.455747	0.648572	1.08876	no
B0454.9	B0454.9	B0454.9	II:3052646-3054343	B	D	OK	24.0716	20.0628	-0.182168	0.632019	0.527374	1.14145	no
B0457.2	B0457.2	B0457.2	II:8924496-8926492	B	D	OK	37.8209	41.3325	0.0887886	-0.315663	0.752258	1.05794	no
B0457.4	B0457.4	B0457.4	II:8910928-8911943	B	D	OK	0.134885	0.12196	-0.100729	0.13038	0.896266	1.02453	no
B0457.6	B0457.6	B0457.6	II:8922364-8924200	B	D	OK	45.3045	55.3639	0.200522	-0.66329	0.507145	1.15258	no
B0462.1	B0462.1	B0462.1	V:18324816-18328586	B	D	OK	0.331247	0.115934	-1.04984	1.91326	0.0557147	1.09765	no
B0462.4	B0462.4	B0462.4	V:18328906-18330972	B	D	OK	0.592271	0.262688	-0.812996	1.13312	0.257164	1.27096	no
B0464.2	B0464.2	B0464.2	III:9491540-9496947	B	D	OK	59.2731	48.7769	-0.1949	0.679587	0.496766	1.15722	no
B0464.6	B0464.6	B0464.6	III:9463021-9466963	B	D	OK	18.5343	16.03	-0.145162	0.512117	0.608569	1.10475	no
B0464.9	B0464.9	B0464.9	III:9463021-9466963	B	D	OK	16.336	14.5827	-0.113531	0.377577	0.705745	1.0708	no
B0478.3	B0478.3	B0478.3	IV:6963858-6964546	B	D	OK	15.0869	15.8461	0.0490916	-0.138738	0.889657	1.0259	no
B0491.1	B0491.1	B0491.1	II:11348339-11349856	B	D	OK	17.6317	21.2143	0.184977	-0.632902	0.526798	1.14163	no
B0491.3	B0491.3	B0491.3	II:11338360-11339509	B	D	OK	0.55276	0.165824	-1.20399	2.10107	0.0356347	0.970228	no
B0491.4	B0491.4	B0491.4	II:11340043-11343440	B	D	OK	4.89471	4.37056	-0.113263	0.341841	0.732471	1.06289	no
B0491.5	B0491.5	B0491.5	II:11343631-11345653	B	D	OK	154.581	136.823	-0.122028	0.405865	0.684842	1.07753	no
B0491.6	B0491.6	B0491.6	II:11345868-11347867	B	D	OK	23.0755	28.6259	0.215541	-0.771343	0.440504	1.18746	no
B0491.7	B0491.7	B0491.7	II:11350101-11351134	B	D	OK	28.6423	23.3809	-0.202968	0.677195	0.498282	1.15672	no
B0495.5	B0495.5	B0495.5	II:7695862-7698424	B	D	OK	13.8433	12.96	-0.065934	0.232741	0.815963	1.04138	no
B0495.6	B0495.6	B0495.6	II:7698592-7698950	B	D	OK	42.4597	27.2254	-0.444405	1.13911	0.254659	1.2719	no
B0495.7	B0495.7	B0495.7	II:7699170-7705150	B	D	OK	49.6478	59.1722	0.175499	-0.623565	0.532913	1.13823	no
B0495.8	B0495.8	B0495.8	II:7705516-7707398	B	D	OK	55.4957	46.7342	-0.171831	0.593839	0.55262	1.12908	no
B0495.9	B0495.9	B0495.9	II:7707503-7708630	B	D	OK	33.088	31.2775	-0.0562718	0.193627	0.846468	1.03459	no
B0496.1	B0496.1	B0496.1	IV:7446373-7447403	B	D	OK	0.371769	0.375114	0.00895788	-0.0167702	0.98662	1.00697	no
B0496.2	B0496.2	B0496.2	IV:7447962-7451429	B	D	OK	0.10803	0.196525	0.598379	-0.912659	0.361422	1.22887	no
B0496.3	B0496.3	B0496.3	IV:7431331-7444632	B	D	OK	67.555	57.3041	-0.16457	0.805936	0.42028	1.19683	no
B0496.4	B0496.4	B0496.4	IV:7424483-7425253	B	D	OK	1.29941	1.4134	0.0840879	-0.183673	0.85427	1.03245	no
B0496.5	B0496.5	B0496.5	IV:7421196-7422498	B	D	OK	1.26105	2.53935	0.699967	-1.62462	0.104243	1.21539	no
B0496.6	B0496.6	B0496.6	IV:7419135-7419955	B	D	OK	0.357199	0.32259	-0.101911	0.16839	0.866277	1.02987	no
B0496.7	B0496.7	B0496.7	IV:7444642-7445331	B	D	OK	32.3041	36.7212	0.128162	-0.405461	0.685139	1.07734	no
B0507.1	B0507.1	B0507.1	V:8776459-8779097	B	D	OK	10.107	6.61272	-0.424235	1.39248	0.163778	1.25978	no
B0507.10	B0507.10	B0507.10	V:8758819-8760295	B	D	OK	65.9117	27.0161	-0.891885	2.74387	0.00607202	0.455007	no
B0507.2	B0507.2	B0507.2	V:8774135-8776285	B	D	OK	34.5687	44.1478	0.244593	-0.879089	0.379353	1.21987	no
B0507.3	B0507.3	B0507.3	V:8768712-8770680	B	D	OK	7.54361	9.0154	0.178233	-0.5741	0.5659	1.12245	no
B0507.4	B0507.4	B0507.4	V:8754774-8755564	B	D	OK	0.693012	0.301728	-0.831519	1.39628	0.162631	1.25758	no
B0507.5	B0507.5	B0507.5	V:8753499-8754678	B	D	OK	0.279146	0.145931	-0.648598	0.85348	0.393393	1.21174	no
B0507.6	B0507.6	B0507.6	V:8745966-8752871	B	D	OK	3.18014	1.75567	-0.594077	1.75154	0.0798538	1.16488	no
B0507.7	B0507.7	B0507.7	V:8755701-8758136	B	D	OK	1.81693	0.811823	-0.80562	1.938	0.0526236	1.08867	no
B0507.8	B0507.8	B0507.8	V:8760490-8762556	B	D	OK	31.2906	11.4569	-1.00473	3.03548	0.00240152	0.26801	no
B0507.9	B0507.9	B0507.9	V:8764756-8765842	B	D	OK	0.928279	0.70585	-0.27393	0.582004	0.560564	1.12555	no
B0511.11	B0511.11	B0511.11	I:10648592-10650161	B	D	OK	11.7467	2.64767	-1.4899	4.13737	3.51305e-05	0.0117259	yes
B0511.12	B0511.12	B0511.12	I:10654295-10661589	B	D	OK	17.2529	16.0905	-0.0697528	0.252708	0.800494	1.04554	no
B0511.13	B0511.13	B0511.13	I:10633505-10636004	B	D	OK	15.3349	10.6303	-0.366418	1.19699	0.23131	1.27749	no
B0511.14	B0511.14	B0511.14	I:10662513-10666864	B	D	OK	4.31823	3.95871	-0.086927	0.317062	0.751197	1.05806	no
B0511.2	B0511.2	B0511.2	I:10651016-10652949	B	D	OK	1.39222	1.23368	-0.120901	0.305612	0.7599	1.05539	no
B0511.5	B0511.5	B0511.5	I:10630090-10631544	B	D	OK	7.23205	7.84815	0.0817561	-0.232594	0.816077	1.04132	no
B0511.7	B0511.7	B0511.7	I:10631732-10633137	B	D	OK	19.4439	17.0272	-0.132723	0.437457	0.66178	1.0849	no
B0513.2	B0513.2	B0513.2	IV:13882701-13884117	B	D	OK	39.3436	23.8069	-0.502357	1.52189	0.128036	1.23851	no
B0513.4	B0513.4	B0513.4	IV:13880105-13881494	B	D	OK	7.59893	6.2448	-0.196259	0.528942	0.596846	1.10863	no
B0513.5	B0513.5	B0513.5	IV:13868540-13876583	B	D	OK	46.4552	54.8305	0.16576	-0.603408	0.546237	1.13253	no
B0513.6	B0513.6	B0513.6	IV:13854322-13857319	B	D	OK	0.0709003	0.0684569	-0.0350703	0.0531505	0.957612	1.01227	no
B0513.9	B0513.9	B0513.9	IV:13860340-13865262	B	D	OK	58.3457	78.869	0.301403	-1.13511	0.256328	1.27067	no
B0524.1	B0524.1	B0524.1	III:1905955-1910546	B	D	OK	5.45384	4.62821	-0.16415	0.514192	0.607118	1.10504	no
B0524.2	B0524.2	B0524.2	III:1894090-1899845	B	D	OK	0.0349697	0.033271	-0.0497974	0.0431258	0.965601	1.01145	no
B0524.3	B0524.3	B0524.3	III:1888156-1889680	B	D	NOTEST	0.0497705	0.0460537	-0.0776139	0.0924931	0.926306	1	no
B0524.4	B0524.4	B0524.4	III:1883595-1886207	B	D	NOTEST	0.030896	0.0273465	-0.122037	0.141129	0.887768	1	no
B0524.5	B0524.5	B0524.5	III:1891266-1893831	B	D	OK	0.219545	0.143431	-0.425698	0.594915	0.5519	1.12955	no
B0524.6	B0524.6	B0524.6	III:1902181-1905624	B	D	OK	11.0686	9.7223	-0.129685	0.401391	0.688132	1.07639	no
B0524.7	B0524.7	B0524.7	III:1911061-1917217	B	D	OK	5.84246	4.76978	-0.202852	0.639064	0.522781	1.1437	no
B0545.3	B0545.3	B0545.3	IV:86889-89241	B	D	OK	0.469326	0.54937	0.157476	-0.307146	0.758733	1.05584	no
B0546.2	B0546.2	B0546.2	IV:3369190-3378128	B	D	OK	32.755	47.2564	0.366532	-1.29506	0.195299	1.27119	no
B0546.3	B0546.3	B0546.3	IV:3378593-3382108	B	D	OK	30.3824	41.5835	0.313841	-1.11516	0.264781	1.2703	no
B0546.4	B0546.4	B0546.4	IV:3382944-3384144	B	D	OK	47.6897	60.2026	0.233001	-0.861324	0.38906	1.21486	no
B0546.5	B0546.5	B0546.5	IV:3388072-3390084	B	D	OK	0.629473	0.377801	-0.510516	0.992665	0.320873	1.24993	no
B0547.2	B0547.2	B0547.2	IV:5645815-5646218	B	D	NOTEST	0.385809	0	-1.79769e+308	-1.79769e+308	0.0786496	1	no
B0554.1	B0554.1	B0554.1	V:437404-440852	B	D	OK	0.231364	0.415777	0.586158	-0.663418	0.507063	1.15268	no
B0554.2	B0554.2	B0554.2	V:434596-436555	B	D	NOTEST	0.0451404	0	-1.79769e+308	-1.79769e+308	0.0416323	1	no
B0554.3	B0554.3	B0554.3	V:433976-434230	B	D	NOTEST	0	0	0	0	1	1	no
B0554.4	B0554.4	B0554.4	V:430440-433403	B	D	NOTEST	0.046341	0.0157666	-1.07813	0.916158	0.359584	1	no
B0554.5	B0554.5	B0554.5	V:424268-426389	B	D	OK	1.33611	1.11723	-0.178914	0.46234	0.643838	1.09076	no
B0554.7	B0554.7	B0554.7	V:437404-440852	B	D	OK	1.00804	0.865129	-0.15288	0.358416	0.720032	1.06607	no
B0563.1	B0563.1	B0563.1	X:9171495-9172138	B	D	OK	0.813258	0.657843	-0.212082	0.427268	0.669184	1.08266	no
B0563.5	B0563.5	B0563.5	X:9146107-9147412	B	D	OK	3.375	2.90599	-0.14962	0.340756	0.733287	1.06268	no
B0563.6	B0563.6	B0563.6	X:9137860-9145590	B	D	OK	12.43	9.38844	-0.280636	1.02456	0.305569	1.25662	no
B0563.8	B0563.8	B0563.8	X:9173618-9174424	B	D	OK	0.378546	0.730416	0.657277	-0.982574	0.325817	1.24757	no
B0563.9	B0563.9	B0563.9	X:9168487-9168956	B	D	OK	1.8353	0.821668	-0.803628	1.30325	0.192488	1.27172	no
B0564.11	B0564.11	B0564.11	IV:13105305-13106880	B	D	OK	11.7689	10.6342	-0.101389	0.330444	0.741064	1.06041	no
B0564.2	B0564.2	B0564.2	IV:13107627-13109768	B	D	OK	8.89534	5.57218	-0.467742	1.30661	0.191344	1.27052	no
B0564.3	B0564.3	B0564.3	IV:13107627-13109768	B	D	OK	17.3467	24.7544	0.3556	-1.24129	0.214499	1.27794	no
B0564.4	B0564.4	B0564.4	IV:13111021-13113051	B	D	OK	5.1972	4.88301	-0.0623566	0.187122	0.851565	1.03303	no
B0564.6	B0564.6	B0564.6	IV:13129620-13133199	B	D	OK	12.008	13.8955	0.145992	-0.480062	0.631183	1.09543	no
B0564.7	B0564.7	B0564.7	IV:13100681-13104592	B	D	OK	20.428	16.1278	-0.23636	0.816177	0.414399	1.20038	no
B0564.9	B0564.9	B0564.9	IV:13135212-13138791	B	D	OK	9.76254	11.3004	0.146286	-0.466813	0.640634	1.0916	no
BE0003N10.1	BE0003N10.1	BE0003N10.1	III:1037496-1046036	B	D	OK	6.98423	4.29046	-0.487262	1.54419	0.122544	1.23309	no
BE0003N10.2	BE0003N10.2	BE0003N10.2	III:1031336-1037200	B	D	OK	14.7493	11.9886	-0.207237	0.70701	0.47956	1.16791	no
BE0003N10.3	BE0003N10.3	BE0003N10.3	III:1046556-1059998	B	D	OK	8.34644	6.09485	-0.314392	1.04457	0.29622	1.26232	no
BE10.1	BE10.1	BE10.1	III:12785033-12793008	B	D	OK	0.110965	0.102616	-0.0782166	0.108211	0.913828	1.02102	no
BE10.2	BE10.2	BE10.2	III:12793304-12798037	B	D	OK	32.3189	20.6553	-0.447679	1.49445	0.135058	1.24421	no
BE10.3	BE10.3	BE10.3	III:12807970-12812503	B	D	OK	0.185502	0.207378	0.111476	-0.209761	0.833854	1.03731	no
BE10.4	BE10.4	BE10.4	III:12813420-12816678	B	D	OK	2.2785	2.51413	0.0984123	-0.259665	0.795122	1.04671	no
BE10.5	BE10.5	BE10.5	III:12806106-12806682	B	D	NOTEST	0.113925	0.0811371	-0.339402	0.312158	0.754921	1	no
Beta-mannosyltransferase	Beta-mannosyltransferase	Beta-mannosyltransferase	III:6460061-6462147	B	D	OK	18.9729	16.5342	-0.137579	0.476262	0.633887	1.0944	no
Brachyury	Brachyury	Brachyury	III:10347465-10349631	B	D	OK	0.611998	1.18112	0.657493	-1.48252	0.138203	1.24726	no
Bromodomain	Bromodomain	Bromodomain	I:7224731-7227750	B	D	OK	41.73	35.9473	-0.149167	0.526775	0.59835	1.108	no
C01A2.1	C01A2.1	C01A2.1	I:13408782-13411437	B	D	OK	1.94918	2.12958	0.0885112	-0.254299	0.799264	1.04578	no
C01A2.2	C01A2.2	C01A2.2	I:13397255-13398466	B	D	OK	38.224	30.5992	-0.222491	0.69242	0.488674	1.16259	no
C01A2.3	C01A2.3	C01A2.3	I:13387804-13391436	B	D	OK	23.4922	18.5011	-0.238839	0.803404	0.421741	1.19636	no
C01A2.4	C01A2.4	C01A2.4	I:13392103-13393963	B	D	OK	98.8247	128.917	0.265824	-0.95036	0.341929	1.23992	no
C01A2.5	C01A2.5	C01A2.5	I:13384737-13387070	B	D	OK	48.7531	49.9579	0.0244128	-0.085026	0.932241	1.01663	no
C01A2.6	C01A2.6	C01A2.6	I:13383146-13384281	B	D	OK	0.278996	0.213994	-0.265247	0.403451	0.686616	1.07681	no
C01B10.10	C01B10.10	C01B10.10	IV:6624354-6627976	B	D	OK	8.19433	9.15891	0.111286	-0.368512	0.712492	1.06857	no
C01B10.11	C01B10.11	C01B10.11	IV:6657981-6660381	B	D	OK	151.196	112.329	-0.297148	0.877938	0.379978	1.22001	no
C01B10.3	C01B10.3	C01B10.3	IV:6619521-6621336	B	D	OK	41.1335	57.2756	0.331052	-1.12511	0.260543	1.27045	no
C01B10.4	C01B10.4	C01B10.4	IV:6628361-6631729	B	D	OK	4.86043	5.73067	0.164707	-0.489319	0.624616	1.09826	no
C01B10.6	C01B10.6	C01B10.6	IV:6640144-6645336	B	D	OK	48.27	66.1774	0.315529	-1.53113	0.125737	1.23459	no
C01B10.7	C01B10.7	C01B10.7	IV:6638297-6639248	B	D	OK	13.2649	6.67456	-0.686822	1.78441	0.0743576	1.15964	no
C01B10.8	C01B10.8	C01B10.8	IV:6635022-6638134	B	D	OK	23.4367	18.1684	-0.254617	0.874114	0.382056	1.21843	no
C01B10.9	C01B10.9	C01B10.9	IV:6632205-6634956	B	D	OK	30.1827	28.0085	-0.0747625	0.262982	0.792564	1.0473	no
C01B12.2	C01B12.2	C01B12.2	II:19537-22158	B	D	OK	41.677	41.9457	0.00642804	-0.0231922	0.981497	1.00784	no
C01B12.3	C01B12.3	C01B12.3	II:12984-15998	B	D	OK	10.0459	12.4881	0.217614	-0.738085	0.460463	1.17977	no
C01B12.4	C01B12.4	C01B12.4	II:6663-9233	B	D	OK	3.22507	2.556	-0.232511	0.617459	0.536932	1.13604	no
C01B12.5	C01B12.5	C01B12.5	II:9807-11826	B	D	OK	3.05054	2.92206	-0.043028	0.125007	0.900518	1.02382	no
C01B12.7	C01B12.7	C01B12.7	II:25516-28418	B	D	OK	44.2975	38.2949	-0.145613	0.507507	0.611799	1.10331	no
C01B12.8	C01B12.8	C01B12.8	II:23328-25381	B	D	OK	12.9571	8.72389	-0.395581	1.17134	0.241462	1.27626	no
C01B12.9	C01B12.9	C01B12.9	II:5128-5483	B	D	OK	5.78003	5.17031	-0.111475	0.265258	0.790811	1.04773	no
C01B4.6	C01B4.6	C01B4.6	V:2500878-2502254	B	D	OK	1.99471	1.62981	-0.202036	0.519781	0.603216	1.10576	no
C01B4.7	C01B4.7	C01B4.7	V:2494062-2498829	B	D	OK	4.9697	7.03604	0.347685	-1.06398	0.28734	1.26388	no
C01B4.8	C01B4.8	C01B4.8	V:2490339-2492529	B	D	OK	2.17631	3.39526	0.44475	-1.2304	0.218548	1.27752	no
C01B4.9	C01B4.9	C01B4.9	V:2482831-2487613	B	D	OK	4.9459	6.16624	0.220531	-0.669432	0.50322	1.15418	no
C01B7.1	C01B7.1	C01B7.1	V:8786354-8795371	B	D	OK	49.6659	44.2489	-0.115487	0.424757	0.671014	1.08178	no
C01B7.3	C01B7.3	C01B7.3	V:8783225-8783969	B	D	OK	0.295968	0.0946575	-1.13999	1.25002	0.211291	1.27611	no
C01B7.5	C01B7.5	C01B7.5	V:8799954-8800800	B	D	OK	1.021	0.954993	-0.0668373	0.126628	0.899235	1.02426	no
C01B7.7	C01B7.7	C01B7.7	V:8821669-8822362	B	D	OK	2.6798	4.02756	0.407418	-1.04669	0.295242	1.26218	no
C01B9.1	C01B9.1	C01B9.1	II:13771476-13778917	B	D	OK	2.14285	1.75333	-0.200619	0.635074	0.52538	1.14208	no
C01C10.2	C01C10.2	C01C10.2	X:7433588-7437899	B	D	OK	27.8637	34.0161	0.19951	-0.871992	0.383213	1.21779	no
C01C4.2	C01C4.2	C01C4.2	X:3715083-3717888	B	D	OK	0.743816	0.635812	-0.156891	0.313866	0.753623	1.05751	no
C01C4.3	C01C4.3	C01C4.3	X:3706728-3713313	B	D	OK	43.5319	42.9116	-0.0143513	0.0645815	0.948507	1.01383	no
C01F1.1	C01F1.1	C01F1.1	II:4301599-4305270	B	D	OK	80.5502	75.5719	-0.0637954	0.214363	0.830264	1.03844	no
C01F1.2	C01F1.2	C01F1.2	II:4299650-4300792	B	D	OK	48.4654	40.237	-0.186063	0.623733	0.532803	1.13824	no
C01F1.3	C01F1.3	C01F1.3	II:4295091-4298999	B	D	OK	112.141	81.8465	-0.314908	1.37808	0.168178	1.26111	no
C01F1.4	C01F1.4	C01F1.4	II:4276206-4279119	B	D	OK	5.85129	5.92485	0.0124932	-0.0365198	0.970868	1.00998	no
C01F1.5	C01F1.5	C01F1.5	II:4279781-4281821	B	D	OK	32.5578	19.7567	-0.499523	1.55039	0.121049	1.23324	no
C01F1.6	C01F1.6	C01F1.6	II:4282582-4288203	B	D	OK	29.5291	27.2039	-0.0820187	0.293067	0.769471	1.0526	no
C01F4.2	C01F4.2	C01F4.2	I:4848989-4867826	B	D	OK	12.484	13.6638	0.0902994	-0.326022	0.744408	1.05975	no
C01F6.1	C01F6.1	C01F6.1	IV:9096821-9101540	B	D	OK	12.888	15.956	0.213538	-0.741945	0.458121	1.18098	no
C01F6.2	C01F6.2	C01F6.2	IV:9096821-9101540	B	D	OK	0.63315	0.647355	0.0221873	-0.0518761	0.958627	1.0122	no
C01F6.9	C01F6.9	C01F6.9	IV:9095733-9096209	B	D	OK	112.436	87.7232	-0.248194	0.779588	0.435634	1.18974	no
C01G10.1	C01G10.1	C01G10.1	V:15100139-15104195	B	D	OK	0.0565173	0.0802537	0.350647	-0.600888	0.547915	1.13166	no
C01G10.10	C01G10.10	C01G10.10	V:15079971-15082285	B	D	OK	10.0053	8.92313	-0.114467	0.363857	0.715965	1.06751	no
C01G10.14	C01G10.14	C01G10.14	V:15104529-15105712	B	D	NOTEST	0.0352996	0	-1.79769e+308	-1.79769e+308	0.158655	1	no
C01G10.15	C01G10.15	C01G10.15	V:15085550-15087102	B	D	OK	20.8217	29.3258	0.342473	-0.992397	0.321004	1.24986	no
C01G10.16	C01G10.16	C01G10.16	V:15093015-15094124	B	D	OK	1.03916	2.15363	0.728743	-1.22628	0.220092	1.27754	no
C01G10.17	C01G10.17	C01G10.17	V:15090593-15090868	B	D	OK	4.90433	9.37294	0.647709	-1.56072	0.118591	1.2317	no
C01G10.4	C01G10.4	C01G10.4	V:15089560-15089827	B	D	OK	46.1288	105.149	0.823939	-1.84403	0.0651794	1.13285	no
C01G10.5	C01G10.5	C01G10.5	V:15088232-15089305	B	D	OK	2.0011	4.16318	0.732582	-1.59889	0.109845	1.22588	no
C01G10.6	C01G10.6	C01G10.6	V:15087460-15088103	B	D	OK	22.8063	34.5553	0.415522	-1.15337	0.248759	1.27471	no
C01G10.7	C01G10.7	C01G10.7	V:15085550-15087102	B	D	OK	12.4109	11.0737	-0.114002	0.364549	0.715448	1.06748	no
C01G10.8	C01G10.8	C01G10.8	V:15082569-15085191	B	D	OK	165.866	151.33	-0.0917161	0.306374	0.75932	1.05565	no
C01G10.9	C01G10.9	C01G10.9	V:15082569-15085191	B	D	OK	14.014	12.8983	-0.0829586	0.26858	0.788253	1.04827	no
C01G12.1	C01G12.1	C01G12.1	II:14573510-14576413	B	D	OK	34.6495	28.458	-0.196855	0.686116	0.49264	1.16023	no
C01G12.13	C01G12.13	C01G12.13	II:14576852-14577924	B	D	OK	0.066231	0.08125	0.204381	-0.229104	0.818788	1.04047	no
C01G12.3	C01G12.3	C01G12.3	II:14581400-14582178	B	D	OK	0.336696	0.186491	-0.590798	0.929051	0.352863	1.23407	no
C01G12.5	C01G12.5	C01G12.5	II:14586422-14587403	B	D	OK	3.84725	7.91764	0.721734	-1.98029	0.0476709	1.05884	no
C01G12.7	C01G12.7	C01G12.7	II:14588539-14591789	B	D	OK	9.39707	8.72354	-0.0743733	0.246146	0.805569	1.0439	no
C01G12.8	C01G12.8	C01G12.8	II:14593419-14597513	B	D	OK	0.101917	0.187586	0.610081	-1.1517	0.249444	1.27404	no
C01G12.9	C01G12.9	C01G12.9	II:14579203-14579920	B	D	NOTEST	0	0.0354961	1.79769e+308	1.79769e+308	0.158655	1	no
C01G5.3	C01G5.3	C01G5.3	IV:6536218-6538984	B	D	OK	1.87362	1.74153	-0.073109	0.193551	0.846528	1.03455	no
C01G5.4	C01G5.4	C01G5.4	IV:6531762-6535622	B	D	OK	0.0154851	0.0349359	0.813638	-0.989252	0.32254	1.25019	no
C01G5.5	C01G5.5	C01G5.5	IV:6524623-6526392	B	D	OK	7.77827	8.021	0.0307299	-0.0926117	0.926212	1.01826	no
C01G5.6	C01G5.6	C01G5.6	IV:6522857-6524443	B	D	OK	26.2691	26.9354	0.0250475	-0.0884049	0.929555	1.01738	no
C01G5.7	C01G5.7	C01G5.7	IV:6518157-6519018	B	D	OK	1.52152	1.85793	0.199751	-0.443328	0.657529	1.08609	no
C01G5.8	C01G5.8	C01G5.8	IV:6548897-6555874	B	D	OK	6.41931	6.21972	-0.0315851	0.10596	0.915614	1.02069	no
C01G5.9	C01G5.9	C01G5.9	IV:6519958-6522202	B	D	OK	0.851911	0.496232	-0.540439	1.16566	0.24375	1.27671	no
C01G6.2	C01G6.2	C01G6.2	II:9267273-9268218	B	D	OK	0.0870144	0.155619	0.581335	-0.784476	0.432761	1.19066	no
C01G6.3	C01G6.3	C01G6.3	II:9269808-9271182	B	D	OK	0.891626	0.849976	-0.0478387	0.116302	0.907413	1.02243	no
C01G6.4	C01G6.4	C01G6.4	II:9271213-9272957	B	D	OK	40.1218	49.4295	0.208627	-0.735559	0.461999	1.17904	no
C01G6.5	C01G6.5	C01G6.5	II:9274883-9280013	B	D	OK	88.3482	96.532	0.0885889	-0.309024	0.757303	1.05629	no
C01G6.7	C01G6.7	C01G6.7	II:9291931-9293952	B	D	OK	64.7887	130.895	0.703262	-2.47255	0.0134151	0.671246	no
C01G6.9	C01G6.9	C01G6.9	II:9294019-9295668	B	D	OK	1.87085	1.15962	-0.478299	1.17695	0.239215	1.27715	no
C01G8.1	C01G8.1	C01G8.1	I:5272848-5274325	B	D	OK	1.63688	1.76225	0.0737946	-0.194111	0.846089	1.03465	no
C01G8.6	C01G8.6	C01G8.6	I:5298780-5300334	B	D	OK	6.54799	5.10337	-0.249257	0.764676	0.444465	1.18533	no
C01H6.2	C01H6.2	C01H6.2	I:7204571-7207715	B	D	OK	10.1282	9.09965	-0.107088	0.360722	0.718307	1.06654	no
C01H6.3	C01H6.3	C01H6.3	I:7208286-7209684	B	D	OK	5.72381	4.76449	-0.183443	0.496491	0.619548	1.10027	no
C01H6.4	C01H6.4	C01H6.4	I:7210540-7212606	B	D	OK	8.41418	8.48586	0.00848318	-0.0269375	0.97851	1.00847	no
C01H6.6	C01H6.6	C01H6.6	I:7222463-7224133	B	D	OK	5.71688	3.49138	-0.493125	1.47755	0.139528	1.24851	no
C01H6.8	C01H6.8	C01H6.8	I:7227958-7229275	B	D	OK	26.4546	23.6777	-0.110894	0.340702	0.733328	1.06266	no
C01H6.9	C01H6.9	C01H6.9	I:7229433-7233118	B	D	OK	6.15271	5.44802	-0.12164	0.408783	0.682699	1.07803	no
C02A12.8	C02A12.8	C02A12.8	V:3471866-3474947	B	D	NOTEST	0.028137	0.0127005	-0.795442	0.649476	0.516031	1	no
C02B10.1	C02B10.1	C02B10.1	IV:5083319-5088854	B	D	OK	75.7779	89.0956	0.161904	-0.576305	0.564409	1.1235	no
C02B10.2	C02B10.2	C02B10.2	IV:5090279-5091023	B	D	OK	19.125	17.3035	-0.100086	0.311072	0.755746	1.05704	no
C02B10.3	C02B10.3	C02B10.3	IV:5092804-5103271	B	D	OK	96.2914	96.6699	0.00392302	-0.013825	0.98897	1.00636	no
C02B10.4	C02B10.4	C02B10.4	IV:5091573-5092788	B	D	OK	71.8029	58.9927	-0.196511	0.637942	0.523512	1.14351	no
C02B10.5	C02B10.5	C02B10.5	IV:5083319-5088854	B	D	OK	21.5822	23.0272	0.0648052	-0.23155	0.816888	1.04104	no
C02B10.6	C02B10.6	C02B10.6	IV:5070920-5072219	B	D	OK	0.0415626	0.0641151	0.43348	-0.464358	0.642391	1.09108	no
C02B4.3	C02B4.3	C02B4.3	X:12657326-12662826	B	D	OK	4.81856	4.46029	-0.0772612	0.201887	0.840005	1.03587	no
C02B8.1	C02B8.1	C02B8.1	X:8147650-8148529	B	D	OK	1.37366	0.802221	-0.537853	1.15994	0.246074	1.27455	no
C02B8.2	C02B8.2	C02B8.2	X:8144373-8144968	B	D	NOTEST	0.062611	0.0283736	-0.791482	0.521888	0.601749	1	no
C02B8.3	C02B8.3	C02B8.3	X:8139462-8140172	B	D	OK	28.3588	24.8527	-0.131975	0.433538	0.664624	1.08412	no
C02B8.5	C02B8.5	C02B8.5	X:8120573-8125697	B	D	OK	3.13129	3.47344	0.103699	-0.296091	0.76716	1.05319	no
C02B8.6	C02B8.6	C02B8.6	X:8133115-8136269	B	D	OK	8.32541	7.31948	-0.128772	0.413233	0.679436	1.0792	no
C02B8.7	C02B8.7	C02B8.7	X:8137661-8137820	B	D	NOTEST	0.259043	0	-1.79769e+308	-1.79769e+308	0.158655	1	no
C02C2.4	C02C2.4	C02C2.4	III:7862567-7864995	B	D	OK	5.62337	5.96005	0.0581488	-0.181382	0.856067	1.03207	no
C02C2.5	C02C2.5	C02C2.5	III:7877173-7878767	B	D	OK	11.9988	9.74278	-0.208282	0.642603	0.520482	1.14505	no
C02C6.2	C02C6.2	C02C6.2	X:15537581-15546580	B	D	OK	39.8195	49.6828	0.221303	-1.1019	0.270505	1.26896	no
C02C6.3	C02C6.3	C02C6.3	X:15546727-15552153	B	D	OK	77.6278	69.1878	-0.1151	0.546942	0.584419	1.11438	no
C02D4.1	C02D4.1	C02D4.1	X:15284630-15285573	B	D	OK	2.17168	2.25089	0.0358229	-0.0917263	0.926915	1.01812	no
C02D5.1	C02D5.1	C02D5.1	III:8561093-8562881	B	D	OK	13.3093	8.04516	-0.503392	1.59103	0.111602	1.22403	no
C02D5.2	C02D5.2	C02D5.2	III:8557243-8559103	B	D	OK	46.0582	38.5372	-0.178282	0.747076	0.455018	1.18197	no
C02D5.3	C02D5.3	C02D5.3	III:8552495-8555590	B	D	OK	138.25	178.242	0.254081	-0.927246	0.353799	1.2329	no
C02E11.1	C02E11.1	C02E11.1	V:1042521-1048412	B	D	OK	51.575	40.7068	-0.236643	0.925339	0.35479	1.23239	no
C02E7.1	C02E7.1	C02E7.1	V:4934551-4938899	B	D	OK	0.621996	2.24855	1.28511	-3.26603	0.00109067	0.166769	no
C02E7.10	C02E7.10	C02E7.10	V:4930630-4932841	B	D	OK	0.319216	1.62233	1.62575	-3.08162	0.00205878	0.246333	no
C02E7.6	C02E7.6	C02E7.6	V:4919020-4919396	B	D	OK	363.614	165.091	-0.789593	2.20901	0.027174	0.886212	no
C02E7.7	C02E7.7	C02E7.7	V:4917967-4918399	B	D	OK	0.529287	0.530683	0.00263471	-0.0038502	0.996928	1.00454	no
C02E7.8	C02E7.8	C02E7.8	V:4920155-4920604	B	D	OK	0.378518	0.321704	-0.162632	0.203087	0.839067	1.03616	no
C02F12.3	C02F12.3	C02F12.3	X:3668082-3668929	B	D	OK	195.404	157.32	-0.216789	0.739806	0.459418	1.18054	no
C02F12.5	C02F12.5	C02F12.5	X:3670426-3673675	B	D	OK	1.73887	1.78119	0.024051	-0.0602989	0.951918	1.01319	no
C02F12.8	C02F12.8	C02F12.8	X:3690153-3693225	B	D	OK	6.26092	5.18588	-0.188387	0.615087	0.538497	1.13584	no
C02F12.9	C02F12.9	C02F12.9	X:3696889-3699736	B	D	OK	0.271838	0.189557	-0.360514	0.505915	0.612916	1.1026	no
C02F4.3	C02F4.3	C02F4.3	IV:10502438-10504009	B	D	OK	0.585234	0.249846	-0.851165	1.2662	0.205443	1.27368	no
C02F4.4	C02F4.4	C02F4.4	IV:10513955-10515093	B	D	OK	51.9224	24.8823	-0.735595	2.248	0.0245762	0.853076	no
C02F4.5	C02F4.5	C02F4.5	IV:10523406-10524117	B	D	OK	0.501244	0.303528	-0.50162	0.551825	0.581068	1.11574	no
C02F5.10	C02F5.10	C02F5.10	III:8248710-8249392	B	D	OK	3.53802	2.94819	-0.182376	0.41921	0.675063	1.08042	no
C02F5.12	C02F5.12	C02F5.12	III:8240863-8242923	B	D	OK	33.9601	39.2693	0.145257	-0.515219	0.6064	1.10515	no
C02F5.13	C02F5.13	C02F5.13	III:8247270-8248573	B	D	OK	14.6575	14.1	-0.0387749	0.120121	0.904387	1.02327	no
C02F5.14	C02F5.14	C02F5.14	III:8226397-8235564	B	D	OK	62.7215	29.2695	-0.762159	2.56698	0.010259	0.594261	no
C02F5.2	C02F5.2	C02F5.2	III:8249556-8249907	B	D	OK	0.553102	0.354793	-0.444008	0.596638	0.550749	1.13018	no
C02F5.3	C02F5.3	C02F5.3	III:8245810-8247168	B	D	OK	117.599	113.907	-0.0318989	0.114707	0.908678	1.02227	no
C02F5.4	C02F5.4	C02F5.4	III:8244362-8245653	B	D	OK	20.1629	20.2586	0.00473396	-0.0161172	0.987141	1.0068	no
C02F5.5	C02F5.5	C02F5.5	III:8236131-8236777	B	D	OK	7.1338	6.77248	-0.051977	0.119946	0.904526	1.02322	no
C02F5.6	C02F5.6	C02F5.6	III:8226397-8235564	B	D	OK	15.0597	12.2976	-0.202615	0.702412	0.482422	1.1658	no
C02F5.7	C02F5.7	C02F5.7	III:8226397-8235564	B	D	OK	66.133	73.5801	0.106708	-0.473777	0.635659	1.09385	no
C02G6.3	C02G6.3	C02G6.3	V:5880942-5882261	B	D	OK	3.03924	1.55287	-0.6715	1.43415	0.151529	1.26059	no
C02H6.1	C02H6.1	C02H6.1	V:7388198-7389680	B	D	OK	0.117991	0.211654	0.584344	-0.859716	0.389946	1.21441	no
C02H7.1	C02H7.1	C02H7.1	X:763767-766712	B	D	OK	11.8669	13.363	0.11873	-0.411843	0.680455	1.07908	no
C02H7.2	C02H7.2	C02H7.2	X:732496-735671	B	D	OK	2.24452	2.6106	0.151088	-0.41269	0.679834	1.07908	no
C03A3.1	C03A3.1	C03A3.1	X:11257285-11260150	B	D	OK	11.5135	9.08198	-0.237231	0.942593	0.345889	1.23788	no
C03A3.2	C03A3.2	C03A3.2	X:11262770-11266237	B	D	OK	29.6896	27.5775	-0.073795	0.26516	0.790886	1.04766	no
C03A3.3	C03A3.3	C03A3.3	X:11267315-11268948	B	D	OK	2.64814	2.76337	0.0425953	-0.10881	0.913353	1.02114	no
C03A7.1	C03A7.1	C03A7.1	V:5185876-5190530	B	D	OK	0.632228	0.396751	-0.465941	1.24412	0.213454	1.27762	no
C03A7.12	C03A7.12	C03A7.12	V:5178191-5181268	B	D	OK	0.212138	0.148017	-0.359912	0.502851	0.615069	1.10168	no
C03A7.13	C03A7.13	C03A7.13	V:5190941-5192343	B	D	OK	0.442332	0.208251	-0.753316	1.26005	0.207652	1.2746	no
C03A7.2	C03A7.2	C03A7.2	V:5181723-5183529	B	D	OK	0.149951	0.0870487	-0.543838	0.718431	0.472491	1.17247	no
C03B1.1	C03B1.1	C03B1.1	X:6373603-6375547	B	D	OK	0.155999	0.164822	0.0550167	-0.0855656	0.931812	1.01665	no
C03B1.10	C03B1.10	C03B1.10	X:6357702-6357911	B	D	OK	1.34234	1.00629	-0.288141	0.42317	0.672171	1.08127	no
C03B1.13	C03B1.13	C03B1.13	X:6335297-6337711	B	D	OK	13.5842	22.1476	0.488819	-1.59548	0.110605	1.224	no
C03B1.14	C03B1.14	C03B1.14	X:6359419-6360702	B	D	OK	6.84716	4.70569	-0.375062	1.08629	0.277349	1.26781	no
C03B1.15	C03B1.15	C03B1.15	X:6351282-6351832	B	D	OK	1.21884	0.760895	-0.471158	0.901286	0.367436	1.22707	no
C03B1.2	C03B1.2	C03B1.2	X:6367569-6373113	B	D	OK	2.72283	2.88817	0.0589503	-0.154958	0.876855	1.02839	no
C03B1.3	C03B1.3	C03B1.3	X:6365970-6366787	B	D	OK	0.616561	0.321647	-0.650702	0.9415	0.346449	1.23749	no
C03B1.5	C03B1.5	C03B1.5	X:6355540-6357645	B	D	OK	1.42956	1.57895	0.0993971	-0.250859	0.801923	1.04507	no
C03B1.6	C03B1.6	C03B1.6	X:6350142-6351128	B	D	OK	0.454854	0.467271	0.026934	-0.0435435	0.965268	1.01154	no
C03B1.7	C03B1.7	C03B1.7	X:6342111-6345601	B	D	OK	4.77384	3.89403	-0.203706	0.659123	0.509817	1.15063	no
C03B1.9	C03B1.9	C03B1.9	X:6346197-6347069	B	D	NOTEST	0.116665	0.0370695	-1.14651	0.975352	0.329385	1	no
C03B8.1	C03B8.1	C03B8.1	III:7716694-7717228	B	D	OK	3.22768	2.72277	-0.170112	0.388733	0.697474	1.07278	no
C03B8.2	C03B8.2	C03B8.2	III:7716093-7716374	B	D	OK	4.92284	5.0351	0.0225474	-0.0481007	0.961636	1.01209	no
C03B8.3	C03B8.3	C03B8.3	III:7712379-7712874	B	D	OK	1.98701	2.49882	0.229187	-0.524503	0.599929	1.10744	no
C03B8.5	C03B8.5	C03B8.5	III:7700265-7709400	B	D	OK	0	0.128569	1.79769e+308	1.79769e+308	0	0	yes
C03C10.2	C03C10.2	C03C10.2	III:4090813-4094895	B	D	OK	0.0656026	0.106613	0.485587	-0.615056	0.538518	1.13582	no
C03C10.4	C03C10.4	C03C10.4	III:4096017-4098101	B	D	OK	148.133	94.9955	-0.444282	1.45042	0.146941	1.25602	no
C03C10.5	C03C10.5	C03C10.5	III:4090264-4090531	B	D	OK	1.10241	0.794035	-0.32813	0.511884	0.608732	1.10475	no
C03C10.6	C03C10.6	C03C10.6	III:4078414-4082768	B	D	OK	22.6328	20.4487	-0.101483	0.363651	0.716119	1.06734	no
C03C10.7	C03C10.7	C03C10.7	III:4096017-4098101	B	D	OK	0.877936	0.539396	-0.487123	0.915283	0.360043	1.22945	no
C03C11.1	C03C11.1	C03C11.1	I:10014722-10015424	B	D	OK	1.98491	2.62954	0.281236	-0.704576	0.481074	1.16636	no
C03D6.1	C03D6.1	C03D6.1	I:9665242-9670703	B	D	OK	6.65318	8.25909	0.21622	-0.645114	0.518853	1.14612	no
C03D6.5	C03D6.5	C03D6.5	I:9658260-9660061	B	D	OK	3.10278	1.7072	-0.597446	1.59322	0.11111	1.2239	no
C03D6.6	C03D6.6	C03D6.6	I:9657114-9657817	B	D	OK	2.08765	1.18194	-0.568883	1.30922	0.190461	1.27168	no
C03E10.1	C03E10.1	C03E10.1	V:11290993-11292375	B	D	OK	0.0652892	0.0680485	0.041394	-0.0396224	0.968394	1.01071	no
C03E10.3	C03E10.3	C03E10.3	V:11286811-11288290	B	D	OK	2.3719	1.90422	-0.219619	0.578406	0.56299	1.12397	no
C03E10.5	C03E10.5	C03E10.5	V:11274854-11277940	B	D	OK	0.119665	0.154218	0.253668	-0.433494	0.664656	1.08405	no
C03E10.6	C03E10.6	C03E10.6	V:11271155-11272223	B	D	NOTEST	0	0.0335593	1.79769e+308	1.79769e+308	0.158655	1	no
C03F11.1	C03F11.1	C03F11.1	X:5390694-5394105	B	D	OK	3.78705	4.10123	0.0797021	-0.234116	0.814895	1.04147	no
C03F11.2	C03F11.2	C03F11.2	X:5394527-5396893	B	D	OK	4.40471	2.64498	-0.510011	1.43761	0.150545	1.25929	no
C03F11.4	C03F11.4	C03F11.4	X:5401449-5406408	B	D	OK	7.67661	5.07381	-0.414086	1.30815	0.190821	1.2716	no
C03G6.17	C03G6.17	C03G6.17	V:7379640-7380879	B	D	OK	16.8279	15.5314	-0.0801733	0.262134	0.793218	1.04717	no
C03G6.5	C03G6.5	C03G6.5	V:7365063-7365734	B	D	OK	21.4003	15.5094	-0.321956	1.0117	0.311683	1.25415	no
C03G6.6	C03G6.6	C03G6.6	V:7357260-7358692	B	D	OK	0.0311611	0.0462584	0.395075	-0.312334	0.754787	1.05727	no
C03H12.1	C03H12.1	C03H12.1	X:15689377-15696278	B	D	OK	13.3734	10.657	-0.227048	0.792923	0.427823	1.19323	no
C03H5.2	C03H5.2	C03H5.2	II:388831-392721	B	D	OK	72.2988	61.8277	-0.156456	0.547912	0.583752	1.11466	no
C03H5.3	C03H5.3	C03H5.3	II:386192-387846	B	D	OK	43.1721	34.6866	-0.218841	0.737766	0.460657	1.17968	no
C03H5.5	C03H5.5	C03H5.5	II:382271-385353	B	D	OK	8.76439	6.97822	-0.227903	0.739712	0.459475	1.18055	no
C03H5.6	C03H5.6	C03H5.6	II:392812-399975	B	D	OK	21.2408	18.7747	-0.123416	0.43283	0.665138	1.08402	no
C03H5.7	C03H5.7	C03H5.7	II:380571-382176	B	D	OK	3.46627	3.33088	-0.0398423	0.109575	0.912747	1.02141	no
C04A11.1	C04A11.1	C04A11.1	X:13660438-13662883	B	D	OK	12.4435	15.3279	0.20848	-0.658441	0.510255	1.15041	no
C04A11.2	C04A11.2	C04A11.2	X:13665888-13668732	B	D	OK	1.9938	1.81151	-0.0958782	0.266033	0.790214	1.04788	no
C04A11.5	C04A11.5	C04A11.5	X:13664515-13665050	B	D	OK	13.1025	19.2195	0.383118	-1.08264	0.278968	1.26786	no
C04A2.1	C04A2.1	C04A2.1	II:6847990-6851375	B	D	OK	19.1596	16.5999	-0.143409	0.487509	0.625897	1.09778	no
C04B4.1	C04B4.1	C04B4.1	X:12280706-12282415	B	D	NOTEST	0	0.0172686	1.79769e+308	1.79769e+308	0.158655	1	no
C04B4.2	C04B4.2	C04B4.2	X:12283242-12285123	B	D	OK	1.31772	0.617912	-0.757312	1.8062	0.0708866	1.15366	no
C04B4.4	C04B4.4	C04B4.4	X:12289900-12293189	B	D	OK	0.0311594	0.0711212	0.82527	-0.885168	0.376066	1.22197	no
C04B4.5	C04B4.5	C04B4.5	X:12287580-12288276	B	D	NOTEST	0	0	0	0	1	1	no
C04B4.6	C04B4.6	C04B4.6	X:12275095-12275599	B	D	NOTEST	0	0	0	0	1	1	no
C04C11.1	C04C11.1	C04C11.1	X:14020706-14022330	B	D	OK	4.56092	3.82386	-0.176264	0.574987	0.5653	1.12289	no
C04C11.2	C04C11.2	C04C11.2	X:14033714-14037368	B	D	OK	54.7327	49.3536	-0.10345	0.363034	0.716579	1.06729	no
C04C3.2	C04C3.2	C04C3.2	IV:3415679-3419231	B	D	OK	1.61284	1.5289	-0.0534507	0.140288	0.888432	1.02638	no
C04C3.3	C04C3.3	C04C3.3	IV:3399666-3403893	B	D	OK	192.756	154.384	-0.221983	0.724057	0.469031	1.17408	no
C04C3.4	C04C3.4	C04C3.4	IV:3394362-3394642	B	D	OK	3.68993	3.08026	-0.180591	0.359875	0.718941	1.06634	no
C04C3.6	C04C3.6	C04C3.6	IV:3419809-3422604	B	D	OK	1.72765	1.32311	-0.266774	0.675419	0.49941	1.15656	no
C04C3.7	C04C3.7	C04C3.7	IV:3432980-3433484	B	D	NOTEST	0.0668109	0.0796964	0.176358	-0.133314	0.893945	1	no
C04D8.1	C04D8.1	C04D8.1	III:8497540-8518794	B	D	OK	49.0475	47.5046	-0.0319634	0.113162	0.909902	1.02203	no
C04E12.10	C04E12.10	C04E12.10	V:3377423-3381750	B	D	OK	0.0172309	0.0207177	0.18428	-0.152661	0.878666	1.02801	no
C04E12.11	C04E12.11	C04E12.11	V:3386316-3387982	B	D	OK	0.500944	0.270376	-0.61668	1.02843	0.303748	1.25816	no
C04E12.12	C04E12.12	C04E12.12	V:3389155-3390778	B	D	OK	1.88365	1.43497	-0.272068	0.720318	0.471329	1.17318	no
C04E12.2	C04E12.2	C04E12.2	V:3362609-3369664	B	D	OK	2.08166	2.55968	0.20672	-0.523602	0.600555	1.10716	no
C04E12.4	C04E12.4	C04E12.4	V:3362609-3369664	B	D	OK	4.25555	3.51674	-0.190688	0.569778	0.568828	1.12121	no
C04E12.5	C04E12.5	C04E12.5	V:3358468-3360919	B	D	OK	0.532359	0.56124	0.0528309	-0.119145	0.90516	1.02297	no
C04E12.6	C04E12.6	C04E12.6	V:3354494-3355339	B	D	OK	0.381653	0.234973	-0.485044	0.739418	0.459653	1.18018	no
C04E6.11	C04E6.11	C04E6.11	V:5913917-5917659	B	D	OK	7.02674	4.5673	-0.430802	1.43705	0.150705	1.25928	no
C04E6.12	C04E6.12	C04E6.12	V:5918245-5919567	B	D	OK	4.89592	2.66632	-0.607705	1.48419	0.137759	1.24675	no
C04E6.13	C04E6.13	C04E6.13	V:5912567-5913568	B	D	OK	0.0971412	0.0899435	-0.0769843	0.0544361	0.956588	1.01247	no
C04E6.3	C04E6.3	C04E6.3	V:5919931-5920206	B	D	NOTEST	0	0.17263	1.79769e+308	1.79769e+308	0.158655	1	no
C04E6.4	C04E6.4	C04E6.4	V:5907218-5909431	B	D	OK	0.0390744	0.0508215	0.262853	-0.287794	0.773504	1.05155	no
C04E6.5	C04E6.5	C04E6.5	V:5902022-5904642	B	D	OK	0.128719	0.0701329	-0.607237	0.877982	0.379954	1.22004	no
C04E6.7	C04E6.7	C04E6.7	V:5893136-5895022	B	D	OK	9.85046	14.0077	0.352088	-1.11487	0.264906	1.27045	no
C04E6.8	C04E6.8	C04E6.8	V:5883242-5883615	B	D	OK	1.63138	1.58524	-0.0286865	0.0487543	0.961115	1.01221	no
C04E7.1	C04E7.1	C04E7.1	X:358672-360198	B	D	OK	0.235488	0.337457	0.359777	-0.446248	0.655418	1.08689	no
C04E7.2	C04E7.2	C04E7.2	X:353619-357873	B	D	OK	14.1058	11.5026	-0.204016	0.703592	0.481687	1.16619	no
C04E7.3	C04E7.3	C04E7.3	X:344126-346289	B	D	OK	11.0233	11.3893	0.0326626	-0.110776	0.911794	1.0216	no
C04E7.4	C04E7.4	C04E7.4	X:325961-341232	B	D	OK	10.8531	10.274	-0.0548358	0.185142	0.853118	1.03268	no
C04F1.1	C04F1.1	C04F1.1	I:5726386-5729310	B	D	OK	5.42985	3.07668	-0.56806	1.53917	0.123764	1.23572	no
C04F12.1	C04F12.1	C04F12.1	I:9673684-9678541	B	D	OK	30.0672	22.3341	-0.297321	1.07108	0.284131	1.26507	no
C04F12.5	C04F12.5	C04F12.5	I:9690117-9690545	B	D	OK	13.5674	10.9906	-0.210626	0.59434	0.552285	1.12912	no
C04F12.6	C04F12.6	C04F12.6	I:9692688-9693769	B	D	OK	0.167438	0.168149	0.00423461	-0.00609491	0.995137	1.00516	no
C04F12.7	C04F12.7	C04F12.7	I:9695698-9696750	B	D	OK	0.990094	0.911728	-0.082458	0.178358	0.858442	1.03171	no
C04F12.8	C04F12.8	C04F12.8	I:9697581-9699543	B	D	OK	32.0996	45.8938	0.357485	-1.23122	0.218239	1.27803	no
C04F5.2	C04F5.2	C04F5.2	V:5093527-5096090	B	D	OK	0.140644	0.221444	0.453938	-0.567094	0.57065	1.12081	no
C04F5.8	C04F5.8	C04F5.8	V:5111379-5113567	B	D	OK	15.1322	11.8773	-0.242195	0.728203	0.46649	1.17632	no
C04F5.9	C04F5.9	C04F5.9	V:5114561-5119022	B	D	OK	8.53632	9.16784	0.071371	-0.232199	0.816384	1.04112	no
C04F6.2	C04F6.2	C04F6.2	X:3397138-3397455	B	D	OK	12.4597	9.95214	-0.224709	0.588797	0.555997	1.12819	no
C04F6.6	C04F6.6	C04F6.6	X:3412013-3412033	B	D	NOTEST	0	0	0	0	1	1	no
C04G2.1	C04G2.1	C04G2.1	IV:10088454-10089861	B	D	OK	18.6108	18.1144	-0.0270338	0.0851412	0.932149	1.01664	no
C04G2.10	C04G2.10	C04G2.10	IV:10115361-10117992	B	D	OK	0.511893	0.343347	-0.399373	0.832614	0.405063	1.20582	no
C04G2.11	C04G2.11	C04G2.11	IV:10119430-10126615	B	D	OK	0.238908	0.200002	-0.177752	0.335414	0.737313	1.06159	no
C04G2.2	C04G2.2	C04G2.2	IV:10090705-10092307	B	D	OK	0.24377	0.358153	0.384735	-0.723022	0.469667	1.17398	no
C04G2.5	C04G2.5	C04G2.5	IV:10094223-10095197	B	D	NOTEST	0.0383538	0.0710264	0.616199	-0.503124	0.614877	1	no
C04G2.8	C04G2.8	C04G2.8	IV:10110794-10111549	B	D	NOTEST	0.108268	0.0994738	-0.0847192	0.0978069	0.922086	1	no
C04G2.9	C04G2.9	C04G2.9	IV:10112861-10114171	B	D	NOTEST	0.0527073	0.052364	-0.00653512	0.00730649	0.99417	1	no
C04G6.10	C04G6.10	C04G6.10	II:5101967-5102630	B	D	OK	9.63956	4.57214	-0.745895	2.10574	0.0352272	0.968283	no
C04G6.11	C04G6.11	C04G6.11	II:5103323-5103817	B	D	NOTEST	0	0.0370674	1.79769e+308	1.79769e+308	0.158655	1	no
C04G6.12	C04G6.12	C04G6.12	II:5104100-5108855	B	D	OK	2.05997	0.528228	-1.36092	1.90321	0.0570137	1.10222	no
C04G6.2	C04G6.2	C04G6.2	II:5092768-5095354	B	D	OK	4.31011	1.10176	-1.36406	3.25503	0.00113382	0.169809	no
C04G6.4	C04G6.4	C04G6.4	II:5081479-5083425	B	D	OK	23.6221	24.4831	0.035803	-0.126608	0.89925	1.02425	no
C04G6.5	C04G6.5	C04G6.5	II:5083843-5091620	B	D	OK	31.5596	18.6855	-0.52413	1.55062	0.120992	1.23335	no
C04G6.6	C04G6.6	C04G6.6	II:5099420-5099732	B	D	OK	7.59499	4.96488	-0.425099	1.09394	0.273981	1.26739	no
C04G6.7	C04G6.7	C04G6.7	II:5100394-5101766	B	D	OK	11.2717	4.62089	-0.891711	2.55228	0.0107022	0.606143	no
C04H4.1	C04H4.1	C04H4.1	II:7958770-7960161	B	D	OK	1.53699	1.445	-0.0617175	0.119975	0.904503	1.02323	no
C04H5.1	C04H5.1	C04H5.1	II:14534195-14535011	B	D	OK	18.9829	13.2462	-0.359831	1.06023	0.289039	1.26399	no
C04H5.2	C04H5.2	C04H5.2	II:14535830-14537458	B	D	OK	0.277632	0.28363	0.0213755	-0.0364993	0.970884	1.00997	no
C04H5.7	C04H5.7	C04H5.7	II:14537886-14538250	B	D	NOTEST	0.0868329	0.0808004	-0.0720037	0.0509143	0.959394	1	no
C05A9.2	C05A9.2	C05A9.2	X:10842893-10844694	B	D	OK	36.3874	32.7998	-0.103801	0.346099	0.729268	1.06388	no
C05A9.3	C05A9.3	C05A9.3	X:10827274-10833972	B	D	OK	0.689264	0.662509	-0.0395905	0.0840661	0.933004	1.01647	no
C05B5.1	C05B5.1	C05B5.1	III:9987482-9988317	B	D	OK	0.343651	0.508951	0.392725	-0.637253	0.52396	1.14312	no
C05B5.2	C05B5.2	C05B5.2	III:9998437-10000360	B	D	OK	0.159591	0.282687	0.571727	-0.956364	0.338888	1.24231	no
C05B5.4	C05B5.4	C05B5.4	III:9993780-9996003	B	D	OK	9.37551	8.03021	-0.15489	0.473871	0.635592	1.09382	no
C05B5.5	C05B5.5	C05B5.5	III:10001295-10002711	B	D	OK	2.88108	2.83814	-0.0150166	0.0392186	0.968716	1.01064	no
C05B5.6	C05B5.6	C05B5.6	III:10007867-10010072	B	D	OK	0.487314	0.642277	0.276111	-0.559815	0.575606	1.11806	no
C05B5.8	C05B5.8	C05B5.8	III:10005425-10006679	B	D	OK	93.6569	126.438	0.300117	-1.06779	0.285614	1.26447	no
C05B5.9	C05B5.9	C05B5.9	III:10003030-10003678	B	D	OK	4.52199	4.01724	-0.118356	0.316927	0.751299	1.05796	no
C05C10.1	C05C10.1	C05C10.1	II:9917175-9920280	B	D	OK	0.290687	0.410986	0.346314	-0.690943	0.489602	1.16225	no
C05C10.2	C05C10.2	C05C10.2	II:9922162-9930907	B	D	OK	12.234	11.6548	-0.048504	0.185492	0.852843	1.03286	no
C05C10.3	C05C10.3	C05C10.3	II:9931759-9936810	B	D	OK	118.253	141.519	0.179607	-0.600582	0.548118	1.13137	no
C05C10.4	C05C10.4	C05C10.4	II:9931759-9936810	B	D	OK	35.5441	55.0553	0.437563	-1.50294	0.132854	1.24262	no
C05C10.5	C05C10.5	C05C10.5	II:9939068-9940224	B	D	OK	4.45633	3.32091	-0.294088	1.04901	0.294173	1.26278	no
C05C10.7	C05C10.7	C05C10.7	II:9938020-9938877	B	D	OK	6.71307	4.67949	-0.360866	1.00237	0.316166	1.25276	no
C05C12.1	C05C12.1	C05C12.1	IV:11248872-11259436	B	D	OK	0.110787	0.0748262	-0.392442	0.544803	0.585889	1.11338	no
C05C12.4	C05C12.4	C05C12.4	IV:11246438-11248023	B	D	OK	85.8229	104.702	0.198837	-0.693174	0.488201	1.16298	no
C05C12.5	C05C12.5	C05C12.5	IV:11260403-11261141	B	D	OK	0.870011	0.69424	-0.225688	0.43502	0.663548	1.08424	no
C05C12.6	C05C12.6	C05C12.6	IV:11231640-11233094	B	D	OK	5.81548	5.75801	-0.00993116	0.02866	0.977136	1.00865	no
C05C8.1	C05C8.1	C05C8.1	V:7239580-7241106	B	D	OK	8.3366	8.94637	0.0705918	-0.200001	0.84148	1.03563	no
C05C8.2	C05C8.2	C05C8.2	V:7230999-7234636	B	D	OK	11.76	9.79381	-0.182955	0.562581	0.57372	1.11918	no
C05C8.5	C05C8.5	C05C8.5	V:7230999-7234636	B	D	OK	19.9798	15.851	-0.23149	0.772989	0.439529	1.18802	no
C05C8.6	C05C8.6	C05C8.6	V:7234743-7236940	B	D	OK	12.8211	12.1296	-0.0554404	0.187723	0.851094	1.03316	no
C05C8.7	C05C8.7	C05C8.7	V:7242716-7247107	B	D	OK	54.7291	54.7866	0.00105125	-0.0034795	0.997224	1.00447	no
C05C8.8	C05C8.8	C05C8.8	V:7252134-7254967	B	D	OK	0.340278	0.163883	-0.730607	1.27329	0.202915	1.27322	no
C05C8.9	C05C8.9	C05C8.9	V:7237207-7239439	B	D	OK	6.95218	6.45531	-0.0741513	0.272606	0.785156	1.04935	no
C05C9.1	C05C9.1	C05C9.1	X:11160904-11163610	B	D	OK	18.3744	8.57674	-0.761903	2.39631	0.0165609	0.73434	no
C05C9.2	C05C9.2	C05C9.2	X:11152986-11157567	B	D	OK	1.46232	1.1865	-0.209015	0.508787	0.610901	1.10384	no
C05C9.3	C05C9.3	C05C9.3	X:11143297-11152736	B	D	OK	1.33493	0.872661	-0.42509	1.21282	0.225199	1.27752	no
C05D10.1	C05D10.1	C05D10.1	III:6080507-6084683	B	D	OK	88.9676	99.639	0.113282	-0.538023	0.590561	1.11182	no
C05D10.2	C05D10.2	C05D10.2	III:6067802-6072022	B	D	OK	18.2211	16.1909	-0.118131	0.506092	0.612792	1.1027	no
C05D10.3	C05D10.3	C05D10.3	III:6084683-6087401	B	D	OK	3.52577	4.70855	0.28928	-0.857763	0.391023	1.21352	no
C05D10.4	C05D10.4	C05D10.4	III:6088630-6102807	B	D	OK	48.5698	44.7238	-0.0824962	0.425184	0.670703	1.08198	no
C05D11.1	C05D11.1	C05D11.1	III:6436549-6439891	B	D	OK	52.2451	45.6586	-0.134755	0.469991	0.638362	1.0927	no
C05D11.10	C05D11.10	C05D11.10	III:6430978-6431734	B	D	OK	66.9297	46.3681	-0.367031	1.18504	0.236001	1.2775	no
C05D11.13	C05D11.13	C05D11.13	III:6443056-6443913	B	D	OK	49.8057	49.9768	0.00342839	-0.0117452	0.990629	1.0061	no
C05D11.5	C05D11.5	C05D11.5	III:6410042-6411501	B	D	OK	14.4285	12.2479	-0.163851	0.513931	0.6073	1.10506	no
C05D11.7	C05D11.7	C05D11.7	III:6415719-6421653	B	D	OK	61.1175	56.2234	-0.083466	0.352756	0.724271	1.06533	no
C05D11.8	C05D11.8	C05D11.8	III:6422399-6427246	B	D	OK	9.69654	9.21198	-0.0512637	0.175613	0.860598	1.03132	no
C05D11.9	C05D11.9	C05D11.9	III:6427469-6430876	B	D	OK	13.7112	10.8948	-0.229929	0.7967	0.425625	1.19407	no
C05D12.1	C05D12.1	C05D12.1	II:11412161-11415638	B	D	OK	8.7211	8.2459	-0.0560294	0.180272	0.856939	1.03205	no
C05D12.2	C05D12.2	C05D12.2	II:11418222-11423290	B	D	OK	2.9704	3.15578	0.0605367	-0.189762	0.849495	1.03372	no
C05D12.3	C05D12.3	C05D12.3	II:11424737-11432675	B	D	OK	19.4785	15.7501	-0.212464	0.833998	0.404282	1.20618	no
C05D12.4	C05D12.4	C05D12.4	II:11424737-11432675	B	D	OK	9.45637	6.60039	-0.359559	1.12403	0.261	1.27065	no
C05D12.5	C05D12.5	C05D12.5	II:11434150-11434867	B	D	OK	0.317247	0.107635	-1.08093	1.42421	0.154386	1.26183	no
C05D12.7	C05D12.7	C05D12.7	II:11410107-11411433	B	D	OK	22.414	21.4871	-0.042232	0.115634	0.907943	1.02238	no
C05D2.10	C05D2.10	C05D2.10	III:5512883-5603384	B	D	OK	40.4824	38.1059	-0.0604982	0.300248	0.763988	1.05386	no
C05D2.11	C05D2.11	C05D2.11	III:5624969-5632374	B	D	OK	31.2287	24.8265	-0.229426	0.816862	0.414007	1.20052	no
C05D2.3	C05D2.3	C05D2.3	III:5614925-5617203	B	D	OK	0.103863	0.100683	-0.0311049	0.0493513	0.960639	1.01216	no
C05D2.6	C05D2.6	C05D2.6	III:5512883-5603384	B	D	OK	20.8404	18.6658	-0.110199	0.518962	0.603787	1.10556	no
C05D2.8	C05D2.8	C05D2.8	III:5604413-5610300	B	D	OK	25.7038	30.0465	0.156107	-0.555017	0.578883	1.11646	no
C05D9.3	C05D9.3	C05D9.3	X:1111899-1116791	B	D	OK	27.5942	24.6211	-0.114001	0.388808	0.697418	1.07278	no
C05D9.4	C05D9.4	C05D9.4	X:1108063-1108413	B	D	OK	1.8702	0.297133	-1.83962	2.61616	0.00889249	0.550339	no
C05D9.7	C05D9.7	C05D9.7	X:1117239-1119404	B	D	OK	19.0344	21.8892	0.139743	-0.457313	0.647446	1.08943	no
C05D9.9	C05D9.9	C05D9.9	X:1122484-1124221	B	D	OK	38.9127	45.3318	0.152689	-0.660838	0.508716	1.15149	no
C05E11.1	C05E11.1	C05E11.1	X:4588737-4590417	B	D	OK	25.1583	19.6297	-0.248144	0.853602	0.393326	1.21197	no
C05E11.2	C05E11.2	C05E11.2	X:4586886-4587963	B	D	NOTEST	0.14599	0.120734	-0.189948	0.192215	0.847574	1	no
C05E11.3	C05E11.3	C05E11.3	X:4579476-4585635	B	D	OK	25.3734	22.8943	-0.102815	0.353311	0.723856	1.06552	no
C05E11.6	C05E11.6	C05E11.6	X:4562166-4562809	B	D	OK	11.0422	7.97477	-0.325442	0.936137	0.349203	1.23704	no
C05E11.7	C05E11.7	C05E11.7	X:4579476-4585635	B	D	OK	6.62967	3.08925	-0.763625	2.3711	0.0177353	0.751417	no
C05E4.12	C05E4.12	C05E4.12	V:757868-761783	B	D	OK	0.244227	0.153615	-0.463647	0.736483	0.461437	1.17956	no
C05E4.7	C05E4.7	C05E4.7	V:741949-742345	B	D	OK	0.239442	0.114665	-0.736295	0.722307	0.470106	1.174	no
C05E7.1	C05E7.1	C05E7.1	X:12941423-12943467	B	D	OK	16.3117	7.08129	-0.834429	2.49517	0.0125898	0.651383	no
C05E7.2	C05E7.2	C05E7.2	X:12938669-12940631	B	D	OK	5.50692	3.01872	-0.601173	1.68672	0.0916566	1.19331	no
C05E7.3	C05E7.3	C05E7.3	X:12945535-12946482	B	D	OK	24.4851	20.5775	-0.173866	0.520809	0.6025	1.1059	no
C05E7.4	C05E7.4	C05E7.4	X:12965404-12968376	B	D	OK	1.15157	1.35951	0.166	-0.383881	0.701067	1.07204	no
C05G5.1	C05G5.1	C05G5.1	X:14734388-14740007	B	D	OK	20.8265	19.6628	-0.0574952	0.200844	0.840821	1.03575	no
C05G5.2	C05G5.2	C05G5.2	X:14747238-14750309	B	D	OK	11.1711	10.3019	-0.0810028	0.278851	0.780359	1.05039	no
C05G5.3	C05G5.3	C05G5.3	X:14750775-14751930	B	D	OK	15.268	11.0429	-0.323972	1.04076	0.297986	1.26193	no
C05G5.4	C05G5.4	C05G5.4	X:14753944-14760751	B	D	OK	147.097	125.594	-0.158041	0.530101	0.596042	1.10891	no
C05G5.5	C05G5.5	C05G5.5	X:14753944-14760751	B	D	OK	2.46073	2.47956	0.00762152	-0.0204445	0.983689	1.0073	no
C05G5.6	C05G5.6	C05G5.6	X:14744152-14744174	B	D	NOTEST	0	0	0	0	1	1	no
C05H8.3	C05H8.3	C05H8.3	III:5635432-5654510	B	D	OK	1.24232	1.42104	0.134411	-0.151832	0.87932	1.02776	no
C06A1.2	C06A1.2	C06A1.2	II:10568818-10571772	B	D	OK	13.1332	11.9191	-0.0970012	0.289691	0.772053	1.05198	no
C06A1.3	C06A1.3	C06A1.3	II:10572185-10573961	B	D	OK	0.33587	0.279789	-0.182687	0.331365	0.740369	1.06076	no
C06A1.5	C06A1.5	C06A1.5	II:10579280-10579809	B	D	OK	148.935	106.018	-0.339901	1.04854	0.294391	1.26278	no
C06A1.6	C06A1.6	C06A1.6	II:10564088-10564592	B	D	OK	0.589862	0.304467	-0.661324	1.06403	0.287315	1.26392	no
C06A1.7	C06A1.7	C06A1.7	II:10564825-10565315	B	D	OK	0.335941	0.166413	-0.702464	0.867226	0.385818	1.21692	no
C06A1.8	C06A1.8	C06A1.8	II:10559931-10563321	B	D	OK	3.17848	1.96843	-0.479166	0.937676	0.348411	1.23752	no
C06A1.9	C06A1.9	C06A1.9	II:10559931-10563321	B	D	OK	1.55373	0.998357	-0.442302	0.511028	0.609331	1.10441	no
C06A12.3	C06A12.3	C06A12.3	IV:17427681-17429438	B	D	OK	14.0232	12.9441	-0.0800723	0.253622	0.799788	1.04564	no
C06A12.5	C06A12.5	C06A12.5	IV:17429709-17431922	B	D	OK	1.01779	0.967766	-0.0504036	0.130097	0.89649	1.02443	no
C06A12.8	C06A12.8	C06A12.8	IV:17432930-17439905	B	D	OK	0.0327222	0.195987	1.79	-3.28067	0.00103561	0.161969	no
C06A5.1	C06A5.1	C06A5.1	I:6012059-6021985	B	D	OK	8.32482	7.26431	-0.136267	0.487677	0.625779	1.0978	no
C06A5.10	C06A5.10	C06A5.10	I:5982520-5982971	B	D	OK	6.12787	5.29571	-0.14595	0.34074	0.733299	1.06266	no
C06A5.12	C06A5.12	C06A5.12	I:6004709-6004925	B	D	OK	15.5495	6.09774	-0.936108	2.28224	0.022475	0.826802	no
C06A5.2	C06A5.2	C06A5.2	I:6006334-6007297	B	D	OK	0.403084	0.359673	-0.113952	0.18422	0.853841	1.03271	no
C06A5.3	C06A5.3	C06A5.3	I:5986493-5990581	B	D	OK	48.7786	53.1036	0.0849531	-0.419302	0.674996	1.08045	no
C06A5.4	C06A5.4	C06A5.4	I:5980792-5981590	B	D	OK	2.31043	2.31361	0.00137444	-0.00342945	0.997264	1.00446	no
C06A5.5	C06A5.5	C06A5.5	I:5981817-5982454	B	D	OK	6.17257	4.72537	-0.267169	0.700015	0.483918	1.16533	no
C06A5.6	C06A5.6	C06A5.6	I:5983231-5985861	B	D	OK	13.8626	12.3177	-0.118155	0.40446	0.685875	1.07711	no
C06A5.8	C06A5.8	C06A5.8	I:6008106-6009608	B	D	OK	3.34068	2.58614	-0.256008	0.816108	0.414438	1.2004	no
C06A6.2	C06A6.2	C06A6.2	IV:7846624-7854102	B	D	OK	32.3285	29.5167	-0.0909923	0.428104	0.668576	1.0829	no
C06A6.3	C06A6.3	C06A6.3	IV:7830544-7834658	B	D	OK	42.0885	42.9942	0.0212916	-0.0718643	0.94271	1.01497	no
C06A6.5	C06A6.5	C06A6.5	IV:7830544-7834658	B	D	OK	83.762	71.4118	-0.159517	0.537608	0.590847	1.11169	no
C06A6.6	C06A6.6	C06A6.6	IV:7841673-7841693	B	D	NOTEST	0	0	0	0	1	1	no
C06A6.7	C06A6.7	C06A6.7	IV:7837355-7837968	B	D	OK	1.71509	2.06103	0.18374	-0.433363	0.664751	1.08402	no
C06A8.1	C06A8.1	C06A8.1	II:7772489-7777755	B	D	OK	144.101	168.828	0.158365	-0.551178	0.581512	1.1155	no
C06A8.2	C06A8.2	C06A8.2	II:7779287-7781177	B	D	OK	16.974	13.0748	-0.260998	0.8984	0.368972	1.22647	no
C06A8.3	C06A8.3	C06A8.3	II:7785104-7794242	B	D	OK	778.363	687.635	-0.123935	0.395178	0.692712	1.07447	no
C06A8.5	C06A8.5	C06A8.5	II:7781501-7783243	B	D	OK	19.378	14.6807	-0.277602	0.920882	0.357112	1.23182	no
C06A8.6	C06A8.6	C06A8.6	II:7772489-7777755	B	D	OK	1.70293	2.05547	0.188156	-0.461565	0.644393	1.09078	no
C06A8.8	C06A8.8	C06A8.8	II:7765963-7771940	B	D	OK	43.6358	45.2851	0.0370994	-0.14546	0.884348	1.027	no
C06B3.1	C06B3.1	C06B3.1	V:13902602-13903694	B	D	OK	0.459173	0.48581	0.0563905	-0.104295	0.916935	1.02037	no
C06B3.2	C06B3.2	C06B3.2	V:13899320-13902333	B	D	OK	1.44455	1.62184	0.115768	-0.238912	0.811174	1.04266	no
C06B3.5	C06B3.5	C06B3.5	V:13904418-13905838	B	D	OK	0.653059	0.668437	0.0232739	-0.0490978	0.960841	1.01222	no
C06B3.6	C06B3.6	C06B3.6	V:13907940-13911332	B	D	OK	128.276	147.745	0.141308	-0.485075	0.627623	1.09701	no
C06B3.7	C06B3.7	C06B3.7	V:13907940-13911332	B	D	OK	10.2161	12.7421	0.220947	-0.679079	0.497088	1.15711	no
C06B8.11	C06B8.11	C06B8.11	V:15486192-15486923	B	D	NOTEST	0	0	0	0	1	1	no
C06B8.2	C06B8.2	C06B8.2	V:15476035-15478371	B	D	OK	2.27911	2.16205	-0.052726	0.154788	0.876989	1.0283	no
C06B8.7	C06B8.7	C06B8.7	V:15498547-15511217	B	D	OK	1.37815	1.88403	0.312674	-0.97313	0.330489	1.24666	no
C06C3.3	C06C3.3	C06C3.3	II:9369093-9372287	B	D	OK	2.69515	1.8449	-0.379028	1.07417	0.282749	1.26601	no
C06C3.4	C06C3.4	C06C3.4	II:9373206-9375764	B	D	OK	9.53199	8.82762	-0.0767688	0.241537	0.809139	1.04318	no
C06C3.7	C06C3.7	C06C3.7	II:9385463-9386192	B	D	OK	2.14002	2.24464	0.0477288	-0.111454	0.911256	1.02175	no
C06C3.8	C06C3.8	C06C3.8	II:9386499-9390816	B	D	OK	1.09199	1.22178	0.112305	-0.294979	0.76801	1.05318	no
C06C6.1	C06C6.1	C06C6.1	V:16010512-16011915	B	D	NOTEST	0.161196	0.0252194	-1.85501	1.64443	0.100088	1	no
C06C6.6	C06C6.6	C06C6.6	V:15988556-15991410	B	D	OK	0.050023	0.0466912	-0.0689282	0.0992648	0.920928	1.01921	no
C06C6.7	C06C6.7	C06C6.7	V:15992008-15995410	B	D	OK	0.0874447	0.173742	0.686567	-1.28012	0.200504	1.27453	no
C06C6.8	C06C6.8	C06C6.8	V:15996990-15997569	B	D	OK	0	0.113248	1.79769e+308	1.79769e+308	0.110336	1.22585	no
C06C6.9	C06C6.9	C06C6.9	V:15996016-15996548	B	D	NOTEST	0	0.0751877	1.79769e+308	1.79769e+308	0.158655	1	no
C06E1.1	C06E1.1	C06E1.1	III:8605739-8609691	B	D	OK	10.266	11.1404	0.0817389	-0.240296	0.8101	1.04298	no
C06E1.11	C06E1.11	C06E1.11	III:8614669-8616118	B	D	OK	1.87859	1.54515	-0.195398	0.515281	0.606356	1.10516	no
C06E1.3	C06E1.3	C06E1.3	III:8581010-8583818	B	D	OK	7.55507	7.48128	-0.00981564	0.0315546	0.974827	1.00914	no
C06E1.5	C06E1.5	C06E1.5	III:8589243-8589396	B	D	NOTEST	0.351641	0.182802	-0.654208	0.499581	0.61737	1	no
C06E1.6	C06E1.6	C06E1.6	III:8590740-8590890	B	D	OK	0.336019	1.07715	1.1649	-1.20943	0.226499	1.27649	no
C06E1.7	C06E1.7	C06E1.7	III:8591178-8593000	B	D	OK	0.982145	0.80248	-0.202032	0.487839	0.625664	1.09795	no
C06E1.8	C06E1.8	C06E1.8	III:8595543-8597751	B	D	OK	19.8318	15.0802	-0.273907	0.867709	0.385554	1.21689	no
C06E1.9	C06E1.9	C06E1.9	III:8605739-8609691	B	D	OK	29.8262	31.3698	0.0504602	-0.180734	0.856576	1.03202	no
C06E2.1	C06E2.1	C06E2.1	X:8873027-8874572	B	D	OK	9.31112	8.38702	-0.104524	0.317357	0.750973	1.05811	no
C06E2.2	C06E2.2	C06E2.2	X:8879587-8880344	B	D	OK	0.243385	0.305391	0.226948	-0.27025	0.786968	1.04858	no
C06E2.5	C06E2.5	C06E2.5	X:8856995-8857892	B	D	OK	3.84573	3.00731	-0.245916	0.660142	0.509163	1.15124	no
C06E2.9	C06E2.9	C06E2.9	X:8861195-8861588	B	D	NOTEST	0.117747	0	-1.79769e+308	-1.79769e+308	0.158655	1	no
C06E4.1	C06E4.1	C06E4.1	IV:7283258-7283853	B	D	NOTEST	0.168615	0.0432618	-1.36035	1.18044	0.237823	1	no
C06E4.2	C06E4.2	C06E4.2	IV:7282275-7283070	B	D	OK	36.4032	24.2404	-0.406638	1.16736	0.243066	1.27709	no
C06E4.5	C06E4.5	C06E4.5	IV:7254973-7256248	B	D	NOTEST	0.111287	0.0323407	-1.23578	1.07036	0.284456	1	no
C06E4.7	C06E4.7	C06E4.7	IV:7262220-7263220	B	D	OK	10.1396	10.628	0.0470447	-0.142514	0.886674	1.02649	no
C06E4.8	C06E4.8	C06E4.8	IV:7284202-7285504	B	D	OK	8.3276	5.49819	-0.415156	1.23153	0.218126	1.27826	no
C06E7.1	C06E7.1	C06E7.1	IV:5848639-5859961	B	D	OK	58.1978	59.8711	0.0283457	-0.152377	0.87889	1.02788	no
C06E7.2	C06E7.2	C06E7.2	IV:5839383-5846383	B	D	OK	30.9955	28.0199	-0.100928	0.3567	0.721317	1.06595	no
C06E7.3	C06E7.3	C06E7.3	IV:5839383-5846383	B	D	OK	61.1358	59.0057	-0.0354641	0.172497	0.863047	1.03085	no
C06E7.4	C06E7.4	C06E7.4	IV:5848639-5859961	B	D	OK	30.6528	22.7252	-0.299249	1.04622	0.295461	1.26218	no
C06E8.5	C06E8.5	C06E8.5	III:7002318-7005298	B	D	OK	2.46528	2.96806	0.185602	-0.536338	0.591725	1.11115	no
C06G1.1	C06G1.1	C06G1.1	X:16633277-16637548	B	D	OK	30.5236	26.7428	-0.132234	0.460905	0.644867	1.09047	no
C06G1.2	C06G1.2	C06G1.2	X:16621725-16622451	B	D	OK	15.3724	6.826	-0.811836	2.38589	0.0170377	0.740192	no
C06G1.5	C06G1.5	C06G1.5	X:16638159-16642976	B	D	OK	29.0225	21.8778	-0.2826	0.972845	0.33063	1.24664	no
C06G3.12	C06G3.12	C06G3.12	IV:7053562-7054181	B	D	OK	0.136641	0.102963	-0.282986	0.309054	0.75728	1.0563	no
C06G3.3	C06G3.3	C06G3.3	IV:7032580-7036843	B	D	OK	5.44909	3.74445	-0.375174	0.872095	0.383156	1.21786	no
C06G3.4	C06G3.4	C06G3.4	IV:7028441-7030951	B	D	OK	0.0409497	0.0934861	0.82547	-1.24971	0.211407	1.27618	no
C06G3.5	C06G3.5	C06G3.5	IV:7024194-7028105	B	D	OK	162.888	185.99	0.132632	-0.623364	0.533046	1.1382	no
C06G3.6	C06G3.6	C06G3.6	IV:7017609-7020186	B	D	OK	50.8848	58.7691	0.144053	-0.514504	0.6069	1.10505	no
C06G3.8	C06G3.8	C06G3.8	IV:7031553-7032543	B	D	OK	21.4089	12.4262	-0.543997	1.59564	0.110568	1.22384	no
C06G3.9	C06G3.9	C06G3.9	IV:7032580-7036843	B	D	OK	41.4082	35.8006	-0.145513	0.510958	0.609381	1.10439	no
C06G4.1	C06G4.1	C06G4.1	III:7987057-7990478	B	D	OK	3.65495	3.70873	0.0146079	-0.0468211	0.962656	1.0121	no
C06G4.4	C06G4.4	C06G4.4	III:7973645-7977622	B	D	OK	1.44543	1.41555	-0.0208903	0.0443664	0.964612	1.01167	no
C06G4.5	C06G4.5	C06G4.5	III:7990717-7996367	B	D	OK	5.74497	5.48814	-0.0457346	0.139115	0.889359	1.02602	no
C06G4.6	C06G4.6	C06G4.6	III:8004388-8005764	B	D	OK	0.498842	0.529003	0.0587046	-0.100644	0.919833	1.01965	no
C06G8.1	C06G8.1	C06G8.1	IV:10778961-10780683	B	D	OK	28.6562	26.5046	-0.0780517	0.251994	0.801046	1.04537	no
C06G8.3	C06G8.3	C06G8.3	IV:10799655-10801964	B	D	OK	21.3502	27.2981	0.245756	-0.865372	0.386835	1.21599	no
C06H2.2	C06H2.2	C06H2.2	V:11125027-11127110	B	D	OK	25.8933	25.9412	0.00184837	-0.00646873	0.994839	1.00521	no
C06H2.3	C06H2.3	C06H2.3	V:11127302-11129839	B	D	OK	6.17225	6.68723	0.0801369	-0.25196	0.801072	1.04536	no
C06H2.6	C06H2.6	C06H2.6	V:11124101-11124861	B	D	OK	35.8234	39.7573	0.104193	-0.328255	0.742719	1.06	no
C06H2.7	C06H2.7	C06H2.7	V:11143107-11144227	B	D	OK	3.42228	3.13026	-0.0891894	0.243938	0.807279	1.04351	no
C06H2.8	C06H2.8	C06H2.8	V:11136932-11136956	B	D	NOTEST	0	0	0	0	1	1	no
C06H5.1	C06H5.1	C06H5.1	V:17895100-17896583	B	D	OK	6.82371	5.72223	-0.176046	0.532468	0.594402	1.10965	no
C06H5.2	C06H5.2	C06H5.2	V:17899624-17901674	B	D	OK	5.33786	4.68268	-0.130955	0.385015	0.700227	1.07218	no
C06H5.6	C06H5.6	C06H5.6	V:17871201-17888765	B	D	OK	4.6499	4.60643	-0.00939109	0.0283864	0.977354	1.00859	no
C06H5.7	C06H5.7	C06H5.7	V:17910113-17917036	B	D	OK	18.2527	19.5974	0.0710831	-0.236633	0.812941	1.04213	no
C06H5.8	C06H5.8	C06H5.8	V:17918833-17921531	B	D	OK	2.57516	2.01027	-0.247645	0.661209	0.508478	1.15145	no
C07A12.2	C07A12.2	C07A12.2	X:4544845-4545388	B	D	OK	22.4579	19.1483	-0.159427	0.43537	0.663294	1.08444	no
C07A12.7	C07A12.7	C07A12.7	X:4517723-4521039	B	D	OK	78.5293	77.7179	-0.0103855	0.039866	0.9682	1.01081	no
C07A4.1	C07A4.1	C07A4.1	X:10168836-10171255	B	D	OK	9.53692	8.37905	-0.129436	0.393867	0.693679	1.07413	no
C07A4.2	C07A4.2	C07A4.2	X:10172256-10174088	B	D	OK	7.30235	3.86539	-0.636133	1.85824	0.0631355	1.12593	no
C07A4.3	C07A4.3	C07A4.3	X:10174455-10175713	B	D	OK	0.250422	0.366936	0.382039	-0.684122	0.493898	1.15895	no
C07A9.1	C07A9.1	C07A9.1	III:9723231-9725115	B	D	OK	0.148575	0.0855246	-0.552286	0.712125	0.476387	1.16942	no
C07A9.10	C07A9.10	C07A9.10	III:9685070-9686627	B	D	OK	0.222262	0.14284	-0.442133	0.611842	0.540642	1.13477	no
C07A9.12	C07A9.12	C07A9.12	III:9725441-9727440	B	D	OK	17.4922	24.3007	0.328753	-1.06261	0.287961	1.26326	no
C07A9.13	C07A9.13	C07A9.13	III:9679598-9681170	B	D	OK	0.579173	0.504147	-0.138735	0.284511	0.776019	1.05114	no
C07A9.14	C07A9.14	C07A9.14	III:9715786-9720192	B	D	OK	0.515338	0.899152	0.556629	-5.87351	4.26664e-09	3.07311e-06	yes
C07A9.2	C07A9.2	C07A9.2	III:9694705-9696418	B	D	OK	23.5073	19.1623	-0.204363	0.644127	0.519493	1.14548	no
C07A9.5	C07A9.5	C07A9.5	III:9681424-9682730	B	D	OK	0.458702	0.17829	-0.944993	1.60325	0.10888	1.22371	no
C07A9.7	C07A9.7	C07A9.7	III:9690962-9694473	B	D	OK	19.2577	15.6233	-0.209148	0.831655	0.405604	1.20543	no
C07A9.8	C07A9.8	C07A9.8	III:9686890-9690154	B	D	OK	5.46444	11.9091	0.779043	-2.40216	0.0162984	0.727119	no
C07A9.9	C07A9.9	C07A9.9	III:9663000-9667343	B	D	OK	78.0143	125.144	0.47257	-1.6016	0.109243	1.22516	no
C07B5.2	C07B5.2	C07B5.2	X:9516439-9517023	B	D	OK	0.280934	0.668959	0.867603	-1.31472	0.188604	1.27012	no
C07B5.3	C07B5.3	C07B5.3	X:9522577-9523106	B	D	OK	9.40969	6.15761	-0.424052	1.11452	0.265058	1.27007	no
C07B5.4	C07B5.4	C07B5.4	X:9529592-9536551	B	D	OK	18.397	19.0189	0.0332474	-0.149035	0.881526	1.02744	no
C07B5.6	C07B5.6	C07B5.6	X:9518954-9521419	B	D	OK	1.54342	0.988688	-0.445378	1.01837	0.308504	1.2552	no
C07C7.1	C07C7.1	C07C7.1	IV:9183146-9185666	B	D	OK	1.98857	1.53181	-0.260966	0.620798	0.534733	1.1373	no
C07D10.1	C07D10.1	C07D10.1	II:7398943-7400471	B	D	OK	7.15371	6.09435	-0.160269	0.485471	0.627342	1.09718	no
C07D10.5	C07D10.5	C07D10.5	II:7381491-7383407	B	D	OK	8.35067	7.28267	-0.136845	0.430745	0.666654	1.08361	no
C07D10.6	C07D10.6	C07D10.6	II:7379107-7379543	B	D	OK	0.750427	0.911093	0.194002	-0.341823	0.732484	1.06288	no
C07D8.2	C07D8.2	C07D8.2	X:7362267-7362846	B	D	OK	0.368375	0.153423	-0.8759	1.24032	0.214858	1.27736	no
C07D8.3	C07D8.3	C07D8.3	X:7361614-7361995	B	D	NOTEST	0.224755	0.108118	-0.73179	0.720876	0.470986	1	no
C07D8.5	C07D8.5	C07D8.5	X:7343992-7344497	B	D	OK	0.271108	0.132166	-0.71846	0.835451	0.403464	1.2062	no
C07D8.6	C07D8.6	C07D8.6	X:7341450-7342716	B	D	OK	84.6406	77.0056	-0.0945357	0.317918	0.750547	1.05822	no
C07E3.1	C07E3.1	C07E3.1	II:10347010-10349921	B	D	OK	21.9914	20.3541	-0.0773705	0.329098	0.742082	1.06037	no
C07E3.10	C07E3.10	C07E3.10	II:10346310-10346922	B	D	OK	17.3038	7.41839	-0.846967	2.21352	0.0268619	0.883136	no
C07E3.3	C07E3.3	C07E3.3	II:10353653-10357432	B	D	OK	13.3106	18.6727	0.338498	-1.10933	0.26729	1.26965	no
C07E3.4	C07E3.4	C07E3.4	II:10360784-10362829	B	D	OK	1.14087	1.18947	0.0417125	-0.109883	0.912502	1.02146	no
C07E3.5	C07E3.5	C07E3.5	II:10363619-10365541	B	D	OK	3.94913	3.58857	-0.0957405	0.272603	0.785158	1.04933	no
C07E3.6	C07E3.6	C07E3.6	II:10367825-10369511	B	D	OK	13.1224	12.3852	-0.0578235	0.187528	0.851247	1.03311	no
C07E3.8	C07E3.8	C07E3.8	II:10352176-10353405	B	D	OK	1.38202	1.13062	-0.200785	0.484272	0.628193	1.09692	no
C07E3.9	C07E3.9	C07E3.9	II:10350675-10351397	B	D	OK	16.415	19.8438	0.189695	-0.579114	0.562512	1.12424	no
C07F11.2	C07F11.2	C07F11.2	I:420924-423657	B	D	OK	4.90951	4.84067	-0.014121	0.0435345	0.965275	1.01152	no
C07G1.2	C07G1.2	C07G1.2	IV:8206594-8210916	B	D	OK	5.38495	5.9181	0.094409	-0.29511	0.76791	1.05327	no
C07G1.6	C07G1.6	C07G1.6	IV:8206594-8210916	B	D	OK	0.169567	0.102772	-0.500731	0.482134	0.62971	1.09635	no
C07G1.7	C07G1.7	C07G1.7	IV:8210934-8211809	B	D	OK	1.08059	0.679291	-0.464211	0.953309	0.340434	1.24066	no
C07G3.10	C07G3.10	C07G3.10	V:3502132-3502903	B	D	OK	4.54496	5.92543	0.265234	-0.734351	0.462735	1.17845	no
C07G3.2	C07G3.2	C07G3.2	V:3523419-3524401	B	D	OK	25.4811	27.0189	0.0586031	-0.178427	0.858388	1.03174	no
C07G3.8	C07G3.8	C07G3.8	V:3493504-3501589	B	D	OK	0.957046	1.19463	0.221744	-0.548122	0.583608	1.11472	no
C07H4.1	C07H4.1	C07H4.1	II:9091116-9092044	B	D	OK	16.6519	25.9491	0.443613	-1.36924	0.170924	1.26224	no
C07H6.10	C07H6.10	C07H6.10	III:7495243-7497758	B	D	OK	0.605151	0	-1.79769e+308	-1.79769e+308	0	0	yes
C07H6.2	C07H6.2	C07H6.2	III:7520927-7521362	B	D	OK	69.5526	67.4885	-0.0301254	0.0999973	0.920346	1.0195	no
C07H6.3	C07H6.3	C07H6.3	III:7508119-7518448	B	D	OK	18.7864	15.6074	-0.185388	0.674729	0.499848	1.15657	no
C07H6.4	C07H6.4	C07H6.4	III:7499632-7503154	B	D	OK	40.0599	32.6181	-0.20551	0.712287	0.476287	1.16946	no
C07H6.9	C07H6.9	C07H6.9	III:7498742-7499289	B	D	OK	2.32014	1.73854	-0.288583	0.659654	0.509476	1.15109	no
C08A9.10	C08A9.10	C08A9.10	X:17081041-17081955	B	D	OK	0.25237	0.14411	-0.56032	0.719773	0.471665	1.173	no
C08A9.3	C08A9.3	C08A9.3	X:17087795-17091626	B	D	OK	0.0554636	0.0761193	0.316575	-0.456159	0.648276	1.08906	no
C08A9.6	C08A9.6	C08A9.6	X:17094217-17096451	B	D	OK	6.12678	5.34398	-0.136699	0.420143	0.674381	1.08072	no
C08A9.8	C08A9.8	C08A9.8	X:17102758-17104785	B	D	OK	1.56063	1.05618	-0.390434	0.98509	0.32458	1.24754	no
C08A9.9	C08A9.9	C08A9.9	X:17106519-17107655	B	D	OK	0.263463	0.305535	0.148153	-0.267707	0.788925	1.0481	no
C08B11.3	C08B11.3	C08B11.3	II:8022557-8027669	B	D	OK	36.3821	29.2366	-0.218656	0.788951	0.430141	1.1925	no
C08B11.8	C08B11.8	C08B11.8	II:8039932-8041640	B	D	OK	5.28711	5.14197	-0.0278353	0.08312	0.933756	1.01631	no
C08B11.9	C08B11.9	C08B11.9	II:8034258-8038090	B	D	OK	33.2248	27.4672	-0.190305	0.660293	0.509066	1.15136	no
C08B6.10	C08B6.10	C08B6.10	V:10124850-10130094	B	D	OK	8.75203	8.38321	-0.0430555	0.129708	0.896797	1.02439	no
C08B6.11	C08B6.11	C08B6.11	V:10107730-10109697	B	D	OK	2.5338	1.87218	-0.302617	0.836913	0.402641	1.20701	no
C08B6.14	C08B6.14	C08B6.14	V:10100022-10101815	B	D	OK	0.0694551	0.0549386	-0.234464	0.276462	0.782193	1.04988	no
C08B6.2	C08B6.2	C08B6.2	V:10105510-10107312	B	D	OK	2.73211	2.83745	0.03783	-0.104038	0.917139	1.02026	no
C08B6.3	C08B6.3	C08B6.3	V:10109834-10112086	B	D	OK	2.53484	1.56208	-0.484111	1.30779	0.190943	1.27102	no
C08B6.5	C08B6.5	C08B6.5	V:10117563-10119313	B	D	OK	0.219589	0.484062	0.790453	-1.36037	0.173712	1.26399	no
C08B6.6	C08B6.6	C08B6.6	V:10123436-10124488	B	D	NOTEST	0.135321	0	-1.79769e+308	-1.79769e+308	0.0416323	1	no
C08B6.7	C08B6.7	C08B6.7	V:10130203-10133947	B	D	OK	21.4682	21.1899	-0.0130499	0.0466248	0.962812	1.01211	no
C08B6.8	C08B6.8	C08B6.8	V:10134459-10142688	B	D	OK	8.95124	6.63473	-0.299475	0.859036	0.390321	1.21406	no
C08C3.4	C08C3.4	C08C3.4	III:7793437-7795266	B	D	OK	6.66453	5.5186	-0.188674	0.716828	0.473481	1.17161	no
C08D8.1	C08D8.1	C08D8.1	V:8345587-8349716	B	D	OK	0.329056	0.494492	0.407305	-0.817471	0.413659	1.2011	no
C08D8.3	C08D8.3	C08D8.3	V:8345587-8349716	B	D	OK	0	0.471341	1.79769e+308	1.79769e+308	2.38629e-07	0.000144338	yes
C08E3.1	C08E3.1	C08E3.1	II:1633808-1634092	B	D	OK	16.0749	45.3741	1.03768	-2.67068	0.00756979	0.510308	no
C08E3.10	C08E3.10	C08E3.10	II:1619897-1621265	B	D	OK	6.6656	5.39976	-0.210605	0.736165	0.461631	1.17931	no
C08E3.11	C08E3.11	C08E3.11	II:1621645-1622851	B	D	OK	0.295461	0.188982	-0.446882	0.563915	0.572812	1.11959	no
C08E3.12	C08E3.12	C08E3.12	II:1623910-1624676	B	D	NOTEST	0.0766028	0.145273	0.63998	-0.738986	0.459916	1	no
C08E3.13	C08E3.13	C08E3.13	II:1631796-1632319	B	D	OK	21.5127	61.4308	1.04927	-2.84117	0.00449477	0.389002	no
C08E3.14	C08E3.14	C08E3.14	II:1625969-1626854	B	D	OK	0.127434	0.0937408	-0.307068	0.372856	0.709255	1.06962	no
C08E3.15	C08E3.15	C08E3.15	II:1627482-1627887	B	D	OK	3.22763	0.444124	-1.9834	2.65428	0.00794771	0.521027	no
C08E3.2	C08E3.2	C08E3.2	II:1611334-1612514	B	D	OK	0.0805904	0.129135	0.471482	-0.534736	0.592832	1.11069	no
C08E3.4	C08E3.4	C08E3.4	II:1606593-1607610	B	D	OK	0.240133	0.263079	0.0912594	-0.148436	0.881999	1.02737	no
C08E3.5	C08E3.5	C08E3.5	II:1607995-1609005	B	D	OK	8.38726	10.3132	0.20671	-0.495589	0.620185	1.09984	no
C08E3.6	C08E3.6	C08E3.6	II:1609319-1610719	B	D	OK	0.763251	0.842816	0.099162	-0.228017	0.819633	1.04046	no
C08E3.7	C08E3.7	C08E3.7	II:1612837-1614006	B	D	OK	0.2403	0.119279	-0.700427	1.04196	0.29743	1.26236	no
C08E3.8	C08E3.8	C08E3.8	II:1614796-1616467	B	D	OK	0.838869	0.348912	-0.877237	1.90972	0.0561698	1.0991	no
C08E3.9	C08E3.9	C08E3.9	II:1616915-1619008	B	D	OK	2.30182	2.00414	-0.138484	0.374069	0.708353	1.07021	no
C08E8.1	C08E8.1	C08E8.1	V:18360845-18362338	B	D	OK	0.788497	1.50141	0.644034	-1.15807	0.246834	1.27445	no
C08E8.2	C08E8.2	C08E8.2	V:18354823-18355637	B	D	OK	0.23441	0.305355	0.264403	-0.382421	0.702149	1.07156	no
C08E8.3	C08E8.3	C08E8.3	V:18350028-18352431	B	D	OK	0.491994	0.513187	0.0421739	-0.0692418	0.944797	1.01474	no
C08E8.4	C08E8.4	C08E8.4	V:18371631-18372581	B	D	OK	0.0953642	0.201687	0.749016	-0.719434	0.471874	1.1728	no
C08E8.5	C08E8.5	C08E8.5	V:18359612-18359783	B	D	OK	4.58823	2.29508	-0.692726	1.21977	0.222551	1.27692	no
C08E8.6	C08E8.6	C08E8.6	V:18367808-18368217	B	D	NOTEST	0.210485	0.569974	0.996175	-1.14303	0.253027	1	no
C08F1.10	C08F1.10	C08F1.10	II:1785276-1786280	B	D	OK	0.636179	0.36183	-0.564306	1.12035	0.262565	1.27103	no
C08F1.11	C08F1.11	C08F1.11	II:1783542-1784445	B	D	OK	0.561219	0.401612	-0.334624	0.644077	0.519526	1.14541	no
C08F1.6	C08F1.6	C08F1.6	II:1787285-1788190	B	D	OK	0.256102	0.0900949	-1.04471	1.39605	0.162698	1.25757	no
C08F1.8	C08F1.8	C08F1.8	II:1804211-1808297	B	D	OK	5.55043	5.59609	0.00819256	-0.0240952	0.980777	1.00801	no
C08F11.1	C08F11.1	C08F11.1	IV:13623801-13625510	B	D	OK	9.48254	8.68452	-0.0879105	0.242866	0.80811	1.04328	no
C08F11.10	C08F11.10	C08F11.10	IV:13648036-13649178	B	D	OK	0.0999711	0.0881772	-0.125533	0.168946	0.865839	1.02999	no
C08F11.11	C08F11.11	C08F11.11	IV:13646702-13647423	B	D	NOTEST	0	0.123335	1.79769e+308	1.79769e+308	0.0786496	1	no
C08F11.12	C08F11.12	C08F11.12	IV:13650980-13651479	B	D	NOTEST	0	0	0	0	1	1	no
C08F11.13	C08F11.13	C08F11.13	IV:13607407-13609851	B	D	OK	84.3059	126.036	0.402114	-1.34329	0.179177	1.26622	no
C08F11.14	C08F11.14	C08F11.14	IV:13612774-13618048	B	D	NOTEST	0	0.00860639	1.79769e+308	1.79769e+308	0.158655	1	no
C08F11.17	C08F11.17	C08F11.17	IV:13649803-13650306	B	D	NOTEST	0	0	0	0	1	1	no
C08F11.2	C08F11.2	C08F11.2	IV:13621929-13623102	B	D	NOTEST	0.0335656	0.0572021	0.533088	-0.43892	0.660719	1	no
C08F11.3	C08F11.3	C08F11.3	IV:13620251-13621481	B	D	OK	5.16364	3.6884	-0.336448	0.886865	0.375152	1.22241	no
C08F11.7	C08F11.7	C08F11.7	IV:13637255-13638493	B	D	OK	2.32592	3.97326	0.535469	-1.38953	0.164673	1.26037	no
C08F8.2	C08F8.2	C08F8.2	IV:11146077-11154306	B	D	OK	14.6198	10.734	-0.30896	1.40645	0.15959	1.25733	no
C08F8.3	C08F8.3	C08F8.3	IV:11155000-11156546	B	D	OK	3.26458	2.86272	-0.131357	0.379242	0.704508	1.07117	no
C08F8.4	C08F8.4	C08F8.4	IV:11157120-11159433	B	D	NOTEST	0.0178657	0.0152605	-0.157614	0.11145	0.911259	1	no
C08F8.6	C08F8.6	C08F8.6	IV:11162757-11164260	B	D	OK	1.27326	0.932021	-0.311983	0.789943	0.429561	1.19286	no
C08F8.9	C08F8.9	C08F8.9	IV:11177257-11178567	B	D	OK	76.5488	57.8264	-0.280483	0.82001	0.41221	1.20231	no
C08G5.1	C08G5.1	C08G5.1	II:735688-738672	B	D	NOTEST	0.020963	0.0581392	1.02008	-1.25464	0.20961	1	no
C08G5.2	C08G5.2	C08G5.2	II:739603-740853	B	D	NOTEST	0.0546886	0.0400889	-0.310557	0.290332	0.771562	1	no
C08G5.3	C08G5.3	C08G5.3	II:743104-745013	B	D	OK	0.10934	0.0364728	-1.0979	1.27755	0.201409	1.27458	no
C08G5.5	C08G5.5	C08G5.5	II:756408-756888	B	D	OK	49.8802	55.3019	0.103184	-0.32952	0.741763	1.06038	no
C08G5.6	C08G5.6	C08G5.6	II:770427-773027	B	D	OK	2.38843	2.48835	0.0409859	-0.107853	0.914112	1.02094	no
C08G5.7	C08G5.7	C08G5.7	II:761587-765323	B	D	OK	7.27917	6.7473	-0.0758749	0.216845	0.828329	1.0388	no
C08G9.1	C08G9.1	C08G9.1	IV:7658717-7664146	B	D	OK	61.9477	79.1832	0.245473	-0.861438	0.388997	1.21501	no
C08G9.2	C08G9.2	C08G9.2	IV:7664255-7672863	B	D	OK	3.8357	2.18567	-0.562432	1.74423	0.0811198	1.16932	no
C08H9.1	C08H9.1	C08H9.1	II:9875093-9877789	B	D	OK	3.62416	2.65456	-0.311344	0.89467	0.370964	1.2255	no
C08H9.15	C08H9.15	C08H9.15	II:9881136-9882266	B	D	OK	24.796	23.6882	-0.0457054	0.137808	0.890392	1.02587	no
C08H9.2	C08H9.2	C08H9.2	II:9886456-9890996	B	D	OK	229.429	176.669	-0.261315	0.839403	0.401243	1.20781	no
C08H9.8	C08H9.8	C08H9.8	II:9851483-9853118	B	D	NOTEST	0.052025	0.0612081	0.162555	-0.174262	0.861659	1	no
C09B7.3	C09B7.3	C09B7.3	X:2621269-2664366	B	D	OK	0.0434133	0.0889411	0.717208	-0.783388	0.4334	1.1902	no
C09B7.4	C09B7.4	C09B7.4	X:2672419-2672752	B	D	NOTEST	0.097092	0.202063	0.732922	-0.598429	0.549554	1	no
C09B8.3	C09B8.3	C09B8.3	X:6007160-6011268	B	D	OK	11.849	9.38973	-0.232629	0.706821	0.479678	1.16763	no
C09B8.4	C09B8.4	C09B8.4	X:6018438-6019894	B	D	OK	32.2177	32.6935	0.0146599	-0.0440954	0.964828	1.01164	no
C09B8.5	C09B8.5	C09B8.5	X:6021007-6022451	B	D	OK	2.48663	2.29805	-0.0788659	0.206117	0.836699	1.03669	no
C09B8.8	C09B8.8	C09B8.8	X:6015449-6017542	B	D	OK	5.05966	6.33128	0.224204	-0.60016	0.5484	1.13112	no
C09B9.1	C09B9.1	C09B9.1	IV:5037804-5040428	B	D	OK	6.41406	6.81217	0.0602172	-0.17825	0.858527	1.03168	no
C09B9.2	C09B9.2	C09B9.2	IV:5029289-5030996	B	D	NOTEST	0.0228857	0.0257081	0.116298	-0.0822348	0.93446	1	no
C09B9.3	C09B9.3	C09B9.3	IV:5021177-5029007	B	D	OK	0.0152095	0.0235334	0.4365	-0.452256	0.651085	1.08822	no
C09B9.4	C09B9.4	C09B9.4	IV:5031610-5033358	B	D	OK	0.400006	0.320383	-0.221963	0.419118	0.67513	1.08033	no
C09B9.7	C09B9.7	C09B9.7	IV:5056962-5059841	B	D	OK	0.0409875	0.0582294	0.351123	-0.501052	0.616335	1.10147	no
C09B9.8	C09B9.8	C09B9.8	IV:5040988-5045386	B	D	OK	19.4764	15.3805	-0.236101	0.7508	0.452773	1.18254	no
C09D1.2	C09D1.2	C09D1.2	I:4035893-4090875	B	D	OK	9.17856	11.7091	0.243493	-0.748148	0.454371	1.18214	no
C09D4.1	C09D4.1	C09D4.1	I:5497834-5507026	B	D	OK	37.0285	34.9782	-0.0569612	0.281645	0.778216	1.05066	no
C09D4.2	C09D4.2	C09D4.2	I:5491476-5493189	B	D	OK	20.1597	21.1263	0.0468309	-0.153878	0.877706	1.02807	no
C09D4.3	C09D4.3	C09D4.3	I:5488342-5490566	B	D	OK	0.545	0.746438	0.314526	-0.728653	0.466214	1.17636	no
C09D4.4	C09D4.4	C09D4.4	I:5479552-5484646	B	D	OK	16.1298	12.2767	-0.27297	1.3781	0.168172	1.26114	no
C09D4.6	C09D4.6	C09D4.6	I:5486460-5487153	B	D	OK	0.19307	0.273217	0.347212	-0.520072	0.603013	1.10585	no
C09E7.10	C09E7.10	C09E7.10	III:6518841-6519967	B	D	OK	5.62014	4.3681	-0.252029	0.687287	0.491902	1.16071	no
C09E7.4	C09E7.4	C09E7.4	III:6534406-6536935	B	D	OK	16.5918	19.0369	0.137472	-0.480979	0.630532	1.0959	no
C09E7.5	C09E7.5	C09E7.5	III:6538058-6541295	B	D	OK	0.617199	0.536954	-0.13928	0.312977	0.754298	1.05723	no
C09E7.6	C09E7.6	C09E7.6	III:6545279-6546344	B	D	OK	2.39922	2.21697	-0.0790048	0.184605	0.853539	1.03271	no
C09E7.7	C09E7.7	C09E7.7	III:6546681-6551169	B	D	OK	15.0226	13.2011	-0.129257	0.466513	0.640848	1.09158	no
C09E7.8	C09E7.8	C09E7.8	III:6553514-6558515	B	D	OK	9.13593	6.4001	-0.3559	1.65547	0.0978294	1.20571	no
C09E7.9	C09E7.9	C09E7.9	III:6541547-6545113	B	D	OK	9.27806	8.60354	-0.0754795	0.258934	0.795686	1.04646	no
C09E8.1	C09E8.1	C09E8.1	II:556482-564122	B	D	OK	28.9452	30.3666	0.0479405	-0.174267	0.861656	1.03132	no
C09E8.2	C09E8.2	C09E8.2	II:553092-554725	B	D	OK	19.9979	10.6391	-0.631092	2.13315	0.0329127	0.948483	no
C09E9.1	C09E9.1	C09E9.1	IV:1275864-1277058	B	D	OK	78.5234	89.7843	0.134013	-0.473477	0.635873	1.09353	no
C09E9.2	C09E9.2	C09E9.2	IV:1266865-1274371	B	D	OK	5.9039	3.57149	-0.50263	1.39821	0.162049	1.25752	no
C09F12.2	C09F12.2	C09F12.2	X:11053867-11056894	B	D	OK	12.7888	10.6833	-0.17988	0.609417	0.542248	1.13399	no
C09F12.3	C09F12.3	C09F12.3	X:11041023-11042781	B	D	OK	4.41409	2.69014	-0.495209	1.39704	0.162403	1.25777	no
C09F5.1	C09F5.1	C09F5.1	III:658705-662723	B	D	OK	40.6922	48.0173	0.165526	-0.59205	0.553817	1.12877	no
C09F5.3	C09F5.3	C09F5.3	III:662842-666260	B	D	OK	1.42164	1.25414	-0.125361	0.310025	0.756542	1.05663	no
C09F9.1	C09F9.1	C09F9.1	II:14698721-14699207	B	D	NOTEST	0.162148	0.0913844	-0.573432	0.538882	0.589968	1	no
C09F9.2	C09F9.2	C09F9.2	II:14705411-14712496	B	D	OK	21.6556	16.3689	-0.279883	0.910882	0.362357	1.22885	no
C09F9.3	C09F9.3	C09F9.3	II:14714174-14727945	B	D	OK	5.34793	7.13535	0.288352	-0.992936	0.320741	1.24986	no
C09G1.2	C09G1.2	C09G1.2	X:15978256-15982517	B	D	OK	1.17172	0.707152	-0.504979	1.36475	0.172332	1.26251	no
C09G1.3	C09G1.3	C09G1.3	X:15986079-15987511	B	D	OK	0.429297	0.427625	-0.00390125	0.00673374	0.994627	1.00519	no
C09G1.4	C09G1.4	C09G1.4	X:15988149-15996853	B	D	OK	9.37031	7.70052	-0.196258	0.649686	0.515895	1.14781	no
C09G1.5	C09G1.5	C09G1.5	X:15959016-15962238	B	D	OK	19.071	16.6101	-0.138155	0.443784	0.657199	1.08619	no
C09G12.1	C09G12.1	C09G12.1	IV:3501649-3503457	B	D	OK	2.48726	2.09374	-0.172228	0.439259	0.660474	1.08529	no
C09G12.17	C09G12.17	C09G12.17	IV:3495292-3496437	B	D	NOTEST	0.12191	0.114433	-0.0633	0.0562435	0.955148	1	no
C09G12.5	C09G12.5	C09G12.5	IV:3479331-3479727	B	D	NOTEST	0	0	0	0	1	1	no
C09G12.9	C09G12.9	C09G12.9	IV:3510470-3514550	B	D	OK	34.3749	39.5856	0.141138	-0.506286	0.612656	1.1028	no
C09G4.2	C09G4.2	C09G4.2	IV:8520875-8538155	B	D	OK	132.738	97.1989	-0.311621	1.47091	0.141316	1.25102	no
C09G4.4	C09G4.4	C09G4.4	IV:8510951-8513903	B	D	OK	38.5917	22.3447	-0.546448	1.70989	0.0872865	1.1821	no
C09G5.2	C09G5.2	C09G5.2	II:10702493-10714210	B	D	OK	9.43268	7.56253	-0.220975	0.706965	0.479589	1.1679	no
C09G5.7	C09G5.7	C09G5.7	II:10714827-10716252	B	D	OK	0.806799	0.610309	-0.279109	0.663338	0.507114	1.15258	no
C09G5.8	C09G5.8	C09G5.8	II:10718306-10729167	B	D	OK	2.44594	2.11384	-0.145924	0.462504	0.64372	1.0908	no
C09G9.1	C09G9.1	C09G9.1	IV:8862592-8865467	B	D	OK	61.6913	61.3561	-0.00544965	0.0194455	0.984486	1.00725	no
C09G9.2	C09G9.2	C09G9.2	IV:8868054-8869651	B	D	OK	20.5437	18.3357	-0.113708	0.382426	0.702145	1.07161	no
C09G9.3	C09G9.3	C09G9.3	IV:8870083-8873125	B	D	OK	1.05762	0.433969	-0.8908	1.71952	0.0855198	1.17903	no
C09G9.5	C09G9.5	C09G9.5	IV:8886551-8888437	B	D	OK	12.9652	13.9635	0.0741721	-0.222716	0.823757	1.04012	no
C09G9.7	C09G9.7	C09G9.7	IV:8877592-8879875	B	D	NOTEST	0.0693569	0.0528891	-0.271068	0.24085	0.809671	1	no
C09G9.8	C09G9.8	C09G9.8	IV:8881465-8881945	B	D	OK	0.821445	0.930069	0.124194	-0.187028	0.851639	1.03304	no
C09H10.10	C09H10.10	C09H10.10	II:11095848-11096392	B	D	OK	10.1511	7.53174	-0.298461	0.829168	0.407009	1.20509	no
C09H10.5	C09H10.5	C09H10.5	II:11100888-11101898	B	D	OK	16.3132	14.9622	-0.0864439	0.266235	0.790058	1.04791	no
C09H10.7	C09H10.7	C09H10.7	II:11108140-11109500	B	D	OK	3.68569	2.81133	-0.270803	0.739033	0.459887	1.18006	no
C09H10.8	C09H10.8	C09H10.8	II:11109529-11111086	B	D	OK	7.74909	6.91342	-0.114111	0.351175	0.725457	1.06505	no
C09H10.9	C09H10.9	C09H10.9	II:11104378-11105823	B	D	OK	0.41381	0.482105	0.152754	-0.305258	0.76017	1.05529	no
C09H5.1	C09H5.1	C09H5.1	V:8082174-8082575	B	D	NOTEST	0	0.0843642	1.79769e+308	1.79769e+308	0.158655	1	no
C10A4.1	C10A4.1	C10A4.1	X:7415785-7418574	B	D	OK	0.393017	0.106963	-1.30137	2.42639	0.0152498	0.711658	no
C10A4.2	C10A4.2	C10A4.2	X:7412441-7412696	B	D	NOTEST	0.560347	0.208395	-0.989122	1.14003	0.254275	1	no
C10A4.3	C10A4.3	C10A4.3	X:7407401-7408649	B	D	OK	2.80427	2.03865	-0.318856	0.79205	0.428331	1.19347	no
C10A4.4	C10A4.4	C10A4.4	X:7402120-7403382	B	D	OK	0.429505	0.3158	-0.307523	0.491301	0.623214	1.09867	no
C10A4.5	C10A4.5	C10A4.5	X:7393862-7395933	B	D	OK	1.36151	1.46489	0.0731812	-0.190763	0.848711	1.03389	no
C10A4.6	C10A4.6	C10A4.6	X:7390545-7392222	B	D	OK	0	0.0606592	1.79769e+308	1.79769e+308	0.124107	1.23453	no
C10A4.7	C10A4.7	C10A4.7	X:7413615-7414982	B	D	OK	0.233866	0.172693	-0.303232	0.391439	0.695473	1.07373	no
C10A4.8	C10A4.8	C10A4.8	X:7422757-7424828	B	D	OK	3.55179	2.19739	-0.480181	1.2551	0.209443	1.27615	no
C10B5.1	C10B5.1	C10B5.1	V:8581323-8583334	B	D	OK	0.985813	0.682707	-0.367401	0.803052	0.421945	1.19607	no
C10B5.3	C10B5.3	C10B5.3	V:8583654-8584331	B	D	OK	6.7854	5.54319	-0.202203	0.436784	0.662268	1.08489	no
C10C5.1	C10C5.1	C10C5.1	IV:9359417-9366431	B	D	OK	6.41384	6.12173	-0.0466134	0.141138	0.887761	1.02643	no
C10C5.2	C10C5.2	C10C5.2	IV:9371485-9373633	B	D	OK	113.876	111.683	-0.019452	0.047508	0.962108	1.01214	no
C10C5.7	C10C5.7	C10C5.7	IV:9385102-9385576	B	D	OK	63.3263	54.7858	-0.144871	0.44616	0.655482	1.08693	no
C10C6.3	C10C6.3	C10C6.3	IV:11463579-11465160	B	D	OK	0.10593	0.127241	0.183305	-0.238614	0.811405	1.04257	no
C10C6.5	C10C6.5	C10C6.5	IV:11470155-11479222	B	D	OK	6.24553	6.18848	-0.00917668	0.0304066	0.975743	1.00897	no
C10C6.6	C10C6.6	C10C6.6	IV:11470155-11479222	B	D	OK	47.9439	49.8927	0.0398431	-0.142876	0.886388	1.02651	no
C10C6.7	C10C6.7	C10C6.7	IV:11465399-11467324	B	D	OK	4.72178	5.51218	0.154775	-0.482161	0.629691	1.09639	no
C10C6.8	C10C6.8	C10C6.8	IV:11470155-11479222	B	D	OK	3.72431	1.82591	-0.712803	1.19067	0.233783	1.27756	no
C10E2.1	C10E2.1	C10E2.1	X:16763623-16766571	B	D	OK	0.278217	0.329384	0.168822	-0.298284	0.765487	1.05356	no
C10E2.2	C10E2.2	C10E2.2	X:16745667-16748038	B	D	OK	6.35193	5.19232	-0.201579	0.624208	0.532491	1.13868	no
C10E2.4	C10E2.4	C10E2.4	X:16749669-16751025	B	D	OK	6.4287	7.90597	0.206846	-0.545883	0.585146	1.11398	no
C10E2.5	C10E2.5	C10E2.5	X:16751778-16753588	B	D	OK	6.21724	5.75848	-0.0766528	0.1962	0.844453	1.03495	no
C10E2.6	C10E2.6	C10E2.6	X:16767094-16770415	B	D	OK	26.9843	26.2724	-0.0267388	0.0959291	0.923577	1.01879	no
C10F3.4	C10F3.4	C10F3.4	V:5960395-5968965	B	D	OK	8.48596	8.08324	-0.0486203	0.15565	0.876309	1.02863	no
C10F3.7	C10F3.7	C10F3.7	V:5983555-5986665	B	D	OK	0.129113	0.119632	-0.0762663	0.087811	0.930027	1.01726	no
C10G11.1	C10G11.1	C10G11.1	I:6307428-6308431	B	D	NOTEST	0.295074	0.043898	-1.90536	2.03763	0.0415868	1	no
C10G11.10	C10G11.10	C10G11.10	I:6305033-6306357	B	D	OK	0.0952012	0.230986	0.886366	-1.18372	0.236525	1.27724	no
C10G11.6	C10G11.6	C10G11.6	I:6290007-6293857	B	D	OK	4.32824	4.11393	-0.0507809	0.145252	0.884512	1.02689	no
C10G11.7	C10G11.7	C10G11.7	I:6284974-6289340	B	D	OK	202.743	207.027	0.0209113	-0.0738567	0.941124	1.01516	no
C10G11.9	C10G11.9	C10G11.9	I:6274576-6275270	B	D	NOTEST	0.0310338	0.0373738	0.185891	-0.117568	0.90641	1	no
C10G6.1	C10G6.1	C10G6.1	IV:5820354-5830185	B	D	OK	105.232	114.709	0.0862366	-0.335295	0.737403	1.06156	no
C10G8.2	C10G8.2	C10G8.2	V:5314215-5319393	B	D	OK	1.05944	0.715904	-0.391951	0.900964	0.367608	1.227	no
C10G8.3	C10G8.3	C10G8.3	V:5312701-5314101	B	D	OK	0.17649	0.113384	-0.442479	0.512049	0.608617	1.10472	no
C10G8.4	C10G8.4	C10G8.4	V:5311746-5312128	B	D	NOTEST	0.166264	0.142298	-0.155649	0.13692	0.891094	1	no
C10G8.8	C10G8.8	C10G8.8	V:5324614-5328282	B	D	OK	111.826	99.0047	-0.121779	0.418625	0.67549	1.08036	no
C10H11.1	C10H11.1	C10H11.1	I:4747627-4759602	B	D	OK	22.7477	22.531	-0.00957483	0.0348723	0.972182	1.00975	no
C10H11.7	C10H11.7	C10H11.7	I:4719789-4721099	B	D	OK	0.22191	0.184195	-0.186277	0.297105	0.766386	1.05337	no
C10H11.8	C10H11.8	C10H11.8	I:4735756-4737785	B	D	OK	14.6195	13.1652	-0.104779	0.347902	0.727913	1.06429	no
C11D2.1	C11D2.1	C11D2.1	IV:6191269-6191533	B	D	NOTEST	0	0	0	0	1	1	no
C11D2.3	C11D2.3	C11D2.3	IV:6154089-6155385	B	D	OK	5.12943	5.51285	0.0720877	-0.179369	0.857648	1.03195	no
C11D2.4	C11D2.4	C11D2.4	IV:6155535-6156880	B	D	OK	22.717	20.039	-0.125432	0.410554	0.681399	1.07857	no
C11D2.7	C11D2.7	C11D2.7	IV:6154089-6155385	B	D	OK	65.5295	53.7974	-0.197274	0.650399	0.515434	1.14793	no
C11D9.1	C11D9.1	C11D9.1	I:4422032-4426138	B	D	OK	14.6166	16.4493	0.118127	-0.413371	0.679335	1.0794	no
C11E4.1	C11E4.1	C11E4.1	X:9584627-9586228	B	D	OK	44.6168	70.1396	0.452377	-1.53676	0.124352	1.23371	no
C11E4.2	C11E4.2	C11E4.2	X:9587874-9588740	B	D	OK	38.994	73.2612	0.630623	-1.99933	0.0455731	1.04686	no
C11E4.4	C11E4.4	C11E4.4	X:9593776-9595831	B	D	OK	1.92296	1.52841	-0.229642	0.555192	0.578763	1.11657	no
C11E4.6	C11E4.6	C11E4.6	X:9610495-9616957	B	D	OK	17.0709	13.7555	-0.215937	0.784112	0.432974	1.19029	no
C11E4.7	C11E4.7	C11E4.7	X:9617179-9618741	B	D	OK	0.743533	0.371311	-0.694372	1.43711	0.150688	1.25934	no
C11E4.8	C11E4.8	C11E4.8	X:9623236-9624592	B	D	OK	2.41997	2.44966	0.0121921	-0.0288807	0.97696	1.00875	no
C11G10.1	C11G10.1	C11G10.1	X:15157524-15160172	B	D	OK	9.68213	6.75285	-0.360317	1.01916	0.308128	1.25549	no
C11G10.2	C11G10.2	C11G10.2	X:15141922-15142264	B	D	OK	1.64484	1.75629	0.0655631	-0.132787	0.894362	1.02478	no
C11G6.2	C11G6.2	C11G6.2	X:16329132-16329913	B	D	OK	0.550607	0.10819	-1.62713	2.12782	0.0333516	0.953352	no
C11H1.2	C11H1.2	C11H1.2	X:14304865-14307687	B	D	OK	10.2272	9.45619	-0.078384	0.255407	0.798409	1.04595	no
C11H1.3	C11H1.3	C11H1.3	X:14308172-14311603	B	D	OK	30.0849	24.8323	-0.191876	0.654055	0.513076	1.14842	no
C11H1.5	C11H1.5	C11H1.5	X:14298021-14303060	B	D	OK	3.15644	1.74409	-0.59321	1.56642	0.117251	1.23098	no
C11H1.7	C11H1.7	C11H1.7	X:14327691-14330055	B	D	OK	10.9377	6.2192	-0.564577	1.60678	0.108102	1.22237	no
C11H1.8	C11H1.8	C11H1.8	X:14295741-14296576	B	D	OK	7.10617	6.96908	-0.0194807	0.0532844	0.957505	1.0123	no
C11H1.9	C11H1.9	C11H1.9	X:14313640-14326622	B	D	OK	35.4877	25.5659	-0.327927	1.09468	0.273659	1.26708	no
C12C8.2	C12C8.2	C12C8.2	I:9327846-9330886	B	D	OK	14.873	12.8608	-0.145366	0.462894	0.64344	1.09087	no
C12C8.4	C12C8.4	C12C8.4	I:9332995-9333017	B	D	NOTEST	0	0	0	0	1	1	no
C12D12.1	C12D12.1	C12D12.1	X:3499239-3505226	B	D	OK	35.6027	34.7111	-0.025364	0.124077	0.901254	1.02348	no
C12D12.3	C12D12.3	C12D12.3	X:3489288-3491213	B	D	OK	1.22585	0.819337	-0.402894	0.873091	0.382613	1.21847	no
C12D12.4	C12D12.4	C12D12.4	X:3486295-3486825	B	D	OK	0.28434	0.0901176	-1.14905	1.06953	0.284829	1.26529	no
C12D12.5	C12D12.5	C12D12.5	X:3505502-3506352	B	D	OK	16.3785	15.7791	-0.0372867	0.117801	0.906226	1.02266	no
C12D12.7	C12D12.7	C12D12.7	X:3487087-3487983	B	D	OK	0.236266	0.285416	0.188991	-0.277676	0.781261	1.05026	no
C12D5.10	C12D5.10	C12D5.10	V:7691899-7693297	B	D	OK	3.77943	2.61486	-0.368363	0.98769	0.323305	1.24922	no
C12D5.3	C12D5.3	C12D5.3	V:7676012-7676755	B	D	OK	0.778328	0.403406	-0.657205	1.25254	0.210372	1.27655	no
C12D5.4	C12D5.4	C12D5.4	V:7671897-7672855	B	D	OK	0.764907	0.573422	-0.288131	0.511393	0.609076	1.10464	no
C12D5.5	C12D5.5	C12D5.5	V:7668048-7668795	B	D	OK	2.08276	1.54862	-0.29633	0.651625	0.514643	1.14822	no
C12D5.9	C12D5.9	C12D5.9	V:7688164-7689785	B	D	OK	8.89665	7.35955	-0.189676	0.577884	0.563343	1.12389	no
C12D8.1	C12D8.1	C12D8.1	V:10235961-10238660	B	D	OK	93.0957	77.3104	-0.185799	0.835457	0.403461	1.20623	no
C12D8.13	C12D8.13	C12D8.13	V:10219252-10220268	B	D	OK	0.309387	0.507098	0.49411	-0.834235	0.404149	1.20608	no
C12D8.14	C12D8.14	C12D8.14	V:10227894-10228172	B	D	OK	15.9937	18.5512	0.148338	-0.363747	0.716047	1.06743	no
C12D8.15	C12D8.15	C12D8.15	V:10228514-10229039	B	D	OK	1.56216	1.61072	0.0306138	-0.0653432	0.947901	1.01411	no
C12D8.16	C12D8.16	C12D8.16	V:10229609-10229932	B	D	OK	1.09273	0.604884	-0.591398	0.914846	0.360273	1.22932	no
C12D8.17	C12D8.17	C12D8.17	V:10231065-10231334	B	D	OK	1.25651	1.45255	0.144981	-0.255703	0.79818	1.04602	no
C12D8.18	C12D8.18	C12D8.18	V:10220834-10221215	B	D	OK	2.35118	1.05587	-0.800551	1.62212	0.104778	1.21632	no
C12D8.19	C12D8.19	C12D8.19	V:10221496-10221761	B	D	OK	0.686597	0	-1.79769e+308	-1.79769e+308	0.0322189	0.940871	no
C12D8.4	C12D8.4	C12D8.4	V:10226682-10227228	B	D	NOTEST	0.114833	0.0642775	-0.580271	0.455115	0.649026	1	no
C12D8.6	C12D8.6	C12D8.6	V:10239444-10241178	B	D	OK	5.22435	1.70295	-1.12097	2.80893	0.0049707	0.409475	no
C12D8.9	C12D8.9	C12D8.9	V:10242653-10242977	B	D	OK	0.205009	0.251652	0.204994	-0.203324	0.838882	1.03623	no
C13A10.1	C13A10.1	C13A10.1	II:1350725-1355644	B	D	OK	3.47767	3.00502	-0.146079	0.421344	0.673504	1.08102	no
C13A10.2	C13A10.2	C13A10.2	II:1357185-1358011	B	D	OK	46.4023	52.1696	0.117151	-0.38992	0.696596	1.07306	no
C13A2.1	C13A2.1	C13A2.1	V:7289264-7291641	B	D	OK	0.138928	0.203905	0.383696	-0.627085	0.530603	1.14001	no
C13A2.10	C13A2.10	C13A2.10	V:7273668-7274716	B	D	NOTEST	0.0546288	0.0604129	0.100642	-0.0956469	0.923801	1	no
C13A2.11	C13A2.11	C13A2.11	V:7280684-7281782	B	D	NOTEST	0.110447	0	-1.79769e+308	-1.79769e+308	0.0786496	1	no
C13A2.12	C13A2.12	C13A2.12	V:7258617-7259851	B	D	OK	0.080779	0.139884	0.549099	-0.709881	0.477778	1.16893	no
C13A2.2	C13A2.2	C13A2.2	V:7285994-7287209	B	D	NOTEST	0	0	0	0	1	1	no
C13A2.3	C13A2.3	C13A2.3	V:7282225-7284477	B	D	OK	0.326043	0.142673	-0.826472	1.44884	0.147383	1.25656	no
C13A2.4	C13A2.4	C13A2.4	V:7279207-7280327	B	D	NOTEST	0	0	0	0	1	1	no
C13A2.5	C13A2.5	C13A2.5	V:7275661-7278254	B	D	NOTEST	0.0192385	0.0173055	-0.105889	0.0748746	0.940314	1	no
C13A2.6	C13A2.6	C13A2.6	V:7269553-7272580	B	D	NOTEST	0	0	0	0	1	1	no
C13A2.7	C13A2.7	C13A2.7	V:7266180-7266785	B	D	NOTEST	0	0	0	0	1	1	no
C13A2.9	C13A2.9	C13A2.9	V:7262394-7263856	B	D	NOTEST	0.0312765	0	-1.79769e+308	-1.79769e+308	0.158655	1	no
C13B4.1	C13B4.1	C13B4.1	II:14470304-14479522	B	D	OK	6.903	6.62381	-0.0412854	0.13984	0.888786	1.02621	no
C13B4.3	C13B4.3	C13B4.3	II:14466173-14466194	B	D	NOTEST	0	0	0	0	1	1	no
C13B7.6	C13B7.6	C13B7.6	V:2421694-2422723	B	D	OK	4.92383	4.30734	-0.133764	0.360689	0.718332	1.06652	no
C13B9.1	C13B9.1	C13B9.1	III:6628945-6631480	B	D	OK	70.5841	68.8538	-0.0248195	0.0853659	0.93197	1.01666	no
C13B9.2	C13B9.2	C13B9.2	III:6620846-6622134	B	D	OK	3.20238	4.3464	0.305452	-0.855666	0.392183	1.21323	no
C13B9.3	C13B9.3	C13B9.3	III:6622615-6624912	B	D	OK	96.3961	88.0029	-0.0910956	0.300361	0.763901	1.05394	no
C13B9.4	C13B9.4	C13B9.4	III:6632780-6652023	B	D	OK	33.8343	31.2095	-0.0807523	0.470738	0.637828	1.09298	no
C13C12.2	C13C12.2	C13C12.2	V:12523703-12525462	B	D	OK	13.8525	9.45901	-0.381496	1.15061	0.249893	1.2739	no
C13C4.4	C13C4.4	C13C4.4	V:12109038-12110784	B	D	OK	12.8987	11.6345	-0.103148	0.322261	0.747255	1.05827	no
C13C4.5	C13C4.5	C13C4.5	V:12114789-12117240	B	D	OK	8.20639	7.08375	-0.147109	0.465436	0.641619	1.09129	no
C13C4.6	C13C4.6	C13C4.6	V:12121474-12124902	B	D	OK	1.27238	1.41551	0.106607	-0.277462	0.781425	1.05014	no
C13C4.7	C13C4.7	C13C4.7	V:12118870-12120065	B	D	OK	4.31407	2.65731	-0.484568	1.25373	0.20994	1.27676	no
C13E3.1	C13E3.1	C13E3.1	X:8893094-8898455	B	D	OK	14.4399	14.0115	-0.0301171	0.108394	0.913684	1.0211	no
C13F10.1	C13F10.1	C13F10.1	V:7223887-7224866	B	D	OK	7.30813	8.28604	0.125585	-0.470431	0.638047	1.09284	no
C13F10.2	C13F10.2	C13F10.2	V:7221288-7223089	B	D	OK	3.13904	2.69869	-0.15115	0.336876	0.736211	1.06186	no
C13F10.4	C13F10.4	C13F10.4	V:7205430-7214697	B	D	OK	19.5848	16.0014	-0.20208	0.732865	0.463641	1.17834	no
C13F10.5	C13F10.5	C13F10.5	V:7214892-7218850	B	D	OK	1.89719	1.88156	-0.00827543	0.0182853	0.985411	1.00718	no
C13F10.6	C13F10.6	C13F10.6	V:7219023-7220789	B	D	OK	10.8415	9.98313	-0.0824842	0.268069	0.788646	1.04817	no
C13F10.7	C13F10.7	C13F10.7	V:7221288-7223089	B	D	OK	41.3235	36.2694	-0.130458	0.412523	0.679956	1.07913	no
C13G3.1	C13G3.1	C13G3.1	V:11011590-11012268	B	D	OK	36.7053	49.5757	0.300581	-1.01922	0.308097	1.2557	no
C13G5.2	C13G5.2	C13G5.2	III:8616751-8618347	B	D	OK	9.47774	8.18574	-0.146552	0.46284	0.643479	1.0908	no
C14A11.2	C14A11.2	C14A11.2	X:2801540-2804714	B	D	OK	18.7067	22.6689	0.192113	-0.631902	0.527451	1.14126	no
C14A11.5	C14A11.5	C14A11.5	X:2805067-2807521	B	D	OK	4.45441	2.2413	-0.686839	2.03185	0.0421689	1.02048	no
C14A11.6	C14A11.6	C14A11.6	X:2807967-2814118	B	D	OK	15.1364	11.9514	-0.236253	0.791402	0.428709	1.19315	no
C14A11.8	C14A11.8	C14A11.8	X:2819305-2819325	B	D	NOTEST	0	0	0	0	1	1	no
C14A4.11	C14A4.11	C14A4.11	II:10605636-10607190	B	D	OK	23.0181	21.2164	-0.0815056	0.274974	0.783336	1.04975	no
C14A4.12	C14A4.12	C14A4.12	II:10612934-10618247	B	D	OK	12.7774	12.1318	-0.051842	0.181344	0.856098	1.03205	no
C14A4.13	C14A4.13	C14A4.13	II:10618385-10620378	B	D	OK	0.99718	0.733621	-0.306939	0.729605	0.465632	1.17646	no
C14A4.14	C14A4.14	C14A4.14	II:10582532-10584133	B	D	OK	59.1614	34.504	-0.539194	1.71472	0.0863969	1.18087	no
C14A4.3	C14A4.3	C14A4.3	II:10584258-10587843	B	D	OK	22.6446	18.303	-0.212858	0.727397	0.466983	1.17621	no
C14A4.6	C14A4.6	C14A4.6	II:10593446-10594693	B	D	OK	16.0246	14.5685	-0.0952612	0.295052	0.767954	1.05322	no
C14A4.7	C14A4.7	C14A4.7	II:10595215-10596477	B	D	OK	3.72747	3.06989	-0.194089	0.598646	0.549409	1.13097	no
C14A4.8	C14A4.8	C14A4.8	II:10597088-10597987	B	D	OK	2.07004	0.881087	-0.854166	1.81861	0.068971	1.14686	no
C14A4.9	C14A4.9	C14A4.9	II:10599251-10600457	B	D	OK	36.6941	23.4005	-0.449857	1.27769	0.201359	1.27441	no
C14A6.2	C14A6.2	C14A6.2	V:18148605-18154191	B	D	OK	0.136765	0.209448	0.426212	-0.673445	0.500664	1.15607	no
C14A6.3	C14A6.3	C14A6.3	V:18146193-18148544	B	D	OK	0.0532397	0.0917653	0.544429	-0.671521	0.501889	1.15507	no
C14A6.5	C14A6.5	C14A6.5	V:18159479-18164623	B	D	OK	1.40916	2.83352	0.698526	-1.68311	0.0923547	1.19643	no
C14A6.6	C14A6.6	C14A6.6	V:18165118-18167026	B	D	OK	0.0902141	0.0397882	-0.818614	0.668395	0.503881	1.15408	no
C14A6.7	C14A6.7	C14A6.7	V:18167428-18168161	B	D	NOTEST	0.104213	0	-1.79769e+308	-1.79769e+308	0.158655	1	no
C14A6.8	C14A6.8	C14A6.8	V:18168881-18171413	B	D	NOTEST	0.1218	0.0486677	-0.917366	0.663551	0.506978	1	no
C14B1.10	C14B1.10	C14B1.10	III:3709308-3713261	B	D	OK	28.7291	21.7597	-0.277852	0.994102	0.320173	1.25032	no
C14B1.2	C14B1.2	C14B1.2	III:3702260-3703108	B	D	OK	12.2768	7.56611	-0.484029	1.39922	0.161747	1.2575	no
C14B1.3	C14B1.3	C14B1.3	III:3703626-3705006	B	D	OK	42.194	50.2172	0.17408	-0.627521	0.530317	1.13998	no
C14B1.5	C14B1.5	C14B1.5	III:3706865-3709193	B	D	OK	27.5393	25.1108	-0.0923147	0.325942	0.744468	1.05972	no
C14B1.6	C14B1.6	C14B1.6	III:3713467-3719652	B	D	OK	17.3172	13.2195	-0.270003	0.953943	0.340112	1.24106	no
C14B1.8	C14B1.8	C14B1.8	III:3713467-3719652	B	D	OK	30.8283	26.7233	-0.142897	0.492579	0.62231	1.09934	no
C14B1.9	C14B1.9	C14B1.9	III:3724255-3726477	B	D	OK	8.28993	6.32333	-0.270795	0.87288	0.382728	1.2182	no
C14B4.2	C14B4.2	C14B4.2	V:19332490-19349281	B	D	OK	5.59122	4.44168	-0.230166	0.806471	0.419971	1.19708	no
C14B9.10	C14B9.10	C14B9.10	III:8130789-8132606	B	D	OK	520.446	403.803	-0.25376	0.849317	0.395705	1.20946	no
C14B9.3	C14B9.3	C14B9.3	III:8108715-8111101	B	D	OK	16.1372	18.6027	0.142179	-0.469613	0.638632	1.09237	no
C14B9.8	C14B9.8	C14B9.8	III:8138014-8144538	B	D	OK	17.9131	18.5198	0.0333085	-0.11777	0.90625	1.02267	no
C14C10.1	C14C10.1	C14C10.1	V:12588233-12589427	B	D	OK	0.26092	0.562534	0.768236	-1.39614	0.162673	1.25755	no
C14C10.2	C14C10.2	C14C10.2	V:12590836-12592284	B	D	OK	11.3865	7.75184	-0.384496	1.56126	0.118463	1.23201	no
C14C10.4	C14C10.4	C14C10.4	V:12592376-12596105	B	D	OK	59.61	50.5883	-0.164102	0.580072	0.561866	1.12468	no
C14C10.5	C14C10.5	C14C10.5	V:12600092-12607112	B	D	OK	46.0942	48.7607	0.0562373	-0.19755	0.843397	1.03515	no
C14C10.6	C14C10.6	C14C10.6	V:12607221-12607770	B	D	OK	8.85666	8.61364	-0.0278222	0.0770513	0.938583	1.01551	no
C14C10.7	C14C10.7	C14C10.7	V:12589517-12590462	B	D	OK	1.41608	1.74728	0.210164	-0.443676	0.657277	1.08622	no
C14C10.8	C14C10.8	C14C10.8	V:12596196-12598960	B	D	OK	387.572	372.777	-0.0389217	0.13788	0.890335	1.02587	no
C14C11.1	C14C11.1	C14C11.1	V:5663411-5665037	B	D	OK	0.208154	0.0750188	-1.02054	1.3622	0.173136	1.26341	no
C14C11.2	C14C11.2	C14C11.2	V:5660739-5663185	B	D	OK	0.746833	0.583051	-0.247567	0.607179	0.543732	1.1335	no
C14C11.3	C14C11.3	C14C11.3	V:5654258-5658499	B	D	OK	14.6072	12.9796	-0.118136	0.39744	0.691043	1.07531	no
C14C11.4	C14C11.4	C14C11.4	V:5647375-5650845	B	D	OK	1.47461	1.67918	0.129907	-0.341982	0.732364	1.06295	no
C14C11.7	C14C11.7	C14C11.7	V:5665236-5665877	B	D	OK	8.36228	8.1005	-0.0318056	0.0722402	0.942411	1.01498	no
C14C6.12	C14C6.12	C14C6.12	V:570399-571006	B	D	OK	1.15569	0.734926	-0.452686	0.883552	0.376938	1.22237	no
C14C6.13	C14C6.13	C14C6.13	V:571859-574568	B	D	NOTEST	0.0636594	0.0282531	-0.812343	0.663275	0.507154	1	no
C14C6.2	C14C6.2	C14C6.2	V:562963-564140	B	D	OK	10.769	12.587	0.155988	-0.429807	0.667336	1.08335	no
C14C6.3	C14C6.3	C14C6.3	V:543297-545188	B	D	OK	0.414421	0.194388	-0.757024	1.2562	0.209044	1.27642	no
C14C6.5	C14C6.5	C14C6.5	V:536458-537315	B	D	OK	54.479	209.843	1.34855	-4.38296	1.17079e-05	0.0047298	yes
C14C6.6	C14C6.6	C14C6.6	V:545672-547877	B	D	NOTEST	0.0259919	0.0155153	-0.515959	0.39966	0.689407	1	no
C14C6.7	C14C6.7	C14C6.7	V:548530-550482	B	D	OK	0.0471754	0	-1.79769e+308	-1.79769e+308	0.0512352	1.0814	no
C14C6.8	C14C6.8	C14C6.8	V:551107-552807	B	D	OK	0.0419263	0.0293721	-0.355867	0.339305	0.73438	1.06225	no
C14E2.1	C14E2.1	C14E2.1	X:1826459-1827348	B	D	OK	0.0881983	0.137137	0.441391	-0.408649	0.682797	1.07804	no
C14E2.2	C14E2.2	C14E2.2	X:1806826-1809537	B	D	OK	0.0968547	0.126982	0.270837	-0.374274	0.708201	1.07023	no
C14E2.3	C14E2.3	C14E2.3	X:1810679-1811530	B	D	OK	0.401601	0.146162	-1.01075	1.36355	0.172708	1.26281	no
C14E2.4	C14E2.4	C14E2.4	X:1817549-1821318	B	D	OK	0.110525	0.131889	0.176716	-0.263124	0.792455	1.04733	no
C14E2.5	C14E2.5	C14E2.5	X:1823609-1825334	B	D	OK	0.183394	0.159553	-0.139263	0.191801	0.847898	1.03421	no
C14E2.6	C14E2.6	C14E2.6	X:1827731-1828481	B	D	OK	1.22268	0.423603	-1.06	2.01033	0.0443968	1.03769	no
C14E2.7	C14E2.7	C14E2.7	X:1816354-1816756	B	D	OK	5.07259	4.20588	-0.187369	0.462695	0.643583	1.09075	no
C14F11.1	C14F11.1	C14F11.1	X:6240911-6242663	B	D	OK	243.457	178.366	-0.311103	1.14362	0.252781	1.27239	no
C14F11.2	C14F11.2	C14F11.2	X:6208723-6213869	B	D	OK	24.1369	19.0952	-0.234301	0.829471	0.406838	1.2052	no
C14F11.4	C14F11.4	C14F11.4	X:6231264-6233005	B	D	OK	1.29803	1.06294	-0.199804	0.596133	0.551086	1.12981	no
C14F11.6	C14F11.6	C14F11.6	X:6238083-6239044	B	D	OK	56.3835	40.1213	-0.340269	1.02677	0.304526	1.25743	no
C14F11.7	C14F11.7	C14F11.7	X:6208120-6208461	B	D	OK	3.95707	3.19685	-0.213338	0.494791	0.620747	1.0996	no
C14F5.1	C14F5.1	C14F5.1	X:7954301-7955646	B	D	OK	94.3483	116.217	0.208464	-0.872909	0.382713	1.21829	no
C14F5.4	C14F5.4	C14F5.4	X:7956161-7958246	B	D	OK	19.3723	15.0836	-0.250235	0.830871	0.406046	1.20517	no
C14H10.1	C14H10.1	C14H10.1	X:10233740-10236874	B	D	OK	40.9335	35.5816	-0.14012	0.465749	0.641395	1.09146	no
C14H10.2	C14H10.2	C14H10.2	X:10242267-10251285	B	D	OK	47.1781	44.7153	-0.0536139	0.260281	0.794647	1.04682	no
C14H10.3	C14H10.3	C14H10.3	X:10220588-10224481	B	D	OK	35.9057	31.8969	-0.118389	0.42562	0.670385	1.08217	no
C15A11.2	C15A11.2	C15A11.2	I:7387352-7395914	B	D	OK	5.00894	5.36561	0.0687874	-0.199115	0.842173	1.03535	no
C15A11.4	C15A11.4	C15A11.4	I:7398903-7400793	B	D	OK	5.65956	6.09742	0.0745202	-0.208856	0.83456	1.03721	no
C15A11.7	C15A11.7	C15A11.7	I:7405025-7408507	B	D	OK	41.0938	55.0856	0.293032	-0.997753	0.318399	1.25187	no
C15A7.1	C15A7.1	C15A7.1	X:12065185-12070473	B	D	OK	0.560275	0.409456	-0.313598	0.725072	0.468408	1.17467	no
C15A7.2	C15A7.2	C15A7.2	X:12070798-12072108	B	D	OK	2.93719	2.83057	-0.0369776	0.0952074	0.92415	1.01871	no
C15A7.3	C15A7.3	C15A7.3	X:12073193-12073761	B	D	OK	0.80784	0.840189	0.0392621	-0.0625905	0.950093	1.01355	no
C15B12.1	C15B12.1	C15B12.1	X:6476767-6478984	B	D	OK	5.96228	6.42368	0.0745381	-0.226148	0.821087	1.04048	no
C15B12.2	C15B12.2	C15B12.2	X:6464436-6465686	B	D	OK	0.91572	0.628904	-0.375732	0.787689	0.430879	1.19195	no
C15B12.3	C15B12.3	C15B12.3	X:6467238-6467517	B	D	NOTEST	0.120887	0	-1.79769e+308	-1.79769e+308	0.158655	1	no
C15B12.4	C15B12.4	C15B12.4	X:6470320-6473703	B	D	OK	17.2954	13.8991	-0.218616	0.767068	0.443041	1.18627	no
C15B12.6	C15B12.6	C15B12.6	X:6497874-6499791	B	D	OK	11.4424	10.8703	-0.0512926	0.162956	0.870553	1.02917	no
C15B12.8	C15B12.8	C15B12.8	X:6474228-6476478	B	D	OK	9.57026	11.5928	0.191725	-0.540616	0.588772	1.11253	no
C15B12.9	C15B12.9	C15B12.9	X:6468886-6469945	B	D	OK	0.267452	0.156537	-0.535647	0.784579	0.4327	1.19061	no
C15C6.1	C15C6.1	C15C6.1	I:12202219-12203643	B	D	OK	18.5349	10.3107	-0.58647	1.69947	0.0892307	1.187	no
C15C6.2	C15C6.2	C15C6.2	I:12203787-12205770	B	D	OK	0.876179	0.514453	-0.532467	1.19794	0.230941	1.27733	no
C15C6.3	C15C6.3	C15C6.3	I:12208357-12212194	B	D	OK	27.8022	25.6154	-0.0819227	0.29397	0.768781	1.05287	no
C15C6.4	C15C6.4	C15C6.4	I:12213117-12215167	B	D	OK	10.7853	9.23196	-0.155513	0.454867	0.649205	1.08869	no
C15C7.1	C15C7.1	C15C7.1	X:3164513-3165641	B	D	OK	12.6424	9.1418	-0.3242	0.972558	0.330773	1.24662	no
C15C7.4	C15C7.4	C15C7.4	X:3146563-3147079	B	D	OK	63.2217	51.3769	-0.207458	0.703616	0.481672	1.1662	no
C15C7.5	C15C7.5	C15C7.5	X:3151135-3152452	B	D	OK	201.174	193.174	-0.0405753	0.133985	0.893415	1.02507	no
C15C7.6	C15C7.6	C15C7.6	X:3165786-3170499	B	D	OK	1.26139	0.950689	-0.282784	0.733228	0.463419	1.17835	no
C15C7.7	C15C7.7	C15C7.7	X:3165786-3170499	B	D	OK	19.2693	15.7865	-0.199361	0.682057	0.495203	1.15824	no
C15C8.1	C15C8.1	C15C8.1	V:12733990-12735839	B	D	OK	39.8519	31.7412	-0.227555	0.796732	0.425607	1.19414	no
C15C8.3	C15C8.3	C15C8.3	V:12741848-12744858	B	D	OK	143.889	124.469	-0.144986	0.498856	0.617881	1.10079	no
C15C8.4	C15C8.4	C15C8.4	V:12745007-12747272	B	D	OK	41.5096	40.2005	-0.0320469	0.107985	0.914008	1.021	no
C15C8.5	C15C8.5	C15C8.5	V:12748099-12749771	B	D	OK	3.91595	3.28663	-0.175196	0.486986	0.626268	1.09757	no
C15C8.6	C15C8.6	C15C8.6	V:12749837-12752131	B	D	OK	1.77764	2.07783	0.156038	-0.389128	0.697182	1.07286	no
C15C8.7	C15C8.7	C15C8.7	V:12741848-12744858	B	D	OK	242.429	178.719	-0.304895	1.03833	0.299118	1.26	no
C15F1.1	C15F1.1	C15F1.1	II:6988710-6991515	B	D	OK	10.523	6.43402	-0.491961	1.4536	0.146058	1.25523	no
C15F1.2	C15F1.2	C15F1.2	II:6979938-6988499	B	D	OK	30.1004	23.7554	-0.236731	0.749162	0.453759	1.18238	no
C15F1.5	C15F1.5	C15F1.5	II:6967914-6970518	B	D	OK	0.729539	0.594124	-0.205325	0.533563	0.593644	1.11027	no
C15F1.8	C15F1.8	C15F1.8	II:6976742-6977300	B	D	OK	3.17483	2.88903	-0.0943357	0.240965	0.809582	1.04302	no
C15F1.9	C15F1.9	C15F1.9	II:6967914-6970518	B	D	OK	2.37826	0.704555	-1.21656	1.731	0.0834523	1.17737	no
C15H11.1	C15H11.1	C15H11.1	V:14393664-14395556	B	D	OK	0.18974	0.0948064	-0.693817	0.843443	0.398981	1.20901	no
C15H11.10	C15H11.10	C15H11.10	V:14392078-14392579	B	D	OK	0.152484	0.244054	0.470329	-0.471038	0.637614	1.09309	no
C15H11.11	C15H11.11	C15H11.11	V:14412427-14417636	B	D	OK	5.81152	5.00543	-0.14932	0.437588	0.661685	1.08495	no
C15H11.2	C15H11.2	C15H11.2	V:14408884-14411702	B	D	OK	5.2494	6.05388	0.142587	-0.386917	0.698818	1.07239	no
C15H11.8	C15H11.8	C15H11.8	V:14422554-14423160	B	D	OK	19.1431	15.2835	-0.22517	0.652097	0.514339	1.14827	no
C15H11.9	C15H11.9	C15H11.9	V:14423588-14424817	B	D	OK	133.248	117.735	-0.123777	0.427163	0.669261	1.08252	no
C15H7.3	C15H7.3	C15H7.3	III:9650354-9651860	B	D	NOTEST	0.0119584	0.02082	0.554475	-0.362989	0.716613	1	no
C15H7.4	C15H7.4	C15H7.4	III:9654309-9655760	B	D	OK	0.507038	0.556477	0.0930394	-0.18376	0.854202	1.0325	no
C15H9.10	C15H9.10	C15H9.10	X:6110960-6111721	B	D	OK	27.4795	41.9256	0.422456	-1.34125	0.179838	1.26648	no
C15H9.11	C15H9.11	C15H9.11	X:6101174-6105328	B	D	OK	135.401	167.589	0.213272	-0.769263	0.441737	1.1869	no
C15H9.2	C15H9.2	C15H9.2	X:6118733-6120394	B	D	OK	2.51028	2.30797	-0.0840266	0.193257	0.846758	1.03453	no
C15H9.3	C15H9.3	C15H9.3	X:6115761-6118009	B	D	OK	2.2373	1.83613	-0.19761	0.505399	0.613279	1.10249	no
C15H9.4	C15H9.4	C15H9.4	X:6101174-6105328	B	D	OK	30.1032	39.843	0.280317	-1.01152	0.31177	1.25386	no
C15H9.5	C15H9.5	C15H9.5	X:6093243-6097522	B	D	OK	16.849	16.9439	0.00561564	-0.0198691	0.984148	1.00733	no
C15H9.9	C15H9.9	C15H9.9	X:6122272-6128284	B	D	OK	195.393	169.076	-0.144664	0.514109	0.607176	1.105	no
C16A11.2	C16A11.2	C16A11.2	II:4238166-4244822	B	D	OK	18.3062	11.5445	-0.461034	2.14208	0.0321867	0.940682	no
C16A11.3	C16A11.3	C16A11.3	II:4229544-4234317	B	D	OK	2.21909	1.84099	-0.186793	0.54077	0.588666	1.11265	no
C16A11.4	C16A11.4	C16A11.4	II:4227039-4229126	B	D	OK	12.7295	10.0873	-0.232642	0.789587	0.429769	1.19262	no
C16A11.5	C16A11.5	C16A11.5	II:4223307-4226247	B	D	OK	2.32807	1.77896	-0.269011	0.771039	0.440684	1.18751	no
C16A11.6	C16A11.6	C16A11.6	II:4234943-4237743	B	D	OK	5.03662	3.69586	-0.309522	0.946187	0.344053	1.23807	no
C16A11.7	C16A11.7	C16A11.7	II:4255913-4256933	B	D	OK	0.832528	0.737965	-0.12057	0.255126	0.798626	1.04587	no
C16A11.8	C16A11.8	C16A11.8	II:4257085-4258775	B	D	OK	0.555335	0.449183	-0.212142	0.393028	0.694299	1.07402	no
C16A3.10	C16A3.10	C16A3.10	III:6394185-6396124	B	D	OK	91.6785	91.9633	0.00310235	-0.0144635	0.98846	1.00639	no
C16A3.11	C16A3.11	C16A3.11	III:6374040-6374945	B	D	OK	4.88321	3.34403	-0.378625	0.687098	0.492021	1.16051	no
C16A3.2	C16A3.2	C16A3.2	III:6389774-6390591	B	D	OK	12.8415	11.2812	-0.129549	0.397094	0.691298	1.07512	no
C16A3.3	C16A3.3	C16A3.3	III:6383493-6389343	B	D	OK	28.4347	23.4155	-0.194212	0.688738	0.490988	1.16143	no
C16A3.4	C16A3.4	C16A3.4	III:6381573-6382966	B	D	OK	192.858	202.3	0.0477969	-0.169348	0.865523	1.03014	no
C16A3.5	C16A3.5	C16A3.5	III:6380636-6381447	B	D	OK	448.278	374.697	-0.179295	0.595387	0.551585	1.12956	no
C16A3.6	C16A3.6	C16A3.6	III:6379390-6380598	B	D	OK	298.33	304.688	0.0210867	-0.0723719	0.942306	1.01501	no
C16B8.2	C16B8.2	C16B8.2	X:3958474-3965812	B	D	OK	3.28775	2.23497	-0.385977	1.15355	0.248684	1.27462	no
C16B8.3	C16B8.3	C16B8.3	X:3968013-3968615	B	D	OK	106.501	103.735	-0.0263148	0.0917778	0.926875	1.01813	no
C16B8.4	C16B8.4	C16B8.4	X:3970366-3973612	B	D	OK	6.79822	6.28513	-0.0784747	0.250114	0.802499	1.04497	no
C16B8.5	C16B8.5	C16B8.5	X:3985080-3985442	B	D	NOTEST	0.0881062	0	-1.79769e+308	-1.79769e+308	0.158655	1	no
C16C10.1	C16C10.1	C16C10.1	III:4179034-4186774	B	D	OK	7.46083	6.97704	-0.0670426	0.205195	0.837419	1.0364	no
C16C10.11	C16C10.11	C16C10.11	III:4152024-4152874	B	D	OK	196.938	179.49	-0.0927707	0.318099	0.75041	1.0583	no
C16C10.12	C16C10.12	C16C10.12	III:4147426-4151512	B	D	OK	0.589256	0.719097	0.199136	-0.486271	0.626775	1.09728	no
C16C10.13	C16C10.13	C16C10.13	III:4176656-4177466	B	D	OK	0.784718	1.02642	0.268504	-0.554301	0.579373	1.11637	no
C16C10.2	C16C10.2	C16C10.2	III:4177603-4178639	B	D	OK	48.2256	34.0325	-0.348573	1.13704	0.255524	1.27117	no
C16C10.3	C16C10.3	C16C10.3	III:4172306-4176132	B	D	OK	21.1355	19.4373	-0.0837603	0.284605	0.775947	1.05117	no
C16C10.4	C16C10.4	C16C10.4	III:4171308-4172151	B	D	OK	60.3822	46.8515	-0.253711	0.822054	0.411046	1.20305	no
C16C10.5	C16C10.5	C16C10.5	III:4168808-4171134	B	D	OK	36.2464	32.9863	-0.0942485	0.318946	0.749767	1.05828	no
C16C10.6	C16C10.6	C16C10.6	III:4166916-4168738	B	D	OK	58.6261	54.1779	-0.078908	0.270871	0.78649	1.04881	no
C16C10.8	C16C10.8	C16C10.8	III:4161540-4164145	B	D	OK	85.7949	67.1692	-0.244745	0.800071	0.42367	1.19563	no
C16C10.9	C16C10.9	C16C10.9	III:4155360-4157353	B	D	OK	2.35139	1.8316	-0.249816	0.643203	0.520092	1.14516	no
C16C2.4	C16C2.4	C16C2.4	I:9712830-9715218	B	D	OK	77.8433	75.2614	-0.0337296	0.118351	0.905789	1.02293	no
C16C4.1	C16C4.1	C16C4.1	II:1894339-1894684	B	D	OK	0.353493	0.164333	-0.765968	0.60076	0.548	1.13153	no
C16C4.17	C16C4.17	C16C4.17	II:1864733-1864886	B	D	NOTEST	0.274743	1.18465	1.46137	-1.33198	0.182867	1	no
C16C4.7	C16C4.7	C16C4.7	II:1858393-1861407	B	D	OK	0.906989	0.889385	-0.0196008	0.0434625	0.965333	1.0115	no
C16C8.10	C16C8.10	C16C8.10	II:3464149-3464675	B	D	NOTEST	0	0.0552579	1.79769e+308	1.79769e+308	0.158655	1	no
C16C8.11	C16C8.11	C16C8.11	II:3453758-3454607	B	D	OK	2.55018	2.18721	-0.153537	0.396896	0.691444	1.07506	no
C16C8.12	C16C8.12	C16C8.12	II:3452725-3453597	B	D	OK	1.38295	1.21147	-0.132388	0.31798	0.7505	1.05822	no
C16C8.13	C16C8.13	C16C8.13	II:3451415-3452324	B	D	OK	1.71922	1.07868	-0.466127	1.09846	0.272005	1.26839	no
C16C8.14	C16C8.14	C16C8.14	II:3449247-3450989	B	D	OK	2.90014	2.46772	-0.161464	0.454232	0.649662	1.0888	no
C16C8.16	C16C8.16	C16C8.16	II:3445759-3448734	B	D	OK	4.00315	3.00106	-0.288114	0.866867	0.386015	1.21667	no
C16C8.17	C16C8.17	C16C8.17	II:3440821-3442440	B	D	OK	0.0794294	0.0356834	-0.800183	0.83508	0.403673	1.20607	no
C16C8.18	C16C8.18	C16C8.18	II:3429400-3431228	B	D	OK	0.20149	0.356008	0.569214	-0.914363	0.360526	1.22923	no
C16C8.19	C16C8.19	C16C8.19	II:3458495-3459018	B	D	NOTEST	0.0641861	0.0530618	-0.190329	0.134583	0.892942	1	no
C16C8.2	C16C8.2	C16C8.2	II:3431299-3436507	B	D	OK	19.9797	9.98541	-0.693592	2.23004	0.0257448	0.874778	no
C16C8.4	C16C8.4	C16C8.4	II:3443577-3444360	B	D	OK	5.05518	4.20947	-0.183076	0.509884	0.610133	1.10413	no
C16C8.5	C16C8.5	C16C8.5	II:3444722-3445359	B	D	OK	9.79914	6.71124	-0.37851	1.0655	0.286652	1.2637	no
C16C8.7	C16C8.7	C16C8.7	II:3459613-3460309	B	D	NOTEST	0	0	0	0	1	1	no
C16C8.8	C16C8.8	C16C8.8	II:3461147-3461676	B	D	NOTEST	0.0739495	0	-1.79769e+308	-1.79769e+308	0.158655	1	no
C16C8.9	C16C8.9	C16C8.9	II:3462604-3463189	B	D	NOTEST	0	0.0790873	1.79769e+308	1.79769e+308	0.110336	1	no
C16D2.1	C16D2.1	C16D2.1	II:9132126-9134418	B	D	OK	0.268832	0.205702	-0.26766	0.355163	0.722468	1.06592	no
C16D6.1	C16D6.1	C16D6.1	X:12525306-12526142	B	D	OK	0.873649	0.758748	-0.14101	0.278336	0.780755	1.05033	no
C16D6.2	C16D6.2	C16D6.2	X:12536934-12551598	B	D	OK	9.37425	7.25962	-0.255638	0.855263	0.392405	1.21306	no
C16D6.3	C16D6.3	C16D6.3	X:12526580-12527207	B	D	NOTEST	0	0	0	0	1	1	no
C16D9.1	C16D9.1	C16D9.1	V:8259122-8261111	B	D	OK	19.8334	27.6415	0.331948	-1.15688	0.247322	1.2745	no
C16D9.10	C16D9.10	C16D9.10	V:8247693-8247769	B	D	NOTEST	0	0	0	0	1	1	no
C16D9.11	C16D9.11	C16D9.11	V:8228107-8238158	B	D	OK	15.0036	8.4643	-0.572434	0.922747	0.356139	1.23211	no
C16D9.3	C16D9.3	C16D9.3	V:8238765-8239355	B	D	OK	0.540364	0.368093	-0.383908	0.620347	0.535029	1.13714	no
C16D9.4	C16D9.4	C16D9.4	V:8240737-8242808	B	D	OK	3.27035	2.78185	-0.161782	0.441666	0.658731	1.08577	no
C16D9.5	C16D9.5	C16D9.5	V:8243576-8245048	B	D	OK	0.927168	0.776172	-0.177761	0.405451	0.685146	1.07732	no
C16D9.6	C16D9.6	C16D9.6	V:8248108-8250096	B	D	OK	5.34847	5.10354	-0.0468771	0.132751	0.894391	1.02477	no
C16D9.8	C16D9.8	C16D9.8	V:8261196-8263356	B	D	OK	0.816121	1.69003	0.727941	-1.33004	0.183506	1.26792	no
C16D9.9	C16D9.9	C16D9.9	V:8264047-8264470	B	D	OK	2.9421	3.2074	0.0863377	-0.171975	0.863457	1.0307	no
C16E9.1	C16E9.1	C16E9.1	X:6940429-6943564	B	D	OK	28.2874	23.8744	-0.169612	0.565659	0.571625	1.12027	no
C16E9.2	C16E9.2	C16E9.2	X:6935695-6938987	B	D	OK	26.6191	24.3844	-0.0876848	0.379272	0.704486	1.0712	no
C16H3.1	C16H3.1	C16H3.1	X:17617737-17619369	B	D	OK	3.15037	3.00693	-0.046601	0.11966	0.904753	1.02305	no
C16H3.3	C16H3.3	C16H3.3	X:17601540-17609959	B	D	OK	47.539	47.4904	-0.0010245	0.00521588	0.995838	1.00493	no
C16H3.5	C16H3.5	C16H3.5	X:17598699-17598719	B	D	NOTEST	0	0	0	0	1	1	no
C17A2.2	C17A2.2	C17A2.2	II:3846320-3848038	B	D	NOTEST	0	0.0198019	1.79769e+308	1.79769e+308	0.158655	1	no
C17A2.3	C17A2.3	C17A2.3	II:3843601-3845502	B	D	NOTEST	0	0	0	0	1	1	no
C17A2.4	C17A2.4	C17A2.4	II:3839854-3841265	B	D	NOTEST	0.0272093	0.0241541	-0.119105	0.08422	0.932881	1	no
C17A2.5	C17A2.5	C17A2.5	II:3833242-3836008	B	D	NOTEST	0.0135644	0	-1.79769e+308	-1.79769e+308	0.158655	1	no
C17A2.7	C17A2.7	C17A2.7	II:3841906-3843398	B	D	NOTEST	0	0	0	0	1	1	no
C17B7.10	C17B7.10	C17B7.10	V:3340039-3342571	B	D	OK	0.234736	0.253903	0.0784919	-0.147501	0.882737	1.02748	no
C17B7.12	C17B7.12	C17B7.12	V:3353088-3353747	B	D	OK	0.107898	0.363239	1.21387	-1.46824	0.14204	1.25205	no
C17B7.13	C17B7.13	C17B7.13	V:3328481-3330250	B	D	OK	0.295378	0.266676	-0.102223	0.189801	0.849465	1.03374	no
C17B7.2	C17B7.2	C17B7.2	V:3348455-3350734	B	D	OK	0.946071	1.33904	0.347387	-0.84302	0.399217	1.20906	no
C17B7.3	C17B7.3	C17B7.3	V:3342629-3343691	B	D	OK	0.064627	0.144818	0.806846	-0.854423	0.392871	1.2121	no
C17B7.4	C17B7.4	C17B7.4	V:3339173-3339857	B	D	OK	0.218156	0.362266	0.507169	-0.749027	0.453841	1.18225	no
C17B7.5	C17B7.5	C17B7.5	V:3333466-3338831	B	D	OK	0.0468296	0.0292774	-0.469701	0.603976	0.545859	1.13267	no
C17B7.7	C17B7.7	C17B7.7	V:3325277-3328169	B	D	OK	0.369839	0.3441	-0.0721337	0.16844	0.866237	1.02988	no
C17B7.8	C17B7.8	C17B7.8	V:3320573-3323938	B	D	OK	0.0449567	0.0294044	-0.424554	0.453868	0.649924	1.08879	no
C17B7.9	C17B7.9	C17B7.9	V:3330740-3331939	B	D	NOTEST	0.0492547	0.0710641	0.366577	-0.294874	0.76809	1	no
C17C3.1	C17C3.1	C17C3.1	II:5570607-5574914	B	D	OK	73.6832	105.472	0.358672	-2.13993	0.0323607	0.942498	no
C17C3.11	C17C3.11	C17C3.11	II:5537805-5538975	B	D	NOTEST	0.0679486	0.0279886	-0.886954	0.761702	0.446238	1	no
C17C3.13	C17C3.13	C17C3.13	II:5567756-5568367	B	D	OK	0.0681111	0.130203	0.647951	-0.651843	0.514502	1.14823	no
C17C3.15	C17C3.15	C17C3.15	II:5570607-5574914	B	D	OK	23.2185	27.8782	0.182898	-0.558521	0.576488	1.11748	no
C17C3.16	C17C3.16	C17C3.16	II:5543568-5543678	B	D	NOTEST	0.490756	0.64501	0.273319	-0.211712	0.832332	1	no
C17C3.17	C17C3.17	C17C3.17	II:5544134-5544244	B	D	NOTEST	0	0.431719	1.79769e+308	1.79769e+308	0.158655	1	no
C17C3.2	C17C3.2	C17C3.2	II:5566052-5566663	B	D	OK	0.0546094	0.11013	0.701455	-0.63193	0.527433	1.14133	no
C17C3.3	C17C3.3	C17C3.3	II:5561733-5563494	B	D	OK	3.27768	6.39375	0.668185	-1.67222	0.0944813	1.19956	no
C17C3.5	C17C3.5	C17C3.5	II:5551905-5552289	B	D	OK	0.262242	0.46514	0.573072	-0.77104	0.440683	1.18754	no
C17C3.6	C17C3.6	C17C3.6	II:5550016-5550501	B	D	OK	0.0627204	0.256419	1.40813	-1.27666	0.201723	1.27428	no
C17C3.9	C17C3.9	C17C3.9	II:5531368-5532225	B	D	NOTEST	0	0	0	0	1	1	no
C17D12.1	C17D12.1	C17D12.1	I:11611659-11616127	B	D	OK	21.9583	20.7317	-0.057482	0.192263	0.847537	1.03434	no
C17D12.3	C17D12.3	C17D12.3	I:11616760-11620251	B	D	OK	15.3722	15.4772	0.00681118	-0.0217762	0.982626	1.00737	no
C17D12.5	C17D12.5	C17D12.5	I:11586223-11587282	B	D	OK	0.593953	0.61054	0.0275438	-0.0468775	0.962611	1.01209	no
C17D12.7	C17D12.7	C17D12.7	I:11604598-11611289	B	D	OK	8.82497	6.67328	-0.279473	0.93129	0.351704	1.23539	no
C17E4.1	C17E4.1	C17E4.1	I:9408346-9410085	B	D	OK	0.197739	0.141149	-0.337134	0.570315	0.568464	1.12136	no
C17E4.10	C17E4.10	C17E4.10	I:9435367-9450722	B	D	OK	74.4564	98.1583	0.276368	-0.990504	0.321928	1.25003	no
C17E4.11	C17E4.11	C17E4.11	I:9419411-9420804	B	D	OK	6.75914	5.36714	-0.230602	0.697583	0.485438	1.16418	no
C17E4.2	C17E4.2	C17E4.2	I:9410604-9416645	B	D	OK	11.1791	12.7033	0.127815	-0.453869	0.649923	1.08881	no
C17E4.3	C17E4.3	C17E4.3	I:9416890-9418864	B	D	OK	0.925395	0.973735	0.0509188	-0.123425	0.901771	1.02341	no
C17E4.4	C17E4.4	C17E4.4	I:9419411-9420804	B	D	OK	0	0.164902	1.79769e+308	1.79769e+308	0.0350114	0.968187	no
C17E4.6	C17E4.6	C17E4.6	I:9422546-9431103	B	D	OK	48.0496	51.082	0.0611988	-0.214997	0.829769	1.0385	no
C17E4.9	C17E4.9	C17E4.9	I:9431239-9434106	B	D	OK	239.709	316.656	0.278392	-0.949845	0.342191	1.23976	no
C17E7.10	C17E7.10	C17E7.10	V:3898612-3900015	B	D	OK	0.0819715	0.0236978	-1.24099	1.07581	0.282013	1.26614	no
C17E7.12	C17E7.12	C17E7.12	V:3890777-3891839	B	D	NOTEST	0.0798024	0	-1.79769e+308	-1.79769e+308	0.158655	1	no
C17E7.13	C17E7.13	C17E7.13	V:3887562-3889066	B	D	OK	2.15556	0.871623	-0.905448	2.14871	0.0316573	0.93444	no
C17E7.4	C17E7.4	C17E7.4	V:3892668-3894386	B	D	OK	0.114153	0.0730199	-0.446811	0.609273	0.542343	1.13382	no
C17E7.9	C17E7.9	C17E7.9	V:3889195-3890674	B	D	OK	0.387245	0.198929	-0.666108	1.08977	0.275815	1.26779	no
C17F3.1	C17F3.1	C17F3.1	I:6665183-6670404	B	D	OK	0.189627	0.119694	-0.460123	0.420089	0.674421	1.08073	no
C17F3.3	C17F3.3	C17F3.3	I:6682368-6683373	B	D	OK	0.460812	0.680395	0.389683	-0.824969	0.409389	1.20412	no
C17F4.1	C17F4.1	C17F4.1	II:3250308-3250852	B	D	NOTEST	0.0558218	0.0492591	-0.125071	0.0884382	0.929528	1	no
C17F4.11	C17F4.11	C17F4.11	II:3237470-3238052	B	D	OK	1.76081	0.828073	-0.754427	1.47615	0.139903	1.24962	no
C17F4.12	C17F4.12	C17F4.12	II:3243686-3244151	B	D	OK	0.931392	0.599375	-0.440794	0.710559	0.477358	1.169	no
C17F4.2	C17F4.2	C17F4.2	II:3248686-3249383	B	D	OK	22.7583	12.3021	-0.615155	1.60625	0.10822	1.22194	no
C17F4.3	C17F4.3	C17F4.3	II:3240539-3241722	B	D	OK	1.80451	0.837465	-0.767665	1.74049	0.0817736	1.17257	no
C17F4.5	C17F4.5	C17F4.5	II:3246368-3248114	B	D	OK	2.80757	1.23604	-0.820404	2.05349	0.0400249	1.00365	no
C17F4.7	C17F4.7	C17F4.7	II:3245109-3246011	B	D	OK	1805.79	2417.58	0.291767	-0.90911	0.363292	1.2289	no
C17F4.8	C17F4.8	C17F4.8	II:3230871-3234808	B	D	OK	1.66756	1.90942	0.135438	-0.328094	0.742841	1.05993	no
C17G1.1	C17G1.1	C17G1.1	X:9919233-9920278	B	D	OK	0.489599	0.618626	0.233915	-0.472392	0.636647	1.09325	no
C17G1.2	C17G1.2	C17G1.2	X:9921489-9922698	B	D	OK	0.133266	0.106181	-0.227196	0.301125	0.763319	1.05429	no
C17G1.4	C17G1.4	C17G1.4	X:9925854-9931392	B	D	OK	19.3618	16.7691	-0.143764	0.661994	0.507975	1.15191	no
C17G1.5	C17G1.5	C17G1.5	X:9941561-9944705	B	D	OK	18.1646	13.4081	-0.303616	1.02927	0.303353	1.25842	no
C17G1.7	C17G1.7	C17G1.7	X:9952512-9954472	B	D	OK	65.2883	63.3759	-0.029729	0.0975261	0.922309	1.019	no
C17G1.8	C17G1.8	C17G1.8	X:9933298-9937056	B	D	OK	24.7878	20.9128	-0.169993	0.57216	0.567213	1.12199	no
C17G10.1	C17G10.1	C17G10.1	II:5596529-5598420	B	D	OK	11.931	8.83596	-0.30031	0.993742	0.320348	1.25011	no
C17G10.2	C17G10.2	C17G10.2	II:5594705-5596327	B	D	OK	17.6901	13.5172	-0.26904	0.880314	0.378689	1.22035	no
C17G10.3	C17G10.3	C17G10.3	II:5583082-5584664	B	D	OK	0.977808	0.949621	-0.0292496	0.0705333	0.943769	1.01482	no
C17G10.6	C17G10.6	C17G10.6	II:5599899-5603264	B	D	OK	5.05996	4.89952	-0.0322223	0.131783	0.895156	1.0245	no
C17G10.7	C17G10.7	C17G10.7	II:5606764-5607794	B	D	OK	13.1774	17.4724	0.282115	-0.831503	0.405689	1.20532	no
C17G10.9	C17G10.9	C17G10.9	II:5619559-5622455	B	D	OK	74.9605	60.4965	-0.214375	0.801433	0.422881	1.19584	no
C17H1.10	C17H1.10	C17H1.10	I:13133738-13135980	B	D	OK	3.38137	1.5864	-0.756813	1.95664	0.0503896	1.07726	no
C17H1.13	C17H1.13	C17H1.13	I:13124161-13125670	B	D	OK	4.79209	1.93146	-0.908692	2.40169	0.0163197	0.727474	no
C17H1.14	C17H1.14	C17H1.14	I:13107477-13109764	B	D	OK	1.66462	1.07167	-0.440377	1.07411	0.282773	1.26586	no
C17H1.2	C17H1.2	C17H1.2	I:13102776-13103045	B	D	OK	2.42967	1.08832	-0.80312	1.39319	0.163562	1.25935	no
C17H1.3	C17H1.3	C17H1.3	I:13104238-13106284	B	D	OK	7.14501	2.18768	-1.18357	3.45674	0.000546756	0.107082	no
C17H1.4	C17H1.4	C17H1.4	I:13110519-13112416	B	D	OK	5.02299	1.8497	-0.999003	2.76471	0.00569734	0.438331	no
C17H1.5	C17H1.5	C17H1.5	I:13113622-13116420	B	D	OK	11.1638	3.58067	-1.13712	3.43693	0.000588345	0.112608	no
C17H1.6	C17H1.6	C17H1.6	I:13130928-13132398	B	D	OK	4.97318	2.94598	-0.523619	1.44459	0.148572	1.25769	no
C17H1.7	C17H1.7	C17H1.7	I:13136571-13138507	B	D	OK	23.1934	11.4284	-0.707767	2.42045	0.0155013	0.715466	no
C17H1.8	C17H1.8	C17H1.8	I:13128455-13130026	B	D	OK	1.95279	0.426513	-1.52137	3.15352	0.00161314	0.213551	no
C17H1.9	C17H1.9	C17H1.9	I:13121108-13123393	B	D	OK	2.43216	0.276161	-2.17555	4.55084	5.3432e-06	0.00245787	yes
C17H11.1	C17H11.1	C17H11.1	X:8173849-8180805	B	D	OK	9.77704	9.7812	0.000425004	-0.0013943	0.998888	1.00433	no
C17H11.2	C17H11.2	C17H11.2	X:8169869-8172808	B	D	OK	8.94226	7.53349	-0.17143	0.585283	0.558357	1.12668	no
C17H11.4	C17H11.4	C17H11.4	X:8180970-8181580	B	D	OK	0.081589	0.210142	0.946088	-0.839802	0.401019	1.2079	no
C17H11.5	C17H11.5	C17H11.5	X:8183043-8183477	B	D	OK	4.26376	2.31264	-0.611763	1.4384	0.150319	1.25895	no
C17H11.6	C17H11.6	C17H11.6	X:8185119-8203724	B	D	OK	40.5077	37.8283	-0.0684344	0.420642	0.674017	1.08083	no
C17H12.10	C17H12.10	C17H12.10	IV:6806811-6809614	B	D	OK	18.7461	17.3665	-0.0764429	0.248244	0.803945	1.0443	no
C17H12.11	C17H12.11	C17H12.11	IV:6804762-6805986	B	D	OK	14.8017	16.2474	0.0931913	-0.289165	0.772455	1.05181	no
C17H12.12	C17H12.12	C17H12.12	IV:6795424-6798534	B	D	OK	1.11505	0.563619	-0.682275	1.72813	0.0839657	1.17642	no
C17H12.13	C17H12.13	C17H12.13	IV:6770793-6779771	B	D	OK	67.2941	67.3573	0.000938503	-0.00455899	0.996362	1.00474	no
C17H12.2	C17H12.2	C17H12.2	IV:6786841-6789605	B	D	OK	19.4138	21.1836	0.0872421	-0.310261	0.756362	1.05681	no
C17H12.3	C17H12.3	C17H12.3	IV:6793917-6795208	B	D	OK	0.501411	0.524459	0.0449404	-0.100417	0.920013	1.01958	no
C17H12.5	C17H12.5	C17H12.5	IV:6815922-6817561	B	D	OK	0.318218	0.24771	-0.250478	0.48016	0.631114	1.09548	no
C17H12.6	C17H12.6	C17H12.6	IV:6821325-6822472	B	D	OK	1.69923	1.70298	0.00220779	-0.00545541	0.995647	1.005	no
C17H12.8	C17H12.8	C17H12.8	IV:6818589-6820627	B	D	OK	97.2848	64.8995	-0.404803	1.41218	0.157896	1.26558	no
C18A11.1	C18A11.1	C18A11.1	X:8069527-8070200	B	D	OK	69.1234	85.0901	0.207818	-0.709741	0.477865	1.16896	no
C18A11.2	C18A11.2	C18A11.2	X:8067627-8067963	B	D	OK	43.8865	32.8784	-0.288791	0.828592	0.407335	1.20482	no
C18A11.3	C18A11.3	C18A11.3	X:8061070-8065534	B	D	OK	14.6025	17.5195	0.182121	-0.573119	0.566564	1.12234	no
C18A11.4	C18A11.4	C18A11.4	X:8045492-8047357	B	D	NOTEST	0.132939	0.114647	-0.148039	0.167174	0.867233	1	no
C18A11.6	C18A11.6	C18A11.6	X:8033312-8034758	B	D	OK	0.052866	0	-1.79769e+308	-1.79769e+308	0.158655	1.25985	no
C18A3.1	C18A3.1	C18A3.1	II:5720129-5727639	B	D	OK	3.38872	3.15666	-0.0709373	0.197428	0.843492	1.03507	no
C18A3.10	C18A3.10	C18A3.10	II:5714890-5716217	B	D	OK	5.84257	6.32585	0.0794751	-0.205305	0.837334	1.03642	no
C18A3.11	C18A3.11	C18A3.11	II:5730999-5731708	B	D	NOTEST	0.0440913	0.0976192	0.794812	-0.689028	0.490806	1	no
C18A3.12	C18A3.12	C18A3.12	II:5701628-5701693	B	D	NOTEST	0	0	0	0	1	1	no
C18A3.2	C18A3.2	C18A3.2	II:5718111-5719954	B	D	OK	17.3487	14.6849	-0.166699	0.554245	0.579411	1.1163	no
C18A3.3	C18A3.3	C18A3.3	II:5716273-5717988	B	D	OK	69.1328	45.537	-0.417503	1.32403	0.185493	1.26876	no
C18A3.4	C18A3.4	C18A3.4	II:5707658-5712302	B	D	OK	49.6566	41.5734	-0.177671	0.670307	0.502662	1.15481	no
C18A3.5	C18A3.5	C18A3.5	II:5712326-5714790	B	D	OK	93.9261	83.075	-0.122764	0.622033	0.53392	1.13767	no
C18A3.7	C18A3.7	C18A3.7	II:5729615-5730389	B	D	OK	0.279864	0.716207	0.939664	-1.51317	0.130235	1.23962	no
C18A3.9	C18A3.9	C18A3.9	II:5714890-5716217	B	D	OK	0.644389	0.817868	0.238397	-0.402885	0.687033	1.07652	no
C18B10.6	C18B10.6	C18B10.6	V:7479097-7480858	B	D	OK	1.78503	1.84065	0.0306825	-0.0747923	0.94038	1.01537	no
C18B12.1	C18B12.1	C18B12.1	X:15012601-15012844	B	D	NOTEST	0.402956	0.352991	-0.132386	0.132386	0.894679	1	no
C18B12.2	C18B12.2	C18B12.2	X:15026225-15031002	B	D	OK	16.8651	14.8445	-0.127613	0.439345	0.660412	1.08534	no
C18B12.4	C18B12.4	C18B12.4	X:15036614-15040520	B	D	OK	49.1857	63.1295	0.249586	-0.903281	0.366377	1.22705	no
C18B12.6	C18B12.6	C18B12.6	X:15003993-15007226	B	D	OK	14.5137	13.5026	-0.072216	0.248714	0.803582	1.04441	no
C18B2.1	C18B2.1	C18B2.1	X:3623508-3630871	B	D	OK	5.08994	3.86014	-0.276562	0.795768	0.426167	1.19421	no
C18B2.2	C18B2.2	C18B2.2	X:3623508-3630871	B	D	OK	3.07679	2.8709	-0.0692643	0.203678	0.838605	1.03626	no
C18B2.3	C18B2.3	C18B2.3	X:3601786-3604273	B	D	OK	79.1344	78.5461	-0.00746202	0.0266818	0.978714	1.00843	no
C18B2.4	C18B2.4	C18B2.4	X:3604357-3605737	B	D	OK	68.2656	77.2144	0.123179	-0.446931	0.654925	1.08684	no
C18B2.5	C18B2.5	C18B2.5	X:3606726-3611081	B	D	OK	94.4709	83.5081	-0.123348	0.629973	0.528712	1.14029	no
C18B2.6	C18B2.6	C18B2.6	X:3613383-3617365	B	D	OK	4.26249	4.0892	-0.0415057	0.123071	0.902051	1.02336	no
C18C4.1	C18C4.1	C18C4.1	V:5561342-5564044	B	D	OK	1.00059	0.751414	-0.286388	0.664212	0.506555	1.15289	no
C18C4.5	C18C4.5	C18C4.5	V:5550136-5557093	B	D	OK	26.8384	26.7529	-0.00319103	0.0124818	0.990041	1.00609	no
C18C4.6	C18C4.6	C18C4.6	V:5564117-5564496	B	D	OK	1.55726	1.2457	-0.223229	0.406169	0.684618	1.07756	no
C18C4.7	C18C4.7	C18C4.7	V:5565998-5567024	B	D	OK	0.173305	0.238099	0.317634	-0.428131	0.668556	1.083	no
C18C4.9	C18C4.9	C18C4.9	V:5568020-5570345	B	D	OK	14.7002	17.163	0.154896	-0.513505	0.607598	1.10491	no
C18D1.2	C18D1.2	C18D1.2	II:10056225-10060497	B	D	OK	1.09107	0.555299	-0.675406	1.56473	0.117646	1.23135	no
C18D11.1	C18D11.1	C18D11.1	III:11816458-11822396	B	D	OK	95.1331	104.03	0.0893988	-0.296645	0.766738	1.0533	no
C18D11.3	C18D11.3	C18D11.3	III:11823672-11824321	B	D	OK	61.251	34.115	-0.585243	1.71811	0.0857771	1.17902	no
C18D11.6	C18D11.6	C18D11.6	III:11809877-11810850	B	D	OK	156.666	131.061	-0.17845	0.516431	0.605553	1.10536	no
C18D11.7	C18D11.7	C18D11.7	III:11804462-11806660	B	D	OK	0.365708	0.307799	-0.17239	0.326328	0.744177	1.05978	no
C18D11.9	C18D11.9	C18D11.9	III:11808215-11809442	B	D	OK	0.929148	0.499325	-0.621012	1.03669	0.299879	1.25938	no
C18D4.1	C18D4.1	C18D4.1	V:17520958-17527276	B	D	OK	0.853462	0.885817	0.0372094	-0.10407	0.917114	1.02027	no
C18D4.3	C18D4.3	C18D4.3	V:17532149-17532583	B	D	NOTEST	0.170294	0.355008	0.734615	-0.881804	0.377883	1	no
C18D4.4	C18D4.4	C18D4.4	V:17530299-17531307	B	D	OK	0.9187	0.530416	-0.549298	0.898491	0.368924	1.2265	no
C18D4.6	C18D4.6	C18D4.6	V:17535628-17538170	B	D	OK	10.3286	9.21786	-0.113774	0.482421	0.629507	1.09652	no
C18D4.8	C18D4.8	C18D4.8	V:17543971-17546782	B	D	OK	0.951263	1.04517	0.0941471	-0.232313	0.816295	1.04116	no
C18E3.1	C18E3.1	C18E3.1	I:4212743-4214263	B	D	OK	0.364258	0.173887	-0.739458	1.23585	0.216514	1.27791	no
C18E3.2	C18E3.2	C18E3.2	I:4210978-4212668	B	D	OK	29.146	25.2427	-0.143779	0.499117	0.617697	1.10087	no
C18E3.3	C18E3.3	C18E3.3	I:4203459-4208521	B	D	OK	20.8259	20.3069	-0.0252337	0.0852933	0.932028	1.01668	no
C18E3.4	C18E3.4	C18E3.4	I:4193242-4203307	B	D	OK	0.753042	0.562767	-0.291255	0.50405	0.614226	1.10213	no
C18E3.5	C18E3.5	C18E3.5	I:4193242-4203307	B	D	OK	2.74489	2.22044	-0.212036	0.573494	0.56631	1.12245	no
C18E3.6	C18E3.6	C18E3.6	I:4190159-4193215	B	D	OK	13.2451	10.9874	-0.186879	0.630383	0.528444	1.14054	no
C18E3.9	C18E3.9	C18E3.9	I:4214363-4215754	B	D	OK	9.99352	9.38408	-0.0629229	0.198872	0.842363	1.03529	no
C18E9.10	C18E9.10	C18E9.10	II:8955152-8964803	B	D	OK	19.3477	19.167	-0.00938298	0.0297094	0.976299	1.00892	no
C18E9.2	C18E9.2	C18E9.2	II:8964965-8966805	B	D	OK	115.685	97.3463	-0.172593	0.561196	0.574664	1.11859	no
C18E9.4	C18E9.4	C18E9.4	II:8955152-8964803	B	D	OK	197.744	143.932	-0.317635	1.0984	0.272032	1.26824	no
C18E9.5	C18E9.5	C18E9.5	II:8969895-8971597	B	D	OK	21.5892	29.5457	0.313745	-1.0393	0.298664	1.26081	no
C18E9.6	C18E9.6	C18E9.6	II:8971898-8973478	B	D	OK	61.4491	50.9358	-0.187642	0.606698	0.544051	1.1333	no
C18E9.7	C18E9.7	C18E9.7	II:8978491-8982590	B	D	OK	18.8164	12.9651	-0.372464	1.29445	0.195511	1.27128	no
C18E9.8	C18E9.8	C18E9.8	II:8985931-8987969	B	D	OK	0.0526144	0.0689713	0.270701	-0.391733	0.695255	1.07397	no
C18E9.9	C18E9.9	C18E9.9	II:8988270-8989456	B	D	OK	83.2928	99.6429	0.17923	-0.641634	0.521111	1.14432	no
C18F10.2	C18F10.2	C18F10.2	III:6273103-6275960	B	D	OK	4.10462	3.20935	-0.246043	0.752569	0.451709	1.18314	no
C18F10.7	C18F10.7	C18F10.7	III:6276005-6278301	B	D	OK	42.0241	48.5309	0.143956	-0.528397	0.597224	1.10847	no
C18F10.9	C18F10.9	C18F10.9	III:6271504-6272903	B	D	NOTEST	0.0507852	0.0723339	0.353689	-0.279615	0.779773	1	no
C18F3.4	C18F3.4	C18F3.4	IV:8083950-8086632	B	D	OK	31.7681	27.7126	-0.136576	0.476875	0.633451	1.09451	no
C18G1.1	C18G1.1	C18G1.1	V:4779040-4779721	B	D	OK	4.3081	2.41882	-0.577218	1.35828	0.174375	1.26444	no
C18G1.2	C18G1.2	C18G1.2	V:4770484-4772903	B	D	OK	6.06726	7.53308	0.216397	-0.626669	0.530876	1.13966	no
C18G1.3	C18G1.3	C18G1.3	V:4761340-4763944	B	D	NOTEST	0	0.0221383	1.79769e+308	1.79769e+308	0.158655	1	no
C18G1.6	C18G1.6	C18G1.6	V:4750407-4753622	B	D	OK	1.04988	0.710755	-0.390106	0.919405	0.357884	1.23149	no
C18G1.7	C18G1.7	C18G1.7	V:4745382-4747903	B	D	OK	0.277722	0.280534	0.010072	-0.0187148	0.985069	1.00729	no
C18G1.8	C18G1.8	C18G1.8	V:4764079-4766516	B	D	OK	0.507331	0.519777	0.0242365	-0.0496152	0.960429	1.01222	no
C18G1.9	C18G1.9	C18G1.9	V:4767834-4769509	B	D	OK	0.27187	0.0992715	-1.00747	1.46872	0.141909	1.25201	no
C18H2.1	C18H2.1	C18H2.1	III:7662355-7672081	B	D	OK	2.02837	1.53072	-0.281493	0.892885	0.371919	1.22507	no
C18H2.2	C18H2.2	C18H2.2	III:7678947-7680785	B	D	OK	8.72313	13.2653	0.419176	-1.35682	0.174838	1.26462	no
C18H2.3	C18H2.3	C18H2.3	III:7684297-7687085	B	D	OK	0.0118243	0.0347547	1.07816	-0.94536	0.344475	1.238	no
C18H2.4	C18H2.4	C18H2.4	III:7694617-7700260	B	D	OK	0.10144	0.229192	0.815092	-1.61685	0.105912	1.21786	no
C18H2.5	C18H2.5	C18H2.5	III:7689283-7694172	B	D	OK	0.0371028	0.128988	1.24603	-2.05904	0.03949	0.998238	no
C18H7.1	C18H7.1	C18H7.1	IV:615566-621120	B	D	OK	37.7827	46.8969	0.216099	-0.703845	0.481529	1.1663	no
C18H7.10	C18H7.10	C18H7.10	IV:583812-585912	B	D	OK	1.58327	1.05493	-0.406022	1.02288	0.306365	1.25612	no
C18H7.11	C18H7.11	C18H7.11	IV:596904-598732	B	D	OK	3.72564	4.61031	0.213056	-0.531733	0.594911	1.10957	no
C18H7.4	C18H7.4	C18H7.4	IV:592484-595167	B	D	OK	0.118087	0.0932457	-0.236182	0.372508	0.709514	1.06953	no
C18H7.5	C18H7.5	C18H7.5	IV:586290-587712	B	D	OK	0	0	0	0	1	1.00414	no
C18H7.6	C18H7.6	C18H7.6	IV:589098-592446	B	D	OK	6.16746	5.49303	-0.115808	0.366843	0.713736	1.06817	no
C18H7.7	C18H7.7	C18H7.7	IV:595760-596441	B	D	NOTEST	0.0592583	0.0480688	-0.209271	0.147977	0.882361	1	no
C18H7.9	C18H7.9	C18H7.9	IV:602990-603643	B	D	OK	2.66174	1.97792	-0.296937	0.698332	0.484969	1.16458	no
C18H9.1	C18H9.1	C18H9.1	II:6699110-6700427	B	D	OK	1.19105	0.928922	-0.248562	0.560374	0.575225	1.11837	no
C18H9.2	C18H9.2	C18H9.2	II:6689996-6691679	B	D	OK	31.4184	27.9347	-0.117525	0.337272	0.735912	1.06178	no
C18H9.3	C18H9.3	C18H9.3	II:6684193-6688585	B	D	OK	21.5679	17.4904	-0.209556	0.754844	0.450343	1.18333	no
C18H9.5	C18H9.5	C18H9.5	II:6692703-6695250	B	D	OK	8.03152	10.0422	0.223421	-0.689084	0.49077	1.16147	no
C18H9.6	C18H9.6	C18H9.6	II:6700533-6701569	B	D	OK	126.094	201.288	0.467712	-1.58436	0.113112	1.22451	no
C23F12.3	C23F12.3	C23F12.3	X:9392062-9394633	B	D	OK	0.733887	0.077972	-2.24201	2.65514	0.00792763	0.520959	no
C23F12.4	C23F12.4	C23F12.4	X:9387366-9389120	B	D	OK	23.5753	16.1189	-0.380208	1.24598	0.212773	1.27676	no
C23G10.1	C23G10.1	C23G10.1	III:6209227-6212771	B	D	OK	0.353854	0.29153	-0.193742	0.393839	0.6937	1.07411	no
C23G10.10	C23G10.10	C23G10.10	III:6213055-6213867	B	D	OK	1.47307	1.30131	-0.123973	0.257925	0.796464	1.04632	no
C23G10.11	C23G10.11	C23G10.11	III:6215108-6215486	B	D	OK	3.998	2.57366	-0.440464	0.946975	0.343651	1.23849	no
C23G10.2	C23G10.2	C23G10.2	III:6208132-6209087	B	D	OK	166.542	149.474	-0.108122	0.419882	0.674571	1.08059	no
C23G10.5	C23G10.5	C23G10.5	III:6191054-6192026	B	D	OK	20.8075	18.9809	-0.0918781	0.30083	0.763544	1.05412	no
C23G10.7	C23G10.7	C23G10.7	III:6195936-6198360	B	D	OK	22.2271	16.6311	-0.290039	1.54614	0.122071	1.23458	no
C23G10.8	C23G10.8	C23G10.8	III:6202570-6206147	B	D	OK	37.3507	33.0207	-0.123216	0.434197	0.664146	1.08404	no
C23H3.2	C23H3.2	C23H3.2	II:61312-64297	B	D	OK	59.6935	49.9147	-0.178908	0.791566	0.428614	1.19319	no
C23H3.3	C23H3.3	C23H3.3	II:57669-59904	B	D	OK	26.5579	25.3393	-0.0469709	0.16384	0.869857	1.02927	no
C23H3.5	C23H3.5	C23H3.5	II:47577-50045	B	D	OK	25.0576	21.0822	-0.172749	0.606957	0.54388	1.13333	no
C23H3.9	C23H3.9	C23H3.9	II:71681-77512	B	D	OK	69.8496	43.6302	-0.470593	2.6202	0.00878779	0.547262	no
C23H4.6	C23H4.6	C23H4.6	X:12235542-12240703	B	D	OK	6.67545	6.39051	-0.0436224	0.125926	0.899791	1.0241	no
C23H4.8	C23H4.8	C23H4.8	X:12217178-12219035	B	D	OK	7.86838	9.49458	0.187869	-0.524833	0.5997	1.10745	no
C23H5.1	C23H5.1	C23H5.1	IV:2130996-2133863	B	D	OK	5.39138	6.41208	0.173383	-0.512202	0.60851	1.10469	no
C23H5.10	C23H5.10	C23H5.10	IV:2091927-2099808	B	D	OK	0.0737566	0	-1.79769e+308	-1.79769e+308	6.12332e-16	5.93257e-13	yes
C23H5.11	C23H5.11	C23H5.11	IV:2091927-2099808	B	D	OK	1.55903	0.985643	-0.458525	1.14737	0.251229	1.27295	no
C23H5.2	C23H5.2	C23H5.2	IV:2122795-2126037	B	D	OK	9.17195	9.45968	0.0308883	-0.0943503	0.924831	1.01862	no
C23H5.7	C23H5.7	C23H5.7	IV:2104054-2111604	B	D	OK	0.780172	0.638759	-0.199987	0.49541	0.620311	1.09982	no
C23H5.8	C23H5.8	C23H5.8	IV:2111896-2113543	B	D	OK	74.671	69.2991	-0.0746601	0.315391	0.752464	1.05791	no
C24A1.2	C24A1.2	C24A1.2	III:688732-715834	B	D	OK	24.1439	13.4505	-0.585013	2.39594	0.0165778	0.734497	no
C24A1.3	C24A1.3	C24A1.3	III:688732-715834	B	D	OK	10.2359	9.84459	-0.0389751	0.159594	0.873201	1.0291	no
C24A11.1	C24A11.1	C24A11.1	I:5401810-5402894	B	D	OK	4.59306	5.70607	0.216985	-0.604304	0.545642	1.1326	no
C24A11.2	C24A11.2	C24A11.2	I:5372857-5384511	B	D	OK	0.7704	0.593634	-0.260647	0.507655	0.611695	1.1033	no
C24A11.5	C24A11.5	C24A11.5	I:5384641-5385740	B	D	OK	0.293059	0.237026	-0.212202	0.279757	0.779664	1.05045	no
C24A11.6	C24A11.6	C24A11.6	I:5396271-5396506	B	D	NOTEST	0	0	0	0	1	1	no
C24A3.1	C24A3.1	C24A3.1	X:9001174-9005989	B	D	OK	2.05907	1.77466	-0.148646	0.430511	0.666824	1.08356	no
C24A3.2	C24A3.2	C24A3.2	X:8997414-8998853	B	D	OK	156.691	159.48	0.0176441	-0.0778745	0.937928	1.01569	no
C24A3.4	C24A3.4	C24A3.4	X:8992342-8994598	B	D	OK	10.7616	12.4898	0.148933	-0.476993	0.633367	1.09459	no
C24A3.8	C24A3.8	C24A3.8	X:9006519-9006717	B	D	NOTEST	0.444853	0.387928	-0.136922	0.150034	0.880737	1	no
C24A3.9	C24A3.9	C24A3.9	X:9009715-9010393	B	D	OK	0.232109	0.263129	0.125438	-0.154845	0.876943	1.02833	no
C24A8.1	C24A8.1	C24A8.1	X:4320836-4326323	B	D	OK	14.6693	13.1473	-0.109537	0.378182	0.705296	1.07091	no
C24A8.5	C24A8.5	C24A8.5	X:4328373-4328847	B	D	OK	2.16427	1.24068	-0.556425	1.17174	0.241301	1.27627	no
C24A8.6	C24A8.6	C24A8.6	X:4330051-4332379	B	D	OK	43.9467	40.4013	-0.0841168	0.292682	0.769765	1.0526	no
C24B5.1	C24B5.1	C24B5.1	V:9191486-9197111	B	D	OK	6.26836	6.38813	0.0189271	-0.0605719	0.9517	1.01325	no
C24B5.4	C24B5.4	C24B5.4	V:9191486-9197111	B	D	OK	4.86631	4.92383	0.0117524	-0.0344131	0.972548	1.00966	no
C24B9.3	C24B9.3	C24B9.3	V:2698796-2711646	B	D	OK	15.4533	19.5311	0.234182	-1.04563	0.29573	1.26229	no
C24D10.1	C24D10.1	C24D10.1	IV:5166328-5168417	B	D	OK	0.0395113	0.0961353	0.889169	-1.14816	0.250904	1.27336	no
C24D10.2	C24D10.2	C24D10.2	IV:5163328-5164341	B	D	NOTEST	0.0371595	0.0413242	0.106227	-0.0803001	0.935999	1	no
C24D10.4	C24D10.4	C24D10.4	IV:5160512-5161325	B	D	OK	25.191	21.3028	-0.167648	0.548861	0.583101	1.11482	no
C24D10.5	C24D10.5	C24D10.5	IV:5150248-5151022	B	D	OK	0.642793	0.392982	-0.492058	0.914109	0.36066	1.22911	no
C24D10.6	C24D10.6	C24D10.6	IV:5159475-5160237	B	D	OK	58.2812	40.4706	-0.364702	1.12416	0.260946	1.27055	no
C24D10.9	C24D10.9	C24D10.9	IV:5152181-5152457	B	D	OK	1.40515	1.06307	-0.278988	0.510748	0.609527	1.10434	no
C24F3.1	C24F3.1	C24F3.1	IV:10219415-10221253	B	D	OK	150.778	139.971	-0.0743755	0.27082	0.786529	1.04874	no
C24F3.2	C24F3.2	C24F3.2	IV:10222481-10223675	B	D	OK	7.90984	6.85894	-0.142554	0.428451	0.668323	1.08302	no
C24F3.4	C24F3.4	C24F3.4	IV:10214956-10219279	B	D	OK	23.0632	19.8779	-0.148628	0.526714	0.598392	1.10786	no
C24G6.2	C24G6.2	C24G6.2	V:5523538-5530537	B	D	OK	16.2525	18.7677	0.143894	-0.67232	0.50138	1.15553	no
C24G6.3	C24G6.3	C24G6.3	V:5514159-5520263	B	D	OK	6.02038	4.83586	-0.219093	0.722051	0.470263	1.17384	no
C24G6.6	C24G6.6	C24G6.6	V:5505107-5513642	B	D	OK	35.0531	32.8859	-0.0638213	0.226095	0.821128	1.04052	no
C24G6.8	C24G6.8	C24G6.8	V:5534052-5536055	B	D	OK	55.606	50.1228	-0.103816	0.331985	0.739901	1.06071	no
C24G7.1	C24G7.1	C24G7.1	I:4109407-4112386	B	D	OK	1.08825	0.80277	-0.304259	0.762132	0.445981	1.18475	no
C24G7.2	C24G7.2	C24G7.2	I:4103713-4108046	B	D	OK	1.06607	1.66509	0.445901	-1.14384	0.252691	1.27258	no
C24G7.4	C24G7.4	C24G7.4	I:4094610-4098328	B	D	OK	3.58743	7.51492	0.739454	-2.31665	0.020523	0.808512	no
C24H10.1	C24H10.1	C24H10.1	X:5072003-5074198	B	D	OK	16.1312	15.6807	-0.0283245	0.0889155	0.929149	1.01746	no
C24H10.2	C24H10.2	C24H10.2	X:5064610-5066262	B	D	OK	18.2764	13.0316	-0.338233	1.11808	0.263533	1.271	no
C24H10.3	C24H10.3	C24H10.3	X:5060620-5061956	B	D	OK	2.34999	2.06282	-0.130339	0.300449	0.763835	1.05399	no
C24H10.4	C24H10.4	C24H10.4	X:5058349-5058700	B	D	OK	0.860798	0.483345	-0.57713	0.793852	0.427282	1.19364	no
C24H11.1	C24H11.1	C24H11.1	III:11787628-11789338	B	D	OK	0.266714	0.266995	0.00105214	-0.00188216	0.998498	1.00436	no
C24H11.2	C24H11.2	C24H11.2	III:11790416-11792126	B	D	OK	0.26673	0.267041	0.00116525	-0.0020845	0.998337	1.00436	no
C24H11.5	C24H11.5	C24H11.5	III:11780115-11780508	B	D	OK	31.869	24.076	-0.280416	0.814666	0.415263	1.19993	no
C24H11.6	C24H11.6	C24H11.6	III:11774996-11776466	B	D	OK	24.6784	22.5043	-0.0922213	0.273222	0.784683	1.04935	no
C24H12.1	C24H12.1	C24H12.1	II:441496-446927	B	D	OK	0.689113	0.555681	-0.215211	0.519907	0.603128	1.10585	no
C24H12.10	C24H12.10	C24H12.10	II:426483-427018	B	D	NOTEST	0	0	0	0	1	1	no
C24H12.11	C24H12.11	C24H12.11	II:427601-429151	B	D	OK	0.380695	0.208435	-0.602371	1.0732	0.283182	1.26573	no
C24H12.12	C24H12.12	C24H12.12	II:433657-435405	B	D	OK	0.247837	0.196867	-0.230241	0.306949	0.758882	1.05577	no
C24H12.2	C24H12.2	C24H12.2	II:436865-438726	B	D	OK	1.1178	0.74201	-0.409753	0.815289	0.414907	1.19998	no
C24H12.5	C24H12.5	C24H12.5	II:406139-410927	B	D	OK	7.00158	5.54941	-0.232444	0.881855	0.377855	1.22133	no
C24H12.6	C24H12.6	C24H12.6	II:417347-418881	B	D	NOTEST	0.0360537	0.0464687	0.25377	-0.196569	0.844165	1	no
C24H12.7	C24H12.7	C24H12.7	II:420054-421140	B	D	NOTEST	0.155571	0.0601273	-0.950639	0.776194	0.437635	1	no
C24H12.8	C24H12.8	C24H12.8	II:422317-423141	B	D	NOTEST	0	0	0	0	1	1	no
C24H12.9	C24H12.9	C24H12.9	II:423622-424838	B	D	NOTEST	0.0312585	0	-1.79769e+308	-1.79769e+308	0.158655	1	no
C25A1.1	C25A1.1	C25A1.1	I:10162375-10163516	B	D	OK	19.6895	17.6393	-0.109958	0.369473	0.711775	1.06877	no
C25A1.12	C25A1.12	C25A1.12	I:10191756-10193146	B	D	OK	14.4194	16.3467	0.125449	-0.412725	0.679808	1.07913	no
C25A1.13	C25A1.13	C25A1.13	I:10193228-10193893	B	D	OK	52.834	34.6313	-0.422398	1.27835	0.201127	1.27464	no
C25A1.15	C25A1.15	C25A1.15	I:10197307-10197583	B	D	OK	0.738917	0.374863	-0.678624	0.973182	0.330463	1.24674	no
C25A1.4	C25A1.4	C25A1.4	I:10169625-10173202	B	D	OK	28.2373	25.8034	-0.0901354	0.320625	0.748494	1.0583	no
C25A1.5	C25A1.5	C25A1.5	I:10177167-10178906	B	D	OK	61.6372	56.9196	-0.0796255	0.287702	0.773575	1.05154	no
C25A1.6	C25A1.6	C25A1.6	I:10178990-10179714	B	D	OK	165.029	107.68	-0.426957	1.29459	0.195463	1.27134	no
C25A1.9	C25A1.9	C25A1.9	I:10185786-10190883	B	D	OK	4.18197	4.10973	-0.0174237	0.0508589	0.959438	1.01222	no
C25A11.1	C25A11.1	C25A11.1	X:9119845-9121586	B	D	OK	2.39129	2.43896	0.019742	-0.048721	0.961142	1.01221	no
C25A11.2	C25A11.2	C25A11.2	X:9114302-9116811	B	D	OK	5.60824	5.27367	-0.0615096	0.19624	0.844422	1.03493	no
C25A6.1	C25A6.1	C25A6.1	V:5408339-5409883	B	D	OK	2.00915	0.54772	-1.2997	2.87432	0.00404902	0.362162	no
C25A8.1	C25A8.1	C25A8.1	IV:7011118-7011232	B	D	NOTEST	0	0	0	0	1	1	no
C25A8.2	C25A8.2	C25A8.2	IV:7009824-7010728	B	D	NOTEST	0.0625519	0.115437	0.612731	-0.573426	0.566356	1	no
C25A8.4	C25A8.4	C25A8.4	IV:7003608-7009246	B	D	OK	0.131023	0.111804	-0.158625	0.317139	0.751138	1.05805	no
C25A8.5	C25A8.5	C25A8.5	IV:6999582-7001477	B	D	OK	0.395986	0.454542	0.137912	-0.297362	0.76619	1.05339	no
C25B8.4	C25B8.4	C25B8.4	X:6617395-6627943	B	D	OK	1.9741	2.59039	0.271698	-0.943253	0.345552	1.23801	no
C25B8.5	C25B8.5	C25B8.5	X:6631881-6634990	B	D	OK	2.24445	2.43277	0.0805716	-0.213284	0.831106	1.03816	no
C25B8.7	C25B8.7	C25B8.7	X:6627995-6631492	B	D	OK	0.478508	0.386578	-0.21334	0.421797	0.673173	1.08106	no
C25B8.8	C25B8.8	C25B8.8	X:6610008-6615014	B	D	OK	3.25547	2.92421	-0.107313	0.285785	0.775043	1.05129	no
C25D7.1	C25D7.1	C25D7.1	V:15036106-15036634	B	D	NOTEST	0.0663404	0.0578249	-0.137379	0.0971419	0.922614	1	no
C25D7.10	C25D7.10	C25D7.10	V:15067270-15068358	B	D	OK	19.3362	18.3863	-0.0503726	0.161343	0.871824	1.02914	no
C25D7.12	C25D7.12	C25D7.12	V:15031975-15033157	B	D	OK	0.360907	0.387493	0.0710764	-0.140041	0.888628	1.02627	no
C25D7.15	C25D7.15	C25D7.15	V:15060111-15061336	B	D	OK	3.22463	2.49651	-0.255925	0.613186	0.539753	1.13499	no
C25D7.2	C25D7.2	C25D7.2	V:15037600-15038641	B	D	OK	0.206532	0.259675	0.228972	-0.377522	0.705786	1.07079	no
C25D7.5	C25D7.5	C25D7.5	V:15054248-15059405	B	D	OK	2.11314	2.33144	0.0983094	-0.26765	0.788969	1.04812	no
C25D7.8	C25D7.8	C25D7.8	V:15066103-15067270	B	D	OK	53.8804	51.4094	-0.0469453	0.163262	0.870312	1.02918	no
C25D7.9	C25D7.9	C25D7.9	V:15064940-15065123	B	D	NOTEST	0.210849	0.519223	0.901191	-0.782708	0.433799	1	no
C25E10.10	C25E10.10	C25E10.10	V:9055279-9056157	B	D	OK	4.54603	8.5459	0.631197	-1.71056	0.087162	1.18159	no
C25E10.11	C25E10.11	C25E10.11	V:9057452-9058136	B	D	OK	5.64322	5.7463	0.0181026	-0.0433126	0.965452	1.01146	no
C25E10.12	C25E10.12	C25E10.12	V:9060297-9062244	B	D	OK	20.0848	20.0035	-0.00405724	0.013579	0.989166	1.00628	no
C25E10.13	C25E10.13	C25E10.13	V:9059553-9060285	B	D	OK	0.308423	0.292663	-0.0524481	0.0622673	0.95035	1.01348	no
C25E10.4	C25E10.4	C25E10.4	V:9033396-9035409	B	D	OK	5.50229	4.41109	-0.221043	0.63646	0.524476	1.14282	no
C25E10.5	C25E10.5	C25E10.5	V:9030351-9032380	B	D	OK	13.0265	18.9023	0.372293	-1.23784	0.215777	1.27742	no
C25E10.7	C25E10.7	C25E10.7	V:9049929-9050783	B	D	OK	3.33231	4.7636	0.357336	-0.893407	0.371639	1.22518	no
C25E10.8	C25E10.8	C25E10.8	V:9053120-9053799	B	D	OK	23.2114	28.8367	0.217006	-0.666819	0.504888	1.15378	no
C25F6.1	C25F6.1	C25F6.1	X:5486459-5488064	B	D	OK	14.1909	11.4255	-0.216748	0.696241	0.486278	1.16405	no
C25F6.3	C25F6.3	C25F6.3	X:5467833-5472632	B	D	OK	56.123	52.6828	-0.0632565	0.215666	0.829248	1.03864	no
C25F6.4	C25F6.4	C25F6.4	X:5461220-5466027	B	D	OK	9.13186	6.02396	-0.416024	1.40086	0.161257	1.25779	no
C25F6.6	C25F6.6	C25F6.6	X:5450226-5450788	B	D	OK	4.26657	2.46987	-0.546643	1.20876	0.226755	1.27668	no
C25F6.7	C25F6.7	C25F6.7	X:5445033-5448034	B	D	OK	115.962	68.1553	-0.531469	2.09195	0.0364432	0.976934	no
C25F6.8	C25F6.8	C25F6.8	X:5448281-5449933	B	D	OK	7.16733	3.04124	-0.857267	2.09838	0.0358712	0.973278	no
C25F9.10	C25F9.10	C25F9.10	V:19405519-19406187	B	D	OK	6.01426	5.19692	-0.146066	0.391241	0.695619	1.07374	no
C25F9.2	C25F9.2	C25F9.2	V:19421264-19426507	B	D	OK	1.9474	6.05212	1.13391	-3.41574	0.000636089	0.116065	no
C25F9.4	C25F9.4	C25F9.4	V:19411146-19413675	B	D	OK	7.28749	5.08958	-0.358964	1.09457	0.273703	1.26707	no
C25F9.5	C25F9.5	C25F9.5	V:19407532-19410634	B	D	OK	3.71504	4.27222	0.139743	-0.408301	0.683052	1.07787	no
C25F9.6	C25F9.6	C25F9.6	V:19400705-19405293	B	D	OK	4.97547	5.97323	0.182767	-0.514676	0.606779	1.10514	no
C25F9.8	C25F9.8	C25F9.8	V:19394848-19395973	B	D	NOTEST	0.0717644	0.051422	-0.333322	0.351352	0.725324	1	no
C25F9.9	C25F9.9	C25F9.9	V:19416426-19417688	B	D	OK	1.83397	1.45989	-0.228126	0.524688	0.5998	1.10741	no
C25G4.1	C25G4.1	C25G4.1	IV:12438648-12443005	B	D	OK	0.700835	0.683147	-0.0255627	0.0586504	0.953231	1.01291	no
C25G4.11	C25G4.11	C25G4.11	IV:12468639-12470209	B	D	OK	34.4053	34.6768	0.00785894	-0.0278241	0.977802	1.00855	no
C25G4.2	C25G4.2	C25G4.2	IV:12443205-12444005	B	D	OK	99.1178	88.8725	-0.109107	0.375387	0.707373	1.07046	no
C25G4.3	C25G4.3	C25G4.3	IV:12444419-12445854	B	D	OK	37.235	28.8785	-0.254151	0.838673	0.401653	1.20765	no
C25G4.6	C25G4.6	C25G4.6	IV:12455086-12456087	B	D	OK	0.138898	0.0574395	-0.88301	0.950781	0.341715	1.24009	no
C25G4.7	C25G4.7	C25G4.7	IV:12456929-12458531	B	D	OK	0.588084	0.138812	-1.44375	2.60485	0.00919139	0.559351	no
C25G4.8	C25G4.8	C25G4.8	IV:12459788-12463382	B	D	OK	0.0628452	0.145539	0.83977	-1.16035	0.245905	1.275	no
C25G6.1	C25G6.1	C25G6.1	X:1269728-1272317	B	D	OK	5.06215	4.45966	-0.126719	0.342582	0.731913	1.06318	no
C25G6.4	C25G6.4	C25G6.4	X:1247827-1249833	B	D	OK	9.69518	11.8527	0.200924	-0.597834	0.54995	1.13066	no
C25G6.5	C25G6.5	C25G6.5	X:1251019-1255610	B	D	OK	1.7475	1.6925	-0.0319779	0.0845286	0.932636	1.0165	no
C25H3.1	C25H3.1	C25H3.1	II:5699800-5701376	B	D	OK	9.40684	10.9651	0.153276	-0.485426	0.627374	1.09705	no
C25H3.10	C25H3.10	C25H3.10	II:5696634-5698925	B	D	OK	61.2529	81.4109	0.284497	-1.0917	0.274963	1.26739	no
C25H3.11	C25H3.11	C25H3.11	II:5684447-5688873	B	D	OK	3.10765	3.04712	-0.0196687	0.0585219	0.953333	1.01293	no
C25H3.12	C25H3.12	C25H3.12	II:5659906-5660756	B	D	OK	44.0857	44.0353	-0.00114427	0.00397625	0.996827	1.00461	no
C25H3.14	C25H3.14	C25H3.14	II:5695351-5696580	B	D	OK	25.7456	19.4167	-0.282132	0.875379	0.381368	1.21872	no
C25H3.15	C25H3.15	C25H3.15	II:5665378-5666173	B	D	OK	0.710164	0.925543	0.264885	-0.510033	0.610028	1.10421	no
C25H3.16	C25H3.16	C25H3.16	II:5666269-5668900	B	D	OK	1.69873	2.06842	0.196902	-0.438668	0.660902	1.0852	no
C25H3.3	C25H3.3	C25H3.3	II:5694161-5694708	B	D	OK	12.6741	10.2945	-0.207949	0.606984	0.543862	1.13336	no
C25H3.4	C25H3.4	C25H3.4	II:5691689-5693892	B	D	OK	18.9058	16.7756	-0.119541	0.414474	0.678527	1.07963	no
C25H3.6	C25H3.6	C25H3.6	II:5661136-5665214	B	D	OK	75.0713	67.1832	-0.111015	0.521218	0.602215	1.10605	no
C25H3.7	C25H3.7	C25H3.7	II:5666269-5668900	B	D	OK	84.5887	66.4824	-0.240865	1.08593	0.27751	1.26781	no
C25H3.8	C25H3.8	C25H3.8	II:5669745-5678210	B	D	OK	16.2651	16.2176	-0.00292644	0.0105743	0.991563	1.0059	no
C25H3.9	C25H3.9	C25H3.9	II:5690102-5691322	B	D	OK	322.031	253.937	-0.237565	0.805245	0.420678	1.19638	no
C26B2.1	C26B2.1	C26B2.1	IV:8016985-8019770	B	D	OK	11.9966	13.7205	0.134271	-0.444997	0.656322	1.08667	no
C26B2.2	C26B2.2	C26B2.2	IV:8021186-8021977	B	D	OK	1.59914	1.32265	-0.189827	0.432703	0.665231	1.08398	no
C26B2.5	C26B2.5	C26B2.5	IV:8040280-8041498	B	D	NOTEST	0	0	0	0	1	1	no
C26B2.6	C26B2.6	C26B2.6	IV:8016985-8019770	B	D	OK	28.3194	23.8388	-0.172232	0.618147	0.536479	1.13638	no
C26B2.7	C26B2.7	C26B2.7	IV:8016192-8016864	B	D	OK	34.9471	25.0978	-0.331055	1.03708	0.2997	1.25959	no
C26B2.8	C26B2.8	C26B2.8	IV:8014109-8015619	B	D	OK	8.28252	2.70147	-1.12035	3.11534	0.00183735	0.230416	no
C26B9.1	C26B9.1	C26B9.1	X:5344551-5348681	B	D	OK	13.7859	11.5816	-0.174234	0.726873	0.467303	1.17588	no
C26B9.2	C26B9.2	C26B9.2	X:5340303-5341974	B	D	OK	3.81529	2.30444	-0.504178	1.25612	0.209073	1.27638	no
C26B9.3	C26B9.3	C26B9.3	X:5338237-5340129	B	D	OK	88.8923	42.3535	-0.741375	2.21891	0.0264927	0.880783	no
C26B9.5	C26B9.5	C26B9.5	X:5329419-5332302	B	D	OK	36.5822	40.021	0.0898418	-0.32244	0.747119	1.05839	no
C26B9.6	C26B9.6	C26B9.6	X:5333041-5335396	B	D	OK	9.08762	10.8426	0.176565	-0.536814	0.591396	1.11137	no
C26B9.7	C26B9.7	C26B9.7	X:5342300-5342796	B	D	OK	14.0259	7.67695	-0.602685	1.58652	0.112621	1.22526	no
C26C6.4	C26C6.4	C26C6.4	I:7532309-7535992	B	D	OK	0.831634	0.549543	-0.414305	1.11889	0.263187	1.27095	no
C26C6.6	C26C6.6	C26C6.6	I:7505966-7506641	B	D	OK	0.571412	0.409993	-0.331971	0.534504	0.592993	1.11063	no
C26C6.8	C26C6.8	C26C6.8	I:7495431-7505575	B	D	OK	1.62198	0.98785	-0.495873	1.18177	0.237295	1.27756	no
C26C6.9	C26C6.9	C26C6.9	I:7514141-7515103	B	D	OK	20.8617	23.0794	0.101023	-0.328721	0.742366	1.06027	no
C26D10.4	C26D10.4	C26D10.4	II:8329682-8333391	B	D	OK	5.70237	5.09599	-0.112427	0.361764	0.717528	1.06687	no
C26D10.6	C26D10.6	C26D10.6	II:8346614-8354627	B	D	OK	23.3613	20.0068	-0.155008	0.616799	0.537367	1.13578	no
C26D10.7	C26D10.7	C26D10.7	II:8334018-8336428	B	D	OK	2.66714	3.16801	0.172095	-0.502562	0.615272	1.10173	no
C26E1.1	C26E1.1	C26E1.1	V:13297330-13297861	B	D	OK	0.262812	0.184416	-0.354243	0.463724	0.642846	1.09104	no
C26E1.2	C26E1.2	C26E1.2	V:13304978-13307015	B	D	OK	6.28065	7.30327	0.150849	-0.447293	0.654663	1.08707	no
C26E1.3	C26E1.3	C26E1.3	V:13301462-13304558	B	D	OK	10.6949	14.8009	0.324917	-1.0906	0.275451	1.26793	no
C26E6.1	C26E6.1	C26E6.1	III:4956851-4957500	B	D	OK	0.264771	0.332593	0.228056	-0.366245	0.714182	1.06803	no
C26E6.12	C26E6.12	C26E6.12	III:4930626-4932152	B	D	OK	14.9388	11.4774	-0.26358	0.876395	0.380815	1.21938	no
C26E6.2	C26E6.2	C26E6.2	III:4952084-4955075	B	D	OK	34.9734	36.8849	0.053215	-0.188513	0.850474	1.03341	no
C26E6.3	C26E6.3	C26E6.3	III:4944472-4947268	B	D	OK	23.9285	19.615	-0.198775	0.668304	0.503939	1.15404	no
C26E6.6	C26E6.6	C26E6.6	III:4935539-4937168	B	D	OK	48.4668	37.2611	-0.262929	0.868833	0.384939	1.21713	no
C26E6.7	C26E6.7	C26E6.7	III:4932439-4934881	B	D	OK	26.9467	23.5789	-0.13351	0.505823	0.612981	1.10255	no
C26F1.1	C26F1.1	C26F1.1	V:7785227-7787521	B	D	OK	11.6635	8.62637	-0.301643	0.842583	0.399462	1.2089	no
C26F1.3	C26F1.3	C26F1.3	V:7777108-7778735	B	D	OK	65.0518	58.3454	-0.108802	0.261926	0.793378	1.04716	no
C26F1.6	C26F1.6	C26F1.6	V:7771136-7772956	B	D	OK	4.07883	3.56792	-0.133828	0.378696	0.704914	1.07094	no
C26F1.7	C26F1.7	C26F1.7	V:7760282-7761422	B	D	OK	15.5095	18.2	0.159974	-0.501512	0.61601	1.10161	no
C26G2.2	C26G2.2	C26G2.2	X:14665303-14671220	B	D	OK	1.58946	1.34621	-0.166098	0.475629	0.634339	1.09437	no
C26H9A.2	C26H9A.2	C26H9A.2	IV:12653458-12662093	B	D	OK	2.23234	2.08806	-0.0668129	0.191433	0.848187	1.03404	no
C27A12.2	C27A12.2	C27A12.2	I:6041671-6046011	B	D	OK	23.753	21.666	-0.0919619	0.33006	0.741355	1.06037	no
C27A12.4	C27A12.4	C27A12.4	I:6036598-6037483	B	D	OK	1.16244	1.20576	0.0365861	-0.0877866	0.930046	1.01725	no
C27A12.6	C27A12.6	C27A12.6	I:6053343-6055823	B	D	OK	23.85	26.6411	0.110668	-0.366053	0.714325	1.06785	no
C27A12.7	C27A12.7	C27A12.7	I:6055948-6058426	B	D	OK	35.0625	40.2343	0.137587	-0.642725	0.520403	1.14515	no
C27A12.9	C27A12.9	C27A12.9	I:6061781-6068034	B	D	OK	5.67122	4.64844	-0.198873	0.637629	0.523715	1.14341	no
C27A2.1	C27A2.1	C27A2.1	II:5062121-5067086	B	D	OK	15.5463	13.4087	-0.147913	0.532586	0.59432	1.10962	no
C27A2.4	C27A2.4	C27A2.4	II:5056212-5060697	B	D	OK	7.07595	3.81618	-0.617452	1.89151	0.0585564	1.10836	no
C27A2.5	C27A2.5	C27A2.5	II:5068719-5069608	B	D	OK	8.7568	4.49793	-0.666214	1.90106	0.0572939	1.10393	no
C27A2.7	C27A2.7	C27A2.7	II:5069842-5071348	B	D	OK	2.24857	1.89105	-0.173163	0.424579	0.671144	1.08175	no
C27A2.8	C27A2.8	C27A2.8	II:5067135-5067961	B	D	OK	12.3155	11.5241	-0.0664202	0.192043	0.847708	1.0343	no
C27A7.1	C27A7.1	C27A7.1	V:12131265-12137191	B	D	OK	4.80346	5.21482	0.0821675	-0.338285	0.735148	1.06205	no
C27A7.2	C27A7.2	C27A7.2	V:12138056-12140084	B	D	OK	1.57503	1.18332	-0.285956	0.679105	0.497072	1.15715	no
C27A7.3	C27A7.3	C27A7.3	V:12140681-12144044	B	D	OK	2.15939	1.81099	-0.17595	0.510367	0.609794	1.10433	no
C27A7.6	C27A7.6	C27A7.6	V:12124957-12127143	B	D	OK	0.504062	0.569458	0.121987	-0.265057	0.790965	1.04757	no
C27A7.8	C27A7.8	C27A7.8	V:12152938-12154052	B	D	OK	1.74339	2.95395	0.527308	-1.12787	0.259374	1.27081	no
C27A7.9	C27A7.9	C27A7.9	V:12154068-12154460	B	D	OK	1.58982	3.83323	0.880085	-1.84604	0.064886	1.13171	no
C27B7.2	C27B7.2	C27B7.2	IV:8892839-8893720	B	D	OK	25.7897	18.4968	-0.332378	1.06211	0.288184	1.26348	no
C27B7.5	C27B7.5	C27B7.5	IV:8901626-8903143	B	D	OK	11.4219	7.05179	-0.482251	1.54467	0.122427	1.23351	no
C27B7.6	C27B7.6	C27B7.6	IV:8903228-8906136	B	D	OK	0.854645	0.644815	-0.281722	0.666126	0.50533	1.15325	no
C27B7.7	C27B7.7	C27B7.7	IV:8907148-8915365	B	D	OK	7.80529	7.34448	-0.0608515	0.201574	0.84025	1.03589	no
C27B7.9	C27B7.9	C27B7.9	IV:8915451-8916092	B	D	OK	26.8348	25.6552	-0.044954	0.139812	0.888809	1.0262	no
C27C12.1	C27C12.1	C27C12.1	X:14849234-14853673	B	D	OK	6.1466	5.40853	-0.12792	0.380894	0.703282	1.07154	no
C27C12.2	C27C12.2	C27C12.2	X:14845855-14849113	B	D	OK	35.7789	40.3416	0.120024	-0.433026	0.664996	1.084	no
C27C12.3	C27C12.3	C27C12.3	X:14863596-14865763	B	D	OK	0.237573	0.124456	-0.646519	1.12234	0.261719	1.2707	no
C27C12.4	C27C12.4	C27C12.4	X:14854049-14856354	B	D	OK	14.675	13.7186	-0.0673915	0.226081	0.821138	1.0405	no
C27C7.1	C27C7.1	C27C7.1	I:11439275-11440663	B	D	OK	5.8841	3.19708	-0.610015	1.77205	0.0763866	1.16474	no
C27C7.2	C27C7.2	C27C7.2	I:11433108-11433410	B	D	OK	2.29013	0.782553	-1.0738	1.69647	0.0897968	1.18731	no
C27C7.5	C27C7.5	C27C7.5	I:11424020-11426042	B	D	OK	0.329496	0.116311	-1.0413	1.58782	0.112327	1.22473	no
C27C7.7	C27C7.7	C27C7.7	I:11422178-11423589	B	D	NOTEST	0.044428	0.042846	-0.0362575	0.035763	0.971471	1	no
C27D6.1	C27D6.1	C27D6.1	II:5171891-5177263	B	D	OK	0.0423548	0.0478953	0.122937	-0.176571	0.859845	1.03152	no
C27D6.11	C27D6.11	C27D6.11	II:5159764-5161112	B	D	OK	0.0741599	0.0618419	-0.181643	0.208819	0.83459	1.03721	no
C27D6.12	C27D6.12	C27D6.12	II:5177359-5177974	B	D	OK	231.217	166.79	-0.326622	1.35197	0.176386	1.26429	no
C27D6.3	C27D6.3	C27D6.3	II:5171891-5177263	B	D	OK	0.143555	0.0222659	-1.86366	2.1786	0.0293611	0.905479	no
C27D6.4	C27D6.4	C27D6.4	II:5179022-5187553	B	D	OK	153.274	157.122	0.0247936	-0.127033	0.898914	1.02434	no
C27D8.1	C27D8.1	C27D8.1	IV:12717852-12719360	B	D	OK	2.55788	2.05664	-0.218107	0.577787	0.563408	1.12392	no
C27D8.2	C27D8.2	C27D8.2	IV:12712757-12714725	B	D	OK	1.85481	0.826163	-0.808745	2.11207	0.0346808	0.965384	no
C27D8.3	C27D8.3	C27D8.3	IV:12704095-12712284	B	D	OK	15.7453	13.2121	-0.175413	0.791911	0.428412	1.19342	no
C27D8.4	C27D8.4	C27D8.4	IV:12704095-12712284	B	D	OK	10.3774	8.04802	-0.254203	0.795201	0.426496	1.19395	no
C27D9.1	C27D9.1	C27D9.1	II:4753442-4755512	B	D	OK	2.01539	1.86395	-0.078114	0.216926	0.828266	1.03883	no
C27D9.2	C27D9.2	C27D9.2	II:4756466-4756753	B	D	OK	1.66982	2.82706	0.526521	-0.99919	0.317703	1.25223	no
C27F2.1	C27F2.1	C27F2.1	III:4987231-4991359	B	D	OK	7.24606	6.49995	-0.108663	0.354979	0.722606	1.066	no
C27F2.10	C27F2.10	C27F2.10	III:4985048-4986895	B	D	OK	21.905	19.5037	-0.116115	0.395688	0.692335	1.0746	no
C27F2.5	C27F2.5	C27F2.5	III:4960385-4963054	B	D	OK	46.5381	45.0166	-0.0332387	0.117853	0.906184	1.02265	no
C27F2.6	C27F2.6	C27F2.6	III:4979758-4980381	B	D	OK	0.351852	0.263222	-0.290215	0.410659	0.681323	1.07861	no
C27F2.7	C27F2.7	C27F2.7	III:4980606-4984438	B	D	OK	8.26537	7.52416	-0.0939556	0.29056	0.771388	1.05229	no
C27F2.8	C27F2.8	C27F2.8	III:4991410-4998125	B	D	OK	29.7359	27.4177	-0.081167	0.284751	0.775835	1.05119	no
C27F2.9	C27F2.9	C27F2.9	III:4960385-4963054	B	D	OK	12.172	9.38446	-0.260083	0.806604	0.419895	1.19717	no
C27H2.2	C27H2.2	C27H2.2	IV:13952557-13963968	B	D	OK	18.1475	14.1857	-0.246299	1.03526	0.300546	1.25909	no
C27H2.5	C27H2.5	C27H2.5	IV:13938435-13944438	B	D	OK	2.13886	1.95322	-0.0907932	0.197802	0.8432	1.03516	no
C27H5.10	C27H5.10	C27H5.10	II:7183757-7185092	B	D	OK	0	0	0	0	1	1.00359	no
C27H5.11	C27H5.11	C27H5.11	II:7171774-7171937	B	D	OK	1.14322	0.487576	-0.852156	0.941752	0.346319	1.23784	no
C27H5.2	C27H5.2	C27H5.2	II:7152561-7160871	B	D	OK	42.7828	43.3915	0.0141258	-0.0800789	0.936175	1.016	no
C27H5.3	C27H5.3	C27H5.3	II:7152561-7160871	B	D	OK	139.005	110.204	-0.232176	0.771377	0.440483	1.18755	no
C27H5.4	C27H5.4	C27H5.4	II:7162463-7165770	B	D	OK	4.21536	4.24149	0.00617827	-0.0197766	0.984222	1.00732	no
C27H5.6	C27H5.6	C27H5.6	II:7185299-7187143	B	D	OK	1.49223	1.61324	0.0779676	-0.190945	0.848569	1.03394	no
C27H5.9	C27H5.9	C27H5.9	II:7183757-7185092	B	D	OK	0	1.54305	1.79769e+308	1.79769e+308	4.54102e-138	6.29305e-135	yes
C27H6.3	C27H6.3	C27H6.3	V:9981084-9983685	B	D	OK	6.91905	5.9662	-0.14817	0.482798	0.629239	1.09649	no
C27H6.4	C27H6.4	C27H6.4	V:9983729-9986038	B	D	OK	159.262	182.046	0.133707	-0.519359	0.603511	1.10563	no
C27H6.5	C27H6.5	C27H6.5	V:9966203-9975918	B	D	OK	31.9588	31.9955	0.00114749	-0.00236884	0.99811	1.00432	no
C27H6.8	C27H6.8	C27H6.8	V:9986220-9987590	B	D	OK	47.1381	42.4981	-0.103624	0.346969	0.728615	1.06407	no
C28A5.1	C28A5.1	C28A5.1	III:4429588-4434315	B	D	OK	2.64882	1.43591	-0.612311	1.89261	0.0584099	1.10712	no
C28A5.2	C28A5.2	C28A5.2	III:4434731-4439514	B	D	OK	2.97897	1.68563	-0.569441	1.78349	0.0745073	1.16016	no
C28A5.5	C28A5.5	C28A5.5	III:4450904-4452116	B	D	OK	0	0.131172	1.79769e+308	1.79769e+308	0.0786496	1.16769	no
C28A5.6	C28A5.6	C28A5.6	III:4423749-4429470	B	D	OK	0.609573	0.530943	-0.138103	0.367135	0.713519	1.06821	no
C28A5.7	C28A5.7	C28A5.7	III:4423749-4429470	B	D	OK	0.214032	0.156315	-0.314252	2.09094	0.0365335	0.978397	no
C28C12.1	C28C12.1	C28C12.1	IV:8501663-8502920	B	D	OK	3.45251	1.70219	-0.707183	1.81971	0.0688039	1.14565	no
C28C12.11	C28C12.11	C28C12.11	IV:8474108-8475221	B	D	OK	3.18714	1.36882	-0.845173	2.09589	0.036092	0.97372	no
C28C12.12	C28C12.12	C28C12.12	IV:8494543-8496347	B	D	OK	12.8636	11.1785	-0.140407	0.464073	0.642596	1.09111	no
C28C12.2	C28C12.2	C28C12.2	IV:8499300-8500039	B	D	OK	2.77483	2.7338	-0.0148972	0.0388503	0.96901	1.01047	no
C28C12.3	C28C12.3	C28C12.3	IV:8490202-8490839	B	D	OK	0.189813	0.219275	0.144284	-0.218144	0.827317	1.03909	no
C28C12.4	C28C12.4	C28C12.4	IV:8487478-8488316	B	D	OK	196.47	234.097	0.175225	-0.625513	0.531634	1.13899	no
C28D4.10	C28D4.10	C28D4.10	IV:9738484-9739195	B	D	OK	6.49322	8.36821	0.253681	-0.657575	0.510811	1.14979	no
C28D4.4	C28D4.4	C28D4.4	IV:9743762-9744979	B	D	OK	0.287471	0.194483	-0.390778	0.676114	0.498968	1.15654	no
C28D4.5	C28D4.5	C28D4.5	IV:9745585-9746782	B	D	OK	0.122718	0.10392	-0.166268	0.236236	0.813249	1.04194	no
C28D4.7	C28D4.7	C28D4.7	IV:9741871-9743122	B	D	NOTEST	0.074087	0.0433038	-0.537	0.56321	0.573292	1	no
C28D4.8	C28D4.8	C28D4.8	IV:9747202-9748397	B	D	OK	0.0586746	0.093935	0.470596	-0.565077	0.572021	1.12028	no
C28F5.1	C28F5.1	C28F5.1	II:7506149-7506523	B	D	NOTEST	0	0.161979	1.79769e+308	1.79769e+308	0.158655	1	no
C28F5.2	C28F5.2	C28F5.2	II:7507378-7510969	B	D	OK	11.2606	10.3582	-0.0835341	0.256916	0.797244	1.04612	no
C28G1.2	C28G1.2	C28G1.2	X:8836581-8837599	B	D	OK	2.15942	1.64872	-0.26984	0.665406	0.505791	1.15317	no
C28G1.3	C28G1.3	C28G1.3	X:8831578-8835653	B	D	OK	16.8057	14.8518	-0.1236	0.440853	0.65932	1.08558	no
C28G1.4	C28G1.4	C28G1.4	X:8849074-8853559	B	D	OK	0.22682	0.196789	-0.142021	0.31617	0.751873	1.05798	no
C28G1.5	C28G1.5	C28G1.5	X:8826750-8828470	B	D	OK	41.0427	29.686	-0.323935	1.13597	0.255967	1.27096	no
C28G1.6	C28G1.6	C28G1.6	X:8829879-8831132	B	D	OK	12.0186	11.8815	-0.0114694	0.0365881	0.970813	1.00998	no
C28H8.1	C28H8.1	C28H8.1	III:5926036-5932904	B	D	OK	30.1747	27.2604	-0.101566	0.34171	0.732569	1.06294	no
C28H8.11	C28H8.11	C28H8.11	III:5917590-5920037	B	D	OK	92.1276	76.7202	-0.183009	0.802862	0.422054	1.19613	no
C28H8.13	C28H8.13	C28H8.13	III:5895192-5895957	B	D	OK	13.4445	18.2031	0.303022	-0.825296	0.409203	1.20403	no
C28H8.2	C28H8.2	C28H8.2	III:5923137-5925705	B	D	OK	27.8744	23.773	-0.15916	0.538637	0.590137	1.11183	no
C28H8.3	C28H8.3	C28H8.3	III:5908648-5915104	B	D	OK	76.6154	68.607	-0.110405	0.380869	0.7033	1.07154	no
C28H8.4	C28H8.4	C28H8.4	III:5906999-5908374	B	D	OK	82.5441	72.2951	-0.132577	0.429669	0.667437	1.08337	no
C28H8.5	C28H8.5	C28H8.5	III:5884257-5885726	B	D	OK	17.4898	7.71142	-0.818913	2.52261	0.0116489	0.627617	no
C28H8.7	C28H8.7	C28H8.7	III:5885797-5886907	B	D	OK	0.806262	0.663759	-0.19449	0.419306	0.674993	1.08046	no
C28H8.8	C28H8.8	C28H8.8	III:5887054-5888726	B	D	OK	1.83293	1.52189	-0.185966	0.472735	0.636402	1.09345	no
C28H8.9	C28H8.9	C28H8.9	III:5903522-5906073	B	D	OK	51.2364	47.2774	-0.0804166	0.343916	0.730909	1.06351	no
C29A12.1	C29A12.1	C29A12.1	V:10812211-10813198	B	D	OK	2.55949	2.04735	-0.22326	0.568465	0.569719	1.12095	no
C29A12.6	C29A12.6	C29A12.6	V:10846996-10852306	B	D	OK	0.45159	0.45844	0.0150547	-0.0351576	0.971954	1.00971	no
C29E4.10	C29E4.10	C29E4.10	III:7937785-7940676	B	D	OK	0.997853	1.13327	0.127261	-0.305896	0.759684	1.05541	no
C29E4.11	C29E4.11	C29E4.11	III:7955777-7958034	B	D	OK	11.8125	12.2784	0.0386864	-0.12328	0.901885	1.02338	no
C29E4.12	C29E4.12	C29E4.12	III:7940988-7941530	B	D	OK	81.3965	54.9321	-0.393233	1.20974	0.226378	1.27693	no
C29E4.13	C29E4.13	C29E4.13	III:7927314-7928663	B	D	OK	9.49787	9.98887	0.0504038	-0.155815	0.876179	1.02862	no
C29E4.14	C29E4.14	C29E4.14	III:7917922-7924796	B	D	OK	0	0.0905434	1.79769e+308	1.79769e+308	0.133686	1.24328	no
C29E4.7	C29E4.7	C29E4.7	III:7945523-7946947	B	D	OK	47.1247	30.6215	-0.431093	1.39474	0.163095	1.25823	no
C29E4.8	C29E4.8	C29E4.8	III:7948766-7951844	B	D	OK	93.5546	60.8123	-0.430753	1.33818	0.180839	1.26595	no
C29E4.9	C29E4.9	C29E4.9	III:7955777-7958034	B	D	OK	0	0	0	0	1	1.00358	no
C29E6.4	C29E6.4	C29E6.4	IV:11879201-11882953	B	D	OK	1.09334	0.650123	-0.519834	1.32689	0.184546	1.26775	no
C29E6.7	C29E6.7	C29E6.7	IV:11865010-11875684	B	D	OK	0	0	0	0	1	1.00367	no
C29F3.3	C29F3.3	C29F3.3	V:15346529-15347194	B	D	OK	1.26395	0.734413	-0.542927	0.938034	0.348227	1.23759	no
C29F3.4	C29F3.4	C29F3.4	V:15349254-15350468	B	D	NOTEST	0.175072	0.15412	-0.127466	0.156738	0.875452	1	no
C29F3.5	C29F3.5	C29F3.5	V:15347663-15348950	B	D	OK	5.19749	2.13006	-0.892026	2.07234	0.038234	0.990032	no
C29F3.7	C29F3.7	C29F3.7	V:15354638-15357378	B	D	OK	12.3385	17.5112	0.350113	-1.1919	0.2333	1.27708	no
C29F4.2	C29F4.2	C29F4.2	IV:11226681-11230220	B	D	OK	3.15092	3.22709	0.023884	-0.0678568	0.9459	1.0145	no
C29F4.3	C29F4.3	C29F4.3	IV:11222018-11223907	B	D	OK	5.44321	4.22303	-0.253817	0.745503	0.455968	1.18147	no
C29F5.1	C29F5.1	C29F5.1	II:6303461-6306171	B	D	OK	49.1183	40.5711	-0.191176	0.657608	0.51079	1.14982	no
C29F5.3	C29F5.3	C29F5.3	II:6290601-6291606	B	D	OK	4.58386	5.26469	0.138481	-0.393145	0.694212	1.07406	no
C29F5.5	C29F5.5	C29F5.5	II:6297192-6298625	B	D	NOTEST	0.0477906	0.0762511	0.467203	-0.38147	0.702854	1	no
C29F5.7	C29F5.7	C29F5.7	II:6308363-6309232	B	D	OK	23.2751	20.6471	-0.119809	0.385073	0.700184	1.07223	no
C29F5.8	C29F5.8	C29F5.8	II:6306378-6308023	B	D	OK	0.154862	0.105388	-0.384883	0.509094	0.610687	1.1039	no
C29F7.1	C29F7.1	C29F7.1	X:13412549-13414464	B	D	OK	29.4427	37.0943	0.231017	-0.813011	0.416212	1.19913	no
C29F7.2	C29F7.2	C29F7.2	X:13415999-13418130	B	D	OK	141.833	189.557	0.290039	-1.02007	0.307693	1.25545	no
C29F7.3	C29F7.3	C29F7.3	X:13418784-13419826	B	D	OK	66.1385	60.4743	-0.0895334	0.296667	0.76672	1.05333	no
C29F7.6	C29F7.6	C29F7.6	X:13436375-13441805	B	D	OK	0.219318	0.193824	-0.123574	0.266252	0.790045	1.04792	no
C29F7.7	C29F7.7	C29F7.7	X:13442090-13442343	B	D	NOTEST	0	0	0	0	1	1	no
C29F9.1	C29F9.1	C29F9.1	III:132423-134369	B	D	OK	19.9522	17.8964	-0.108742	0.362848	0.716719	1.06711	no
C29F9.12	C29F9.12	C29F9.12	III:120490-124640	B	D	OK	1.05083	1.03486	-0.0153148	0.0228367	0.981781	1.00769	no
C29F9.2	C29F9.2	C29F9.2	III:130945-131753	B	D	OK	33.2873	24.0427	-0.325343	1.043	0.296949	1.26208	no
C29F9.3	C29F9.3	C29F9.3	III:124776-126462	B	D	OK	47.2888	46.0809	-0.0258761	0.104845	0.916499	1.02052	no
C29F9.4	C29F9.4	C29F9.4	III:120490-124640	B	D	OK	39.429	36.6226	-0.0738371	0.251393	0.801511	1.04528	no
C29F9.5	C29F9.5	C29F9.5	III:117705-118766	B	D	OK	0.0796515	0.0526362	-0.414257	0.429894	0.667273	1.08334	no
C29F9.6	C29F9.6	C29F9.6	III:115362-116618	B	D	OK	4.70271	2.8436	-0.503068	1.38261	0.166785	1.26033	no
C29F9.8	C29F9.8	C29F9.8	III:95392-97725	B	D	OK	0.0753536	0.0854322	0.125531	-0.134079	0.89334	1.02508	no
C29F9.9	C29F9.9	C29F9.9	III:98396-98921	B	D	NOTEST	0.0715957	0.0627358	-0.132104	0.0934113	0.925577	1	no
C29G2.1	C29G2.1	C29G2.1	V:2591002-2591585	B	D	OK	0.84271	0.993837	0.164951	-0.317914	0.75055	1.05821	no
C29G2.2	C29G2.2	C29G2.2	V:2590219-2590648	B	D	OK	0.197587	0.253051	0.247413	-0.253233	0.800088	1.04559	no
C29G2.3	C29G2.3	C29G2.3	V:2580699-2585736	B	D	OK	0.0660748	0.0782751	0.169442	-0.161126	0.871994	1.02917	no
C29G2.6	C29G2.6	C29G2.6	V:2580699-2585736	B	D	OK	1.9131	2.16504	0.123717	-0.324589	0.745492	1.05914	no
C29H12.2	C29H12.2	C29H12.2	II:6123761-6125379	B	D	OK	85.2621	84.0029	-0.0148794	0.0507631	0.959514	1.01225	no
C29H12.5	C29H12.5	C29H12.5	II:6110548-6113341	B	D	OK	6.00395	3.99027	-0.40856	1.26973	0.20418	1.27386	no
C29H12.6	C29H12.6	C29H12.6	II:6114378-6118219	B	D	OK	27.5754	27.9778	0.014489	-0.0497429	0.960327	1.01221	no
C30A5.10	C30A5.10	C30A5.10	III:8207378-8209766	B	D	OK	4.12202	2.58502	-0.466611	1.57429	0.11542	1.22789	no
C30A5.3	C30A5.3	C30A5.3	III:8225015-8226292	B	D	OK	31.8213	31.832	0.000335142	-0.0011415	0.999089	1.00423	no
C30A5.4	C30A5.4	C30A5.4	III:8222145-8223712	B	D	OK	0.917737	0.701693	-0.268415	0.614842	0.538659	1.13564	no
C30A5.6	C30A5.6	C30A5.6	III:8205256-8207283	B	D	OK	5.38962	3.32519	-0.482947	1.30713	0.191167	1.27066	no
C30B5.2	C30B5.2	C30B5.2	II:6197138-6198241	B	D	OK	85.2461	82.0141	-0.0386509	0.181876	0.85568	1.03207	no
C30B5.4	C30B5.4	C30B5.4	II:6195807-6196889	B	D	OK	49.1863	36.7339	-0.291914	0.960794	0.336656	1.2437	no
C30B5.5	C30B5.5	C30B5.5	II:6198682-6208139	B	D	OK	4.22163	3.77852	-0.110888	0.356223	0.721673	1.06597	no
C30B5.6	C30B5.6	C30B5.6	II:6219476-6221665	B	D	OK	15.2096	21.2718	0.335454	-0.931089	0.351807	1.2352	no
C30B5.7	C30B5.7	C30B5.7	II:6224947-6227046	B	D	OK	8.81709	8.25167	-0.0662762	0.203442	0.83879	1.03624	no
C30C11.1	C30C11.1	C30C11.1	III:8449673-8450427	B	D	OK	63.2579	39.8228	-0.46278	1.48358	0.13792	1.24686	no
C30D11.2	C30D11.2	C30D11.2	III:4128473-4129766	B	D	OK	0.993491	0.917433	-0.0796459	0.158741	0.873873	1.029	no
C30D11.3	C30D11.3	C30D11.3	III:4121436-4122609	B	D	OK	1.10057	1.35621	0.208869	-0.416962	0.676706	1.07987	no
C30E1.2	C30E1.2	C30E1.2	X:16926878-16927938	B	D	OK	0.366673	0.247463	-0.39321	0.628532	0.529655	1.14021	no
C30E1.3	C30E1.3	C30E1.3	X:16925907-16926736	B	D	OK	0.351452	0.276466	-0.239985	0.389678	0.696775	1.07302	no
C30E1.4	C30E1.4	C30E1.4	X:16923850-16925715	B	D	NOTEST	0	0.0530428	1.79769e+308	1.79769e+308	0.110336	1	no
C30E1.6	C30E1.6	C30E1.6	X:16915756-16916715	B	D	OK	1.32574	1.05656	-0.226953	0.520821	0.602492	1.10596	no
C30E1.7	C30E1.7	C30E1.7	X:16914944-16915461	B	D	OK	0.952114	0.728238	-0.268056	0.503015	0.614954	1.10163	no
C30E1.8	C30E1.8	C30E1.8	X:16916726-16919234	B	D	OK	0.106673	0.161395	0.41409	-0.640454	0.521878	1.14396	no
C30E1.9	C30E1.9	C30E1.9	X:16929828-16931534	B	D	OK	451.339	378.335	-0.17644	0.706924	0.479614	1.16781	no
C30F12.1	C30F12.1	C30F12.1	I:6957552-6961138	B	D	OK	11.6102	11.47	-0.0121508	0.0385869	0.96922	1.01036	no
C30F12.2	C30F12.2	C30F12.2	I:6967679-6970189	B	D	OK	19.7344	17.9138	-0.0967898	0.336678	0.736359	1.06178	no
C30F12.3	C30F12.3	C30F12.3	I:6970387-6971797	B	D	OK	77.2307	47.9221	-0.47722	1.54008	0.12354	1.23495	no
C30F12.4	C30F12.4	C30F12.4	I:6972215-6973788	B	D	OK	4.15259	2.98915	-0.328742	0.919581	0.357792	1.2316	no
C30F12.5	C30F12.5	C30F12.5	I:6989065-6999570	B	D	OK	75.4999	85.0696	0.119339	-0.414075	0.678819	1.07963	no
C30F12.6	C30F12.6	C30F12.6	I:6989065-6999570	B	D	OK	17.5775	22.8894	0.264056	-0.890649	0.373118	1.22434	no
C30F12.7	C30F12.7	C30F12.7	I:6974556-6977069	B	D	OK	60.1808	52.0205	-0.145715	0.511337	0.609115	1.10458	no
C30F2.2	C30F2.2	C30F2.2	X:16076724-16085643	B	D	OK	3.4948	4.40716	0.231954	-0.665969	0.505431	1.15328	no
C30F2.3	C30F2.3	C30F2.3	X:16076724-16085643	B	D	OK	24.2276	35.2569	0.375167	-1.31727	0.187747	1.26911	no
C30F2.4	C30F2.4	C30F2.4	X:16074976-16075584	B	D	OK	21.5131	16.2734	-0.279125	0.748267	0.454299	1.18221	no
C30F2.5	C30F2.5	C30F2.5	X:16093982-16096353	B	D	OK	13.3543	9.83085	-0.30631	0.951483	0.341359	1.24011	no
C30F8.3	C30F8.3	C30F8.3	I:5096603-5100497	B	D	OK	5.4663	3.91867	-0.332849	0.972628	0.330738	1.2467	no
C30G12.1	C30G12.1	C30G12.1	II:7299503-7301423	B	D	OK	5.27035	3.0068	-0.561219	1.56814	0.116849	1.23113	no
C30G12.2	C30G12.2	C30G12.2	II:7290305-7291652	B	D	OK	10.7741	16.0928	0.401226	-1.21287	0.225179	1.27767	no
C30G12.3	C30G12.3	C30G12.3	II:7274664-7277156	B	D	OK	0.192604	0.656101	1.22568	-1.84797	0.0646069	1.13062	no
C30G12.4	C30G12.4	C30G12.4	II:7261580-7263411	B	D	OK	6.25565	4.13018	-0.415163	1.10263	0.270188	1.26888	no
C30G12.6	C30G12.6	C30G12.6	II:7292156-7295948	B	D	OK	6.01873	3.0498	-0.679801	2.84171	0.00448726	0.38866	no
C30G4.2	C30G4.2	C30G4.2	X:17044029-17045218	B	D	OK	1.06069	1.35267	0.243158	-0.560532	0.575117	1.11846	no
C30G4.4	C30G4.4	C30G4.4	X:17059182-17069122	B	D	OK	12.0563	15.612	0.258451	-1.01447	0.310359	1.2551	no
C30G4.5	C30G4.5	C30G4.5	X:17071795-17072096	B	D	OK	2.51418	1.94118	-0.25865	0.537049	0.591234	1.11137	no
C30G4.6	C30G4.6	C30G4.6	X:17073723-17080312	B	D	OK	0.27438	0.197696	-0.327782	0.645147	0.518832	1.14614	no
C30G4.7	C30G4.7	C30G4.7	X:17056855-17058450	B	D	OK	61.118	63.8986	0.0444899	-0.157985	0.874469	1.02874	no
C30G7.2	C30G7.2	C30G7.2	V:14936856-14938764	B	D	OK	7.42337	7.26774	-0.0211877	0.0590011	0.952951	1.01293	no
C30G7.3	C30G7.3	C30G7.3	V:14941980-14945374	B	D	OK	0.0598859	0.0510539	-0.159559	0.158268	0.874246	1.0289	no
C30G7.4	C30G7.4	C30G7.4	V:14946554-14948716	B	D	NOTEST	0.0459755	0.0531843	0.145654	-0.134849	0.892731	1	no
C30G7.5	C30G7.5	C30G7.5	V:14952920-14954539	B	D	OK	0.139764	0.0982587	-0.352353	0.460957	0.64483	1.09055	no
C30H6.1	C30H6.1	C30H6.1	IV:17351893-17352890	B	D	OK	7.54362	5.00486	-0.410291	1.14154	0.253646	1.27265	no
C30H6.10	C30H6.10	C30H6.10	IV:17368546-17370465	B	D	OK	89.8594	86.5636	-0.0373661	0.124712	0.900752	1.02371	no
C30H6.11	C30H6.11	C30H6.11	IV:17353134-17357849	B	D	OK	13.2377	8.76794	-0.411967	1.36439	0.172446	1.26225	no
C30H6.12	C30H6.12	C30H6.12	IV:17385166-17386737	B	D	OK	5.16137	3.90167	-0.279796	0.722782	0.469814	1.174	no
C30H6.3	C30H6.3	C30H6.3	IV:17358857-17360589	B	D	OK	1.97772	1.45207	-0.308952	0.806595	0.4199	1.19715	no
C30H6.4	C30H6.4	C30H6.4	IV:17361396-17364537	B	D	OK	0.259327	0.241896	-0.0695833	0.130613	0.896082	1.02457	no
C30H6.5	C30H6.5	C30H6.5	IV:17371722-17375361	B	D	OK	2.82971	0.984321	-1.05598	2.79752	0.0051497	0.414856	no
C30H6.7	C30H6.7	C30H6.7	IV:17380586-17382180	B	D	OK	187.512	149.732	-0.224996	0.766748	0.443231	1.18605	no
C30H6.9	C30H6.9	C30H6.9	IV:17379307-17380123	B	D	OK	26.1245	20.9528	-0.220597	0.714063	0.475188	1.17025	no
C30H7.2	C30H7.2	C30H7.2	I:5416652-5420734	B	D	OK	61.6629	62.6826	0.0164014	-0.0728871	0.941896	1.01498	no
C31A11.1	C31A11.1	C31A11.1	V:16292555-16295403	B	D	OK	0.0945683	0.0999912	0.0557601	-0.0882716	0.929661	1.01735	no
C31A11.5	C31A11.5	C31A11.5	V:16302571-16305943	B	D	OK	5.01445	6.70019	0.289812	-0.743229	0.457343	1.18114	no
C31A11.7	C31A11.7	C31A11.7	V:16309731-16314584	B	D	OK	2.81269	3.35195	0.175399	-0.458396	0.646668	1.08966	no
C31B8.1	C31B8.1	C31B8.1	V:2931378-2932815	B	D	OK	0.395707	0.358529	-0.0986659	0.189211	0.849927	1.03364	no
C31B8.12	C31B8.12	C31B8.12	V:2925019-2926842	B	D	OK	0.0561156	0.0763656	0.308119	-0.338691	0.734842	1.06214	no
C31B8.16	C31B8.16	C31B8.16	V:2929879-2930997	B	D	OK	0.140202	0.144847	0.0325978	-0.0456608	0.963581	1.01195	no
C31B8.2	C31B8.2	C31B8.2	V:2916349-2917531	B	D	OK	0.108059	0.204543	0.6381	-0.827481	0.407964	1.20479	no
C31B8.4	C31B8.4	C31B8.4	V:2896463-2898244	B	D	OK	5.08833	2.91529	-0.556979	1.59516	0.110677	1.22344	no
C31B8.7	C31B8.7	C31B8.7	V:2900274-2903137	B	D	OK	1.51047	1.41277	-0.0668659	0.172285	0.863213	1.03084	no
C31B8.8	C31B8.8	C31B8.8	V:2905596-2909510	B	D	OK	11.1949	16.5116	0.388607	-1.33161	0.182989	1.26715	no
C31B8.9	C31B8.9	C31B8.9	V:2910994-2912828	B	D	OK	0.0404755	0.0704929	0.554815	-0.453005	0.650545	1.08855	no
C31C9.2	C31C9.2	C31C9.2	II:13632555-13638381	B	D	OK	158.908	103.203	-0.431628	1.53163	0.125613	1.23503	no
C31C9.3	C31C9.3	C31C9.3	II:13641462-13643625	B	D	OK	12.0291	11.7532	-0.0232048	0.0736773	0.941267	1.01511	no
C31C9.4	C31C9.4	C31C9.4	II:13645681-13655248	B	D	OK	0.81892	0.590561	-0.326913	0.800741	0.423282	1.19568	no
C31C9.6	C31C9.6	C31C9.6	II:13655784-13661982	B	D	OK	3.71214	3.13357	-0.169436	0.525446	0.599273	1.10745	no
C31C9.7	C31C9.7	C31C9.7	II:13669004-13669614	B	D	OK	33.3075	48.1816	0.369194	-1.14767	0.251106	1.27297	no
C31E10.1	C31E10.1	C31E10.1	X:13984411-13985613	B	D	OK	0.104657	0.100041	-0.04511	0.0625663	0.950112	1.01353	no
C31E10.2	C31E10.2	C31E10.2	X:13982220-13982882	B	D	OK	0.188308	0.171951	-0.0908668	0.118112	0.905979	1.02278	no
C31E10.3	C31E10.3	C31E10.3	X:13986532-13988930	B	D	OK	1.10765	1.11633	0.00780807	-0.0194178	0.984508	1.00724	no
C31E10.4	C31E10.4	C31E10.4	X:13989416-13990083	B	D	OK	0.710891	0.998877	0.340112	-0.663898	0.506756	1.15294	no
C31E10.5	C31E10.5	C31E10.5	X:13991416-13995755	B	D	OK	11.7284	9.43921	-0.217138	0.746772	0.455201	1.18192	no
C31E10.6	C31E10.6	C31E10.6	X:13996227-13999210	B	D	OK	9.18958	8.0412	-0.133492	0.449509	0.653064	1.08765	no
C31E10.7	C31E10.7	C31E10.7	X:14001822-14011603	B	D	OK	346.491	310.406	-0.109974	0.391368	0.695525	1.07375	no
C31E10.8	C31E10.8	C31E10.8	X:14001822-14011603	B	D	OK	3.27997	4.09978	0.223098	-0.730978	0.464792	1.1772	no
C31G12.1	C31G12.1	C31G12.1	V:18179756-18181084	B	D	OK	1.34021	0.852492	-0.45242	0.962457	0.33582	1.24384	no
C31G12.2	C31G12.2	C31G12.2	V:18185905-18188055	B	D	OK	0.207759	0.210814	0.0145973	-0.0197039	0.98428	1.00729	no
C31G12.3	C31G12.3	C31G12.3	V:18185004-18185256	B	D	NOTEST	0.335264	0.154141	-0.777052	0.601902	0.547239	1	no
C31G12.4	C31G12.4	C31G12.4	V:18176568-18178527	B	D	OK	0.108215	0.0726113	-0.399004	0.424172	0.67144	1.08167	no
C31H1.1	C31H1.1	C31H1.1	IV:5797038-5800142	B	D	OK	0.0534073	0.0535035	0.00180024	-0.00264203	0.997892	1.00441	no
C31H1.2	C31H1.2	C31H1.2	IV:5791280-5793412	B	D	OK	0.538163	0.369301	-0.37655	0.75301	0.451444	1.18341	no
C31H1.5	C31H1.5	C31H1.5	IV:5794977-5796747	B	D	NOTEST	0.0835694	0.0447969	-0.623539	0.634419	0.525807	1	no
C31H1.6	C31H1.6	C31H1.6	IV:5800330-5807078	B	D	OK	152.059	152.162	0.000674647	-0.00328481	0.997379	1.00445	no
C31H1.7	C31H1.7	C31H1.7	IV:5808564-5810288	B	D	OK	0.421297	0.226999	-0.618395	0.67927	0.496967	1.15712	no
C31H1.8	C31H1.8	C31H1.8	IV:5811638-5814119	B	D	OK	2.63861	2.40999	-0.0906259	0.265607	0.790542	1.04787	no
C31H2.1	C31H2.1	C31H2.1	X:5138957-5146705	B	D	OK	24.0273	21.6893	-0.102371	0.437295	0.661897	1.0849	no
C31H2.3	C31H2.3	C31H2.3	X:5151513-5154366	B	D	OK	10.5993	13.7239	0.258353	-0.774916	0.438389	1.18885	no
C31H2.4	C31H2.4	C31H2.4	X:5155130-5159628	B	D	OK	6.12501	6.05969	-0.0107202	0.0310701	0.975214	1.00902	no
C31H5.1	C31H5.1	C31H5.1	I:9025846-9031223	B	D	OK	2.66044	2.06744	-0.252178	0.62514	0.531879	1.13889	no
C31H5.4	C31H5.4	C31H5.4	I:9042260-9042588	B	D	OK	66.4627	75.9345	0.13323	-0.438694	0.660883	1.0852	no
C31H5.5	C31H5.5	C31H5.5	I:9048401-9049323	B	D	OK	34.5362	27.7255	-0.219656	0.701681	0.482878	1.16562	no
C31H5.6	C31H5.6	C31H5.6	I:9043333-9046880	B	D	OK	17.9974	19.285	0.0690962	-0.234721	0.814426	1.04158	no
C31H5.7	C31H5.7	C31H5.7	I:9041364-9041962	B	D	OK	3.53559	2.81612	-0.227521	0.559817	0.575605	1.1181	no
C32A3.2	C32A3.2	C32A3.2	III:3628338-3630540	B	D	OK	15.9864	11.187	-0.356989	1.16545	0.243839	1.27687	no
C32A3.3	C32A3.3	C32A3.3	III:3636024-3643638	B	D	OK	56.1328	65.0085	0.146797	-0.739544	0.459577	1.18037	no
C32A9.1	C32A9.1	C32A9.1	X:10258662-10260065	B	D	OK	1.15147	0.91815	-0.226432	0.526742	0.598373	1.10799	no
C32B5.1	C32B5.1	C32B5.1	II:986008-988616	B	D	OK	5.26053	6.20166	0.164585	-0.622251	0.533777	1.13774	no
C32B5.10	C32B5.10	C32B5.10	II:946525-948187	B	D	OK	1.6836	1.61892	-0.039179	0.0971027	0.922645	1.01894	no
C32B5.11	C32B5.11	C32B5.11	II:948449-949653	B	D	OK	16.8769	14.8281	-0.129422	0.416338	0.677162	1.07988	no
C32B5.12	C32B5.12	C32B5.12	II:951992-952849	B	D	OK	6.74651	6.73807	-0.0012516	0.00332808	0.997345	1.00446	no
C32B5.13	C32B5.13	C32B5.13	II:961357-961914	B	D	OK	0.370642	0.388332	0.0466241	-0.0731551	0.941683	1.01506	no
C32B5.14	C32B5.14	C32B5.14	II:965675-966965	B	D	OK	0.154315	0.15716	0.0182692	-0.0273269	0.978199	1.00848	no
C32B5.15	C32B5.15	C32B5.15	II:970650-972956	B	D	OK	0.296652	0.174547	-0.530366	0.851147	0.394688	1.21041	no
C32B5.17	C32B5.17	C32B5.17	II:976263-979178	B	D	OK	0.218134	0.137496	-0.461516	0.626125	0.531233	1.1394	no
C32B5.3	C32B5.3	C32B5.3	II:981681-982605	B	D	NOTEST	0.0439602	0	-1.79769e+308	-1.79769e+308	0.158655	1	no
C32B5.4	C32B5.4	C32B5.4	II:979936-980831	B	D	OK	0.176735	0.171684	-0.0289944	0.0448335	0.96424	1.01183	no
C32B5.5	C32B5.5	C32B5.5	II:974295-975517	B	D	OK	0.300315	0.144656	-0.730478	1.20475	0.2283	1.2777	no
C32B5.6	C32B5.6	C32B5.6	II:968411-970525	B	D	NOTEST	0.0541334	0.0473007	-0.134926	0.0954069	0.923992	1	no
C32B5.7	C32B5.7	C32B5.7	II:963011-964051	B	D	NOTEST	0.0358733	0.100877	1.03391	-0.894535	0.371036	1	no
C32B5.8	C32B5.8	C32B5.8	II:956679-957967	B	D	OK	6.75971	7.85681	0.150401	-0.403126	0.686855	1.07666	no
C32B5.9	C32B5.9	C32B5.9	II:954053-956343	B	D	OK	3.47655	2.89966	-0.181446	0.426171	0.669983	1.08225	no
C32C4.1	C32C4.1	C32C4.1	V:10641832-10644917	B	D	OK	3.10494	3.22796	0.038855	-0.11063	0.91191	1.02159	no
C32C4.3	C32C4.3	C32C4.3	V:10644958-10646730	B	D	OK	0.230468	0.119233	-0.659037	0.99411	0.32017	1.25039	no
C32C4.4	C32C4.4	C32C4.4	V:10632859-10635213	B	D	OK	0	0	0	0	1	1.00396	no
C32C4.6	C32C4.6	C32C4.6	V:10647079-10647102	B	D	NOTEST	0	0	0	0	1	1	no
C32D5.1	C32D5.1	C32D5.1	II:6343006-6345874	B	D	OK	14.4142	16.7009	0.147247	-0.462605	0.643647	1.09075	no
C32D5.10	C32D5.10	C32D5.10	II:6349171-6351936	B	D	OK	17.8167	19.0632	0.067627	-0.240374	0.81004	1.04307	no
C32D5.11	C32D5.11	C32D5.11	II:6352490-6355860	B	D	OK	29.4449	33.1185	0.117572	-0.426394	0.669821	1.08237	no
C32D5.12	C32D5.12	C32D5.12	II:6356386-6358954	B	D	OK	13.0198	8.21377	-0.460662	1.37862	0.168012	1.26089	no
C32D5.13	C32D5.13	C32D5.13	II:6328668-6328688	B	D	NOTEST	0	0	0	0	1	1	no
C32D5.14	C32D5.14	C32D5.14	II:6335436-6336283	B	D	OK	0.203606	0.473411	0.843778	-1.12175	0.261969	1.27095	no
C32D5.3	C32D5.3	C32D5.3	II:6318036-6321107	B	D	OK	45.8056	44.4037	-0.0310852	0.111114	0.911526	1.02162	no
C32D5.4	C32D5.4	C32D5.4	II:6321310-6323028	B	D	OK	0.23308	0.0849611	-1.00919	1.48043	0.138759	1.24652	no
C32D5.6	C32D5.6	C32D5.6	II:6331861-6333915	B	D	OK	12.2348	14.9985	0.203663	-0.698117	0.485104	1.16442	no
C32D5.7	C32D5.7	C32D5.7	II:6336452-6339506	B	D	OK	17.7054	20.6132	0.152061	-0.521204	0.602224	1.10605	no
C32E12.1	C32E12.1	C32E12.1	I:5230565-5241917	B	D	OK	0.270226	0.120845	-0.804746	1.5214	0.12816	1.23872	no
C32E12.4	C32E12.4	C32E12.4	I:5230565-5241917	B	D	OK	13.8359	9.55541	-0.370157	1.31285	0.189233	1.27029	no
C32E12.6	C32E12.6	C32E12.6	I:5197864-5197887	B	D	NOTEST	0	0	0	0	1	1	no
C32E8.1	C32E8.1	C32E8.1	I:3794622-3798055	B	D	OK	0.275933	0.476595	0.546509	-0.883371	0.377036	1.22222	no
C32E8.11	C32E8.11	C32E8.11	I:3807474-3816798	B	D	OK	23.6838	24.1081	0.0177568	-0.0641289	0.948868	1.01366	no
C32E8.3	C32E8.3	C32E8.3	I:3786595-3787477	B	D	OK	195.78	187.905	-0.0410549	0.143473	0.885917	1.02646	no
C32E8.4	C32E8.4	C32E8.4	I:3783836-3784437	B	D	OK	0.122991	0.210017	0.53508	-0.653817	0.51323	1.14829	no
C32E8.5	C32E8.5	C32E8.5	I:3782119-3783262	B	D	OK	36.1752	29.6503	-0.198901	0.670316	0.502656	1.15482	no
C32E8.6	C32E8.6	C32E8.6	I:3774707-3777470	B	D	OK	8.1456	8.04034	-0.0130058	0.0488678	0.961025	1.0122	no
C32E8.9	C32E8.9	C32E8.9	I:3794622-3798055	B	D	OK	41.5302	29.4554	-0.343545	1.1626	0.244991	1.27534	no
C32F10.4	C32F10.4	C32F10.4	I:5807711-5815640	B	D	OK	68.7242	74.4382	0.0798673	-0.29034	0.771556	1.05218	no
C32F10.8	C32F10.8	C32F10.8	I:5822843-5826158	B	D	OK	147.327	125.443	-0.160802	0.574874	0.565377	1.12282	no
C32H11.1	C32H11.1	C32H11.1	IV:12912758-12914925	B	D	OK	4.70229	6.46773	0.318775	-0.963507	0.335293	1.24442	no
C32H11.11	C32H11.11	C32H11.11	IV:12938196-12939040	B	D	OK	22.6412	9.9188	-0.825338	2.27552	0.022875	0.832288	no
C32H11.13	C32H11.13	C32H11.13	IV:12942687-12944495	B	D	OK	0.78454	4.04193	1.63938	-4.06873	4.72692e-05	0.0150001	yes
C32H11.3	C32H11.3	C32H11.3	IV:12918579-12920189	B	D	OK	0.449062	0.357223	-0.228802	0.442464	0.658154	1.08583	no
C32H11.4	C32H11.4	C32H11.4	IV:12921275-12923228	B	D	OK	16.6506	18.6047	0.110964	-0.341293	0.732883	1.0628	no
C32H11.5	C32H11.5	C32H11.5	IV:12923493-12924347	B	D	OK	53.2952	24.6057	-0.772869	2.38922	0.0168844	0.738219	no
C32H11.6	C32H11.6	C32H11.6	IV:12925897-12926705	B	D	OK	12.9111	4.73617	-1.00286	2.7055	0.00682021	0.486118	no
C32H11.7	C32H11.7	C32H11.7	IV:12930675-12931562	B	D	OK	3.47957	2.6683	-0.265466	0.721677	0.470493	1.17371	no
C32H11.8	C32H11.8	C32H11.8	IV:12933896-12934740	B	D	OK	20.7948	9.21145	-0.814253	2.23002	0.0257464	0.874564	no
C32H11.9	C32H11.9	C32H11.9	IV:12935019-12936240	B	D	OK	6.04828	1.90997	-1.15269	3.04909	0.00229536	0.263137	no
C33A11.1	C33A11.1	C33A11.1	X:15355156-15363783	B	D	OK	81.2229	81.3413	0.00145683	-0.00522812	0.995829	1.00493	no
C33A11.2	C33A11.2	C33A11.2	X:15365912-15377604	B	D	OK	12.6932	19.3995	0.424182	-1.37698	0.168518	1.26158	no
C33A12.1	C33A12.1	C33A12.1	IV:9523764-9524872	B	D	OK	560.949	412.934	-0.306342	0.943714	0.345316	1.23822	no
C33A12.12	C33A12.12	C33A12.12	IV:9482046-9485060	B	D	OK	0.0451237	0.0504912	0.112393	-0.149644	0.881045	1.02752	no
C33A12.15	C33A12.15	C33A12.15	IV:9505591-9506303	B	D	OK	0.153527	0.465302	1.10881	-1.55204	0.120653	1.23242	no
C33A12.19	C33A12.19	C33A12.19	IV:9516973-9518904	B	D	OK	44.8624	79.7383	0.575149	-2.04103	0.0412482	1.01298	no
C33A12.21	C33A12.21	C33A12.21	IV:9510724-9512988	B	D	OK	4.22849	3.52998	-0.180554	0.197966	0.843071	1.03511	no
C33A12.22	C33A12.22	C33A12.22	IV:9510724-9512988	B	D	OK	3.42512	3.0111	-0.12883	0.146899	0.883212	1.02745	no
C33A12.3	C33A12.3	C33A12.3	IV:9510724-9512988	B	D	OK	221.966	236.564	0.0636917	-0.218502	0.827038	1.03914	no
C33A12.4	C33A12.4	C33A12.4	IV:9509932-9510571	B	D	OK	354.123	317.992	-0.107619	0.373277	0.708943	1.06981	no
C33A12.7	C33A12.7	C33A12.7	IV:9506933-9508754	B	D	OK	43.5722	42.2649	-0.0304625	0.107027	0.914768	1.02085	no
C33B4.2	C33B4.2	C33B4.2	II:11370224-11371983	B	D	OK	6.34721	4.7975	-0.27992	0.78606	0.431832	1.19059	no
C33B4.4	C33B4.4	C33B4.4	II:11375561-11376181	B	D	OK	37.6796	35.9993	-0.0456206	0.14209	0.887009	1.02637	no
C33B4.5	C33B4.5	C33B4.5	II:11383236-11384373	B	D	OK	0.230903	0.264549	0.136032	-0.207976	0.835248	1.03706	no
C33C12.1	C33C12.1	C33C12.1	II:2197846-2198676	B	D	OK	0.51189	0.536475	0.0469097	-0.0818801	0.934742	1.01615	no
C33C12.10	C33C12.10	C33C12.10	II:2192364-2194109	B	D	OK	42.8003	43.1766	0.00875224	-0.028843	0.97699	1.0087	no
C33C12.11	C33C12.11	C33C12.11	II:2163341-2164020	B	D	OK	0.849903	0.363375	-0.849687	1.55174	0.120725	1.23235	no
C33C12.4	C33C12.4	C33C12.4	II:2165490-2166494	B	D	OK	0.602849	0.228534	-0.969982	1.51855	0.128875	1.24015	no
C33C12.7	C33C12.7	C33C12.7	II:2174613-2175290	B	D	OK	0.54729	0.512521	-0.0656369	0.106587	0.915116	1.02077	no
C33C12.9	C33C12.9	C33C12.9	II:2187216-2189752	B	D	OK	22.9779	20.9534	-0.092234	0.300669	0.763667	1.05404	no
C33D12.2	C33D12.2	C33D12.2	X:3041968-3045783	B	D	OK	4.87987	5.41	0.103132	-0.304397	0.760825	1.05512	no
C33D3.3	C33D3.3	C33D3.3	X:10485229-10486588	B	D	OK	3.37505	1.51799	-0.799025	1.93109	0.0534725	1.09036	no
C33D3.4	C33D3.4	C33D3.4	X:10487818-10489691	B	D	OK	0.229464	0.112735	-0.710703	1.07567	0.282073	1.26604	no
C33D3.5	C33D3.5	C33D3.5	X:10491272-10497192	B	D	OK	1.03901	0.830452	-0.224055	0.550135	0.582227	1.11525	no
C33D9.10	C33D9.10	C33D9.10	IV:8787455-8787869	B	D	OK	4.58171	5.64518	0.208728	-0.51621	0.605708	1.10523	no
C33D9.2	C33D9.2	C33D9.2	IV:8796862-8798337	B	D	OK	0.163954	0.0635413	-0.947897	1.23501	0.216828	1.27832	no
C33D9.3	C33D9.3	C33D9.3	IV:8790722-8793276	B	D	OK	13.9205	10.9169	-0.243048	1.05926	0.28948	1.26335	no
C33D9.5	C33D9.5	C33D9.5	IV:8778368-8780854	B	D	OK	24.5048	35.0625	0.358263	-1.25274	0.210299	1.27674	no
C33D9.6	C33D9.6	C33D9.6	IV:8775414-8778127	B	D	OK	43.0843	52.857	0.204431	-0.726353	0.467623	1.17569	no
C33D9.8	C33D9.8	C33D9.8	IV:8783358-8786632	B	D	OK	32.5204	42.964	0.278495	-1.01161	0.311723	1.25413	no
C33D9.9	C33D9.9	C33D9.9	IV:8773933-8775299	B	D	OK	31.7701	39.6093	0.220539	-0.765388	0.44404	1.1857	no
C33E10.1	C33E10.1	C33E10.1	X:17305259-17306220	B	D	OK	2.78213	2.77212	-0.00360397	0.00968182	0.992275	1.00572	no
C33E10.10	C33E10.10	C33E10.10	X:17301286-17301836	B	D	OK	1.88473	2.3453	0.218629	-0.498754	0.617953	1.10083	no
C33E10.5	C33E10.5	C33E10.5	X:17272846-17279445	B	D	OK	0.0710081	0.0358028	-0.684767	0.8979	0.369239	1.22613	no
C33E10.6	C33E10.6	C33E10.6	X:17266607-17269873	B	D	OK	0.00940949	0.0380587	1.39741	-1.26906	0.20442	1.27376	no
C33E10.8	C33E10.8	C33E10.8	X:17293031-17294451	B	D	OK	1.95467	1.26983	-0.431341	1.06004	0.289125	1.26401	no
C33F10.1	C33F10.1	C33F10.1	II:4835015-4835699	B	D	NOTEST	0	0	0	0	1	1	no
C33F10.11	C33F10.11	C33F10.11	II:4834151-4834801	B	D	NOTEST	0	0.0376984	1.79769e+308	1.79769e+308	0.158655	1	no
C33F10.12	C33F10.12	C33F10.12	II:4836353-4837721	B	D	NOTEST	0.0651233	0.0357171	-0.600652	0.633708	0.526272	1	no
C33F10.2	C33F10.2	C33F10.2	II:4828547-4832485	B	D	OK	4.95919	4.95533	-0.000778171	0.00250693	0.998	1.00433	no
C33F10.4	C33F10.4	C33F10.4	II:4795800-4798104	B	D	OK	50.038	45.9962	-0.0842247	0.353157	0.723971	1.06541	no
C33F10.7	C33F10.7	C33F10.7	II:4818649-4821552	B	D	OK	33.6142	40.3638	0.182984	-0.662637	0.507563	1.15229	no
C33F10.8	C33F10.8	C33F10.8	II:4823368-4825184	B	D	NOTEST	0.0444608	0.0576893	0.260464	-0.338456	0.73502	1	no
C33G3.3	C33G3.3	C33G3.3	X:14064354-14067598	B	D	OK	18.8582	12.8373	-0.38459	1.27127	0.203633	1.274	no
C33G3.5	C33G3.5	C33G3.5	X:14076236-14078595	B	D	NOTEST	0	0.0174171	1.79769e+308	1.79769e+308	0.158655	1	no
C33G3.6	C33G3.6	C33G3.6	X:14080310-14084246	B	D	OK	7.56673	6.62215	-0.133341	0.440548	0.65954	1.08544	no
C33G8.13	C33G8.13	C33G8.13	V:7014851-7015732	B	D	OK	0.0817564	0.0583868	-0.336653	0.281556	0.778284	1.05065	no
C33G8.2	C33G8.2	C33G8.2	V:7009792-7012054	B	D	OK	18.5377	19.3789	0.0443768	-0.148856	0.881668	1.02743	no
C33G8.3	C33G8.3	C33G8.3	V:7007421-7008034	B	D	OK	0.398166	0.365864	-0.0846083	0.121145	0.903576	1.02332	no
C33G8.4	C33G8.4	C33G8.4	V:7006090-7006625	B	D	OK	113.148	84.6311	-0.290393	0.94808	0.343089	1.23899	no
C33H5.1	C33H5.1	C33H5.1	IV:7809143-7810664	B	D	NOTEST	0.104153	0.0414432	-0.921536	0.964543	0.334774	1	no
C33H5.13	C33H5.13	C33H5.13	IV:7791796-7792175	B	D	OK	62.2785	65.9554	0.0573627	-0.187699	0.851112	1.03314	no
C33H5.16	C33H5.16	C33H5.16	IV:7801898-7803124	B	D	NOTEST	0.0332409	0.0291261	-0.132146	0.0934416	0.925553	1	no
C33H5.17	C33H5.17	C33H5.17	IV:7811203-7815716	B	D	OK	41.4357	44.9156	0.0806413	-0.290152	0.7717	1.05207	no
C33H5.18	C33H5.18	C33H5.18	IV:7811203-7815716	B	D	OK	74.8492	91.6473	0.202472	-0.986689	0.323795	1.24878	no
C33H5.2	C33H5.2	C33H5.2	IV:7805047-7807931	B	D	OK	0.0365577	0.116181	1.15626	-1.39367	0.163416	1.25903	no
C33H5.6	C33H5.6	C33H5.6	IV:7776007-7777200	B	D	OK	5.81986	4.98717	-0.154408	0.439142	0.660559	1.08532	no
C33H5.7	C33H5.7	C33H5.7	IV:7774430-7775907	B	D	OK	18.2784	16.5713	-0.0980459	0.332854	0.739244	1.06101	no
C33H5.8	C33H5.8	C33H5.8	IV:7778003-7778946	B	D	OK	27.0872	22.0605	-0.20527	0.686871	0.492164	1.16038	no
C34B2.10	C34B2.10	C34B2.10	I:10682457-10683137	B	D	OK	94.2348	80.7817	-0.154039	0.483348	0.628848	1.09665	no
C34B2.11	C34B2.11	C34B2.11	I:10691331-10696770	B	D	OK	55.4157	59.3411	0.0684395	-0.234747	0.814405	1.04159	no
C34B2.3	C34B2.3	C34B2.3	I:10672760-10674811	B	D	OK	0.078033	0.0628357	-0.216608	0.259459	0.795281	1.04665	no
C34B2.4	C34B2.4	C34B2.4	I:10671531-10672576	B	D	OK	0.0998691	0.124679	0.221886	-0.204022	0.838337	1.03635	no
C34B2.5	C34B2.5	C34B2.5	I:10675170-10676798	B	D	OK	34.1232	26.7581	-0.243142	0.769867	0.441379	1.18722	no
C34B2.8	C34B2.8	C34B2.8	I:10685808-10687045	B	D	OK	279.441	224.777	-0.217681	0.722989	0.469687	1.17398	no
C34B2.9	C34B2.9	C34B2.9	I:10699548-10703787	B	D	OK	6.07618	4.78594	-0.238694	0.674771	0.499821	1.15656	no
C34B4.2	C34B4.2	C34B4.2	V:13082971-13090251	B	D	OK	103.861	80.3326	-0.256876	0.863808	0.387693	1.21545	no
C34B4.3	C34B4.3	C34B4.3	V:13066518-13070961	B	D	OK	4.31267	4.40468	0.0211111	-0.0608372	0.951489	1.01326	no
C34B4.4	C34B4.4	C34B4.4	V:13090891-13094255	B	D	OK	2.58824	2.56315	-0.00974111	0.0271481	0.978342	1.00848	no
C34B4.5	C34B4.5	C34B4.5	V:13095849-13097266	B	D	OK	0.52494	0.58243	0.103924	-0.2044	0.838041	1.03633	no
C34B7.1	C34B7.1	C34B7.1	I:8330542-8332710	B	D	OK	9.78761	11.3024	0.143899	-0.436907	0.662179	1.08489	no
C34B7.2	C34B7.2	C34B7.2	I:8336972-8346014	B	D	OK	22.5857	19.1241	-0.166368	0.598282	0.549652	1.13076	no
C34B7.4	C34B7.4	C34B7.4	I:8333144-8336012	B	D	OK	13.474	13.2019	-0.0203946	0.0704372	0.943846	1.01482	no
C34C12.1	C34C12.1	C34C12.1	III:3454329-3455835	B	D	OK	0.316824	0.225035	-0.342092	0.66951	0.50317	1.15436	no
C34C12.2	C34C12.2	C34C12.2	III:3456461-3460065	B	D	OK	13.7665	12.0004	-0.137292	0.482848	0.629204	1.09653	no
C34C12.4	C34C12.4	C34C12.4	III:3467650-3469733	B	D	OK	66.3464	76.9442	0.14819	-0.523506	0.600622	1.1071	no
C34C12.5	C34C12.5	C34C12.5	III:3471987-3473692	B	D	OK	86.0869	89.0241	0.0335494	-0.111541	0.911187	1.02173	no
C34C12.6	C34C12.6	C34C12.6	III:3482574-3484827	B	D	OK	57.1259	49.7928	-0.137387	0.426783	0.669537	1.08252	no
C34C12.7	C34C12.7	C34C12.7	III:3484844-3486026	B	D	OK	9.68253	5.03902	-0.653112	1.89148	0.0585601	1.10824	no
C34C12.8	C34C12.8	C34C12.8	III:3460390-3461575	B	D	OK	54.9686	36.0108	-0.422943	1.31488	0.18855	1.27007	no
C34C12.9	C34C12.9	C34C12.9	III:3474239-3475434	B	D	OK	6.54354	10.0471	0.428811	-1.18418	0.236343	1.27752	no
C34C6.2	C34C6.2	C34C6.2	II:8679587-8683791	B	D	OK	5.3693	4.85601	-0.10048	0.312702	0.754507	1.05722	no
C34C6.3	C34C6.3	C34C6.3	II:8691873-8693956	B	D	OK	16.8537	10.6695	-0.457183	1.49447	0.135053	1.24437	no
C34C6.4	C34C6.4	C34C6.4	II:8696515-8698853	B	D	OK	23.7018	19.6643	-0.186744	0.644227	0.519428	1.1455	no
C34C6.7	C34C6.7	C34C6.7	II:8706991-8708778	B	D	OK	17.165	34.0671	0.685461	-2.30979	0.0208996	0.811377	no
C34D1.1	C34D1.1	C34D1.1	V:13225393-13225751	B	D	OK	0	0.120053	1.79769e+308	1.79769e+308	0.158655	1.25867	no
C34D1.2	C34D1.2	C34D1.2	V:13235980-13236414	B	D	NOTEST	0.0930744	0.105388	0.124247	-0.095797	0.923682	1	no
C34D1.4	C34D1.4	C34D1.4	V:13256912-13258830	B	D	OK	21.0068	18.8031	-0.110825	0.357814	0.720483	1.06591	no
C34D10.1	C34D10.1	C34D10.1	X:8029440-8031396	B	D	OK	25.5576	30.1917	0.166631	-0.560911	0.574858	1.11851	no
[truncated: 17,967 more rows]
