# Supplementary material for: Functional transcriptomic analysis of the role of MAB-5/Hox in Q neuroblast migration in Caenorhabditis elegans
Source: BMC Genomics. 2013 May 4;14:304. doi: 10.1186/1471-2164-14-304 (PMC3651406; doi:10.1186/1471-2164-14-304)
Supplement: Additional file 5 — A Cuffdiff output file of gene expression differences between mab-5(gk670)lof and mab-5(e1751)gof. [file 1471-2164-14-304-S5.xlsx]

## Sheet: Sheet1
test_id	gene_id	gene	locus	sample_1	sample_2	status	value_1	value_2	ln(fold_change)	test_stat	p_value	q_value	significant
2L52.1	2L52.1	2L52.1	II:1866-4663	C	D	OK	10.5137	9.07835	-0.146785	0.576135	0.564524	1.12336	no
2RSSE.1	2RSSE.1	2RSSE.1	II:15268106-15273209	C	D	OK	20.6226	19.5484	-0.0534973	0.221267	0.824884	1.03982	no
2RSSE.2	2RSSE.2	2RSSE.2	II:15274285-15275584	C	D	OK	14.6043	12.7836	-0.133158	0.49455	0.620918	1.09956	no
3R5.1	3R5.1	3R5.1	III:13780107-13781013	C	D	OK	8.00953	6.61134	-0.191846	0.674843	0.499776	1.15658	no
4-NITROPHENYLPHOSPHATASE	4-NITROPHENYLPHOSPHATASE	4-NITROPHENYLPHOSPHATASE	III:8769416-8776047	C	D	OK	165.565	175.605	0.0588722	-0.355324	0.722347	1.066	no
4R79.2	4R79.2	4R79.2	IV:17480350-17483285	C	D	OK	4.61827	5.24638	0.127518	-0.44419	0.656905	1.08631	no
6-phosphofructo-2-kinase	6-phosphofructo-2-kinase	6-phosphofructo-2-kinase	IV:5941909-5946663	C	D	OK	24.9518	26.377	0.0555464	-0.244414	0.806911	1.04349	no
6-phosphofructokinase	6-phosphofructokinase	6-phosphofructokinase	V:9531619-9534338	C	D	OK	0.315985	1.63128	1.64143	-4.42476	9.6548e-06	0.00404984	yes
6R55.1	6R55.1	6R55.1	X:17714875-17718631	C	D	OK	31.8725	40.4613	0.238603	-0.990513	0.321923	1.25006	no
6R55.2	6R55.2	6R55.2	X:17712783-17714742	C	D	OK	0.526099	0.475456	-0.101215	0.175611	0.8606	1.0313	no
7tm_1	7tm_1	7tm_1	IV:8703636-8705871	C	D	OK	2.06682	2.14004	0.0348105	-0.102931	0.918018	1.02001	no
AC3.5	AC3.5	AC3.5	V:10388269-10393304	C	D	OK	37.7098	39.1122	0.0365137	-0.170394	0.864701	1.03027	no
AC7.3	AC7.3	AC7.3	IV:5111630-5112865	C	D	OK	0.0962887	0.0746787	-0.254156	0.290402	0.771509	1.05221	no
AC8.10	AC8.10	AC8.10	X:237495-239177	C	D	OK	5.46218	5.88637	0.0747922	-0.273591	0.784399	1.04944	no
AC8.11	AC8.11	AC8.11	X:236066-236810	C	D	OK	14.2327	13.8483	-0.0273812	0.101418	0.919219	1.01989	no
AC8.12	AC8.12	AC8.12	X:239848-240779	C	D	OK	2.58674	2.91911	0.120883	-0.358325	0.7201	1.06599	no
AC8.13	AC8.13	AC8.13	X:227957-227978	C	D	NOTEST	0	0	0	0	1	1	no
AC8.3	AC8.3	AC8.3	X:228079-229761	C	D	OK	5.46218	5.88637	0.0747922	-0.273591	0.784399	1.04943	no
AC8.4	AC8.4	AC8.4	X:226650-227394	C	D	OK	14.2327	13.8483	-0.0273812	0.101418	0.919219	1.01988	no
AC8.7	AC8.7	AC8.7	X:230432-231363	C	D	OK	2.58674	2.91911	0.120883	-0.358325	0.7201	1.06598	no
AC8.8	AC8.8	AC8.8	X:237373-237394	C	D	NOTEST	0	0	0	0	1	1	no
ACHR	ACHR	ACHR	III:7562094-7564452	C	D	OK	4.55421	5.08823	0.110879	-0.482879	0.629181	1.09656	no
ADP-Ribosyltransferase	ADP-Ribosyltransferase	ADP-Ribosyltransferase	II:9592950-9595042	C	D	OK	23.6308	24.6612	0.0426829	-0.192997	0.846962	1.0345	no
AH10.1	AH10.1	AH10.1	V:14146315-14148591	C	D	OK	0.0605435	0.139035	0.831364	-1.31863	0.187291	1.26925	no
AH10.2	AH10.2	AH10.2	V:14156637-14157429	C	D	OK	0.0715793	0.0690516	-0.0359526	0.0356064	0.971596	1.00977	no
AH10.3	AH10.3	AH10.3	V:14143836-14145174	C	D	OK	1.45122	1.34343	-0.0771781	0.197885	0.843135	1.03514	no
AH10.4	AH10.4	AH10.4	V:14111842-14140943	C	D	OK	0.152313	0.106511	-0.357694	0.433152	0.664904	1.084	no
AH6.2	AH6.2	AH6.2	II:9517536-9518791	C	D	OK	0.186553	0.119269	-0.447328	0.700538	0.483591	1.16544	no
AH6.3	AH6.3	AH6.3	II:9519061-9520078	C	D	OK	0.160979	0.0482081	-1.20575	1.45404	0.145935	1.25566	no
AH9.1	AH9.1	AH9.1	X:2243594-2245674	C	D	OK	4.26943	4.20496	-0.015214	0.0504458	0.959767	1.01222	no
AH9.3	AH9.3	AH9.3	X:2259161-2260519	C	D	OK	15.0378	11.9668	-0.22843	0.9091	0.363297	1.22884	no
AH9.4	AH9.4	AH9.4	X:2271017-2274330	C	D	OK	2.12563	2.29148	0.0751285	-0.237406	0.812342	1.04201	no
AH9.5	AH9.5	AH9.5	X:2262380-2262403	C	D	NOTEST	0	0	0	0	1	1	no
AH9.6	AH9.6	AH9.6	X:2263366-2267465	C	D	OK	15.1063	18.2565	0.189405	-0.736773	0.46126	1.17949	no
ARD1	ARD1	ARD1	II:10104529-10105611	C	D	OK	1.19871	1.14114	-0.0492141	0.127571	0.898489	1.02446	no
ARF	ARF	ARF	III:5716063-5717534	C	D	OK	432.701	364.806	-0.170682	0.798931	0.42433	1.195	no
ARPA	ARPA	ARPA	III:8028063-8029578	C	D	OK	32.5966	31.4749	-0.0350177	0.156258	0.875829	1.02867	no
ATP-binding	ATP-binding	ATP-binding	II:6528884-6531558	C	D	OK	3.09615	1.9648	-0.454769	1.51073	0.130858	1.23941	no
ATPase	ATPase	ATPase	V:9175599-9177788	C	D	OK	1047.93	1026.16	-0.0209915	0.173594	0.862185	1.03119	no
Achaete-scute\/HLH	Achaete-scute\/HLH	Achaete-scute\/HLH	III:9737388-9738739	C	D	OK	3.4609	2.46484	-0.339401	0.968991	0.33255	1.24521	no
Actins	Actins	Actins	III:13604218-13605948	C	D	OK	692.871	642.128	-0.0760556	0.332321	0.739647	1.06079	no
Alpha-B-crystallin	Alpha-B-crystallin	Alpha-B-crystallin	III:8138014-8144538	C	D	OK	205.906	204.732	-0.00571777	0.0269402	0.978507	1.00848	no
Alpha-mannosidase	Alpha-mannosidase	Alpha-mannosidase	X:4732931-4738519	C	D	OK	4.63696	2.40102	-0.658165	2.42307	0.0153899	0.713934	no
Amidophosphoribosyltransferase	Amidophosphoribosyltransferase	Amidophosphoribosyltransferase	III:4689269-4693263	C	D	OK	8.3117	14.912	0.584504	-2.30652	0.0210817	0.813545	no
Aminopeptidase	Aminopeptidase	Aminopeptidase	III:10040084-10049675	C	D	OK	34.0692	35.8798	0.0517807	-0.308769	0.757497	1.05619	no
Annexin	Annexin	Annexin	III:10320949-10330313	C	D	OK	147.979	269.664	0.600109	-4.43027	9.41135e-06	0.0039782	yes
ArsA	ArsA	ArsA	III:8894992-8896552	C	D	OK	128.275	143.141	0.109658	-0.519864	0.603158	1.10578	no
B0001.1	B0001.1	B0001.1	IV:12129473-12135065	C	D	OK	85.0164	108.081	0.240035	-1.11213	0.266083	1.26953	no
B0001.2	B0001.2	B0001.2	IV:12146463-12150945	C	D	OK	6.66619	7.01378	0.0508273	-0.213242	0.831138	1.03815	no
B0001.3	B0001.3	B0001.3	IV:12143417-12145701	C	D	OK	24.2322	23.5086	-0.0303169	0.137576	0.890576	1.02582	no
B0001.4	B0001.4	B0001.4	IV:12135436-12137317	C	D	OK	21.7488	18.677	-0.15227	0.610687	0.541407	1.1345	no
B0001.5	B0001.5	B0001.5	IV:12141131-12143301	C	D	OK	15.1689	15.6207	0.0293561	-0.127423	0.898605	1.02444	no
B0001.6	B0001.6	B0001.6	IV:12156807-12164230	C	D	OK	77.6679	92.1403	0.170871	-0.803229	0.421842	1.19627	no
B0001.7	B0001.7	B0001.7	IV:12151186-12154212	C	D	OK	3.44019	4.02727	0.157561	-0.581845	0.560671	1.12545	no
B0001.8	B0001.8	B0001.8	IV:12138829-12141028	C	D	OK	10.3709	10.0198	-0.0344431	0.13951	0.889047	1.02614	no
B0019.2	B0019.2	B0019.2	I:12773645-12782232	C	D	OK	8.54225	7.30045	-0.157088	0.643491	0.519905	1.14533	no
B0024.10	B0024.10	B0024.10	V:10314438-10317194	C	D	OK	14.4365	13.8898	-0.0386064	0.161179	0.871952	1.02918	no
B0024.11	B0024.11	B0024.11	V:10317317-10319332	C	D	OK	16.9147	14.8303	-0.131509	0.565797	0.571532	1.12033	no
B0024.13	B0024.13	B0024.13	V:10320515-10322013	C	D	OK	3.72464	4.11195	0.0989279	-0.323479	0.746332	1.05865	no
B0024.15	B0024.15	B0024.15	V:10290103-10291486	C	D	OK	3.36151	3.6341	0.0779695	-0.247851	0.80425	1.04426	no
B0024.3	B0024.3	B0024.3	V:10287374-10289071	C	D	OK	2.98698	3.03727	0.016697	-0.0487938	0.961084	1.01223	no
B0024.4	B0024.4	B0024.4	V:10297197-10298664	C	D	OK	4.66171	10.1755	0.780599	-2.67766	0.00741386	0.503205	no
B0024.8	B0024.8	B0024.8	V:10299302-10307152	C	D	OK	4.34665	4.36985	0.0053225	-0.0214113	0.982918	1.00732	no
B0025.4	B0025.4	B0025.4	I:6027195-6033459	C	D	OK	49.3382	43.1336	-0.134396	0.580936	0.561284	1.12516	no
B0034.1	B0034.1	B0034.1	II:5970071-5972424	C	D	OK	15.0171	23.1892	0.434497	-1.70548	0.0881044	1.18497	no
B0034.2	B0034.2	B0034.2	II:5944156-5944329	C	D	NOTEST	0	0	0	0	1	1	no
B0034.4	B0034.4	B0034.4	II:5968095-5969019	C	D	OK	1.96321	3.32903	0.528104	-1.52114	0.128225	1.2388	no
B0034.5	B0034.5	B0034.5	II:5972816-5974926	C	D	OK	2.65844	2.69094	0.0121523	-0.0364595	0.970916	1.00993	no
B0034.6	B0034.6	B0034.6	II:5969083-5969102	C	D	NOTEST	0	0	0	0	1	1	no
B0034.7	B0034.7	B0034.7	II:5961677-5961961	C	D	OK	23.1013	13.4274	-0.542593	1.78319	0.0745553	1.16008	no
B0035.1	B0035.1	B0035.1	IV:11310942-11313951	C	D	OK	54.9018	44.5547	-0.208829	1.2523	0.21046	1.27617	no
B0035.11	B0035.11	B0035.11	IV:11327596-11329340	C	D	OK	32.3786	30.8374	-0.0487712	0.222623	0.823829	1.04012	no
B0035.12	B0035.12	B0035.12	IV:11329462-11332915	C	D	OK	20.8413	19.0758	-0.088516	0.403543	0.686549	1.07687	no
B0035.15	B0035.15	B0035.15	IV:11296982-11298221	C	D	OK	31.8501	23.8793	-0.28803	1.234	0.217202	1.2779	no
B0035.16	B0035.16	B0035.16	IV:11295118-11296858	C	D	OK	4.21464	3.52255	-0.179378	0.606033	0.544493	1.13338	no
B0035.17	B0035.17	B0035.17	IV:11309139-11309162	C	D	NOTEST	0	0	0	0	1	1	no
B0035.18	B0035.18	B0035.18	IV:11320290-11320614	C	D	OK	11.9943	9.86328	-0.195613	0.578255	0.563092	1.12384	no
B0035.3	B0035.3	B0035.3	IV:11314051-11315021	C	D	OK	20.3492	23.8954	0.160644	-0.647067	0.517588	1.14654	no
B0035.6	B0035.6	B0035.6	IV:11320770-11323595	C	D	OK	8.83566	8.4485	-0.0448067	0.186621	0.851958	1.03294	no
B0041.1	B0041.1	B0041.1	I:4664871-4671739	C	D	OK	0.144645	0.115199	-0.227625	0.255847	0.798069	1.04602	no
B0041.2	B0041.2	B0041.2	I:4655347-4660152	C	D	OK	136.02	167.02	0.205308	-1.56865	0.11673	1.2307	no
B0041.3	B0041.3	B0041.3	I:4635743-4650771	C	D	OK	23.2637	20.1147	-0.145443	0.54308	0.587075	1.11297	no
B0041.5	B0041.5	B0041.5	I:4635743-4650771	C	D	OK	32.9258	34.174	0.0372091	-0.168669	0.866057	1.02988	no
B0041.8	B0041.8	B0041.8	I:4635743-4650771	C	D	OK	21.7739	20.2714	-0.0715012	0.292044	0.770253	1.0523	no
B0041.9	B0041.9	B0041.9	I:4635743-4650771	C	D	OK	0	0	0	0	1	1.00244	no
B0047.2	B0047.2	B0047.2	II:2043089-2044060	C	D	OK	2.17825	2.43279	0.110516	-0.325602	0.744726	1.05961	no
B0198.2	B0198.2	B0198.2	X:12029748-12033945	C	D	OK	5.55402	7.15401	0.25315	-0.952421	0.340884	1.24028	no
B0198.3	B0198.3	B0198.3	X:12042537-12049250	C	D	OK	6.497	5.98803	-0.0815784	0.338332	0.735113	1.06205	no
B0205.1	B0205.1	B0205.1	I:10713519-10718188	C	D	OK	12.5511	11.7492	-0.0660235	0.373264	0.708952	1.06981	no
B0205.10	B0205.10	B0205.10	I:10708349-10710351	C	D	OK	0.121173	0.177891	0.38395	-0.708085	0.478893	1.16842	no
B0205.11	B0205.11	B0205.11	I:10732574-10733672	C	D	OK	72.1232	59.5959	-0.190788	0.864068	0.38755	1.21545	no
B0205.12	B0205.12	B0205.12	I:10730461-10730664	C	D	OK	30.5518	25.4146	-0.1841	0.568789	0.569499	1.121	no
B0205.13	B0205.13	B0205.13	I:10727737-10728793	C	D	OK	26.3184	45.772	0.553405	-2.02187	0.0431895	1.02702	no
B0205.14	B0205.14	B0205.14	I:10726904-10727316	C	D	OK	14.3034	35.2313	0.901438	-2.61747	0.00885834	0.550091	no
B0205.4	B0205.4	B0205.4	I:10741423-10744430	C	D	OK	9.31295	8.80326	-0.0562836	0.21602	0.828972	1.03871	no
B0205.5	B0205.5	B0205.5	I:10740283-10740577	C	D	NOTEST	0.570635	0.550009	-0.0368164	0.0369839	0.970498	1	no
B0205.8	B0205.8	B0205.8	I:10728945-10730221	C	D	OK	73.7209	57.6273	-0.246289	1.05182	0.29288	1.26343	no
B0205.9	B0205.9	B0205.9	I:10720812-10723469	C	D	OK	10.0294	11.0578	0.0976171	-0.40076	0.688597	1.07629	no
B0207.1	B0207.1	B0207.1	I:5965063-5967197	C	D	OK	0.289017	0.590164	0.713916	-1.66109	0.0966956	1.20202	no
B0207.10	B0207.10	B0207.10	I:5959027-5959522	C	D	OK	9.23459	7.58831	-0.196347	0.576165	0.564503	1.1234	no
B0207.11	B0207.11	B0207.11	I:5963034-5964128	C	D	OK	0.17481	0.108835	-0.47387	0.649574	0.515967	1.14781	no
B0207.2	B0207.2	B0207.2	I:5955032-5956885	C	D	OK	9.4585	9.44302	-0.00163827	0.0059319	0.995267	1.00508	no
B0207.5	B0207.5	B0207.5	I:5921242-5935418	C	D	OK	0.192783	0.176896	-0.0860009	0.265107	0.790927	1.04763	no
B0207.6	B0207.6	B0207.6	I:5935538-5936946	C	D	OK	13.8077	15.036	0.0852182	-0.326484	0.744058	1.05976	no
B0207.7	B0207.7	B0207.7	I:5945758-5947344	C	D	OK	0.165638	0.149792	-0.100561	0.172154	0.863317	1.03079	no
B0207.8	B0207.8	B0207.8	I:5951137-5951744	C	D	NOTEST	0.138195	0.0653143	-0.749454	0.611927	0.540586	1	no
B0207.9	B0207.9	B0207.9	I:5957484-5958347	C	D	OK	0.0528274	0.363857	1.92973	-1.79506	0.0726434	1.1595	no
B0212.1	B0212.1	B0212.1	IV:3572489-3577625	C	D	OK	10.1633	7.46874	-0.308058	1.24343	0.213711	1.27762	no
B0212.3	B0212.3	B0212.3	IV:3540183-3543532	C	D	OK	5.72872	4.40655	-0.262399	0.991405	0.321488	1.24965	no
B0212.4	B0212.4	B0212.4	IV:3543686-3547596	C	D	OK	7.4928	6.70438	-0.111182	0.527525	0.597829	1.10833	no
B0212.6	B0212.6	B0212.6	IV:3568887-3571750	C	D	OK	3.00495	2.92901	-0.0255971	0.0744859	0.940624	1.01526	no
B0213.18	B0213.18	B0213.18	V:3964591-3967684	C	D	OK	7.76939	7.26212	-0.0675204	0.139071	0.889394	1.02597	no
B0218.5	B0218.5	B0218.5	IV:8155234-8156428	C	D	OK	1.19372	1.51849	0.240641	-0.668631	0.503731	1.15407	no
B0218.7	B0218.7	B0218.7	IV:8164607-8166059	C	D	NOTEST	0.0536265	0.0543035	0.0125447	-0.0140664	0.988777	1	no
B0222.1	B0222.1	B0222.1	V:9134101-9135218	C	D	OK	9.89756	11.2247	0.12583	-0.46867	0.639306	1.09201	no
B0222.10	B0222.10	B0222.10	V:9158185-9159340	C	D	OK	0.425246	0.432865	0.0177572	-0.0324458	0.974117	1.00921	no
B0222.11	B0222.11	B0222.11	V:9165732-9167843	C	D	OK	2.05055	1.67025	-0.205132	0.584207	0.559081	1.12585	no
B0222.2	B0222.2	B0222.2	V:9135458-9137521	C	D	OK	0.174405	0.384509	0.790584	-1.49185	0.13574	1.24556	no
B0222.3	B0222.3	B0222.3	V:9138754-9141200	C	D	OK	6.09377	6.51092	0.066213	-0.246295	0.805454	1.04392	no
B0222.5	B0222.5	B0222.5	V:9152123-9154672	C	D	OK	5.83019	7.2994	0.224741	-0.826148	0.40872	1.20462	no
B0222.9	B0222.9	B0222.9	V:9168203-9172803	C	D	OK	8.54337	10.7979	0.234198	-1.00411	0.315324	1.25287	no
B0228.1	B0228.1	B0228.1	II:7756014-7756831	C	D	OK	18.3605	22.3088	0.194781	-0.732117	0.464097	1.17816	no
B0228.6	B0228.6	B0228.6	II:7754489-7755079	C	D	OK	8.82394	13.6603	0.437025	-1.46766	0.142197	1.25253	no
B0228.7	B0228.7	B0228.7	II:7757134-7758362	C	D	OK	69.2184	69.6655	0.0064389	-0.0288922	0.976951	1.00876	no
B0228.8	B0228.8	B0228.8	II:7759632-7761463	C	D	OK	0.0699933	0.0632214	-0.101756	0.139069	0.889395	1.02596	no
B0228.9	B0228.9	B0228.9	II:7761984-7763592	C	D	OK	0.754181	0.836184	0.103216	-0.27539	0.783017	1.04994	no
B0238.11	B0238.11	B0238.11	V:5269295-5270545	C	D	OK	37.7912	28.3108	-0.288831	1.2441	0.213463	1.27761	no
B0238.12	B0238.12	B0238.12	V:5267633-5268626	C	D	OK	27.9349	57.1629	0.716027	-2.93591	0.00332573	0.321644	no
B0238.15	B0238.15	B0238.15	V:5240014-5240263	C	D	NOTEST	0.12477	0.125115	0.0027625	-0.00195338	0.998441	1	no
B0238.9	B0238.9	B0238.9	V:5275378-5277913	C	D	OK	3.85683	3.99641	0.0355524	-0.12272	0.902329	1.02341	no
B0244.10	B0244.10	B0244.10	III:5732981-5737054	C	D	OK	1.72032	1.2251	-0.339483	1.04629	0.295429	1.26219	no
B0244.11	B0244.11	B0244.11	III:5767832-5768616	C	D	OK	0.129633	0.168278	0.260907	-0.324087	0.745872	1.05897	no
B0244.4	B0244.4	B0244.4	III:5747434-5751558	C	D	OK	0.86594	1.19853	0.325038	-0.804107	0.421335	1.19623	no
B0244.5	B0244.5	B0244.5	III:5744828-5746999	C	D	OK	2.25697	2.77143	0.205342	-0.59673	0.550688	1.13026	no
B0244.6	B0244.6	B0244.6	III:5737957-5744770	C	D	OK	1.04968	1.22173	0.151784	-0.479363	0.631681	1.09534	no
B0244.7	B0244.7	B0244.7	III:5731450-5732804	C	D	OK	0.259076	0.217058	-0.176955	0.302977	0.761908	1.05489	no
B0244.9	B0244.9	B0244.9	III:5728129-5730961	C	D	OK	0.157314	0.105498	-0.399548	0.644958	0.518954	1.14602	no
B0250.2	B0250.2	B0250.2	V:20392325-20494276	C	D	OK	2.75754	3.01291	0.088568	-0.272207	0.785463	1.04912	no
B0250.4	B0250.4	B0250.4	V:20392325-20494276	C	D	OK	1.89217	1.72736	-0.0911337	0.278355	0.78074	1.05035	no
B0250.5	B0250.5	B0250.5	V:20392325-20494276	C	D	OK	19.0602	18.6449	-0.0220265	0.089355	0.9288	1.0178	no
B0250.8	B0250.8	B0250.8	V:20392325-20494276	C	D	OK	0.324826	0.288066	-0.120098	0.225866	0.821306	1.04044	no
B0250.9	B0250.9	B0250.9	V:20392325-20494276	C	D	OK	141.827	122.801	-0.144043	0.683994	0.493979	1.15884	no
B0252.1	B0252.1	B0252.1	II:6919661-6923631	C	D	OK	3.90656	1.7271	-0.816215	2.76625	0.00567043	0.43749	no
B0252.3	B0252.3	B0252.3	II:6898666-6907688	C	D	OK	28.1586	39.8142	0.346373	-2.32026	0.020327	0.806595	no
B0252.5	B0252.5	B0252.5	II:6916981-6918853	C	D	OK	0.699397	0.919472	0.27358	-0.682431	0.494967	1.15828	no
B0252.8	B0252.8	B0252.8	II:6916127-6916841	C	D	OK	46.785	37.7889	-0.213548	0.720193	0.471406	1.17308	no
B0261.1	B0261.1	B0261.1	I:5263695-5268380	C	D	OK	34.9444	38.0589	0.0853761	-0.403327	0.686708	1.07672	no
B0261.4	B0261.4	B0261.4	I:5244285-5245295	C	D	OK	77.8229	67.7289	-0.138924	0.652171	0.514291	1.14823	no
B0261.5	B0261.5	B0261.5	I:5245745-5263427	C	D	OK	0.228045	0.224238	-0.0168313	0.0269439	0.978504	1.00849	no
B0261.6	B0261.6	B0261.6	I:5245745-5263427	C	D	OK	0.740487	0.563758	-0.272683	0.526342	0.59865	1.10783	no
B0261.7	B0261.7	B0261.7	I:5269555-5270937	C	D	OK	16.787	15.3178	-0.091589	0.375351	0.707399	1.07047	no
B0261.8	B0261.8	B0261.8	I:5271330-5272040	C	D	OK	56.5945	35.9178	-0.454679	1.905	0.0567803	1.10179	no
B0272.2	B0272.2	B0272.2	X:9440328-9441495	C	D	OK	6.12775	4.79767	-0.244698	0.804538	0.421086	1.19633	no
B0272.3	B0272.3	B0272.3	X:9431360-9432638	C	D	OK	125.022	141.818	0.126058	-0.556401	0.577937	1.117	no
B0272.4	B0272.4	B0272.4	X:9428368-9430161	C	D	OK	55.416	85.9819	0.439269	-1.75546	0.0791799	1.16373	no
B0273.1	B0273.1	B0273.1	IV:5493981-5495192	C	D	OK	0.755927	1.33468	0.568499	-1.38033	0.167484	1.26134	no
B0273.3	B0273.3	B0273.3	IV:5484050-5486197	C	D	OK	1.84548	1.79228	-0.0292475	0.0927485	0.926103	1.01826	no
B0280.1	B0280.1	B0280.1	III:7133717-7136337	C	D	OK	40.5827	45.0561	0.104567	-0.533927	0.593392	1.11049	no
B0280.10	B0280.10	B0280.10	III:7132063-7133607	C	D	OK	10.0653	10.4349	0.0360611	-0.137445	0.890679	1.02574	no
B0280.13	B0280.13	B0280.13	III:7128829-7131977	C	D	OK	9.16793	10.7004	0.154566	-0.632955	0.526763	1.1416	no
B0280.14	B0280.14	B0280.14	III:7138611-7144761	C	D	OK	0.426438	0	-1.79769e+308	-1.79769e+308	8.5108e-137	1.1647e-133	yes
B0280.15	B0280.15	B0280.15	III:7138611-7144761	C	D	OK	0	0.433714	1.79769e+308	1.79769e+308	0.156671	1.26446	no
B0280.16	B0280.16	B0280.16	III:7138611-7144761	C	D	OK	0	0.220718	1.79769e+308	1.79769e+308	5.16715e-120	6.65529e-117	yes
B0280.17	B0280.17	B0280.17	III:7133717-7136337	C	D	OK	3.06178	4.29764	0.339072	-1.08443	0.278174	1.26799	no
B0280.2	B0280.2	B0280.2	III:7124615-7128211	C	D	OK	2.7947	4.07564	0.377304	-1.31472	0.188604	1.27004	no
B0280.3	B0280.3	B0280.3	III:7123052-7124258	C	D	OK	56.2211	54.012	-0.0400866	0.176515	0.859889	1.0315	no
B0280.7	B0280.7	B0280.7	III:7110248-7111802	C	D	OK	42.5006	14.4673	-1.07762	4.25342	2.10526e-05	0.00760671	yes
B0280.9	B0280.9	B0280.9	III:7120835-7122824	C	D	OK	23.3401	19.716	-0.168741	0.7349	0.4624	1.17861	no
B0281.1	B0281.1	B0281.1	II:2313067-2314928	C	D	NOTEST	0.0453075	0.06386	0.343222	-0.279433	0.779913	1	no
B0281.3	B0281.3	B0281.3	II:2306937-2308177	C	D	OK	12.5042	14.2091	0.127821	-0.500312	0.616856	1.10108	no
B0281.4	B0281.4	B0281.4	II:2297938-2298794	C	D	OK	0.171129	0.10545	-0.484184	0.58477	0.558703	1.12638	no
B0281.5	B0281.5	B0281.5	II:2299942-2300883	C	D	OK	0.488505	0.550154	0.118848	-0.240741	0.809756	1.04306	no
B0281.6	B0281.6	B0281.6	II:2301401-2302230	C	D	OK	1.14992	1.91758	0.511374	-1.32024	0.186753	1.26945	no
B0281.8	B0281.8	B0281.8	II:2311490-2312848	C	D	NOTEST	0.0650131	0.0498665	-0.265239	0.281212	0.778548	1	no
B0284.1	B0284.1	B0284.1	III:4376473-4378804	C	D	OK	12.4855	16.5512	0.281892	-1.14937	0.250403	1.27342	no
B0284.2	B0284.2	B0284.2	III:4381709-4384117	C	D	OK	6.49273	8.14534	0.226764	-0.837029	0.402576	1.20708	no
B0284.3	B0284.3	B0284.3	III:4379338-4381012	C	D	OK	9.57752	7.49778	-0.244812	0.831534	0.405672	1.20543	no
B0284.4	B0284.4	B0284.4	III:4384757-4387728	C	D	OK	1.63179	2.08426	0.244735	-0.729039	0.465978	1.17642	no
B0285.1	B0285.1	B0285.1	III:4333367-4340435	C	D	OK	22.1083	19.6401	-0.11838	0.536755	0.591437	1.11137	no
B0285.3	B0285.3	B0285.3	III:4342016-4343307	C	D	OK	33.2776	29.5286	-0.119525	0.493676	0.621535	1.09941	no
B0285.4	B0285.4	B0285.4	III:4343431-4345193	C	D	OK	31.2516	28.9639	-0.0760187	0.332542	0.73948	1.06093	no
B0285.6	B0285.6	B0285.6	III:4352216-4355944	C	D	OK	3.22676	3.40455	0.0536334	-0.187225	0.851484	1.03303	no
B0286.1	B0286.1	B0286.1	II:4378829-4386281	C	D	OK	62.0879	58.7965	-0.0544696	0.240003	0.810328	1.04281	no
B0286.3	B0286.3	B0286.3	II:4369630-4372563	C	D	OK	36.9108	23.3017	-0.459981	2.07217	0.0382492	0.990192	no
B0286.6	B0286.6	B0286.6	II:4368484-4369613	C	D	OK	0.249216	0.285959	0.137531	-0.24704	0.804877	1.04426	no
B0294.1	B0294.1	B0294.1	X:1896847-1897337	C	D	OK	44.6198	28.0037	-0.465842	1.81051	0.0702165	1.15114	no
B0294.3	B0294.3	B0294.3	X:1892180-1893266	C	D	OK	1.13917	0.9943	-0.136016	0.219529	0.826238	1.03946	no
B0302.2	B0302.2	B0302.2	X:17178452-17178906	C	D	NOTEST	0.134043	0.173721	0.25929	-0.284485	0.776039	1	no
B0302.4	B0302.4	B0302.4	X:17176403-17176691	C	D	NOTEST	0.303961	0.250759	-0.192407	0.193968	0.846201	1	no
B0302.5	B0302.5	B0302.5	X:17193468-17195032	C	D	OK	31.0243	25.5733	-0.193222	0.745432	0.456011	1.18141	no
B0303.11	B0303.11	B0303.11	III:8700835-8710019	C	D	OK	9.64858	10.6198	0.0959141	-0.416667	0.676922	1.07979	no
B0303.14	B0303.14	B0303.14	III:8713895-8716091	C	D	OK	6.17533	5.56711	-0.103686	0.383977	0.700995	1.07198	no
B0303.15	B0303.15	B0303.15	III:8717548-8718406	C	D	OK	122.147	75.5938	-0.479854	2.16398	0.030466	0.919861	no
B0303.16	B0303.16	B0303.16	III:8700835-8710019	C	D	OK	2.36237	2.60367	0.097256	-0.294457	0.768408	1.05303	no
B0303.2	B0303.2	B0303.2	III:8684714-8688364	C	D	OK	33.8191	26.7502	-0.234483	0.98347	0.325376	1.24767	no
B0303.3	B0303.3	B0303.3	III:8684714-8688364	C	D	OK	194.005	247.626	0.244039	-1.07739	0.281307	1.2666	no
B0303.4	B0303.4	B0303.4	III:8689756-8693359	C	D	OK	34.9998	46.2005	0.277647	-1.27392	0.202691	1.27393	no
B0303.7	B0303.7	B0303.7	III:8693456-8699362	C	D	OK	57.0162	97.5369	0.536895	-2.45382	0.0141347	0.686542	no
B0304.2	B0304.2	B0304.2	II:4523631-4524514	C	D	OK	3.10913	2.76245	-0.118225	0.359327	0.719351	1.06615	no
B0304.4	B0304.4	B0304.4	II:4522543-4523210	C	D	OK	2.09209	2.62879	0.22836	-0.639482	0.52251	1.14377	no
B0310.1	B0310.1	B0310.1	X:493964-496317	C	D	OK	13.048	14.643	0.115326	-0.429071	0.667872	1.0833	no
B0310.2	B0310.2	B0310.2	X:501965-506943	C	D	OK	6.23381	7.70248	0.211554	-0.800039	0.423688	1.19553	no
B0310.3	B0310.3	B0310.3	X:510899-514483	C	D	OK	6.44835	4.76553	-0.302416	1.11171	0.266263	1.26962	no
B0310.4	B0310.4	B0310.4	X:516535-516874	C	D	NOTEST	0.0386876	0.0582604	0.409403	-0.234195	0.814834	1	no
B0310.6	B0310.6	B0310.6	X:530625-530962	C	D	OK	11.4834	11.5671	0.00726656	-0.0223454	0.982172	1.00752	no
B0331.2	B0331.2	B0331.2	V:9658731-9661415	C	D	OK	2.36934	1.30972	-0.592799	1.79331	0.0729234	1.15957	no
B0334.1	B0334.1	B0334.1	II:11485420-11486683	C	D	OK	292.775	352.404	0.185375	-0.877157	0.380401	1.2198	no
B0334.10	B0334.10	B0334.10	II:11518396-11526971	C	D	OK	0.660921	0.728361	0.0971617	-0.204996	0.837575	1.0363	no
B0334.12	B0334.12	B0334.12	II:11483129-11485268	C	D	OK	0	0	0	0	1	1.00231	no
B0334.13	B0334.13	B0334.13	II:11488246-11489442	C	D	OK	4.12369	5.0346	0.199585	-0.581354	0.561002	1.12537	no
B0334.3	B0334.3	B0334.3	II:11489518-11492930	C	D	OK	105.137	131.055	0.220355	-1.43449	0.151432	1.26055	no
B0334.4	B0334.4	B0334.4	II:11495600-11496577	C	D	OK	35.455	33.819	-0.04724	0.199546	0.841836	1.03547	no
B0334.5	B0334.5	B0334.5	II:11496688-11499529	C	D	OK	35.5646	27.1193	-0.271104	1.21753	0.223403	1.27619	no
B0334.6	B0334.6	B0334.6	II:11510583-11513789	C	D	OK	12.6311	10.6816	-0.167638	0.658185	0.510419	1.15023	no
B0336.11	B0336.11	B0336.11	III:5706687-5709280	C	D	OK	29.2865	29.5287	0.00823568	-0.0388164	0.969037	1.01046	no
B0336.12	B0336.12	B0336.12	III:5710012-5710460	C	D	OK	0.451942	0.851875	0.633885	-0.991604	0.321391	1.24954	no
B0336.13	B0336.13	B0336.13	III:5693986-5694630	C	D	OK	16.515	12.565	-0.273358	0.993113	0.320655	1.24997	no
B0336.3	B0336.3	B0336.3	III:5711498-5714738	C	D	OK	58.2369	55.9037	-0.0408896	0.192231	0.847561	1.0343	no
B0336.5	B0336.5	B0336.5	III:5692866-5693844	C	D	OK	21.5114	20.7111	-0.0379107	0.188967	0.850119	1.03364	no
B0336.6	B0336.6	B0336.6	III:5690057-5692681	C	D	OK	28.8621	28.9689	0.00369173	-0.0166975	0.986678	1.00691	no
B0336.7	B0336.7	B0336.7	III:5694685-5697316	C	D	OK	16.3159	17.4495	0.0671708	-0.323393	0.746398	1.05864	no
B0348.1	B0348.1	B0348.1	V:48749-49447	C	D	NOTEST	0	0	0	0	1	1	no
B0348.2	B0348.2	B0348.2	V:45294-46708	C	D	OK	0	0.234753	1.79769e+308	1.79769e+308	0.0786496	1.16406	no
B0348.5	B0348.5	B0348.5	V:5517-6339	C	D	OK	9.12004	4.15504	-0.786152	2.64686	0.0081244	0.527556	no
B0350.3	B0350.3	B0350.3	IV:5965465-5966025	C	D	NOTEST	0.115858	0	-1.79769e+308	-1.79769e+308	0.158655	1	no
B0353.1	B0353.1	B0353.1	III:560136-572134	C	D	OK	22.0831	22.7217	0.0285088	-0.108392	0.913685	1.02109	no
B0361.11	B0361.11	B0361.11	III:7277530-7281102	C	D	OK	0.326524	0.487212	0.400196	-0.894057	0.371292	1.22547	no
B0361.2	B0361.2	B0361.2	III:7293560-7308817	C	D	OK	30.1128	29.1469	-0.0326013	0.162845	0.870641	1.02915	no
B0361.3	B0361.3	B0361.3	III:7281330-7285810	C	D	OK	17.5998	14.301	-0.207557	0.912627	0.361439	1.22874	no
B0361.4	B0361.4	B0361.4	III:7258939-7275323	C	D	OK	17.1486	17.8484	0.0399964	-0.166754	0.867563	1.02955	no
B0361.6	B0361.6	B0361.6	III:7275431-7277201	C	D	OK	21.1521	18.3106	-0.144258	0.619259	0.535746	1.13674	no
B0361.7	B0361.7	B0361.7	III:7281330-7285810	C	D	OK	28.3467	29.4858	0.0393999	-0.180954	0.856404	1.03199	no
B0361.8	B0361.8	B0361.8	III:7287791-7290491	C	D	OK	35.9817	43.0985	0.18048	-0.826044	0.408779	1.20456	no
B0361.9	B0361.9	B0361.9	III:7293560-7308817	C	D	OK	30.9632	22.3976	-0.323845	1.37619	0.168764	1.26126	no
B0365.1	B0365.1	B0365.1	V:13116311-13119944	C	D	OK	29	28.1928	-0.0282304	0.133427	0.893855	1.02485	no
B0365.5	B0365.5	B0365.5	V:13131731-13134667	C	D	OK	54.8448	34.0697	-0.476098	2.10443	0.0353412	0.9685	no
B0379.1	B0379.1	B0379.1	I:10074954-10077704	C	D	OK	32.6104	44.3809	0.308178	-1.30182	0.192979	1.27181	no
B0379.2	B0379.2	B0379.2	I:10070908-10071772	C	D	OK	0.0301469	0.244741	2.09412	-1.94642	0.0516042	1.08376	no
B0379.6	B0379.6	B0379.6	I:10086519-10101998	C	D	OK	0.229882	0.200632	-0.136093	0.195412	0.845071	1.03488	no
B0379.7	B0379.7	B0379.7	I:10072594-10074373	C	D	OK	0.15758	0.349632	0.796949	-1.58061	0.113967	1.22517	no
B0391.10	B0391.10	B0391.10	V:15585499-15592244	C	D	OK	1.23747	1.43199	0.146001	-0.358403	0.720042	1.06605	no
B0391.11	B0391.11	B0391.11	V:15600203-15602149	C	D	OK	5.76315	9.11645	0.458596	-1.6034	0.108846	1.22371	no
B0391.3	B0391.3	B0391.3	V:15614740-15617415	C	D	NOTEST	0.0265815	0	-1.79769e+308	-1.79769e+308	0.158655	1	no
B0391.5	B0391.5	B0391.5	V:15605533-15610184	C	D	OK	3.33588	4.6736	0.337195	-1.1236	0.261182	1.27068	no
B0391.6	B0391.6	B0391.6	V:15602718-15604858	C	D	OK	0.396199	0.43627	0.0963442	-0.22017	0.825739	1.03963	no
B0391.9	B0391.9	B0391.9	V:15593265-15593603	C	D	OK	0.216318	0.509632	0.856938	-1.02292	0.306346	1.25618	no
B0393.3	B0393.3	B0393.3	III:4757211-4759668	C	D	OK	12.4411	10.3321	-0.185747	0.783483	0.433343	1.19023	no
B0393.4	B0393.4	B0393.4	III:4759727-4763573	C	D	OK	0.425096	0.228008	-0.622936	1.55904	0.118986	1.23171	no
B0393.5	B0393.5	B0393.5	III:4769040-4776241	C	D	OK	10.94	6.90329	-0.460431	1.9633	0.0496112	1.07341	no
B0393.6	B0393.6	B0393.6	III:4780402-4781945	C	D	OK	1.51204	1.69495	0.114194	-0.342449	0.732013	1.06307	no
B0393.7	B0393.7	B0393.7	III:4776795-4778020	C	D	OK	2.48534	1.78881	-0.328859	0.932746	0.350951	1.2354	no
B0393.8	B0393.8	B0393.8	III:4751841-4752334	C	D	OK	16.991	18.0498	0.0604527	-0.20793	0.835284	1.03704	no
B0393.9	B0393.9	B0393.9	III:4778354-4779986	C	D	OK	12.2951	15.1552	0.209139	-0.757087	0.448998	1.18383	no
B0395.2	B0395.2	B0395.2	X:16030721-16034715	C	D	OK	14.8398	11.1101	-0.289457	1.16775	0.242906	1.27711	no
B0395.3	B0395.3	B0395.3	X:16034978-16039430	C	D	OK	42.5713	47.9752	0.119503	-0.533255	0.593857	1.11005	no
B0395.4	B0395.4	B0395.4	X:16022365-16022387	C	D	NOTEST	0	0	0	0	1	1	no
B0399.1	B0399.1	B0399.1	V:19565178-19605908	C	D	OK	10.4219	9.96892	-0.0444344	0.250329	0.802333	1.04501	no
B0399.2	B0399.2	B0399.2	V:19547896-19555640	C	D	OK	1.86121	1.0941	-0.531292	1.69335	0.0903897	1.18955	no
B0403.3	B0403.3	B0403.3	X:7061796-7063273	C	D	OK	3.50741	6.65657	0.640726	-2.02517	0.0428496	1.0245	no
B0403.5	B0403.5	B0403.5	X:7057755-7061016	C	D	OK	16.7623	15.9471	-0.0498563	0.205941	0.836837	1.03671	no
B0403.6	B0403.6	B0403.6	X:7071475-7075285	C	D	OK	4.44269	4.61234	0.0374742	-0.11956	0.904832	1.02302	no
B0410.1	B0410.1	B0410.1	X:2892546-2898208	C	D	OK	0.142353	0.136865	-0.039311	0.0343736	0.972579	1.00962	no
B0410.3	B0410.3	B0410.3	X:2890617-2891484	C	D	OK	23.1115	20.8936	-0.100888	0.402159	0.687567	1.07643	no
B0412.3	B0412.3	B0412.3	III:795129-809433	C	D	OK	28.4435	25.6754	-0.102387	0.483692	0.628604	1.09671	no
B0412.6	B0412.6	B0412.6	III:794288-795076	C	D	OK	1.0246	1.35092	0.276482	-0.350621	0.725873	1.06476	no
B0412.7	B0412.7	B0412.7	III:794288-795076	C	D	OK	1.75323	2.31628	0.278501	-0.430188	0.667059	1.08338	no
B0414.8	B0414.8	B0414.8	I:5803955-5807294	C	D	OK	22.4582	22.4454	-0.000567723	0.00292337	0.997667	1.00441	no
B0416.1	B0416.1	B0416.1	X:9303654-9310362	C	D	OK	4.76617	4.82328	0.0119125	-0.0485896	0.961246	1.01218	no
B0416.2	B0416.2	B0416.2	X:9299101-9300017	C	D	NOTEST	0.13567	0.0943251	-0.363476	0.416414	0.677107	1	no
B0416.3	B0416.3	B0416.3	X:9291581-9293297	C	D	OK	2.70881	3.36893	0.218085	-0.631807	0.527513	1.14123	no
B0416.4	B0416.4	B0416.4	X:9278892-9279774	C	D	OK	0.527355	0.213321	-0.905076	1.69591	0.0899032	1.18714	no
B0416.5	B0416.5	B0416.5	X:9268511-9270784	C	D	OK	80.3015	77.8802	-0.0306167	0.162746	0.870719	1.02914	no
B0416.7	B0416.7	B0416.7	X:9296940-9297852	C	D	OK	9.34296	13.8049	0.3904	-1.50563	0.132162	1.24188	no
B0432.1	B0432.1	B0432.1	II:297397-299526	C	D	OK	0.519268	0.7607	0.381819	-0.83071	0.406138	1.20528	no
B0432.10	B0432.10	B0432.10	II:283914-286223	C	D	OK	8.05527	8.6962	0.0765602	-0.289045	0.772547	1.05177	no
B0432.11	B0432.11	B0432.11	II:293917-294641	C	D	NOTEST	0.0465946	0.0800228	0.540826	-0.441302	0.658994	1	no
B0432.12	B0432.12	B0432.12	II:296289-297009	C	D	NOTEST	0.039804	0.0482081	0.19156	-0.135454	0.892253	1	no
B0432.13	B0432.13	B0432.13	II:276859-282577	C	D	OK	12.5377	12.1228	-0.0336561	0.139314	0.889202	1.02613	no
B0432.14	B0432.14	B0432.14	II:264428-265840	C	D	OK	62.0633	61.4613	-0.00974726	0.0371545	0.970362	1.01021	no
B0432.3	B0432.3	B0432.3	II:288937-290387	C	D	OK	101.412	98.2061	-0.0321235	0.13741	0.890707	1.02569	no
B0432.4	B0432.4	B0432.4	II:286631-288660	C	D	OK	75.5227	77.2893	0.0231212	-0.101349	0.919274	1.01988	no
B0432.6	B0432.6	B0432.6	II:266445-269183	C	D	OK	13.2591	10.4886	-0.234393	0.918552	0.35833	1.23132	no
B0432.7	B0432.7	B0432.7	II:269388-275042	C	D	OK	3.83741	3.1789	-0.188263	0.642043	0.520845	1.14456	no
B0432.8	B0432.8	B0432.8	II:276859-282577	C	D	OK	6.10328	5.24725	-0.151123	0.520268	0.602877	1.10593	no
B0432.9	B0432.9	B0432.9	II:282638-283682	C	D	OK	5.93122	6.0114	0.0134284	-0.0448422	0.964233	1.01185	no
B0454.5	B0454.5	B0454.5	II:3038853-3040801	C	D	OK	10.6667	10.8353	0.0156853	-0.0560533	0.955299	1.01268	no
B0454.6	B0454.6	B0454.6	II:3032774-3036117	C	D	OK	6.57364	9.29087	0.345963	-1.36302	0.172875	1.26302	no
B0454.8	B0454.8	B0454.8	II:3040977-3044040	C	D	OK	1.45803	0.973035	-0.404424	1.17201	0.241191	1.27637	no
B0454.9	B0454.9	B0454.9	II:3052646-3054343	C	D	OK	19.2997	20.0628	0.0387783	-0.163943	0.869776	1.02929	no
B0457.2	B0457.2	B0457.2	II:8924496-8926492	C	D	OK	33.951	41.3325	0.196733	-0.874352	0.381927	1.21844	no
B0457.4	B0457.4	B0457.4	II:8910928-8911943	C	D	OK	0.0920051	0.12196	0.281847	-0.382508	0.702085	1.07161	no
B0457.6	B0457.6	B0457.6	II:8922364-8924200	C	D	OK	36.987	55.3639	0.403361	-1.6272	0.103694	1.21273	no
B0462.1	B0462.1	B0462.1	V:18324816-18328586	C	D	OK	0.254886	0.115934	-0.787796	1.46203	0.143733	1.25416	no
B0462.4	B0462.4	B0462.4	V:18328906-18330972	C	D	OK	0.273026	0.262688	-0.0385998	0.0513798	0.959023	1.01221	no
B0464.2	B0464.2	B0464.2	III:9491540-9496947	C	D	OK	50.3289	48.7769	-0.0313241	0.148831	0.881687	1.02743	no
B0464.6	B0464.6	B0464.6	III:9463021-9466963	C	D	OK	16.9288	16.03	-0.0545526	0.240506	0.809938	1.04311	no
B0464.9	B0464.9	B0464.9	III:9463021-9466963	C	D	OK	14.7693	14.5827	-0.0127086	0.0511388	0.959215	1.0122	no
B0478.3	B0478.3	B0478.3	IV:6963858-6964546	C	D	OK	12.0085	15.8461	0.277309	-0.959074	0.337521	1.24321	no
B0491.1	B0491.1	B0491.1	II:11348339-11349856	C	D	OK	15.7258	21.2143	0.29937	-1.20832	0.226924	1.27691	no
B0491.3	B0491.3	B0491.3	II:11338360-11339509	C	D	OK	0.5482	0.165824	-1.19571	2.21726	0.0266056	0.881327	no
B0491.4	B0491.4	B0491.4	II:11340043-11343440	C	D	OK	4.12994	4.37056	0.0566289	-0.200895	0.84078	1.03578	no
B0491.5	B0491.5	B0491.5	II:11343631-11345653	C	D	OK	152.309	136.823	-0.10722	0.50348	0.614627	1.10171	no
B0491.6	B0491.6	B0491.6	II:11345868-11347867	C	D	OK	19.6498	28.6259	0.376243	-1.6563	0.097661	1.20486	no
B0491.7	B0491.7	B0491.7	II:11350101-11351134	C	D	OK	24.7997	23.3809	-0.0589135	0.246396	0.805375	1.04399	no
B0495.5	B0495.5	B0495.5	II:7695862-7698424	C	D	OK	12.1879	12.96	0.0614184	-0.265594	0.790552	1.04783	no
B0495.6	B0495.6	B0495.6	II:7698592-7698950	C	D	OK	40.3182	27.2254	-0.392653	1.38377	0.166428	1.26103	no
B0495.7	B0495.7	B0495.7	II:7699170-7705150	C	D	OK	50.8132	59.1722	0.152296	-0.723399	0.469435	1.17388	no
B0495.8	B0495.8	B0495.8	II:7705516-7707398	C	D	OK	52.8504	46.7342	-0.122991	0.581292	0.561044	1.12538	no
B0495.9	B0495.9	B0495.9	II:7707503-7708630	C	D	OK	31.0063	31.2775	0.00870829	-0.0368357	0.970616	1.01015	no
B0496.1	B0496.1	B0496.1	IV:7446373-7447403	C	D	OK	0.272221	0.375114	0.320616	-0.602956	0.546538	1.13229	no
B0496.2	B0496.2	B0496.2	IV:7447962-7451429	C	D	OK	0.126742	0.196525	0.438637	-0.710497	0.477396	1.16901	no
B0496.3	B0496.3	B0496.3	IV:7431331-7444632	C	D	OK	61.3387	57.3041	-0.0680398	0.42724	0.669204	1.08263	no
B0496.4	B0496.4	B0496.4	IV:7424483-7425253	C	D	OK	1.27595	1.4134	0.102309	-0.25038	0.802293	1.04506	no
B0496.5	B0496.5	B0496.5	IV:7421196-7422498	C	D	OK	2.30281	2.53935	0.0977798	-0.275937	0.782597	1.04988	no
B0496.6	B0496.6	B0496.6	IV:7419135-7419955	C	D	OK	0.279157	0.32259	0.144609	-0.243461	0.807648	1.04344	no
B0496.7	B0496.7	B0496.7	IV:7444642-7445331	C	D	OK	24.3011	36.7212	0.412834	-1.55465	0.120029	1.23191	no
B0507.1	B0507.1	B0507.1	V:8776459-8779097	C	D	OK	11.9523	6.61272	-0.591928	2.30558	0.0211339	0.813838	no
B0507.10	B0507.10	B0507.10	V:8758819-8760295	C	D	OK	28.1955	27.0161	-0.0427311	0.171932	0.863491	1.03071	no
B0507.2	B0507.2	B0507.2	V:8774135-8776285	C	D	OK	26.9064	44.1478	0.495178	-2.21374	0.0268464	0.882892	no
B0507.3	B0507.3	B0507.3	V:8768712-8770680	C	D	OK	5.32254	9.0154	0.526984	-2.15054	0.0315125	0.932681	no
B0507.4	B0507.4	B0507.4	V:8754774-8755564	C	D	OK	0.380512	0.301728	-0.231991	0.39387	0.693677	1.07414	no
B0507.5	B0507.5	B0507.5	V:8753499-8754678	C	D	OK	0.0954698	0.145931	0.424327	-0.499482	0.61744	1.10095	no
B0507.6	B0507.6	B0507.6	V:8745966-8752871	C	D	OK	1.48594	1.75567	0.166801	-0.557687	0.577058	1.11716	no
B0507.7	B0507.7	B0507.7	V:8755701-8758136	C	D	OK	0.65705	0.811823	0.211521	-0.531709	0.594928	1.10953	no
B0507.8	B0507.8	B0507.8	V:8760490-8762556	C	D	OK	12.1532	11.4569	-0.0590003	0.210471	0.8333	1.03753	no
B0507.9	B0507.9	B0507.9	V:8764756-8765842	C	D	OK	0.661489	0.70585	0.0649099	-0.145371	0.884418	1.02701	no
B0511.11	B0511.11	B0511.11	I:10648592-10650161	C	D	OK	3.1795	2.64767	-0.183045	0.606106	0.544444	1.1334	no
B0511.12	B0511.12	B0511.12	I:10654295-10661589	C	D	OK	17.6739	16.0905	-0.0938594	0.43809	0.661321	1.08506	no
B0511.13	B0511.13	B0511.13	I:10633505-10636004	C	D	OK	14.5675	10.6303	-0.315078	1.29284	0.196066	1.27126	no
B0511.14	B0511.14	B0511.14	I:10662513-10666864	C	D	OK	3.80514	3.95871	0.0395654	-0.171719	0.863659	1.0306	no
B0511.2	B0511.2	B0511.2	I:10651016-10652949	C	D	OK	1.36555	1.23368	-0.10156	0.298749	0.765131	1.05365	no
B0511.5	B0511.5	B0511.5	I:10630090-10631544	C	D	OK	6.95114	7.84815	0.121373	-0.405775	0.684908	1.07746	no
B0511.7	B0511.7	B0511.7	I:10631732-10633137	C	D	OK	19.3347	17.0272	-0.127093	0.512611	0.608224	1.10472	no
B0513.2	B0513.2	B0513.2	IV:13882701-13884117	C	D	OK	42.0585	23.8069	-0.569085	2.33711	0.0194335	0.78712	no
B0513.4	B0513.4	B0513.4	IV:13880105-13881494	C	D	OK	4.05418	6.2448	0.432	-1.254	0.209844	1.27681	no
B0513.5	B0513.5	B0513.5	IV:13868540-13876583	C	D	OK	43.7234	54.8305	0.226364	-1.06735	0.285816	1.26408	no
B0513.6	B0513.6	B0513.6	IV:13854322-13857319	C	D	OK	0.0635629	0.0684569	0.0741736	-0.113565	0.909583	1.02206	no
B0513.9	B0513.9	B0513.9	IV:13860340-13865262	C	D	OK	45.2358	78.869	0.555899	-2.38069	0.0172805	0.74395	no
B0524.1	B0524.1	B0524.1	III:1905955-1910546	C	D	OK	5.03253	4.62821	-0.0837525	0.310806	0.755948	1.05706	no
B0524.2	B0524.2	B0524.2	III:1894090-1899845	C	D	OK	0.0748716	0.033271	-0.811089	0.788633	0.430327	1.19232	no
B0524.3	B0524.3	B0524.3	III:1888156-1889680	C	D	NOTEST	0.0259548	0.0460537	0.573451	-0.593578	0.552794	1	no
B0524.4	B0524.4	B0524.4	III:1883595-1886207	C	D	OK	0.0457903	0.0273465	-0.515484	0.631662	0.527608	1.14112	no
B0524.5	B0524.5	B0524.5	III:1891266-1893831	C	D	OK	0.196777	0.143431	-0.316212	0.443847	0.657153	1.08619	no
B0524.6	B0524.6	B0524.6	III:1902181-1905624	C	D	OK	10.8745	9.7223	-0.111997	0.411186	0.680936	1.07881	no
B0524.7	B0524.7	B0524.7	III:1911061-1917217	C	D	OK	5.0999	4.76978	-0.0669212	0.246461	0.805325	1.04404	no
B0545.3	B0545.3	B0545.3	IV:86889-89241	C	D	OK	0.224896	0.54937	0.893135	-1.6894	0.0911435	1.19302	no
B0546.2	B0546.2	B0546.2	IV:3369190-3378128	C	D	OK	32.7107	47.2564	0.367887	-1.687	0.0916034	1.19347	no
B0546.3	B0546.3	B0546.3	IV:3378593-3382108	C	D	OK	25.7743	41.5835	0.478326	-2.0821	0.0373335	0.982044	no
B0546.4	B0546.4	B0546.4	IV:3382944-3384144	C	D	OK	36.1785	60.2026	0.509252	-2.09039	0.036583	0.97781	no
B0546.5	B0546.5	B0546.5	IV:3388072-3390084	C	D	OK	0.4408	0.377801	-0.154224	0.31389	0.753604	1.05751	no
B0547.2	B0547.2	B0547.2	IV:5645815-5646218	C	D	NOTEST	0	0	0	0	1	1	no
B0554.1	B0554.1	B0554.1	V:437404-440852	C	D	OK	0.239292	0.415777	0.552463	-0.636595	0.524389	1.14292	no
B0554.2	B0554.2	B0554.2	V:434596-436555	C	D	NOTEST	0.0311157	0	-1.79769e+308	-1.79769e+308	0.0761775	1	no
B0554.3	B0554.3	B0554.3	V:433976-434230	C	D	NOTEST	0	0	0	0	1	1	no
B0554.4	B0554.4	B0554.4	V:430440-433403	C	D	NOTEST	0.0322016	0.0157666	-0.71412	0.584244	0.559056	1	no
B0554.5	B0554.5	B0554.5	V:424268-426389	C	D	OK	1.0542	1.11723	0.0580705	-0.166973	0.867391	1.0296	no
B0554.7	B0554.7	B0554.7	V:437404-440852	C	D	OK	1.1985	0.865129	-0.32595	0.919689	0.357735	1.23172	no
B0563.1	B0563.1	B0563.1	X:9171495-9172138	C	D	OK	0.684278	0.657843	-0.0393975	0.0835295	0.933431	1.0164	no
B0563.5	B0563.5	B0563.5	X:9146107-9147412	C	D	OK	1.88248	2.90599	0.434183	-1.04331	0.296804	1.26215	no
B0563.6	B0563.6	B0563.6	X:9137860-9145590	C	D	OK	8.54896	9.38844	0.0936705	-0.399093	0.689825	1.0762	no
B0563.8	B0563.8	B0563.8	X:9173618-9174424	C	D	OK	0.362813	0.730416	0.699726	-1.00025	0.317188	1.25237	no
B0563.9	B0563.9	B0563.9	X:9168487-9168956	C	D	OK	0.996557	0.821668	-0.19297	0.288152	0.77323	1.05158	no
B0564.11	B0564.11	B0564.11	IV:13105305-13106880	C	D	OK	13.2022	10.6342	-0.216311	0.856195	0.39189	1.21318	no
B0564.2	B0564.2	B0564.2	IV:13107627-13109768	C	D	OK	7.29431	5.57218	-0.269308	0.86242	0.388456	1.21513	no
B0564.3	B0564.3	B0564.3	IV:13107627-13109768	C	D	OK	13.4531	24.7544	0.609789	-2.56816	0.0102239	0.592545	no
B0564.4	B0564.4	B0564.4	IV:13111021-13113051	C	D	OK	4.21717	4.88301	0.146599	-0.523343	0.600736	1.10699	no
B0564.6	B0564.6	B0564.6	IV:13129620-13133199	C	D	OK	10.0354	13.8955	0.325443	-1.28744	0.19794	1.27234	no
B0564.7	B0564.7	B0564.7	IV:13100681-13104592	C	D	OK	20.9314	16.1278	-0.260704	1.1374	0.255369	1.27133	no
B0564.9	B0564.9	B0564.9	IV:13135212-13138791	C	D	OK	8.17942	11.3004	0.323217	-1.23655	0.216255	1.27804	no
BE0003N10.1	BE0003N10.1	BE0003N10.1	III:1037496-1046036	C	D	OK	6.42509	4.29046	-0.403817	1.57007	0.116399	1.23053	no
BE0003N10.2	BE0003N10.2	BE0003N10.2	III:1031336-1037200	C	D	OK	13.9943	11.9886	-0.154692	0.647294	0.517442	1.14666	no
BE0003N10.3	BE0003N10.3	BE0003N10.3	III:1046556-1059998	C	D	OK	4.27	6.09485	0.355829	-1.46718	0.142328	1.25258	no
BE10.1	BE10.1	BE10.1	III:12785033-12793008	C	D	OK	0.111705	0.102616	-0.0848645	0.119817	0.904629	1.02315	no
BE10.2	BE10.2	BE10.2	III:12793304-12798037	C	D	OK	31.6262	20.6553	-0.426013	1.83415	0.0666319	1.13716	no
BE10.3	BE10.3	BE10.3	III:12807970-12812503	C	D	OK	0.216362	0.207378	-0.0424126	0.0886863	0.929331	1.01748	no
BE10.4	BE10.4	BE10.4	III:12813420-12816678	C	D	OK	1.84085	2.51413	0.311701	-0.946662	0.343811	1.23825	no
BE10.5	BE10.5	BE10.5	III:12806106-12806682	C	D	OK	0.185855	0.0811371	-0.828824	0.762293	0.445885	1.18499	no
Beta-mannosyltransferase	Beta-mannosyltransferase	Beta-mannosyltransferase	III:6460061-6462147	C	D	OK	17.8845	16.5342	-0.078503	0.333994	0.738384	1.06105	no
Brachyury	Brachyury	Brachyury	III:10347465-10349631	C	D	OK	0.673631	1.18112	0.56154	-1.53915	0.123767	1.23553	no
Bromodomain	Bromodomain	Bromodomain	I:7224731-7227750	C	D	OK	41.4121	35.9473	-0.14152	0.659719	0.509434	1.15112	no
C01A2.1	C01A2.1	C01A2.1	I:13408782-13411437	C	D	OK	1.94707	2.12958	0.0895949	-0.302848	0.762006	1.05479	no
C01A2.2	C01A2.2	C01A2.2	I:13397255-13398466	C	D	OK	33.4239	30.5992	-0.0882978	0.352162	0.724717	1.06518	no
C01A2.3	C01A2.3	C01A2.3	I:13387804-13391436	C	D	OK	24.2822	18.5011	-0.271915	1.18262	0.23696	1.27707	no
C01A2.4	C01A2.4	C01A2.4	I:13392103-13393963	C	D	OK	76.7241	128.917	0.518957	-2.39322	0.0167011	0.735495	no
C01A2.5	C01A2.5	C01A2.5	I:13384737-13387070	C	D	OK	39.9143	49.9579	0.224448	-1.01298	0.31107	1.25436	no
C01A2.6	C01A2.6	C01A2.6	I:13383146-13384281	C	D	OK	0.155328	0.213994	0.320408	-0.468478	0.639443	1.09211	no
C01B10.10	C01B10.10	C01B10.10	IV:6624354-6627976	C	D	OK	9.21882	9.15891	-0.00651916	0.0264972	0.978861	1.0084	no
C01B10.11	C01B10.11	C01B10.11	IV:6657981-6660381	C	D	OK	152.284	112.329	-0.304317	1.40645	0.159591	1.25725	no
C01B10.3	C01B10.3	C01B10.3	IV:6619521-6621336	C	D	OK	35.1884	57.2756	0.487157	-2.20048	0.0277728	0.891922	no
C01B10.4	C01B10.4	C01B10.4	IV:6628361-6631729	C	D	OK	4.1661	5.73067	0.318852	-1.16267	0.244965	1.27532	no
C01B10.6	C01B10.6	C01B10.6	IV:6640144-6645336	C	D	OK	48.8486	66.1774	0.303613	-1.7724	0.0763281	1.16498	no
C01B10.7	C01B10.7	C01B10.7	IV:6638297-6639248	C	D	OK	9.93161	6.67456	-0.397419	1.30139	0.193124	1.27162	no
C01B10.8	C01B10.8	C01B10.8	IV:6635022-6638134	C	D	OK	23.3494	18.1684	-0.250883	1.11891	0.263177	1.27096	no
C01B10.9	C01B10.9	C01B10.9	IV:6632205-6634956	C	D	OK	29.2128	28.0085	-0.0421	0.192789	0.847125	1.03443	no
C01B12.2	C01B12.2	C01B12.2	II:19537-22158	C	D	OK	34.3505	41.9457	0.199758	-0.901491	0.367328	1.22712	no
C01B12.3	C01B12.3	C01B12.3	II:12984-15998	C	D	OK	7.40653	12.4881	0.522417	-2.10849	0.0349882	0.968279	no
C01B12.4	C01B12.4	C01B12.4	II:6663-9233	C	D	OK	2.73871	2.556	-0.0690448	0.218016	0.827416	1.039	no
C01B12.5	C01B12.5	C01B12.5	II:9807-11826	C	D	OK	2.69383	2.92206	0.0813249	-0.277564	0.781347	1.05024	no
C01B12.7	C01B12.7	C01B12.7	II:25516-28418	C	D	OK	42.9596	38.2949	-0.114944	0.518266	0.604273	1.10547	no
C01B12.8	C01B12.8	C01B12.8	II:23328-25381	C	D	OK	11.7532	8.72389	-0.298056	1.15768	0.246993	1.27431	no
C01B12.9	C01B12.9	C01B12.9	II:5128-5483	C	D	OK	4.95194	5.17031	0.0431538	-0.119886	0.904573	1.0232	no
C01B4.6	C01B4.6	C01B4.6	V:2500878-2502254	C	D	OK	1.76081	1.62981	-0.0773076	0.225722	0.821418	1.04043	no
C01B4.7	C01B4.7	C01B4.7	V:2494062-2498829	C	D	OK	4.6939	7.03604	0.404782	-1.43878	0.150213	1.25883	no
C01B4.8	C01B4.8	C01B4.8	V:2490339-2492529	C	D	OK	2.78405	3.39526	0.198474	-0.637828	0.523586	1.14352	no
C01B4.9	C01B4.9	C01B4.9	V:2482831-2487613	C	D	OK	5.22601	6.16624	0.165441	-0.616126	0.537812	1.13595	no
C01B7.1	C01B7.1	C01B7.1	V:8786354-8795371	C	D	OK	44.6672	44.2489	-0.00940823	0.0467742	0.962693	1.01209	no
C01B7.3	C01B7.3	C01B7.3	V:8783225-8783969	C	D	NOTEST	0.121421	0.0946575	-0.248999	0.272018	0.785609	1	no
C01B7.5	C01B7.5	C01B7.5	V:8799954-8800800	C	D	OK	0.692287	0.954993	0.321703	-0.636388	0.524524	1.14285	no
C01B7.7	C01B7.7	C01B7.7	V:8821669-8822362	C	D	OK	2.13502	4.02756	0.634687	-1.80297	0.0713922	1.15468	no
C01B9.1	C01B9.1	C01B9.1	II:13771476-13778917	C	D	OK	2.65106	1.75333	-0.413442	1.59201	0.111383	1.22395	no
C01C10.2	C01C10.2	C01C10.2	X:7433588-7437899	C	D	OK	24.6091	34.0161	0.323718	-1.69678	0.0897384	1.18726	no
C01C4.2	C01C4.2	C01C4.2	X:3715083-3717888	C	D	OK	0.551825	0.635812	0.141671	-0.30226	0.762454	1.05468	no
C01C4.3	C01C4.3	C01C4.3	X:3706728-3713313	C	D	OK	33.9302	42.9116	0.234838	-1.28878	0.197475	1.27197	no
C01F1.1	C01F1.1	C01F1.1	II:4301599-4305270	C	D	OK	75.75	75.5719	-0.00235286	0.0110299	0.9912	1.00606	no
C01F1.2	C01F1.2	C01F1.2	II:4299650-4300792	C	D	OK	50.1342	40.237	-0.219917	0.994184	0.320133	1.25038	no
C01F1.3	C01F1.3	C01F1.3	II:4295091-4298999	C	D	OK	100.585	81.8465	-0.206163	1.26911	0.204402	1.27386	no
C01F1.4	C01F1.4	C01F1.4	II:4276206-4279119	C	D	OK	5.33705	5.92485	0.104481	-0.357756	0.720526	1.06592	no
C01F1.5	C01F1.5	C01F1.5	II:4279781-4281821	C	D	OK	29.7978	19.7567	-0.41094	1.73283	0.0831263	1.17686	no
C01F1.6	C01F1.6	C01F1.6	II:4282582-4288203	C	D	OK	30.753	27.2039	-0.122629	0.541307	0.588296	1.11259	no
C01F4.2	C01F4.2	C01F4.2	I:4848989-4867826	C	D	OK	13.6505	13.6638	0.000973823	-0.00446349	0.996439	1.00475	no
C01F6.1	C01F6.1	C01F6.1	IV:9096821-9101540	C	D	OK	10.4291	15.956	0.425231	-1.80603	0.0709138	1.15376	no
C01F6.2	C01F6.2	C01F6.2	IV:9096821-9101540	C	D	OK	0.521675	0.647355	0.21585	-0.546306	0.584856	1.11409	no
C01F6.9	C01F6.9	C01F6.9	IV:9095733-9096209	C	D	OK	112.642	87.7232	-0.250027	1.0392	0.298711	1.26042	no
C01G10.1	C01G10.1	C01G10.1	V:15100139-15104195	C	D	OK	0.0620472	0.0802537	0.257298	-0.472666	0.636452	1.09345	no
C01G10.10	C01G10.10	C01G10.10	V:15079971-15082285	C	D	OK	9.14284	8.92313	-0.0243251	0.0924412	0.926348	1.01828	no
C01G10.14	C01G10.14	C01G10.14	V:15104529-15105712	C	D	NOTEST	0.0295061	0	-1.79769e+308	-1.79769e+308	0.158655	1	no
C01G10.15	C01G10.15	C01G10.15	V:15085550-15087102	C	D	OK	24.0858	29.3258	0.196844	-0.699515	0.48423	1.16498	no
C01G10.16	C01G10.16	C01G10.16	V:15093015-15094124	C	D	OK	1.23382	2.15363	0.557041	-1.01989	0.307781	1.25553	no
C01G10.17	C01G10.17	C01G10.17	V:15090593-15090868	C	D	OK	5.38008	9.37294	0.555124	-1.4332	0.151799	1.26083	no
C01G10.4	C01G10.4	C01G10.4	V:15089560-15089827	C	D	OK	45.8518	105.149	0.829963	-2.53442	0.0112635	0.620285	no
C01G10.5	C01G10.5	C01G10.5	V:15088232-15089305	C	D	OK	2.81902	4.16318	0.389887	-0.992969	0.320725	1.24988	no
C01G10.6	C01G10.6	C01G10.6	V:15087460-15088103	C	D	OK	30.1753	34.5553	0.135534	-0.491111	0.623348	1.09866	no
C01G10.7	C01G10.7	C01G10.7	V:15085550-15087102	C	D	OK	11.8308	11.0737	-0.0661343	0.260573	0.794422	1.04691	no
C01G10.8	C01G10.8	C01G10.8	V:15082569-15085191	C	D	OK	160.85	151.33	-0.0610115	0.289022	0.772565	1.05177	no
C01G10.9	C01G10.9	C01G10.9	V:15082569-15085191	C	D	OK	15.4437	12.8983	-0.180103	0.758152	0.44836	1.18389	no
C01G12.1	C01G12.1	C01G12.1	II:14573510-14576413	C	D	OK	33.1828	28.458	-0.153602	0.701687	0.482874	1.16566	no
C01G12.13	C01G12.13	C01G12.13	II:14576852-14577924	C	D	OK	0.12423	0.08125	-0.424606	0.533545	0.593656	1.11028	no
C01G12.3	C01G12.3	C01G12.3	II:14581400-14582178	C	D	OK	0.27728	0.186491	-0.396643	0.615596	0.538161	1.13588	no
C01G12.5	C01G12.5	C01G12.5	II:14586422-14587403	C	D	OK	4.64592	7.91764	0.533104	-1.67617	0.0937046	1.19818	no
C01G12.7	C01G12.7	C01G12.7	II:14588539-14591789	C	D	OK	6.47038	8.72354	0.29879	-1.14231	0.253325	1.27232	no
C01G12.8	C01G12.8	C01G12.8	II:14593419-14597513	C	D	OK	0.0898247	0.187586	0.736378	-1.56478	0.117634	1.23146	no
C01G12.9	C01G12.9	C01G12.9	II:14579203-14579920	C	D	NOTEST	0.0953992	0.0354961	-0.988649	0.807228	0.419535	1	no
C01G5.3	C01G5.3	C01G5.3	IV:6536218-6538984	C	D	OK	2.11367	1.74153	-0.193666	0.626985	0.530669	1.13986	no
C01G5.4	C01G5.4	C01G5.4	IV:6531762-6535622	C	D	OK	0.0108253	0.0349359	1.17163	-1.32962	0.183642	1.26766	no
C01G5.5	C01G5.5	C01G5.5	IV:6524623-6526392	C	D	OK	6.73754	8.021	0.174369	-0.61437	0.538971	1.13535	no
C01G5.6	C01G5.6	C01G5.6	IV:6522857-6524443	C	D	OK	23.1216	26.9354	0.152671	-0.665571	0.505685	1.15324	no
C01G5.7	C01G5.7	C01G5.7	IV:6518157-6519018	C	D	OK	1.5552	1.85793	0.177856	-0.433639	0.66455	1.08408	no
C01G5.8	C01G5.8	C01G5.8	IV:6548897-6555874	C	D	OK	5.70935	6.21972	0.0856205	-0.342537	0.731947	1.0631	no
C01G5.9	C01G5.9	C01G5.9	IV:6519958-6522202	C	D	OK	1.37366	0.496232	-1.01819	2.47958	0.0131537	0.664853	no
C01G6.2	C01G6.2	C01G6.2	II:9267273-9268218	C	D	OK	0.217339	0.155619	-0.334049	0.532375	0.594467	1.1096	no
C01G6.3	C01G6.3	C01G6.3	II:9269808-9271182	C	D	OK	0.743768	0.849976	0.133479	-0.348178	0.727707	1.06436	no
C01G6.4	C01G6.4	C01G6.4	II:9271213-9272957	C	D	OK	33.4735	49.4295	0.389793	-1.60536	0.108415	1.22237	no
C01G6.5	C01G6.5	C01G6.5	II:9274883-9280013	C	D	OK	84.7292	96.532	0.130415	-0.610241	0.541702	1.13415	no
C01G6.7	C01G6.7	C01G6.7	II:9291931-9293952	C	D	OK	92.6199	130.895	0.345889	-1.40828	0.159049	1.25714	no
C01G6.9	C01G6.9	C01G6.9	II:9294019-9295668	C	D	OK	1.25603	1.15962	-0.0798678	0.221899	0.824392	1.03994	no
C01G8.1	C01G8.1	C01G8.1	I:5272848-5274325	C	D	OK	1.26491	1.76225	0.331584	-0.973135	0.330486	1.2467	no
C01G8.6	C01G8.6	C01G8.6	I:5298780-5300334	C	D	OK	5.10617	5.10337	-0.000548494	0.00195072	0.998444	1.00432	no
C01H6.2	C01H6.2	C01H6.2	I:7204571-7207715	C	D	OK	8.95727	9.09965	0.0157694	-0.0647251	0.948393	1.01396	no
C01H6.3	C01H6.3	C01H6.3	I:7208286-7209684	C	D	OK	5.86695	4.76449	-0.208144	0.669477	0.503192	1.15428	no
C01H6.4	C01H6.4	C01H6.4	I:7210540-7212606	C	D	OK	9.26464	8.48586	-0.0878028	0.339045	0.734576	1.06224	no
C01H6.6	C01H6.6	C01H6.6	I:7222463-7224133	C	D	OK	4.52666	3.49138	-0.259686	0.906194	0.364833	1.22792	no
C01H6.8	C01H6.8	C01H6.8	I:7227958-7229275	C	D	OK	24.6812	23.6777	-0.0415088	0.166652	0.867644	1.02951	no
C01H6.9	C01H6.9	C01H6.9	I:7229433-7233118	C	D	OK	5.95742	5.44802	-0.0893862	0.366923	0.713677	1.06823	no
C02A12.8	C02A12.8	C02A12.8	V:3471866-3474947	C	D	OK	0.0254673	0.0127005	-0.695749	0.569215	0.569211	1.12087	no
C02B10.1	C02B10.1	C02B10.1	IV:5083319-5088854	C	D	OK	70.9627	89.0956	0.227557	-1.07608	0.281892	1.26638	no
C02B10.2	C02B10.2	C02B10.2	IV:5090279-5091023	C	D	OK	19.9681	17.3035	-0.143229	0.545124	0.585668	1.11368	no
C02B10.3	C02B10.3	C02B10.3	IV:5092804-5103271	C	D	OK	98.6687	96.6699	-0.0204658	0.0964599	0.923155	1.01882	no
C02B10.4	C02B10.4	C02B10.4	IV:5091573-5092788	C	D	OK	70.2587	58.9927	-0.174771	0.794994	0.426617	1.19401	no
C02B10.5	C02B10.5	C02B10.5	IV:5083319-5088854	C	D	OK	23.7264	23.0272	-0.0299114	0.139629	0.888953	1.02622	no
C02B10.6	C02B10.6	C02B10.6	IV:5070920-5072219	C	D	OK	0.0684563	0.0641151	-0.0655168	0.0783814	0.937525	1.01581	no
C02B4.3	C02B4.3	C02B4.3	X:12657326-12662826	C	D	OK	3.70092	4.46029	0.186633	-0.539278	0.589695	1.11203	no
C02B8.1	C02B8.1	C02B8.1	X:8147650-8148529	C	D	OK	0.706761	0.802221	0.126692	-0.283942	0.776455	1.05109	no
C02B8.2	C02B8.2	C02B8.2	X:8144373-8144968	C	D	NOTEST	0.0862541	0.0283736	-1.11184	0.777404	0.43692	1	no
C02B8.3	C02B8.3	C02B8.3	X:8139462-8140172	C	D	OK	23.4893	24.8527	0.0564175	-0.221675	0.824567	1.03987	no
C02B8.5	C02B8.5	C02B8.5	X:8120573-8125697	C	D	OK	2.76444	3.47344	0.228307	-0.733209	0.463431	1.17836	no
C02B8.6	C02B8.6	C02B8.6	X:8133115-8136269	C	D	OK	7.03086	7.31948	0.0402309	-0.154102	0.87753	1.0282	no
C02B8.7	C02B8.7	C02B8.7	X:8137661-8137820	C	D	NOTEST	0.228286	0	-1.79769e+308	-1.79769e+308	0.158655	1	no
C02C2.4	C02C2.4	C02C2.4	III:7862567-7864995	C	D	OK	7.71549	5.96005	-0.258151	0.988285	0.323013	1.24959	no
C02C2.5	C02C2.5	C02C2.5	III:7877173-7878767	C	D	OK	9.75675	9.74278	-0.00143298	0.00537763	0.995709	1.005	no
C02C6.2	C02C6.2	C02C6.2	X:15537581-15546580	C	D	OK	34.3722	49.6828	0.368411	-2.27599	0.0228465	0.832912	no
C02C6.3	C02C6.3	C02C6.3	X:15546727-15552153	C	D	OK	67.2414	69.1878	0.0285356	-0.172958	0.862685	1.03101	no
C02D4.1	C02D4.1	C02D4.1	X:15284630-15285573	C	D	OK	2.12481	2.25089	0.0576415	-0.161533	0.871673	1.02917	no
C02D5.1	C02D5.1	C02D5.1	III:8561093-8562881	C	D	OK	14.8161	8.04516	-0.610644	2.38038	0.017295	0.744283	no
C02D5.2	C02D5.2	C02D5.2	III:8557243-8559103	C	D	OK	48.8708	38.5372	-0.237555	1.26829	0.204696	1.27403	no
C02D5.3	C02D5.3	C02D5.3	III:8552495-8555590	C	D	OK	145.654	178.242	0.20191	-1.00398	0.315388	1.25277	no
C02E11.1	C02E11.1	C02E11.1	V:1042521-1048412	C	D	OK	47.8457	40.7068	-0.161587	0.876882	0.380551	1.21974	no
C02E7.1	C02E7.1	C02E7.1	V:4934551-4938899	C	D	OK	0.879649	2.24855	0.938519	-3.04239	0.00234707	0.264904	no
C02E7.10	C02E7.10	C02E7.10	V:4930630-4932841	C	D	OK	0.647269	1.62233	0.918858	-2.21144	0.0270057	0.885204	no
C02E7.6	C02E7.6	C02E7.6	V:4919020-4919396	C	D	OK	417.464	165.091	-0.9277	3.69686	0.000218286	0.0535829	no
C02E7.7	C02E7.7	C02E7.7	V:4917967-4918399	C	D	OK	0.427264	0.530683	0.216762	-0.295634	0.76751	1.05322	no
C02E7.8	C02E7.8	C02E7.8	V:4920155-4920604	C	D	OK	0.253296	0.321704	0.239075	-0.274353	0.783813	1.0496	no
C02F12.3	C02F12.3	C02F12.3	X:3668082-3668929	C	D	OK	166.163	157.32	-0.0546901	0.253191	0.800121	1.0456	no
C02F12.5	C02F12.5	C02F12.5	X:3670426-3673675	C	D	OK	1.06735	1.78119	0.512107	-1.35963	0.173947	1.26402	no
C02F12.8	C02F12.8	C02F12.8	X:3690153-3693225	C	D	OK	4.83111	5.18588	0.0708635	-0.272646	0.785125	1.04939	no
C02F12.9	C02F12.9	C02F12.9	X:3696889-3699736	C	D	OK	0.456824	0.189557	-0.879607	1.3682	0.171251	1.2627	no
C02F4.3	C02F4.3	C02F4.3	IV:10502438-10504009	C	D	OK	0.414241	0.249846	-0.505602	0.811165	0.417271	1.19858	no
C02F4.4	C02F4.4	C02F4.4	IV:10513955-10515093	C	D	OK	51.4549	24.8823	-0.726551	2.9588	0.00308844	0.309636	no
C02F4.5	C02F4.5	C02F4.5	IV:10523406-10524117	C	D	OK	0.240514	0.303528	0.232696	-0.222249	0.82412	1.04013	no
C02F5.10	C02F5.10	C02F5.10	III:8248710-8249392	C	D	OK	3.17662	2.94819	-0.0746278	0.209462	0.834087	1.03724	no
C02F5.12	C02F5.12	C02F5.12	III:8240863-8242923	C	D	OK	27.5599	39.2693	0.354082	-1.55333	0.120345	1.23227	no
C02F5.13	C02F5.13	C02F5.13	III:8247270-8248573	C	D	OK	14.5883	14.1	-0.0340403	0.126809	0.899092	1.0243	no
C02F5.14	C02F5.14	C02F5.14	III:8226397-8235564	C	D	OK	54.2685	29.2695	-0.617398	2.44552	0.0144644	0.695459	no
C02F5.2	C02F5.2	C02F5.2	III:8249556-8249907	C	D	OK	0.248038	0.354793	0.357952	-0.464562	0.642245	1.09114	no
C02F5.3	C02F5.3	C02F5.3	III:8245810-8247168	C	D	OK	97.8438	113.907	0.15201	-0.717506	0.473062	1.17182	no
C02F5.4	C02F5.4	C02F5.4	III:8244362-8245653	C	D	OK	19.7889	20.2586	0.0234585	-0.0983304	0.92167	1.0192	no
C02F5.5	C02F5.5	C02F5.5	III:8236131-8236777	C	D	OK	2.76891	6.77248	0.894412	-2.45119	0.0142384	0.688525	no
C02F5.6	C02F5.6	C02F5.6	III:8226397-8235564	C	D	OK	12.8681	12.2976	-0.0453446	0.186075	0.852386	1.03293	no
C02F5.7	C02F5.7	C02F5.7	III:8226397-8235564	C	D	OK	46.0036	73.5801	0.469655	-2.6177	0.00885246	0.550038	no
C02G6.3	C02G6.3	C02G6.3	V:5880942-5882261	C	D	OK	2.74797	1.55287	-0.570755	1.39357	0.163447	1.259	no
C02H6.1	C02H6.1	C02H6.1	V:7388198-7389680	C	D	OK	0.119282	0.211654	0.573458	-0.874399	0.381901	1.2185	no
C02H7.1	C02H7.1	C02H7.1	X:763767-766712	C	D	OK	10.7299	13.363	0.219449	-0.932324	0.351169	1.23529	no
C02H7.2	C02H7.2	C02H7.2	X:732496-735671	C	D	OK	2.64723	2.6106	-0.0139318	0.0444461	0.964549	1.0117	no
C03A3.1	C03A3.1	C03A3.1	X:11257285-11260150	C	D	OK	11.4222	9.08198	-0.229268	1.09086	0.275335	1.26787	no
C03A3.2	C03A3.2	C03A3.2	X:11262770-11266237	C	D	OK	29.8168	27.5775	-0.0780719	0.34943	0.726766	1.06462	no
C03A3.3	C03A3.3	C03A3.3	X:11267315-11268948	C	D	OK	2.46808	2.76337	0.113013	-0.342773	0.73177	1.06334	no
C03A7.1	C03A7.1	C03A7.1	V:5185876-5190530	C	D	OK	0.374835	0.396751	0.0568227	-0.168301	0.866347	1.02977	no
C03A7.12	C03A7.12	C03A7.12	V:5178191-5181268	C	D	OK	0.257854	0.148017	-0.555068	0.856649	0.391639	1.21329	no
C03A7.13	C03A7.13	C03A7.13	V:5190941-5192343	C	D	OK	0.239479	0.208251	-0.139721	0.237734	0.812087	1.04213	no
C03A7.2	C03A7.2	C03A7.2	V:5181723-5183529	C	D	OK	0.225921	0.0870487	-0.953718	1.4434	0.148908	1.25771	no
C03B1.1	C03B1.1	C03B1.1	X:6373603-6375547	C	D	OK	0.0604793	0.164822	1.00256	-1.3273	0.184408	1.26783	no
C03B1.10	C03B1.10	C03B1.10	X:6357702-6357911	C	D	OK	0.835083	1.00629	0.186498	-0.289245	0.772394	1.05196	no
C03B1.13	C03B1.13	C03B1.13	X:6335297-6337711	C	D	OK	11.2824	22.1476	0.674488	-2.58441	0.00975451	0.57508	no
C03B1.14	C03B1.14	C03B1.14	X:6359419-6360702	C	D	OK	5.675	4.70569	-0.187299	0.626477	0.531002	1.13959	no
C03B1.15	C03B1.15	C03B1.15	X:6351282-6351832	C	D	OK	1.61351	0.760895	-0.75167	1.54651	0.121982	1.2346	no
C03B1.2	C03B1.2	C03B1.2	X:6367569-6373113	C	D	OK	2.06333	2.88817	0.336303	-0.996333	0.319088	1.25085	no
C03B1.3	C03B1.3	C03B1.3	X:6365970-6366787	C	D	OK	0.473689	0.321647	-0.387096	0.536654	0.591507	1.11129	no
C03B1.5	C03B1.5	C03B1.5	X:6355540-6357645	C	D	OK	1.60146	1.57895	-0.0141547	0.0420284	0.966476	1.01114	no
C03B1.6	C03B1.6	C03B1.6	X:6350142-6351128	C	D	OK	0.353607	0.467271	0.278725	-0.459406	0.645943	1.08996	no
C03B1.7	C03B1.7	C03B1.7	X:6342111-6345601	C	D	OK	4.22033	3.89403	-0.0804693	0.305375	0.760081	1.0553	no
C03B1.9	C03B1.9	C03B1.9	X:6346197-6347069	C	D	OK	0.12719	0.0370695	-1.23289	1.08015	0.280074	1.26783	no
C03B8.1	C03B8.1	C03B8.1	III:7716694-7717228	C	D	OK	1.88816	2.72277	0.366049	-0.853054	0.39363	1.21168	no
C03B8.2	C03B8.2	C03B8.2	III:7716093-7716374	C	D	OK	1.93157	5.0351	0.9581	-1.84761	0.0646582	1.13025	no
C03B8.3	C03B8.3	C03B8.3	III:7712379-7712874	C	D	OK	1.30309	2.49882	0.651082	-1.54946	0.12127	1.23332	no
C03B8.5	C03B8.5	C03B8.5	III:7700265-7709400	C	D	OK	0.0647261	0.128569	0.686304	-47.9874	0	0	yes
C03C10.2	C03C10.2	C03C10.2	III:4090813-4094895	C	D	OK	0.0735335	0.106613	0.371461	-0.51354	0.607573	1.10499	no
C03C10.4	C03C10.4	C03C10.4	III:4096017-4098101	C	D	OK	89.9543	94.9955	0.0545272	-0.249294	0.803134	1.04452	no
C03C10.5	C03C10.5	C03C10.5	III:4090264-4090531	C	D	OK	0.464698	0.794035	0.535739	-0.804778	0.420948	1.19643	no
C03C10.6	C03C10.6	C03C10.6	III:4078414-4082768	C	D	OK	20.744	20.4487	-0.014337	0.0659202	0.947441	1.01424	no
C03C10.7	C03C10.7	C03C10.7	III:4096017-4098101	C	D	OK	0.294591	0.539396	0.604861	-1.07507	0.282345	1.26607	no
C03C11.1	C03C11.1	C03C11.1	I:10014722-10015424	C	D	OK	1.837	2.62954	0.358675	-1.00859	0.313173	1.25315	no
C03D6.1	C03D6.1	C03D6.1	I:9665242-9670703	C	D	OK	6.03982	8.25909	0.31294	-1.10739	0.268124	1.26893	no
C03D6.5	C03D6.5	C03D6.5	I:9658260-9660061	C	D	OK	2.01868	1.7072	-0.167591	0.508367	0.611196	1.10355	no
C03D6.6	C03D6.6	C03D6.6	I:9657114-9657817	C	D	OK	1.23691	1.18194	-0.0454624	0.113674	0.909496	1.02203	no
C03E10.1	C03E10.1	C03E10.1	V:11290993-11292375	C	D	OK	0.0442542	0.0680485	0.430271	-0.386173	0.699368	1.07224	no
C03E10.3	C03E10.3	C03E10.3	V:11286811-11288290	C	D	OK	2.23072	1.90422	-0.158253	0.482193	0.629669	1.0964	no
C03E10.5	C03E10.5	C03E10.5	V:11274854-11277940	C	D	OK	0.0538282	0.154218	1.05257	-1.6343	0.102196	1.21205	no
C03E10.6	C03E10.6	C03E10.6	V:11271155-11272223	C	D	NOTEST	0	0.0335593	1.79769e+308	1.79769e+308	0.158655	1	no
C03F11.1	C03F11.1	C03F11.1	X:5390694-5394105	C	D	OK	3.51787	4.10123	0.153434	-0.534774	0.592806	1.11068	no
C03F11.2	C03F11.2	C03F11.2	X:5394527-5396893	C	D	OK	5.11099	2.64498	-0.65873	2.10353	0.0354198	0.969681	no
C03F11.4	C03F11.4	C03F11.4	X:5401449-5406408	C	D	OK	5.95494	5.07381	-0.160129	0.590935	0.554564	1.12859	no
C03G6.17	C03G6.17	C03G6.17	V:7379640-7380879	C	D	OK	11.2485	15.5314	0.322628	-1.22164	0.221844	1.27715	no
C03G6.5	C03G6.5	C03G6.5	V:7365063-7365734	C	D	OK	13.2463	15.5094	0.157731	-0.567525	0.570358	1.12085	no
C03G6.6	C03G6.6	C03G6.6	V:7357260-7358692	C	D	OK	0.0526641	0.0462584	-0.12969	0.122313	0.902651	1.02333	no
C03H12.1	C03H12.1	C03H12.1	X:15689377-15696278	C	D	OK	12.1354	10.657	-0.12991	0.554958	0.578924	1.11648	no
C03H5.2	C03H5.2	C03H5.2	II:388831-392721	C	D	OK	69.213	61.8277	-0.112838	0.5195	0.603412	1.10565	no
C03H5.3	C03H5.3	C03H5.3	II:386192-387846	C	D	OK	37.7232	34.6866	-0.0839236	0.369712	0.711597	1.06874	no
C03H5.5	C03H5.5	C03H5.5	II:382271-385353	C	D	OK	8.04072	6.97822	-0.141725	0.549821	0.582442	1.11514	no
C03H5.6	C03H5.6	C03H5.6	II:392812-399975	C	D	OK	19.6897	18.7747	-0.0475865	0.205712	0.837016	1.03664	no
C03H5.7	C03H5.7	C03H5.7	II:380571-382176	C	D	OK	2.9245	3.33088	0.130112	-0.406189	0.684603	1.07757	no
C04A11.1	C04A11.1	C04A11.1	X:13660438-13662883	C	D	OK	10.2666	15.3279	0.400782	-1.4902	0.136171	1.24586	no
C04A11.2	C04A11.2	C04A11.2	X:13665888-13668732	C	D	OK	2.00681	1.81151	-0.102384	0.33178	0.740055	1.06068	no
C04A11.5	C04A11.5	C04A11.5	X:13664515-13665050	C	D	OK	8.98599	19.2195	0.760257	-2.35593	0.0184763	0.765627	no
C04A2.1	C04A2.1	C04A2.1	II:6847990-6851375	C	D	OK	10.4043	16.5999	0.467181	-1.80908	0.0704383	1.15133	no
C04B4.1	C04B4.1	C04B4.1	X:12280706-12282415	C	D	NOTEST	0.0182421	0.0172686	-0.0548415	0.0387788	0.969067	1	no
C04B4.2	C04B4.2	C04B4.2	X:12283242-12285123	C	D	OK	0.567711	0.617912	0.0847337	-0.221112	0.825006	1.03974	no
C04B4.4	C04B4.4	C04B4.4	X:12289900-12293189	C	D	OK	0.0261472	0.0711212	1.00064	-1.04879	0.294273	1.26277	no
C04B4.5	C04B4.5	C04B4.5	X:12287580-12288276	C	D	NOTEST	0	0	0	0	1	1	no
C04B4.6	C04B4.6	C04B4.6	X:12275095-12275599	C	D	NOTEST	0	0	0	0	1	1	no
C04C11.1	C04C11.1	C04C11.1	X:14020706-14022330	C	D	OK	4.04198	3.82386	-0.0554743	0.206191	0.836641	1.03669	no
C04C11.2	C04C11.2	C04C11.2	X:14033714-14037368	C	D	OK	51.1422	49.3536	-0.0355989	0.168344	0.866313	1.0298	no
C04C3.2	C04C3.2	C04C3.2	IV:3415679-3419231	C	D	OK	1.56742	1.5289	-0.024887	0.0773303	0.938361	1.01549	no
C04C3.3	C04C3.3	C04C3.3	IV:3399666-3403893	C	D	OK	193.421	154.384	-0.225426	1.0542	0.291789	1.26355	no
C04C3.4	C04C3.4	C04C3.4	IV:3394362-3394642	C	D	OK	1.95573	3.08026	0.454252	-0.871011	0.383748	1.21783	no
C04C3.6	C04C3.6	C04C3.6	IV:3419809-3422604	C	D	OK	1.1094	1.32311	0.176168	-0.483545	0.628709	1.09665	no
C04C3.7	C04C3.7	C04C3.7	IV:3432980-3433484	C	D	NOTEST	0	0.0796964	1.79769e+308	1.79769e+308	0.124107	1	no
C04D8.1	C04D8.1	C04D8.1	III:8497540-8518794	C	D	OK	51.0523	47.5046	-0.0720251	0.339772	0.734028	1.06246	no
C04E12.10	C04E12.10	C04E12.10	V:3377423-3381750	C	D	OK	0.0155947	0.0207177	0.284057	-0.240072	0.810275	1.04284	no
C04E12.11	C04E12.11	C04E12.11	V:3386316-3387982	C	D	OK	0.475274	0.270376	-0.564076	0.9833	0.32546	1.24777	no
C04E12.12	C04E12.12	C04E12.12	V:3389155-3390778	C	D	OK	2.03392	1.43497	-0.348825	1.06343	0.287585	1.26364	no
C04E12.2	C04E12.2	C04E12.2	V:3362609-3369664	C	D	OK	1.20136	2.55968	0.756427	-2.04682	0.0406756	1.00659	no
C04E12.4	C04E12.4	C04E12.4	V:3362609-3369664	C	D	OK	2.95693	3.51674	0.173384	-0.599945	0.548543	1.13097	no
C04E12.5	C04E12.5	C04E12.5	V:3358468-3360919	C	D	OK	0.310362	0.56124	0.59241	-1.36214	0.173155	1.26321	no
C04E12.6	C04E12.6	C04E12.6	V:3354494-3355339	C	D	OK	0.464981	0.234973	-0.682529	1.09975	0.271442	1.26835	no
C04E6.11	C04E6.11	C04E6.11	V:5913917-5917659	C	D	OK	6.72381	4.5673	-0.386734	1.55044	0.121036	1.23323	no
C04E6.12	C04E6.12	C04E6.12	V:5918245-5919567	C	D	OK	5.92947	2.66632	-0.799237	2.31901	0.0203946	0.807231	no
C04E6.13	C04E6.13	C04E6.13	V:5912567-5913568	C	D	OK	0	0.0899435	1.79769e+308	1.79769e+308	0.158655	1.26554	no
C04E6.3	C04E6.3	C04E6.3	V:5919931-5920206	C	D	NOTEST	0.176305	0.17263	-0.021063	0.0148938	0.988117	1	no
C04E6.4	C04E6.4	C04E6.4	V:5907218-5909431	C	D	OK	0.0633929	0.0508215	-0.221033	0.264373	0.791492	1.04743	no
C04E6.5	C04E6.5	C04E6.5	V:5902022-5904642	C	D	OK	0.0894448	0.0701329	-0.24323	0.356465	0.721493	1.06606	no
C04E6.7	C04E6.7	C04E6.7	V:5893136-5895022	C	D	OK	10.9263	14.0077	0.248432	-0.940404	0.347011	1.23748	no
C04E6.8	C04E6.8	C04E6.8	V:5883242-5883615	C	D	OK	1.02259	1.58524	0.438395	-0.794756	0.426756	1.19397	no
C04E7.1	C04E7.1	C04E7.1	X:358672-360198	C	D	OK	0.107999	0.337457	1.13932	-1.13932	0.25457	1.27221	no
C04E7.2	C04E7.2	C04E7.2	X:353619-357873	C	D	OK	13.6763	11.5026	-0.173094	0.72282	0.46979	1.17402	no
C04E7.3	C04E7.3	C04E7.3	X:344126-346289	C	D	OK	9.65549	11.3893	0.165145	-0.675329	0.499467	1.15655	no
C04E7.4	C04E7.4	C04E7.4	X:325961-341232	C	D	OK	8.82761	10.274	0.151729	-0.618956	0.535945	1.13659	no
C04F1.1	C04F1.1	C04F1.1	I:5726386-5729310	C	D	OK	6.61365	3.07668	-0.765284	2.54437	0.0109474	0.612428	no
C04F12.1	C04F12.1	C04F12.1	I:9673684-9678541	C	D	OK	17.9986	22.3341	0.21582	-0.996079	0.319212	1.25084	no
C04F12.5	C04F12.5	C04F12.5	I:9690117-9690545	C	D	OK	11.0835	10.9906	-0.00841268	0.0282994	0.977423	1.0086	no
C04F12.6	C04F12.6	C04F12.6	I:9692688-9693769	C	D	OK	0.1562	0.168149	0.0737137	-0.109441	0.912853	1.02135	no
C04F12.7	C04F12.7	C04F12.7	I:9695698-9696750	C	D	OK	1.08434	0.911728	-0.173384	0.413306	0.679383	1.07931	no
C04F12.8	C04F12.8	C04F12.8	I:9697581-9699543	C	D	OK	29.3448	45.8938	0.447215	-1.85128	0.0641296	1.12858	no
C04F5.2	C04F5.2	C04F5.2	V:5093527-5096090	C	D	OK	0.357422	0.221444	-0.478748	0.710073	0.477659	1.16884	no
C04F5.8	C04F5.8	C04F5.8	V:5111379-5113567	C	D	OK	13.9898	11.8773	-0.163698	0.612933	0.539921	1.13486	no
C04F5.9	C04F5.9	C04F5.9	V:5114561-5119022	C	D	OK	7.894	9.16784	0.149598	-0.587728	0.556715	1.12764	no
C04F6.2	C04F6.2	C04F6.2	X:3397138-3397455	C	D	OK	13.9556	9.95214	-0.338091	1.04005	0.298318	1.26075	no
C04F6.6	C04F6.6	C04F6.6	X:3412013-3412033	C	D	NOTEST	0	0	0	0	1	1	no
C04G2.1	C04G2.1	C04G2.1	IV:10088454-10089861	C	D	OK	13.8271	18.1144	0.270078	-0.999036	0.317777	1.25212	no
C04G2.10	C04G2.10	C04G2.10	IV:10115361-10117992	C	D	OK	0.335341	0.343347	0.0235938	-0.0498259	0.960261	1.01224	no
C04G2.11	C04G2.11	C04G2.11	IV:10119430-10126615	C	D	OK	0.229472	0.200002	-0.137455	0.273726	0.784295	1.04948	no
C04G2.2	C04G2.2	C04G2.2	IV:10090705-10092307	C	D	OK	0.200641	0.358153	0.579443	-1.13441	0.256622	1.27058	no
C04G2.5	C04G2.5	C04G2.5	IV:10094223-10095197	C	D	NOTEST	0.0328544	0.0710264	0.770967	-0.629492	0.529027	1	no
C04G2.8	C04G2.8	C04G2.8	IV:10110794-10111549	C	D	NOTEST	0.114239	0.0994738	-0.138396	0.166358	0.867875	1	no
C04G2.9	C04G2.9	C04G2.9	IV:10112861-10114171	C	D	NOTEST	0.0425263	0.052364	0.208097	-0.23266	0.816026	1	no
C04G6.10	C04G6.10	C04G6.10	II:5101967-5102630	C	D	OK	11.4585	4.57214	-0.918753	2.86807	0.00412988	0.367294	no
C04G6.11	C04G6.11	C04G6.11	II:5103323-5103817	C	D	NOTEST	0	0.0370674	1.79769e+308	1.79769e+308	0.158655	1	no
C04G6.12	C04G6.12	C04G6.12	II:5104100-5108855	C	D	OK	2.58005	0.528228	-1.58604	2.46433	0.0137269	0.676338	no
C04G6.2	C04G6.2	C04G6.2	II:5092768-5095354	C	D	OK	3.27322	1.10176	-1.08887	2.99822	0.0027156	0.290053	no
C04G6.4	C04G6.4	C04G6.4	II:5081479-5083425	C	D	OK	23.8514	24.4831	0.0261416	-0.11473	0.908659	1.02227	no
C04G6.5	C04G6.5	C04G6.5	II:5083843-5091620	C	D	OK	22.7447	18.6855	-0.196585	0.666343	0.505192	1.15334	no
C04G6.6	C04G6.6	C04G6.6	II:5099420-5099732	C	D	OK	4.42579	4.96488	0.114941	-0.337873	0.735459	1.06203	no
C04G6.7	C04G6.7	C04G6.7	II:5100394-5101766	C	D	OK	10.8385	4.62089	-0.852519	2.79055	0.00526186	0.41835	no
C04H4.1	C04H4.1	C04H4.1	II:7958770-7960161	C	D	OK	1.42172	1.445	0.0162401	-0.0334041	0.973352	1.00935	no
C04H5.1	C04H5.1	C04H5.1	II:14534195-14535011	C	D	OK	17.2983	13.2462	-0.266896	0.902568	0.366755	1.22685	no
C04H5.2	C04H5.2	C04H5.2	II:14535830-14537458	C	D	OK	0.224168	0.28363	0.235273	-0.393388	0.694033	1.07405	no
C04H5.7	C04H5.7	C04H5.7	II:14537886-14538250	C	D	NOTEST	0.1356	0.0808004	-0.517729	0.419348	0.674962	1	no
C05A9.2	C05A9.2	C05A9.2	X:10842893-10844694	C	D	OK	33.3178	32.7998	-0.0156675	0.0623543	0.950281	1.01352	no
C05A9.3	C05A9.3	C05A9.3	X:10827274-10833972	C	D	OK	0.464584	0.662509	0.354893	-0.81223	0.41666	1.19906	no
C05B5.1	C05B5.1	C05B5.1	III:9987482-9988317	C	D	OK	0.440705	0.508951	0.143976	-0.247474	0.804541	1.04423	no
C05B5.2	C05B5.2	C05B5.2	III:9998437-10000360	C	D	OK	0.165846	0.282687	0.533282	-0.928713	0.353038	1.23366	no
C05B5.4	C05B5.4	C05B5.4	III:9993780-9996003	C	D	OK	7.75124	8.03021	0.0353588	-0.126442	0.899382	1.02417	no
C05B5.5	C05B5.5	C05B5.5	III:10001295-10002711	C	D	OK	2.60117	2.83814	0.087189	-0.267369	0.789185	1.04798	no
C05B5.6	C05B5.6	C05B5.6	III:10007867-10010072	C	D	OK	0.169127	0.642277	1.33437	-2.61176	0.00900783	0.551862	no
C05B5.8	C05B5.8	C05B5.8	III:10005425-10006679	C	D	OK	81.5999	126.438	0.437927	-1.9248	0.0542539	1.09508	no
C05B5.9	C05B5.9	C05B5.9	III:10003030-10003678	C	D	OK	3.76954	4.01724	0.0636438	-0.1945	0.845785	1.03467	no
C05C10.1	C05C10.1	C05C10.1	II:9917175-9920280	C	D	OK	0.209701	0.410986	0.672878	-1.38834	0.165035	1.26059	no
C05C10.2	C05C10.2	C05C10.2	II:9922162-9930907	C	D	OK	12.2223	11.6548	-0.0475414	0.23007	0.818038	1.04063	no
C05C10.3	C05C10.3	C05C10.3	II:9931759-9936810	C	D	OK	96.6098	141.519	0.381756	-1.73657	0.0824638	1.17493	no
C05C10.4	C05C10.4	C05C10.4	II:9931759-9936810	C	D	OK	53.6281	55.0553	0.0262659	-0.119757	0.904676	1.02312	no
C05C10.5	C05C10.5	C05C10.5	II:9939068-9940224	C	D	OK	3.76142	3.32091	-0.124559	0.50999	0.610058	1.10419	no
C05C10.7	C05C10.7	C05C10.7	II:9938020-9938877	C	D	OK	4.28885	4.67949	0.0871722	-0.274849	0.783432	1.04968	no
C05C12.1	C05C12.1	C05C12.1	IV:11248872-11259436	C	D	OK	0.0864105	0.0748262	-0.143942	0.198086	0.842978	1.03516	no
C05C12.4	C05C12.4	C05C12.4	IV:11246438-11248023	C	D	OK	78.9351	104.702	0.282497	-1.26367	0.206349	1.27367	no
C05C12.5	C05C12.5	C05C12.5	IV:11260403-11261141	C	D	OK	0.583271	0.69424	0.174166	-0.336923	0.736175	1.06186	no
C05C12.6	C05C12.6	C05C12.6	IV:11231640-11233094	C	D	OK	5.15387	5.75801	0.110844	-0.37138	0.710355	1.06944	no
C05C8.1	C05C8.1	C05C8.1	V:7239580-7241106	C	D	OK	8.88679	8.94637	0.00668108	-0.0228648	0.981758	1.00773	no
C05C8.2	C05C8.2	C05C8.2	V:7230999-7234636	C	D	OK	12.1513	9.79381	-0.215684	0.836018	0.403145	1.20677	no
C05C8.5	C05C8.5	C05C8.5	V:7230999-7234636	C	D	OK	20.022	15.851	-0.233596	1.03238	0.301894	1.25852	no
C05C8.6	C05C8.6	C05C8.6	V:7234743-7236940	C	D	OK	12.8743	12.1296	-0.0595835	0.247928	0.80419	1.04429	no
C05C8.7	C05C8.7	C05C8.7	V:7242716-7247107	C	D	OK	60.1544	54.7866	-0.0934692	0.440425	0.659629	1.08539	no
C05C8.8	C05C8.8	C05C8.8	V:7252134-7254967	C	D	OK	0.26343	0.163883	-0.474634	0.859141	0.390263	1.21405	no
C05C8.9	C05C8.9	C05C8.9	V:7237207-7239439	C	D	OK	6.73836	6.45531	-0.0429124	0.182108	0.855498	1.03217	no
C05C9.1	C05C9.1	C05C9.1	X:11160904-11163610	C	D	OK	22.4081	8.57674	-0.96037	3.84371	0.000121186	0.0336738	yes
C05C9.2	C05C9.2	C05C9.2	X:11152986-11157567	C	D	OK	1.02469	1.1865	0.146623	-0.383024	0.701702	1.07172	no
C05C9.3	C05C9.3	C05C9.3	X:11143297-11152736	C	D	OK	1.45041	0.872661	-0.508056	1.70923	0.0874083	1.18185	no
C05D10.1	C05D10.1	C05D10.1	III:6080507-6084683	C	D	OK	86.9391	99.639	0.136346	-0.85048	0.395058	1.20978	no
C05D10.2	C05D10.2	C05D10.2	III:6067802-6072022	C	D	OK	16.1633	16.1909	0.00170798	-0.00839451	0.993302	1.00546	no
C05D10.3	C05D10.3	C05D10.3	III:6084683-6087401	C	D	OK	3.04776	4.70855	0.434971	-1.49364	0.135269	1.24511	no
C05D10.4	C05D10.4	C05D10.4	III:6088630-6102807	C	D	OK	46.1062	44.7238	-0.0304426	0.203912	0.838422	1.03634	no
C05D11.1	C05D11.1	C05D11.1	III:6436549-6439891	C	D	OK	45.6718	45.6586	-0.000290419	0.00137395	0.998904	1.00433	no
C05D11.10	C05D11.10	C05D11.10	III:6430978-6431734	C	D	OK	60.3962	46.3681	-0.264315	1.1208	0.262372	1.27094	no
C05D11.13	C05D11.13	C05D11.13	III:6443056-6443913	C	D	OK	44.8034	49.9768	0.109273	-0.48619	0.626832	1.09733	no
C05D11.5	C05D11.5	C05D11.5	III:6410042-6411501	C	D	OK	12.5408	12.2479	-0.0236293	0.0884239	0.92954	1.0174	no
C05D11.7	C05D11.7	C05D11.7	III:6415719-6421653	C	D	OK	39.9207	56.2234	0.342438	-1.9293	0.0536942	1.09204	no
C05D11.8	C05D11.8	C05D11.8	III:6422399-6427246	C	D	OK	8.95273	9.21198	0.0285468	-0.118267	0.905856	1.02286	no
C05D11.9	C05D11.9	C05D11.9	III:6427469-6430876	C	D	OK	14.2023	10.8948	-0.26512	1.15215	0.249261	1.27454	no
C05D12.1	C05D12.1	C05D12.1	II:11412161-11415638	C	D	OK	8.86327	8.2459	-0.0722003	0.284587	0.775961	1.05114	no
C05D12.2	C05D12.2	C05D12.2	II:11418222-11423290	C	D	OK	2.92702	3.15578	0.0752483	-0.281602	0.778248	1.05064	no
C05D12.3	C05D12.3	C05D12.3	II:11424737-11432675	C	D	OK	21.8742	15.7501	-0.328458	1.68276	0.0924218	1.19574	no
C05D12.4	C05D12.4	C05D12.4	II:11424737-11432675	C	D	OK	10.4565	6.60039	-0.460094	1.76412	0.0777109	1.16625	no
C05D12.5	C05D12.5	C05D12.5	II:11434150-11434867	C	D	OK	0.230945	0.107635	-0.76343	0.948773	0.342736	1.2394	no
C05D12.7	C05D12.7	C05D12.7	II:11410107-11411433	C	D	OK	20.7636	21.4871	0.0342511	-0.109999	0.91241	1.02153	no
C05D2.10	C05D2.10	C05D2.10	III:5512883-5603384	C	D	OK	37.28	38.1059	0.0219136	-0.133423	0.893859	1.02485	no
C05D2.11	C05D2.11	C05D2.11	III:5624969-5632374	C	D	OK	26.0091	24.8265	-0.0465353	0.201475	0.840327	1.0359	no
C05D2.3	C05D2.3	C05D2.3	III:5614925-5617203	C	D	OK	0.118549	0.100683	-0.163357	0.273272	0.784644	1.04941	no
C05D2.6	C05D2.6	C05D2.6	III:5512883-5603384	C	D	OK	18.8403	18.6658	-0.00930192	0.0522423	0.958336	1.01216	no
C05D2.8	C05D2.8	C05D2.8	III:5604413-5610300	C	D	OK	30.1373	30.0465	-0.00301772	0.0136607	0.989101	1.00632	no
C05D9.3	C05D9.3	C05D9.3	X:1111899-1116791	C	D	OK	24.9868	24.6211	-0.014744	0.0659498	0.947418	1.01426	no
C05D9.4	C05D9.4	C05D9.4	X:1108063-1108413	C	D	OK	1.64488	0.297133	-1.71124	2.66631	0.00766885	0.512568	no
C05D9.7	C05D9.7	C05D9.7	X:1117239-1119404	C	D	OK	16.2863	21.8892	0.29567	-1.1559	0.247723	1.27447	no
C05D9.9	C05D9.9	C05D9.9	X:1122484-1124221	C	D	OK	22.5095	45.3318	0.700073	-3.39132	0.000695567	0.122626	no
C05E11.1	C05E11.1	C05E11.1	X:4588737-4590417	C	D	OK	21.3597	19.6297	-0.0844611	0.359566	0.719172	1.06609	no
C05E11.2	C05E11.2	C05E11.2	X:4586886-4587963	C	D	NOTEST	0.124093	0.120734	-0.0274399	0.0274399	0.978109	1	no
C05E11.3	C05E11.3	C05E11.3	X:4579476-4585635	C	D	OK	22.2205	22.8943	0.0298737	-0.125086	0.900455	1.02382	no
C05E11.6	C05E11.6	C05E11.6	X:4562166-4562809	C	D	OK	8.64877	7.97477	-0.0811348	0.268782	0.788097	1.04837	no
C05E11.7	C05E11.7	C05E11.7	X:4579476-4585635	C	D	OK	7.2376	3.08925	-0.851359	3.18126	0.00146637	0.198932	no
C05E4.12	C05E4.12	C05E4.12	V:757868-761783	C	D	OK	0.129835	0.153615	0.168186	-0.243066	0.807954	1.04333	no
C05E4.7	C05E4.7	C05E4.7	V:741949-742345	C	D	OK	0.308074	0.114665	-0.988324	0.981074	0.326556	1.24743	no
C05E7.1	C05E7.1	C05E7.1	X:12941423-12943467	C	D	OK	14.9779	7.08129	-0.749118	2.72799	0.00637223	0.470102	no
C05E7.2	C05E7.2	C05E7.2	X:12938669-12940631	C	D	OK	5.35005	3.01872	-0.572275	1.80885	0.0704745	1.15157	no
C05E7.3	C05E7.3	C05E7.3	X:12945535-12946482	C	D	OK	18.801	20.5775	0.0902888	-0.328621	0.742443	1.06019	no
C05E7.4	C05E7.4	C05E7.4	X:12965404-12968376	C	D	OK	1.21327	1.35951	0.113805	-0.299782	0.764343	1.05383	no
C05G5.1	C05G5.1	C05G5.1	X:14734388-14740007	C	D	OK	20.0533	19.6628	-0.0196621	0.0850992	0.932183	1.01664	no
C05G5.2	C05G5.2	C05G5.2	X:14747238-14750309	C	D	OK	10.0348	10.3019	0.0262658	-0.109674	0.912668	1.02149	no
C05G5.3	C05G5.3	C05G5.3	X:14750775-14751930	C	D	OK	10.8467	11.0429	0.0179252	-0.0674319	0.946238	1.0144	no
C05G5.4	C05G5.4	C05G5.4	X:14753944-14760751	C	D	OK	140.359	125.594	-0.111152	0.523249	0.600801	1.10689	no
C05G5.5	C05G5.5	C05G5.5	X:14753944-14760751	C	D	OK	1.85404	2.47956	0.290717	-0.917127	0.359076	1.23022	no
C05G5.6	C05G5.6	C05G5.6	X:14744152-14744174	C	D	NOTEST	0	0	0	0	1	1	no
C05H8.3	C05H8.3	C05H8.3	III:5635432-5654510	C	D	OK	1.43905	1.42104	-0.0125968	0.0148862	0.988123	1.00649	no
C06A1.2	C06A1.2	C06A1.2	II:10568818-10571772	C	D	OK	12.5517	11.9191	-0.0517152	0.189682	0.849558	1.03373	no
C06A1.3	C06A1.3	C06A1.3	II:10572185-10573961	C	D	OK	0.336845	0.279789	-0.185586	0.379866	0.704045	1.07121	no
C06A1.5	C06A1.5	C06A1.5	II:10579280-10579809	C	D	OK	148.059	106.018	-0.334002	1.54	0.123561	1.23504	no
C06A1.6	C06A1.6	C06A1.6	II:10564088-10564592	C	D	OK	0.401227	0.304467	-0.275964	0.41454	0.678479	1.07966	no
C06A1.7	C06A1.7	C06A1.7	II:10564825-10565315	C	D	OK	0.210617	0.166413	-0.235571	0.27164	0.785899	1.04909	no
C06A1.8	C06A1.8	C06A1.8	II:10559931-10563321	C	D	OK	1.68761	1.96843	0.153927	-0.298367	0.765423	1.05358	no
C06A1.9	C06A1.9	C06A1.9	II:10559931-10563321	C	D	OK	1.39524	0.998357	-0.334714	0.386158	0.69938	1.07225	no
C06A12.3	C06A12.3	C06A12.3	IV:17427681-17429438	C	D	OK	12.3837	12.9441	0.0442587	-0.16712	0.867275	1.02961	no
C06A12.5	C06A12.5	C06A12.5	IV:17429709-17431922	C	D	OK	0.75434	0.967766	0.249147	-0.70515	0.480717	1.16676	no
C06A12.8	C06A12.8	C06A12.8	IV:17432930-17439905	C	D	OK	0.0288747	0.195987	1.91508	-3.51593	0.000438211	0.0903489	no
C06A5.1	C06A5.1	C06A5.1	I:6012059-6021985	C	D	OK	7.52334	7.26431	-0.0350361	0.155708	0.876263	1.02862	no
C06A5.10	C06A5.10	C06A5.10	I:5982520-5982971	C	D	OK	4.92243	5.29571	0.073094	-0.189088	0.850024	1.03364	no
C06A5.12	C06A5.12	C06A5.12	I:6004709-6004925	C	D	OK	8.1218	6.09774	-0.286635	0.787436	0.431026	1.1917	no
C06A5.2	C06A5.2	C06A5.2	I:6006334-6007297	C	D	OK	0.378599	0.359673	-0.0512832	0.0969047	0.922802	1.01886	no
C06A5.3	C06A5.3	C06A5.3	I:5986493-5990581	C	D	OK	38.8586	53.1036	0.312315	-1.90446	0.0568502	1.10178	no
C06A5.4	C06A5.4	C06A5.4	I:5980792-5981590	C	D	OK	1.79999	2.31361	0.251025	-0.709409	0.478071	1.16894	no
C06A5.5	C06A5.5	C06A5.5	I:5981817-5982454	C	D	OK	4.26329	4.72537	0.102904	-0.297456	0.766118	1.05345	no
C06A5.6	C06A5.6	C06A5.6	I:5983231-5985861	C	D	OK	10.7342	12.3177	0.137604	-0.574879	0.565373	1.12283	no
C06A5.8	C06A5.8	C06A5.8	I:6008106-6009608	C	D	OK	2.70414	2.58614	-0.0446171	0.164482	0.869352	1.02945	no
C06A6.2	C06A6.2	C06A6.2	IV:7846624-7854102	C	D	OK	31.5811	29.5167	-0.0676014	0.395508	0.692468	1.0745	no
C06A6.3	C06A6.3	C06A6.3	IV:7830544-7834658	C	D	OK	36.8793	42.9942	0.153414	-0.690578	0.489831	1.16206	no
C06A6.5	C06A6.5	C06A6.5	IV:7830544-7834658	C	D	OK	69.3969	71.4118	0.0286211	-0.132422	0.89465	1.02464	no
C06A6.6	C06A6.6	C06A6.6	IV:7841673-7841693	C	D	NOTEST	0	0	0	0	1	1	no
C06A6.7	C06A6.7	C06A6.7	IV:7837355-7837968	C	D	OK	1.7479	2.06103	0.164791	-0.430137	0.667096	1.08331	no
C06A8.1	C06A8.1	C06A8.1	II:7772489-7777755	C	D	OK	201.475	168.828	-0.176781	0.879231	0.379276	1.21994	no
C06A8.2	C06A8.2	C06A8.2	II:7779287-7781177	C	D	OK	13.8694	13.0748	-0.0590047	0.24712	0.804815	1.04424	no
C06A8.3	C06A8.3	C06A8.3	II:7785104-7794242	C	D	OK	759.75	687.635	-0.0997321	0.454572	0.649417	1.08876	no
C06A8.5	C06A8.5	C06A8.5	II:7781501-7783243	C	D	OK	21.1159	14.6807	-0.363488	1.58125	0.113822	1.22505	no
C06A8.6	C06A8.6	C06A8.6	II:7772489-7777755	C	D	OK	1.42732	2.05547	0.364705	-1.07963	0.280308	1.26742	no
C06A8.8	C06A8.8	C06A8.8	II:7765963-7771940	C	D	OK	39.0031	45.2851	0.149336	-0.684425	0.493707	1.15922	no
C06B3.1	C06B3.1	C06B3.1	V:13902602-13903694	C	D	OK	0.149653	0.48581	1.1775	-1.77044	0.0766534	1.16475	no
C06B3.2	C06B3.2	C06B3.2	V:13899320-13902333	C	D	OK	0.834114	1.62184	0.66495	-1.69754	0.089595	1.18694	no
C06B3.5	C06B3.5	C06B3.5	V:13904418-13905838	C	D	OK	0.560178	0.668437	0.176686	-0.415239	0.677967	1.07976	no
C06B3.6	C06B3.6	C06B3.6	V:13907940-13911332	C	D	OK	87.5422	147.745	0.523369	-2.21635	0.0266677	0.882047	no
C06B3.7	C06B3.7	C06B3.7	V:13907940-13911332	C	D	OK	6.67545	12.7421	0.646475	-2.19551	0.028127	0.895157	no
C06B8.11	C06B8.11	C06B8.11	V:15486192-15486923	C	D	NOTEST	0.0520173	0	-1.79769e+308	-1.79769e+308	0.158655	1	no
C06B8.2	C06B8.2	C06B8.2	V:15476035-15478371	C	D	OK	2.52022	2.16205	-0.153288	0.5262	0.598749	1.10764	no
C06B8.7	C06B8.7	C06B8.7	V:15498547-15511217	C	D	OK	1.27788	1.88403	0.388211	-1.49176	0.135763	1.24556	no
C06C3.3	C06C3.3	C06C3.3	II:9369093-9372287	C	D	OK	3.39028	1.8449	-0.608485	2.03825	0.0415252	1.01522	no
C06C3.4	C06C3.4	C06C3.4	II:9373206-9375764	C	D	OK	8.4681	8.82762	0.0415787	-0.162496	0.870915	1.02914	no
C06C3.7	C06C3.7	C06C3.7	II:9385463-9386192	C	D	OK	2.7235	2.24464	-0.193374	0.523587	0.600566	1.10714	no
C06C3.8	C06C3.8	C06C3.8	II:9386499-9390816	C	D	OK	0.945905	1.22178	0.255918	-0.759926	0.447299	1.18423	no
C06C6.1	C06C6.1	C06C6.1	V:16010512-16011915	C	D	NOTEST	0.0750102	0.0252194	-1.09001	0.943977	0.345182	1	no
C06C6.6	C06C6.6	C06C6.6	V:15988556-15991410	C	D	OK	0.0513271	0.0466912	-0.0946631	0.139606	0.888972	1.02621	no
C06C6.7	C06C6.7	C06C6.7	V:15992008-15995410	C	D	OK	0.0845269	0.173742	0.720504	-1.41073	0.158323	1.2652	no
C06C6.8	C06C6.8	C06C6.8	V:15996990-15997569	C	D	OK	0	0.113248	1.79769e+308	1.79769e+308	0.110336	1.22523	no
C06C6.9	C06C6.9	C06C6.9	V:15996016-15996548	C	D	NOTEST	0	0.0751877	1.79769e+308	1.79769e+308	0.158655	1	no
C06E1.1	C06E1.1	C06E1.1	III:8605739-8609691	C	D	OK	8.81523	11.1404	0.234097	-0.813778	0.415772	1.19938	no
C06E1.11	C06E1.11	C06E1.11	III:8614669-8616118	C	D	OK	1.47322	1.54515	0.0476699	-0.140044	0.888625	1.02627	no
C06E1.3	C06E1.3	C06E1.3	III:8581010-8583818	C	D	OK	8.47666	7.48128	-0.124913	0.482003	0.629804	1.09629	no
C06E1.5	C06E1.5	C06E1.5	III:8589243-8589396	C	D	OK	0.687808	0.182802	-1.32511	1.13817	0.25505	1.27148	no
C06E1.6	C06E1.6	C06E1.6	III:8590740-8590890	C	D	OK	0.489647	1.07715	0.788388	-1.03928	0.298673	1.26065	no
C06E1.7	C06E1.7	C06E1.7	III:8591178-8593000	C	D	OK	1.54501	0.80248	-0.655077	1.70025	0.0890839	1.18677	no
C06E1.8	C06E1.8	C06E1.8	III:8595543-8597751	C	D	OK	17.4394	15.0802	-0.145349	0.594708	0.552039	1.12948	no
C06E1.9	C06E1.9	C06E1.9	III:8605739-8609691	C	D	OK	24.2405	31.3698	0.257823	-1.18674	0.23533	1.27753	no
C06E2.1	C06E2.1	C06E2.1	X:8873027-8874572	C	D	OK	8.9956	8.38702	-0.0700504	0.252262	0.800839	1.04546	no
C06E2.2	C06E2.2	C06E2.2	X:8879587-8880344	C	D	OK	0.261107	0.305391	0.156662	-0.195528	0.84498	1.03486	no
C06E2.5	C06E2.5	C06E2.5	X:8856995-8857892	C	D	OK	3.41998	3.00731	-0.128587	0.394038	0.693553	1.07416	no
C06E2.9	C06E2.9	C06E2.9	X:8861195-8861588	C	D	NOTEST	0	0	0	0	1	1	no
C06E4.1	C06E4.1	C06E4.1	IV:7283258-7283853	C	D	NOTEST	0.0496068	0.0432618	-0.136858	0.0967735	0.922906	1	no
C06E4.2	C06E4.2	C06E4.2	IV:7282275-7283070	C	D	OK	30.3168	24.2404	-0.223683	0.766337	0.443476	1.1859	no
C06E4.5	C06E4.5	C06E4.5	IV:7254973-7256248	C	D	NOTEST	0.0875685	0.0323407	-0.996095	0.868003	0.385392	1	no
C06E4.7	C06E4.7	C06E4.7	IV:7262220-7263220	C	D	OK	9.98744	10.628	0.0621609	-0.21934	0.826385	1.03937	no
C06E4.8	C06E4.8	C06E4.8	IV:7284202-7285504	C	D	OK	4.83354	5.49819	0.128841	-0.436958	0.662142	1.08491	no
C06E7.1	C06E7.1	C06E7.1	IV:5848639-5859961	C	D	OK	75.1316	59.8711	-0.227047	1.48175	0.138407	1.24643	no
C06E7.2	C06E7.2	C06E7.2	IV:5839383-5846383	C	D	OK	26.6551	28.0199	0.0499344	-0.226429	0.820868	1.04059	no
C06E7.3	C06E7.3	C06E7.3	IV:5839383-5846383	C	D	OK	67.4097	59.0057	-0.133155	0.831569	0.405652	1.20541	no
C06E7.4	C06E7.4	C06E7.4	IV:5848639-5859961	C	D	OK	37.6126	22.7252	-0.503863	2.31247	0.0207515	0.809938	no
C06E8.5	C06E8.5	C06E8.5	III:7002318-7005298	C	D	OK	2.38184	2.96806	0.220034	-0.739329	0.459707	1.18012	no
C06G1.1	C06G1.1	C06G1.1	X:16633277-16637548	C	D	OK	32.4558	26.7428	-0.193614	0.87914	0.379325	1.21992	no
C06G1.2	C06G1.2	C06G1.2	X:16621725-16622451	C	D	OK	21.9541	6.826	-1.16821	4.08041	4.49572e-05	0.0144762	yes
C06G1.5	C06G1.5	C06G1.5	X:16638159-16642976	C	D	OK	29.3116	21.8778	-0.292511	1.34666	0.17809	1.26639	no
C06G3.12	C06G3.12	C06G3.12	IV:7053562-7054181	C	D	OK	0.301804	0.102963	-1.07541	1.34467	0.178731	1.26593	no
C06G3.3	C06G3.3	C06G3.3	IV:7032580-7036843	C	D	OK	4.2365	3.74445	-0.123462	0.313394	0.753981	1.05736	no
C06G3.4	C06G3.4	C06G3.4	IV:7028441-7030951	C	D	OK	0.0682863	0.0934861	0.314104	-0.515825	0.605976	1.10513	no
C06G3.5	C06G3.5	C06G3.5	IV:7024194-7028105	C	D	OK	126.623	185.99	0.384484	-2.19022	0.0285082	0.897636	no
C06G3.6	C06G3.6	C06G3.6	IV:7017609-7020186	C	D	OK	39.4413	58.7691	0.398802	-1.82946	0.0673304	1.1409	no
C06G3.8	C06G3.8	C06G3.8	IV:7031553-7032543	C	D	OK	18.2735	12.4262	-0.385643	1.39862	0.161927	1.25782	no
C06G3.9	C06G3.9	C06G3.9	IV:7032580-7036843	C	D	OK	39.3878	35.8006	-0.0954906	0.446588	0.655173	1.08686	no
C06G4.1	C06G4.1	C06G4.1	III:7987057-7990478	C	D	OK	3.27474	3.70873	0.124451	-0.476979	0.633377	1.09455	no
C06G4.4	C06G4.4	C06G4.4	III:7973645-7977622	C	D	OK	0.953767	1.41555	0.394853	-0.876463	0.380778	1.21944	no
C06G4.5	C06G4.5	C06G4.5	III:7990717-7996367	C	D	OK	5.78217	5.48814	-0.0521902	0.188257	0.850675	1.03328	no
C06G4.6	C06G4.6	C06G4.6	III:8004388-8005764	C	D	OK	0.442907	0.529003	0.177634	-0.318376	0.750199	1.05826	no
C06G8.1	C06G8.1	C06G8.1	IV:10778961-10780683	C	D	OK	18.7942	26.5046	0.343769	-1.41978	0.155673	1.2631	no
C06G8.3	C06G8.3	C06G8.3	IV:10799655-10801964	C	D	OK	24.097	27.2981	0.124729	-0.542729	0.587316	1.11302	no
C06H2.2	C06H2.2	C06H2.2	V:11125027-11127110	C	D	OK	23.8923	25.9412	0.082276	-0.350904	0.72566	1.06501	no
C06H2.3	C06H2.3	C06H2.3	V:11127302-11129839	C	D	OK	5.92611	6.68723	0.120832	-0.44595	0.655633	1.08685	no
C06H2.6	C06H2.6	C06H2.6	V:11124101-11124861	C	D	OK	37.9901	39.7573	0.0454676	-0.183706	0.854244	1.0325	no
C06H2.7	C06H2.7	C06H2.7	V:11143107-11144227	C	D	OK	2.66587	3.13026	0.160587	-0.500953	0.616404	1.10144	no
C06H2.8	C06H2.8	C06H2.8	V:11136932-11136956	C	D	NOTEST	0	0	0	0	1	1	no
C06H5.1	C06H5.1	C06H5.1	V:17895100-17896583	C	D	OK	5.83021	5.72223	-0.0186952	0.0642071	0.948805	1.01372	no
C06H5.2	C06H5.2	C06H5.2	V:17899624-17901674	C	D	OK	4.11965	4.68268	0.128103	-0.423955	0.671599	1.08147	no
C06H5.6	C06H5.6	C06H5.6	V:17871201-17888765	C	D	OK	5.17498	4.60643	-0.116382	0.42364	0.671828	1.08142	no
C06H5.7	C06H5.7	C06H5.7	V:17910113-17917036	C	D	OK	16.1456	19.5974	0.193754	-0.800282	0.423548	1.19569	no
C06H5.8	C06H5.8	C06H5.8	V:17918833-17921531	C	D	OK	2.43592	2.01027	-0.192056	0.58112	0.56116	1.12534	no
C07A12.2	C07A12.2	C07A12.2	X:4544845-4545388	C	D	OK	16.1771	19.1483	0.168618	-0.52269	0.60119	1.10664	no
C07A12.7	C07A12.7	C07A12.7	X:4517723-4521039	C	D	OK	59.109	77.7179	0.273702	-1.32983	0.183576	1.26809	no
C07A4.1	C07A4.1	C07A4.1	X:10168836-10171255	C	D	OK	8.96759	8.37905	-0.0678817	0.247529	0.804499	1.04423	no
C07A4.2	C07A4.2	C07A4.2	X:10172256-10174088	C	D	OK	4.66486	3.86539	-0.187997	0.652545	0.51405	1.14825	no
C07A4.3	C07A4.3	C07A4.3	X:10174455-10175713	C	D	OK	0.207824	0.366936	0.568495	-1.07066	0.284322	1.26499	no
C07A9.1	C07A9.1	C07A9.1	III:9723231-9725115	C	D	OK	0.107986	0.0855246	-0.233197	0.302479	0.762287	1.0547	no
C07A9.10	C07A9.10	C07A9.10	III:9685070-9686627	C	D	OK	0.148867	0.14284	-0.0413286	0.055821	0.955484	1.01267	no
C07A9.12	C07A9.12	C07A9.12	III:9725441-9727440	C	D	OK	14.7239	24.3007	0.501038	-1.92606	0.054097	1.09434	no
C07A9.13	C07A9.13	C07A9.13	III:9679598-9681170	C	D	OK	0.576147	0.504147	-0.133496	0.298013	0.765693	1.05357	no
C07A9.14	C07A9.14	C07A9.14	III:9715786-9720192	C	D	OK	0.504501	0.899152	0.577882	-6.24678	4.18993e-10	3.16354e-07	yes
C07A9.2	C07A9.2	C07A9.2	III:9694705-9696418	C	D	OK	21.618	19.1623	-0.120579	0.489462	0.624515	1.09818	no
C07A9.5	C07A9.5	C07A9.5	III:9681424-9682730	C	D	OK	0.401813	0.17829	-0.812577	1.49229	0.135623	1.24595	no
C07A9.7	C07A9.7	C07A9.7	III:9690962-9694473	C	D	OK	17.3891	15.6233	-0.10708	0.505243	0.613388	1.10249	no
C07A9.8	C07A9.8	C07A9.8	III:9686890-9690154	C	D	OK	7.19167	11.9091	0.504382	-1.78886	0.0736372	1.16081	no
C07A9.9	C07A9.9	C07A9.9	III:9663000-9667343	C	D	OK	63.2844	125.144	0.681823	-2.75505	0.0058684	0.445542	no
C07B5.2	C07B5.2	C07B5.2	X:9516439-9517023	C	D	OK	0.246919	0.668959	0.996664	-1.50763	0.131649	1.24057	no
C07B5.3	C07B5.3	C07B5.3	X:9522577-9523106	C	D	OK	6.53265	6.15761	-0.0591249	0.174991	0.861086	1.0313	no
C07B5.4	C07B5.4	C07B5.4	X:9529592-9536551	C	D	OK	14.7105	19.0189	0.256871	-1.40903	0.158827	1.25738	no
C07B5.6	C07B5.6	C07B5.6	X:9518954-9521419	C	D	OK	1.49783	0.988688	-0.415392	1.03294	0.30163	1.25867	no
C07C7.1	C07C7.1	C07C7.1	IV:9183146-9185666	C	D	OK	2.00204	1.53181	-0.267717	0.762467	0.445781	1.18494	no
C07D10.1	C07D10.1	C07D10.1	II:7398943-7400471	C	D	OK	5.82781	6.09435	0.0447202	-0.15737	0.874953	1.02863	no
C07D10.5	C07D10.5	C07D10.5	II:7381491-7383407	C	D	OK	7.34713	7.28267	-0.00881219	0.0328452	0.973798	1.00926	no
C07D10.6	C07D10.6	C07D10.6	II:7379107-7379543	C	D	OK	0.812181	0.911093	0.114922	-0.209308	0.834208	1.03719	no
C07D8.2	C07D8.2	C07D8.2	X:7362267-7362846	C	D	OK	0.167961	0.153423	-0.0905344	0.114973	0.908467	1.02234	no
C07D8.3	C07D8.3	C07D8.3	X:7361614-7361995	C	D	NOTEST	0.113822	0.108118	-0.0514106	0.0461849	0.963163	1	no
C07D8.5	C07D8.5	C07D8.5	X:7343992-7344497	C	D	NOTEST	0.100626	0.132166	0.272646	-0.286515	0.774484	1	no
C07D8.6	C07D8.6	C07D8.6	X:7341450-7342716	C	D	OK	89.4159	77.0056	-0.14942	0.695648	0.48665	1.16346	no
C07E3.1	C07E3.1	C07E3.1	II:10347010-10349921	C	D	OK	19.6191	20.3541	0.0367766	-0.19978	0.841652	1.03556	no
C07E3.10	C07E3.10	C07E3.10	II:10346310-10346922	C	D	OK	15.4912	7.41839	-0.736311	2.42262	0.0154091	0.713618	no
C07E3.3	C07E3.3	C07E3.3	II:10353653-10357432	C	D	OK	10.9141	18.6727	0.537	-2.15542	0.0311287	0.926833	no
C07E3.4	C07E3.4	C07E3.4	II:10360784-10362829	C	D	OK	1.09877	1.18947	0.0793191	-0.238734	0.811312	1.04264	no
C07E3.5	C07E3.5	C07E3.5	II:10363619-10365541	C	D	OK	2.96377	3.58857	0.191294	-0.624119	0.53255	1.13867	no
C07E3.6	C07E3.6	C07E3.6	II:10367825-10369511	C	D	OK	12.7984	12.3852	-0.0328164	0.128722	0.897578	1.02442	no
C07E3.8	C07E3.8	C07E3.8	II:10352176-10353405	C	D	OK	0.971769	1.13062	0.151402	-0.383605	0.701271	1.0718	no
C07E3.9	C07E3.9	C07E3.9	II:10350675-10351397	C	D	OK	12.8934	19.8438	0.43118	-1.45078	0.146841	1.25566	no
C07F11.2	C07F11.2	C07F11.2	I:420924-423657	C	D	OK	4.53749	4.84067	0.0646783	-0.236737	0.81286	1.04211	no
C07G1.2	C07G1.2	C07G1.2	IV:8206594-8210916	C	D	OK	5.84967	5.9181	0.0116305	-0.0431202	0.965606	1.01145	no
C07G1.6	C07G1.6	C07G1.6	IV:8206594-8210916	C	D	OK	0.0279388	0.102772	1.3025	-1.64032	0.100939	1.20893	no
C07G1.7	C07G1.7	C07G1.7	IV:8210934-8211809	C	D	OK	1.12117	0.679291	-0.501078	1.16745	0.24303	1.27722	no
C07G3.10	C07G3.10	C07G3.10	V:3502132-3502903	C	D	OK	3.84548	5.92543	0.432355	-1.3799	0.167616	1.26112	no
C07G3.2	C07G3.2	C07G3.2	V:3523419-3524401	C	D	OK	15.174	27.0189	0.576954	-1.99466	0.0460799	1.04838	no
C07G3.8	C07G3.8	C07G3.8	V:3493504-3501589	C	D	OK	0.99521	1.19463	0.182642	-0.528998	0.596807	1.10861	no
C07H4.1	C07H4.1	C07H4.1	II:9091116-9092044	C	D	OK	12.6772	25.9491	0.716331	-2.49559	0.0125747	0.651835	no
C07H6.10	C07H6.10	C07H6.10	III:7495243-7497758	C	D	OK	0	0	0	0	1	1.00066	no
C07H6.2	C07H6.2	C07H6.2	III:7520927-7521362	C	D	OK	58.5443	67.4885	0.142173	-0.587199	0.55707	1.12724	no
C07H6.3	C07H6.3	C07H6.3	III:7508119-7518448	C	D	OK	18.5789	15.6074	-0.174279	0.81622	0.414374	1.20044	no
C07H6.4	C07H6.4	C07H6.4	III:7499632-7503154	C	D	OK	35.9726	32.6181	-0.0978919	0.461759	0.644254	1.0909	no
C07H6.9	C07H6.9	C07H6.9	III:7498742-7499289	C	D	OK	1.48867	1.73854	0.155162	-0.366385	0.714078	1.06805	no
C08A9.10	C08A9.10	C08A9.10	X:17081041-17081955	C	D	OK	0.0993111	0.14411	0.372319	-0.438841	0.660777	1.08528	no
C08A9.3	C08A9.3	C08A9.3	X:17087795-17091626	C	D	OK	0.0728993	0.0761193	0.0432226	-0.0676937	0.946029	1.01441	no
C08A9.6	C08A9.6	C08A9.6	X:17094217-17096451	C	D	OK	6.49284	5.34398	-0.19473	0.712082	0.476414	1.16938	no
C08A9.8	C08A9.8	C08A9.8	X:17102758-17104785	C	D	OK	1.06094	1.05618	-0.0045014	0.0125688	0.989972	1.00609	no
C08A9.9	C08A9.9	C08A9.9	X:17106519-17107655	C	D	OK	0.112	0.305535	1.00356	-1.58803	0.112281	1.22447	no
C08B11.3	C08B11.3	C08B11.3	II:8022557-8027669	C	D	OK	32.2951	29.2366	-0.0994957	0.472552	0.636533	1.09338	no
C08B11.8	C08B11.8	C08B11.8	II:8039932-8041640	C	D	OK	5.70106	5.14197	-0.103217	0.367208	0.713464	1.06817	no
C08B11.9	C08B11.9	C08B11.9	II:8034258-8038090	C	D	OK	31.7186	27.4672	-0.143911	0.681077	0.495823	1.15781	no
C08B6.10	C08B6.10	C08B6.10	V:10124850-10130094	C	D	OK	8.24138	8.38321	0.017063	-0.0613923	0.951047	1.01341	no
C08B6.11	C08B6.11	C08B6.11	V:10107730-10109697	C	D	OK	2.13849	1.87218	-0.132997	0.422892	0.672374	1.08131	no
C08B6.14	C08B6.14	C08B6.14	V:10100022-10101815	C	D	OK	0.0716149	0.0549386	-0.265086	0.326116	0.744336	1.05973	no
C08B6.2	C08B6.2	C08B6.2	V:10105510-10107312	C	D	OK	4.06432	2.83745	-0.359341	1.19668	0.23143	1.27713	no
C08B6.3	C08B6.3	C08B6.3	V:10109834-10112086	C	D	OK	2.70941	1.56208	-0.550711	1.69868	0.0893789	1.18724	no
C08B6.5	C08B6.5	C08B6.5	V:10117563-10119313	C	D	OK	0.244779	0.484062	0.681855	-1.40418	0.160264	1.25695	no
C08B6.6	C08B6.6	C08B6.6	V:10123436-10124488	C	D	NOTEST	0.0360135	0	-1.79769e+308	-1.79769e+308	0.158655	1	no
C08B6.7	C08B6.7	C08B6.7	V:10130203-10133947	C	D	OK	22.1549	21.1899	-0.0445328	0.200816	0.840843	1.03574	no
C08B6.8	C08B6.8	C08B6.8	V:10134459-10142688	C	D	OK	8.02596	6.63473	-0.190364	0.621384	0.534347	1.13761	no
C08C3.4	C08C3.4	C08C3.4	III:7793437-7795266	C	D	OK	5.83439	5.5186	-0.0556454	0.240207	0.81017	1.04292	no
C08D8.1	C08D8.1	C08D8.1	V:8345587-8349716	C	D	OK	0.252934	0.494492	0.670402	-1.40543	0.159894	1.25738	no
C08D8.3	C08D8.3	C08D8.3	V:8345587-8349716	C	D	OK	0	0.471341	1.79769e+308	1.79769e+308	2.38629e-07	0.00014514	yes
C08E3.1	C08E3.1	C08E3.1	II:1633808-1634092	C	D	OK	18.5136	45.3741	0.896438	-2.94326	0.00324777	0.318607	no
C08E3.10	C08E3.10	C08E3.10	II:1619897-1621265	C	D	OK	3.21626	5.39976	0.518135	-2.05666	0.0397191	1.0001	no
C08E3.11	C08E3.11	C08E3.11	II:1621645-1622851	C	D	OK	0.210348	0.188982	-0.10711	0.138847	0.889571	1.02597	no
C08E3.12	C08E3.12	C08E3.12	II:1623910-1624676	C	D	OK	0.117448	0.145273	0.212622	-0.261901	0.793398	1.04718	no
C08E3.13	C08E3.13	C08E3.13	II:1631796-1632319	C	D	OK	23.1681	61.4308	0.975134	-3.41768	0.000631572	0.115626	no
C08E3.14	C08E3.14	C08E3.14	II:1625969-1626854	C	D	NOTEST	0.053474	0.0937408	0.561339	-0.552541	0.580578	1	no
C08E3.15	C08E3.15	C08E3.15	II:1627482-1627887	C	D	OK	1.04612	0.444124	-0.856744	1.16426	0.244317	1.27595	no
C08E3.2	C08E3.2	C08E3.2	II:1611334-1612514	C	D	OK	0.0555626	0.129135	0.843351	-0.867968	0.385412	1.2169	no
C08E3.4	C08E3.4	C08E3.4	II:1606593-1607610	C	D	OK	0.0936448	0.263079	1.03294	-1.42996	0.152727	1.26041	no
C08E3.5	C08E3.5	C08E3.5	II:1607995-1609005	C	D	OK	2.91546	10.3132	1.2634	-3.68016	0.000233085	0.0563315	no
C08E3.6	C08E3.6	C08E3.6	II:1609319-1610719	C	D	OK	0.43591	0.842816	0.659314	-1.5764	0.114934	1.22665	no
C08E3.7	C08E3.7	C08E3.7	II:1612837-1614006	C	D	OK	0.0754158	0.119279	0.458445	-0.626021	0.531301	1.13919	no
C08E3.8	C08E3.8	C08E3.8	II:1614796-1616467	C	D	OK	0.29319	0.348912	0.173996	-0.357219	0.720928	1.06605	no
C08E3.9	C08E3.9	C08E3.9	II:1616915-1619008	C	D	OK	1.64035	2.00414	0.200305	-0.596096	0.551111	1.12978	no
C08E8.1	C08E8.1	C08E8.1	V:18360845-18362338	C	D	OK	0.832223	1.50141	0.590061	-1.14683	0.251453	1.27314	no
C08E8.2	C08E8.2	C08E8.2	V:18354823-18355637	C	D	OK	0.209465	0.305355	0.376917	-0.530739	0.5956	1.10938	no
C08E8.3	C08E8.3	C08E8.3	V:18350028-18352431	C	D	OK	0.246279	0.513187	0.734174	-1.29315	0.195961	1.27134	no
C08E8.4	C08E8.4	C08E8.4	V:18371631-18372581	C	D	OK	0.170671	0.201687	0.166983	-0.205916	0.836856	1.03668	no
C08E8.5	C08E8.5	C08E8.5	V:18359612-18359783	C	D	OK	2.33855	2.29508	-0.0187633	0.0327746	0.973854	1.00928	no
C08E8.6	C08E8.6	C08E8.6	V:18367808-18368217	C	D	NOTEST	0.155821	0.569974	1.29688	-1.40567	0.159822	1	no
C08F1.10	C08F1.10	C08F1.10	II:1785276-1786280	C	D	OK	0.503334	0.36183	-0.33008	0.685591	0.492971	1.15971	no
C08F1.11	C08F1.11	C08F1.11	II:1783542-1784445	C	D	OK	0.489089	0.401612	-0.197057	0.397891	0.690711	1.07568	no
C08F1.6	C08F1.6	C08F1.6	II:1787285-1788190	C	D	OK	0.120448	0.0900949	-0.290355	0.360641	0.718368	1.06654	no
C08F1.8	C08F1.8	C08F1.8	II:1804211-1808297	C	D	OK	3.42507	5.59609	0.490946	-1.7284	0.083917	1.17664	no
C08F11.1	C08F11.1	C08F11.1	IV:13623801-13625510	C	D	OK	8.58426	8.68452	0.0116112	-0.0408343	0.967428	1.01096	no
C08F11.10	C08F11.10	C08F11.10	IV:13648036-13649178	C	D	OK	0.122161	0.0881772	-0.325995	0.438756	0.660838	1.08517	no
C08F11.11	C08F11.11	C08F11.11	IV:13646702-13647423	C	D	NOTEST	0.125231	0.123335	-0.0152558	0.0153137	0.987782	1	no
C08F11.12	C08F11.12	C08F11.12	IV:13650980-13651479	C	D	NOTEST	0	0	0	0	1	1	no
C08F11.13	C08F11.13	C08F11.13	IV:13607407-13609851	C	D	OK	63.5585	126.036	0.684605	-2.69886	0.00695769	0.493028	no
C08F11.14	C08F11.14	C08F11.14	IV:13612774-13618048	C	D	OK	0.0129875	0.00860639	-0.411484	0.325307	0.744949	1.05958	no
C08F11.17	C08F11.17	C08F11.17	IV:13649803-13650306	C	D	NOTEST	0	0	0	0	1	1	no
C08F11.2	C08F11.2	C08F11.2	IV:13621929-13623102	C	D	NOTEST	0.0661136	0.0572021	-0.144783	0.152552	0.878751	1	no
C08F11.3	C08F11.3	C08F11.3	IV:13620251-13621481	C	D	OK	4.80775	3.6884	-0.265035	0.806523	0.419941	1.19718	no
C08F11.7	C08F11.7	C08F11.7	IV:13637255-13638493	C	D	OK	3.3331	3.97326	0.175684	-0.570297	0.568476	1.1213	no
C08F8.2	C08F8.2	C08F8.2	IV:11146077-11154306	C	D	OK	14.1648	10.734	-0.277339	1.53323	0.125219	1.23538	no
C08F8.3	C08F8.3	C08F8.3	IV:11155000-11156546	C	D	OK	2.77016	2.86272	0.0328701	-0.110265	0.912199	1.02157	no
C08F8.4	C08F8.4	C08F8.4	IV:11157120-11159433	C	D	NOTEST	0.0465203	0.0152605	-1.11462	0.965291	0.334399	1	no
C08F8.6	C08F8.6	C08F8.6	IV:11162757-11164260	C	D	OK	1.03493	0.932021	-0.104738	0.285881	0.77497	1.05129	no
C08F8.9	C08F8.9	C08F8.9	IV:11177257-11178567	C	D	OK	65.6307	57.8264	-0.126598	0.479345	0.631693	1.09533	no
C08G5.1	C08G5.1	C08G5.1	II:735688-738672	C	D	NOTEST	0.0143699	0.0581392	1.3977	-1.60217	0.109117	1	no
C08G5.2	C08G5.2	C08G5.2	II:739603-740853	C	D	NOTEST	0.0247425	0.0400889	0.482578	-0.376351	0.706656	1	no
C08G5.3	C08G5.3	C08G5.3	II:743104-745013	C	D	OK	0.0946324	0.0364728	-0.953433	1.04705	0.295076	1.26236	no
C08G5.5	C08G5.5	C08G5.5	II:756408-756888	C	D	OK	45.8944	55.3019	0.186464	-0.692496	0.488626	1.16263	no
C08G5.6	C08G5.6	C08G5.6	II:770427-773027	C	D	OK	2.10245	2.48835	0.168519	-0.498152	0.618377	1.1007	no
C08G5.7	C08G5.7	C08G5.7	II:761587-765323	C	D	OK	6.4145	6.7473	0.0505803	-0.165286	0.868719	1.02941	no
C08G9.1	C08G9.1	C08G9.1	IV:7658717-7664146	C	D	OK	51.8063	79.1832	0.424253	-1.83884	0.0659381	1.13701	no
C08G9.2	C08G9.2	C08G9.2	IV:7664255-7672863	C	D	OK	4.1949	2.18567	-0.651949	2.68075	0.00734573	0.501378	no
C08H9.1	C08H9.1	C08H9.1	II:9875093-9877789	C	D	OK	2.95902	2.65456	-0.108581	0.365831	0.714491	1.06772	no
C08H9.15	C08H9.15	C08H9.15	II:9881136-9882266	C	D	OK	23.6625	23.6882	0.00108457	-0.00396976	0.996833	1.0046	no
C08H9.2	C08H9.2	C08H9.2	II:9886456-9890996	C	D	OK	210.404	176.669	-0.174752	0.77135	0.4405	1.18748	no
C08H9.8	C08H9.8	C08H9.8	II:9851483-9853118	C	D	NOTEST	0.0590566	0.0612081	0.0357842	-0.0409789	0.967313	1	no
C09B7.3	C09B7.3	C09B7.3	X:2621269-2664366	C	D	OK	0	0.0889411	1.79769e+308	1.79769e+308	0.137328	1.24738	no
C09B7.4	C09B7.4	C09B7.4	X:2672419-2672752	C	D	NOTEST	0.0868202	0.202063	0.844743	-0.68973	0.490364	1	no
C09B8.3	C09B8.3	C09B8.3	X:6007160-6011268	C	D	OK	12.2903	9.38973	-0.269192	1.04476	0.296136	1.26225	no
C09B8.4	C09B8.4	C09B8.4	X:6018438-6019894	C	D	OK	29.3183	32.6935	0.108965	-0.389286	0.697064	1.07286	no
C09B8.5	C09B8.5	C09B8.5	X:6021007-6022451	C	D	OK	2.03884	2.29805	0.119681	-0.356639	0.721362	1.06594	no
C09B8.8	C09B8.8	C09B8.8	X:6015449-6017542	C	D	OK	4.38817	6.33128	0.36659	-1.092	0.274833	1.26732	no
C09B9.1	C09B9.1	C09B9.1	IV:5037804-5040428	C	D	OK	5.69781	6.81217	0.178627	-0.626098	0.53125	1.13932	no
C09B9.2	C09B9.2	C09B9.2	IV:5029289-5030996	C	D	NOTEST	0	0.0257081	1.79769e+308	1.79769e+308	0.158655	1	no
C09B9.3	C09B9.3	C09B9.3	IV:5021177-5029007	C	D	OK	0.019183	0.0235334	0.204393	-0.239603	0.810638	1.0428	no
C09B9.4	C09B9.4	C09B9.4	IV:5031610-5033358	C	D	OK	0.31358	0.320383	0.0214624	-0.044437	0.964556	1.01168	no
C09B9.7	C09B9.7	C09B9.7	IV:5056962-5059841	C	D	OK	0.0382712	0.0582294	0.419692	-0.641652	0.521099	1.14434	no
C09B9.8	C09B9.8	C09B9.8	IV:5040988-5045386	C	D	OK	19.3541	15.3805	-0.229802	0.872887	0.382724	1.21826	no
C09D1.2	C09D1.2	C09D1.2	I:4035893-4090875	C	D	OK	8.6065	11.7091	0.307846	-1.12063	0.262446	1.27096	no
C09D4.1	C09D4.1	C09D4.1	I:5497834-5507026	C	D	OK	32.7836	34.9782	0.0647977	-0.395233	0.692671	1.0745	no
C09D4.2	C09D4.2	C09D4.2	I:5491476-5493189	C	D	OK	14.8604	21.1263	0.351815	-1.35714	0.174735	1.26488	no
C09D4.3	C09D4.3	C09D4.3	I:5488342-5490566	C	D	OK	0.652131	0.746438	0.135067	-0.357098	0.721019	1.06608	no
C09D4.4	C09D4.4	C09D4.4	I:5479552-5484646	C	D	OK	14.3266	12.2767	-0.154416	0.937356	0.348576	1.23746	no
C09D4.6	C09D4.6	C09D4.6	I:5486460-5487153	C	D	OK	0.277499	0.273217	-0.0155496	0.0243073	0.980607	1.008	no
C09E7.10	C09E7.10	C09E7.10	III:6518841-6519967	C	D	OK	4.83662	4.3681	-0.101889	0.319549	0.74931	1.0584	no
C09E7.4	C09E7.4	C09E7.4	III:6534406-6536935	C	D	OK	16.2983	19.0369	0.155316	-0.676896	0.498472	1.15672	no
C09E7.5	C09E7.5	C09E7.5	III:6538058-6541295	C	D	OK	0.62272	0.536954	-0.148184	0.382193	0.702318	1.07146	no
C09E7.6	C09E7.6	C09E7.6	III:6545279-6546344	C	D	OK	2.23423	2.21697	-0.00775467	0.0204894	0.983653	1.00728	no
C09E7.7	C09E7.7	C09E7.7	III:6546681-6551169	C	D	OK	13.0406	13.2011	0.0122284	-0.0554684	0.955765	1.01259	no
C09E7.8	C09E7.8	C09E7.8	III:6553514-6558515	C	D	OK	6.99469	6.4001	-0.0888374	0.488072	0.625499	1.09794	no
C09E7.9	C09E7.9	C09E7.9	III:6541547-6545113	C	D	OK	8.86215	8.60354	-0.0296165	0.125041	0.900491	1.02384	no
C09E8.1	C09E8.1	C09E8.1	II:556482-564122	C	D	OK	26.178	30.3666	0.148425	-0.693071	0.488265	1.16285	no
C09E8.2	C09E8.2	C09E8.2	II:553092-554725	C	D	OK	21.3539	10.6391	-0.696701	2.8866	0.00389428	0.353814	no
C09E9.1	C09E9.1	C09E9.1	IV:1275864-1277058	C	D	OK	61.7434	89.7843	0.374423	-1.61922	0.1054	1.2167	no
C09E9.2	C09E9.2	C09E9.2	IV:1266865-1274371	C	D	OK	7.02077	3.57149	-0.67589	2.25444	0.0241683	0.84833	no
C09F12.2	C09F12.2	C09F12.2	X:11053867-11056894	C	D	OK	13.1818	10.6833	-0.210152	0.881984	0.377786	1.22154	no
C09F12.3	C09F12.3	C09F12.3	X:11041023-11042781	C	D	OK	3.33398	2.69014	-0.214574	0.673783	0.500449	1.15611	no
C09F5.1	C09F5.1	C09F5.1	III:658705-662723	C	D	OK	36.9147	48.0173	0.262954	-1.2292	0.218997	1.27721	no
C09F5.3	C09F5.3	C09F5.3	III:662842-666260	C	D	OK	1.40298	1.25414	-0.112152	0.315628	0.752285	1.05792	no
C09F9.1	C09F9.1	C09F9.1	II:14698721-14699207	C	D	NOTEST	0.357334	0.0913844	-1.3636	1.42859	0.153123	1	no
C09F9.2	C09F9.2	C09F9.2	II:14705411-14712496	C	D	OK	20.7379	16.3689	-0.236583	1.10772	0.267983	1.26903	no
C09F9.3	C09F9.3	C09F9.3	II:14714174-14727945	C	D	OK	4.03063	7.13535	0.571138	-2.39311	0.0167061	0.734828	no
C09G1.2	C09G1.2	C09G1.2	X:15978256-15982517	C	D	OK	0.61612	0.707152	0.137805	-0.424339	0.671318	1.08171	no
C09G1.3	C09G1.3	C09G1.3	X:15986079-15987511	C	D	OK	0.493714	0.427625	-0.143709	0.253123	0.800173	1.04562	no
C09G1.4	C09G1.4	C09G1.4	X:15988149-15996853	C	D	OK	9.75284	7.70052	-0.236271	0.950048	0.342088	1.24	no
C09G1.5	C09G1.5	C09G1.5	X:15959016-15962238	C	D	OK	14.1963	16.6101	0.157032	-0.586828	0.557319	1.12703	no
C09G12.1	C09G12.1	C09G12.1	IV:3501649-3503457	C	D	OK	2.62066	2.09374	-0.224476	0.659564	0.509534	1.15094	no
C09G12.17	C09G12.17	C09G12.17	IV:3495292-3496437	C	D	NOTEST	0	0.114433	1.79769e+308	1.79769e+308	0.0983528	1	no
C09G12.5	C09G12.5	C09G12.5	IV:3479331-3479727	C	D	NOTEST	0.0830379	0	-1.79769e+308	-1.79769e+308	0.158655	1	no
C09G12.9	C09G12.9	C09G12.9	IV:3510470-3514550	C	D	OK	30.6575	39.5856	0.255587	-1.14507	0.252179	1.2727	no
C09G4.2	C09G4.2	C09G4.2	IV:8520875-8538155	C	D	OK	86.5005	97.1989	0.11661	-0.727591	0.466864	1.17632	no
C09G4.4	C09G4.4	C09G4.4	IV:8510951-8513903	C	D	OK	36.1989	22.3447	-0.48244	1.82396	0.0681587	1.14203	no
C09G5.2	C09G5.2	C09G5.2	II:10702493-10714210	C	D	OK	9.1291	7.56253	-0.188262	0.73705	0.461092	1.17967	no
C09G5.7	C09G5.7	C09G5.7	II:10714827-10716252	C	D	OK	0.550767	0.610309	0.102654	-0.259407	0.795322	1.04657	no
C09G5.8	C09G5.8	C09G5.8	II:10718306-10729167	C	D	OK	2.44425	2.11384	-0.145232	0.55409	0.579518	1.11625	no
C09G9.1	C09G9.1	C09G9.1	IV:8862592-8865467	C	D	OK	58.2801	61.3561	0.0514326	-0.23664	0.812936	1.04213	no
C09G9.2	C09G9.2	C09G9.2	IV:8868054-8869651	C	D	OK	18.7082	18.3357	-0.020115	0.0834683	0.933479	1.01641	no
C09G9.3	C09G9.3	C09G9.3	IV:8870083-8873125	C	D	OK	0.716863	0.433969	-0.501912	1.07593	0.281959	1.26621	no
C09G9.5	C09G9.5	C09G9.5	IV:8886551-8888437	C	D	OK	12.864	13.9635	0.0820117	-0.289744	0.772012	1.05199	no
C09G9.7	C09G9.7	C09G9.7	IV:8877592-8879875	C	D	NOTEST	0.0583118	0.0528891	-0.0976065	0.086341	0.931195	1	no
C09G9.8	C09G9.8	C09G9.8	IV:8881465-8881945	C	D	OK	0.690793	0.930069	0.297418	-0.469682	0.638582	1.09249	no
C09H10.10	C09H10.10	C09H10.10	II:11095848-11096392	C	D	OK	10.5294	7.53174	-0.335041	1.09785	0.27227	1.26811	no
C09H10.5	C09H10.5	C09H10.5	II:11100888-11101898	C	D	OK	13.7128	14.9622	0.0872011	-0.32436	0.745665	1.05904	no
C09H10.7	C09H10.7	C09H10.7	II:11108140-11109500	C	D	OK	3.32286	2.81133	-0.167171	0.518785	0.603911	1.1054	no
C09H10.8	C09H10.8	C09H10.8	II:11109529-11111086	C	D	OK	6.46391	6.91342	0.0672299	-0.242162	0.808654	1.04314	no
C09H10.9	C09H10.9	C09H10.9	II:11104378-11105823	C	D	OK	0.458014	0.482105	0.0512619	-0.117079	0.906797	1.02258	no
C09H5.1	C09H5.1	C09H5.1	V:8082174-8082575	C	D	NOTEST	0	0.0843642	1.79769e+308	1.79769e+308	0.158655	1	no
C10A4.1	C10A4.1	C10A4.1	X:7415785-7418574	C	D	OK	0.197582	0.106963	-0.613668	1.14836	0.250818	1.27311	no
C10A4.2	C10A4.2	C10A4.2	X:7412441-7412696	C	D	NOTEST	0.206897	0.208395	0.0072156	-0.00713236	0.994309	1	no
C10A4.3	C10A4.3	C10A4.3	X:7407401-7408649	C	D	OK	2.76394	2.03865	-0.304368	0.860226	0.389665	1.21453	no
C10A4.4	C10A4.4	C10A4.4	X:7402120-7403382	C	D	OK	0.494446	0.3158	-0.448328	0.787572	0.430947	1.19187	no
C10A4.5	C10A4.5	C10A4.5	X:7393862-7395933	C	D	OK	1.13757	1.46489	0.252881	-0.759759	0.447399	1.18415	no
C10A4.6	C10A4.6	C10A4.6	X:7390545-7392222	C	D	OK	0.0649756	0.0606592	-0.0687398	0.0567053	0.95478	1.0128	no
C10A4.7	C10A4.7	C10A4.7	X:7413615-7414982	C	D	OK	0.349603	0.172693	-0.705284	0.995369	0.319557	1.25085	no
C10A4.8	C10A4.8	C10A4.8	X:7422757-7424828	C	D	OK	2.7889	2.19739	-0.238378	0.702029	0.482661	1.16571	no
C10B5.1	C10B5.1	C10B5.1	V:8581323-8583334	C	D	OK	1.03657	0.682707	-0.417604	1.01795	0.308703	1.25508	no
C10B5.3	C10B5.3	C10B5.3	V:8583654-8584331	C	D	OK	6.50381	5.54319	-0.159819	0.452468	0.650932	1.08827	no
C10C5.1	C10C5.1	C10C5.1	IV:9359417-9366431	C	D	OK	4.79284	6.12173	0.244721	-0.86588	0.386556	1.2162	no
C10C5.2	C10C5.2	C10C5.2	IV:9371485-9373633	C	D	OK	47.0926	111.683	0.863545	-3.66799	0.000244463	0.0585642	no
C10C5.7	C10C5.7	C10C5.7	IV:9385102-9385576	C	D	OK	56.4106	54.7858	-0.0292265	0.107516	0.91438	1.02089	no
C10C6.3	C10C6.3	C10C6.3	IV:11463579-11465160	C	D	OK	0.0845626	0.127241	0.408592	-0.580245	0.56175	1.12477	no
C10C6.5	C10C6.5	C10C6.5	IV:11470155-11479222	C	D	OK	6.4874	6.18848	-0.0471721	0.190591	0.848846	1.03385	no
C10C6.6	C10C6.6	C10C6.6	IV:11470155-11479222	C	D	OK	42.2226	49.8927	0.166919	-0.787714	0.430864	1.19203	no
C10C6.7	C10C6.7	C10C6.7	IV:11465399-11467324	C	D	OK	4.15355	5.51218	0.282997	-1.03277	0.301713	1.25858	no
C10C6.8	C10C6.8	C10C6.8	IV:11470155-11479222	C	D	OK	2.92924	1.82591	-0.472666	0.802568	0.422225	1.19606	no
C10E2.1	C10E2.1	C10E2.1	X:16763623-16766571	C	D	OK	0.344473	0.329384	-0.0447903	0.0884694	0.929504	1.01741	no
C10E2.2	C10E2.2	C10E2.2	X:16745667-16748038	C	D	OK	4.15667	5.19232	0.222466	-0.797449	0.42519	1.19411	no
C10E2.4	C10E2.4	C10E2.4	X:16749669-16751025	C	D	OK	6.37975	7.90597	0.21449	-0.693456	0.488023	1.16296	no
C10E2.5	C10E2.5	C10E2.5	X:16751778-16753588	C	D	OK	4.78306	5.75848	0.185592	-0.552209	0.580805	1.11581	no
C10E2.6	C10E2.6	C10E2.6	X:16767094-16770415	C	D	OK	27.5139	26.2724	-0.0461758	0.213078	0.831266	1.0381	no
C10F3.4	C10F3.4	C10F3.4	V:5960395-5968965	C	D	OK	7.15886	8.08324	0.121442	-0.459176	0.646108	1.08987	no
C10F3.7	C10F3.7	C10F3.7	V:5983555-5986665	C	D	OK	0.196111	0.119632	-0.494258	0.638674	0.523035	1.14371	no
C10G11.1	C10G11.1	C10G11.1	I:6307428-6308431	C	D	NOTEST	0.0415325	0.043898	0.0553929	-0.0511721	0.959188	1	no
C10G11.10	C10G11.10	C10G11.10	I:6305033-6306357	C	D	NOTEST	0.0517056	0.230986	1.49679	-1.63936	0.101138	1	no
C10G11.6	C10G11.6	C10G11.6	I:6290007-6293857	C	D	OK	4.24441	4.11393	-0.0312245	0.106821	0.914931	1.02085	no
C10G11.7	C10G11.7	C10G11.7	I:6284974-6289340	C	D	OK	173.36	207.027	0.177479	-0.835257	0.403573	1.20617	no
C10G11.9	C10G11.9	C10G11.9	I:6274576-6275270	C	D	NOTEST	0.0392801	0.0373738	-0.0497479	0.0351771	0.971939	1	no
C10G6.1	C10G6.1	C10G6.1	IV:5820354-5830185	C	D	OK	96.8356	114.709	0.169386	-0.881804	0.377883	1.22127	no
C10G8.2	C10G8.2	C10G8.2	V:5314215-5319393	C	D	OK	0.922103	0.715904	-0.253111	0.631884	0.527463	1.14124	no
C10G8.3	C10G8.3	C10G8.3	V:5312701-5314101	C	D	OK	0.226976	0.113384	-0.694063	0.798551	0.424551	1.19479	no
C10G8.4	C10G8.4	C10G8.4	V:5311746-5312128	C	D	NOTEST	0.124473	0.142298	0.133833	-0.111744	0.911026	1	no
C10G8.8	C10G8.8	C10G8.8	V:5324614-5328282	C	D	OK	112.617	99.0047	-0.128825	0.620655	0.534827	1.13717	no
C10H11.1	C10H11.1	C10H11.1	I:4747627-4759602	C	D	OK	22.9847	22.531	-0.0199405	0.0934622	0.925536	1.01842	no
C10H11.7	C10H11.7	C10H11.7	I:4719789-4721099	C	D	OK	0.181026	0.184195	0.0173499	-0.0287485	0.977065	1.00866	no
C10H11.8	C10H11.8	C10H11.8	I:4735756-4737785	C	D	OK	15.0387	13.1652	-0.133055	0.535522	0.592289	1.11083	no
C11D2.1	C11D2.1	C11D2.1	IV:6191269-6191533	C	D	NOTEST	0	0	0	0	1	1	no
C11D2.3	C11D2.3	C11D2.3	IV:6154089-6155385	C	D	OK	3.75538	5.51285	0.383891	-1.09508	0.273482	1.26728	no
C11D2.4	C11D2.4	C11D2.4	IV:6155535-6156880	C	D	OK	24.3702	20.039	-0.195679	0.837861	0.402109	1.20746	no
C11D2.7	C11D2.7	C11D2.7	IV:6154089-6155385	C	D	OK	59.2688	53.7974	-0.0968579	0.422071	0.672974	1.08104	no
C11D9.1	C11D9.1	C11D9.1	I:4422032-4426138	C	D	OK	16.5708	16.4493	-0.00735848	0.0321913	0.974319	1.00922	no
C11E4.1	C11E4.1	C11E4.1	X:9584627-9586228	C	D	OK	43.6628	70.1396	0.473991	-2.1041	0.03537	0.968804	no
C11E4.2	C11E4.2	C11E4.2	X:9587874-9588740	C	D	OK	42.9017	73.2612	0.535119	-2.29787	0.021569	0.817935	no
C11E4.4	C11E4.4	C11E4.4	X:9593776-9595831	C	D	OK	1.60824	1.52841	-0.0509159	0.13826	0.890035	1.02592	no
C11E4.6	C11E4.6	C11E4.6	X:9610495-9616957	C	D	OK	15.6659	13.7555	-0.130045	0.585048	0.558516	1.12654	no
C11E4.7	C11E4.7	C11E4.7	X:9617179-9618741	C	D	OK	0.480097	0.371311	-0.256948	0.547006	0.584374	1.11443	no
C11E4.8	C11E4.8	C11E4.8	X:9623236-9624592	C	D	OK	2.11241	2.44966	0.148117	-0.402823	0.687079	1.07653	no
C11G10.1	C11G10.1	C11G10.1	X:15157524-15160172	C	D	OK	5.84079	6.75285	0.145099	-0.45195	0.651305	1.08813	no
C11G10.2	C11G10.2	C11G10.2	X:15141922-15142264	C	D	OK	0.872303	1.75629	0.699824	-1.34056	0.180063	1.26659	no
C11G6.2	C11G6.2	C11G6.2	X:16329132-16329913	C	D	OK	0.177621	0.10819	-0.495758	0.579944	0.561953	1.12462	no
C11H1.2	C11H1.2	C11H1.2	X:14304865-14307687	C	D	OK	10.6656	9.45619	-0.120353	0.478731	0.63213	1.0952	no
C11H1.3	C11H1.3	C11H1.3	X:14308172-14311603	C	D	OK	29.2109	24.8323	-0.162395	0.729118	0.465929	1.1764	no
C11H1.5	C11H1.5	C11H1.5	X:14298021-14303060	C	D	OK	4.33172	1.74409	-0.90973	3.03856	0.00237709	0.266916	no
C11H1.7	C11H1.7	C11H1.7	X:14327691-14330055	C	D	OK	8.7851	6.2192	-0.345416	1.15533	0.247955	1.27476	no
C11H1.8	C11H1.8	C11H1.8	X:14295741-14296576	C	D	OK	7.38385	6.96908	-0.0578127	0.184523	0.853603	1.03272	no
C11H1.9	C11H1.9	C11H1.9	X:14313640-14326622	C	D	OK	34.062	25.5659	-0.286924	1.30409	0.192201	1.27128	no
C12C8.2	C12C8.2	C12C8.2	I:9327846-9330886	C	D	OK	18.6851	12.8608	-0.373546	1.57975	0.114164	1.22512	no
C12C8.4	C12C8.4	C12C8.4	I:9332995-9333017	C	D	NOTEST	0	0	0	0	1	1	no
C12D12.1	C12D12.1	C12D12.1	X:3499239-3505226	C	D	OK	37.2024	34.7111	-0.0693155	0.430102	0.667121	1.08331	no
C12D12.3	C12D12.3	C12D12.3	X:3489288-3491213	C	D	OK	1.29472	0.819337	-0.457551	1.07399	0.282828	1.26575	no
C12D12.4	C12D12.4	C12D12.4	X:3486295-3486825	C	D	OK	0.25026	0.0901176	-1.02138	0.998817	0.317883	1.25205	no
C12D12.5	C12D12.5	C12D12.5	X:3505502-3506352	C	D	OK	13.1232	15.7791	0.1843	-0.703651	0.48165	1.16625	no
C12D12.7	C12D12.7	C12D12.7	X:3487087-3487983	C	D	OK	0.397348	0.285416	-0.330865	0.601058	0.547801	1.13193	no
C12D5.10	C12D5.10	C12D5.10	V:7691899-7693297	C	D	OK	3.21555	2.61486	-0.206787	0.663675	0.506898	1.15293	no
C12D5.3	C12D5.3	C12D5.3	V:7676012-7676755	C	D	OK	0.711743	0.403406	-0.567773	1.14014	0.254227	1.27207	no
C12D5.4	C12D5.4	C12D5.4	V:7671897-7672855	C	D	OK	0.964931	0.573422	-0.520433	1.07	0.284619	1.26518	no
C12D5.5	C12D5.5	C12D5.5	V:7668048-7668795	C	D	OK	2.15913	1.54862	-0.332341	0.882085	0.377731	1.22161	no
C12D5.9	C12D5.9	C12D5.9	V:7688164-7689785	C	D	OK	8.96069	7.35955	-0.196848	0.706338	0.479978	1.16729	no
C12D8.1	C12D8.1	C12D8.1	V:10235961-10238660	C	D	OK	82.0034	77.3104	-0.0589318	0.348663	0.727342	1.06438	no
C12D8.13	C12D8.13	C12D8.13	V:10219252-10220268	C	D	OK	0.471341	0.507098	0.073123	-0.145743	0.884124	1.02701	no
C12D8.14	C12D8.14	C12D8.14	V:10227894-10228172	C	D	OK	11.9045	18.5512	0.443619	-1.09998	0.271339	1.26831	no
C12D8.15	C12D8.15	C12D8.15	V:10228514-10229039	C	D	OK	0.972481	1.61072	0.504586	-1.0884	0.27642	1.26791	no
C12D8.16	C12D8.16	C12D8.16	V:10229609-10229932	C	D	OK	0.295873	0.604884	0.715106	-0.959546	0.337284	1.24325	no
C12D8.17	C12D8.17	C12D8.17	V:10231065-10231334	C	D	OK	1.47817	1.45255	-0.0174864	0.0330275	0.973653	1.00927	no
C12D8.18	C12D8.18	C12D8.18	V:10220834-10221215	C	D	OK	2.04451	1.05587	-0.660795	1.40552	0.159866	1.25752	no
C12D8.19	C12D8.19	C12D8.19	V:10221496-10221761	C	D	NOTEST	0.283383	0	-1.79769e+308	-1.79769e+308	0.0527236	1	no
C12D8.4	C12D8.4	C12D8.4	V:10226682-10227228	C	D	OK	0.23388	0.0642775	-1.2916	1.15524	0.247992	1.27454	no
C12D8.6	C12D8.6	C12D8.6	V:10239444-10241178	C	D	OK	2.97213	1.70295	-0.556918	1.49211	0.135672	1.24587	no
C12D8.9	C12D8.9	C12D8.9	V:10242653-10242977	C	D	OK	0.217653	0.251652	0.145144	-0.151631	0.879478	1.02769	no
C13A10.1	C13A10.1	C13A10.1	II:1350725-1355644	C	D	OK	3.07295	3.00502	-0.022352	0.0759034	0.939496	1.01545	no
C13A10.2	C13A10.2	C13A10.2	II:1357185-1358011	C	D	OK	39.3162	52.1696	0.282863	-1.1198	0.262798	1.27092	no
C13A2.1	C13A2.1	C13A2.1	V:7289264-7291641	C	D	OK	0.0628395	0.203905	1.17707	-1.82648	0.0677778	1.14176	no
C13A2.10	C13A2.10	C13A2.10	V:7273668-7274716	C	D	NOTEST	0.0523637	0.0604129	0.142989	-0.13961	0.888968	1	no
C13A2.11	C13A2.11	C13A2.11	V:7280684-7281782	C	D	NOTEST	0.0428704	0	-1.79769e+308	-1.79769e+308	0.158655	1	no
C13A2.12	C13A2.12	C13A2.12	V:7258617-7259851	C	D	OK	0.125657	0.139884	0.107257	-0.163204	0.870358	1.0292	no
C13A2.2	C13A2.2	C13A2.2	V:7285994-7287209	C	D	NOTEST	0	0	0	0	1	1	no
C13A2.3	C13A2.3	C13A2.3	V:7282225-7284477	C	D	OK	0.447589	0.142673	-1.14332	2.16972	0.0300279	0.91369	no
C13A2.4	C13A2.4	C13A2.4	V:7279207-7280327	C	D	NOTEST	0.030398	0	-1.79769e+308	-1.79769e+308	0.158655	1	no
C13A2.5	C13A2.5	C13A2.5	V:7275661-7278254	C	D	NOTEST	0.0186388	0.0173055	-0.0742202	0.0524816	0.958145	1	no
C13A2.6	C13A2.6	C13A2.6	V:7269553-7272580	C	D	NOTEST	0.0309635	0	-1.79769e+308	-1.79769e+308	0.0786496	1	no
C13A2.7	C13A2.7	C13A2.7	V:7266180-7266785	C	D	NOTEST	0	0	0	0	1	1	no
C13A2.9	C13A2.9	C13A2.9	V:7262394-7263856	C	D	NOTEST	0.0279676	0	-1.79769e+308	-1.79769e+308	0.158655	1	no
C13B4.1	C13B4.1	C13B4.1	II:14470304-14479522	C	D	OK	5.77185	6.62381	0.137678	-0.562397	0.573845	1.11919	no
C13B4.3	C13B4.3	C13B4.3	II:14466173-14466194	C	D	NOTEST	0	0	0	0	1	1	no
C13B7.6	C13B7.6	C13B7.6	V:2421694-2422723	C	D	OK	3.92006	4.30734	0.0942151	-0.293212	0.76936	1.05259	no
C13B9.1	C13B9.1	C13B9.1	III:6628945-6631480	C	D	OK	60.0406	68.8538	0.136964	-0.648155	0.516885	1.14707	no
C13B9.2	C13B9.2	C13B9.2	III:6620846-6622134	C	D	OK	2.95029	4.3464	0.387443	-1.2754	0.202167	1.27378	no
C13B9.3	C13B9.3	C13B9.3	III:6622615-6624912	C	D	OK	95.5836	88.0029	-0.0826306	0.391497	0.69543	1.07379	no
C13B9.4	C13B9.4	C13B9.4	III:6632780-6652023	C	D	OK	29.1006	31.2095	0.0699664	-0.494515	0.620942	1.09953	no
C13C12.2	C13C12.2	C13C12.2	V:12523703-12525462	C	D	OK	14.8704	9.45901	-0.452403	1.76395	0.07774	1.16605	no
C13C4.4	C13C4.4	C13C4.4	V:12109038-12110784	C	D	OK	10.8925	11.6345	0.0659	-0.244745	0.806654	1.04367	no
C13C4.5	C13C4.5	C13C4.5	V:12114789-12117240	C	D	OK	8.7207	7.08375	-0.207896	0.812195	0.41668	1.19906	no
C13C4.6	C13C4.6	C13C4.6	V:12121474-12124902	C	D	OK	1.04736	1.41551	0.301223	-0.852748	0.393799	1.21159	no
C13C4.7	C13C4.7	C13C4.7	V:12118870-12120065	C	D	OK	4.00454	2.65731	-0.410114	1.19784	0.23098	1.27722	no
C13E3.1	C13E3.1	C13E3.1	X:8893094-8898455	C	D	OK	12.521	14.0115	0.112475	-0.504175	0.614138	1.10215	no
C13F10.1	C13F10.1	C13F10.1	V:7223887-7224866	C	D	OK	7.89974	8.28604	0.0477421	-0.205543	0.837148	1.03653	no
C13F10.2	C13F10.2	C13F10.2	V:7221288-7223089	C	D	OK	2.96594	2.69869	-0.0944266	0.247687	0.804376	1.04428	no
C13F10.4	C13F10.4	C13F10.4	V:7205430-7214697	C	D	OK	19.454	16.0014	-0.19538	0.923783	0.355599	1.23219	no
C13F10.5	C13F10.5	C13F10.5	V:7214892-7218850	C	D	OK	1.45741	1.88156	0.255441	-0.648317	0.51678	1.1471	no
C13F10.6	C13F10.6	C13F10.6	V:7219023-7220789	C	D	OK	9.7324	9.98313	0.0254361	-0.0981726	0.921795	1.01912	no
C13F10.7	C13F10.7	C13F10.7	V:7221288-7223089	C	D	OK	42.3666	36.2694	-0.155387	0.670388	0.50261	1.15484	no
C13G3.1	C13G3.1	C13G3.1	V:11011590-11012268	C	D	OK	39.4331	49.5757	0.228897	-0.939905	0.347266	1.23731	no
C13G5.2	C13G5.2	C13G5.2	III:8616751-8618347	C	D	OK	6.46855	8.18574	0.235442	-0.864345	0.387399	1.2156	no
C14A11.2	C14A11.2	C14A11.2	X:2801540-2804714	C	D	OK	12.1304	22.6689	0.625281	-2.43362	0.0149489	0.703309	no
C14A11.5	C14A11.5	C14A11.5	X:2805067-2807521	C	D	OK	2.45437	2.2413	-0.090813	0.298023	0.765686	1.05357	no
C14A11.6	C14A11.6	C14A11.6	X:2807967-2814118	C	D	OK	13.5787	11.9514	-0.127653	0.542155	0.587712	1.11291	no
C14A11.8	C14A11.8	C14A11.8	X:2819305-2819325	C	D	NOTEST	0	0	0	0	1	1	no
C14A4.11	C14A4.11	C14A4.11	II:10605636-10607190	C	D	OK	22.3664	21.2164	-0.0527835	0.218067	0.827377	1.039	no
C14A4.12	C14A4.12	C14A4.12	II:10612934-10618247	C	D	OK	11.3491	12.1318	0.0666936	-0.284924	0.775702	1.0511	no
C14A4.13	C14A4.13	C14A4.13	II:10618385-10620378	C	D	OK	0.965182	0.733621	-0.274325	0.757569	0.448709	1.18398	no
C14A4.14	C14A4.14	C14A4.14	II:10582532-10584133	C	D	OK	54.9661	34.504	-0.465642	2.15908	0.0308436	0.923117	no
C14A4.3	C14A4.3	C14A4.3	II:10584258-10587843	C	D	OK	22.5383	18.303	-0.208155	0.925724	0.354589	1.23228	no
C14A4.6	C14A4.6	C14A4.6	II:10593446-10594693	C	D	OK	15.2922	14.5685	-0.0484815	0.170811	0.864372	1.03037	no
C14A4.7	C14A4.7	C14A4.7	II:10595215-10596477	C	D	OK	4.10138	3.06989	-0.289683	1.04045	0.29813	1.26123	no
C14A4.8	C14A4.8	C14A4.8	II:10597088-10597987	C	D	OK	1.04716	0.881087	-0.172682	0.421545	0.673357	1.08104	no
C14A4.9	C14A4.9	C14A4.9	II:10599251-10600457	C	D	OK	34.5864	23.4005	-0.390703	1.50803	0.131547	1.24004	no
C14A6.2	C14A6.2	C14A6.2	V:18148605-18154191	C	D	OK	0.199694	0.209448	0.0476921	-0.0859451	0.93151	1.01669	no
C14A6.3	C14A6.3	C14A6.3	V:18146193-18148544	C	D	OK	0.0292132	0.0917653	1.14461	-1.2178	0.2233	1.2764	no
C14A6.5	C14A6.5	C14A6.5	V:18159479-18164623	C	D	OK	2.61472	2.83352	0.0803628	-0.215704	0.829219	1.03865	no
C14A6.6	C14A6.6	C14A6.6	V:18165118-18167026	C	D	OK	0.0652181	0.0397882	-0.494166	0.390672	0.69604	1.07349	no
C14A6.7	C14A6.7	C14A6.7	V:18167428-18168161	C	D	NOTEST	0.0928308	0	-1.79769e+308	-1.79769e+308	0.158655	1	no
C14A6.8	C14A6.8	C14A6.8	V:18168881-18171413	C	D	NOTEST	0.072229	0.0486677	-0.394827	0.261154	0.793974	1	no
C14B1.10	C14B1.10	C14B1.10	III:3709308-3713261	C	D	OK	24.2822	21.7597	-0.109683	0.497666	0.618719	1.1006	no
C14B1.2	C14B1.2	C14B1.2	III:3702260-3703108	C	D	OK	8.57722	7.56611	-0.125431	0.442112	0.658408	1.08587	no
C14B1.3	C14B1.3	C14B1.3	III:3703626-3705006	C	D	OK	29.2633	50.2172	0.540023	-2.34082	0.0192413	0.78339	no
C14B1.5	C14B1.5	C14B1.5	III:3706865-3709193	C	D	OK	24.6809	25.1108	0.0172709	-0.0748324	0.940348	1.01537	no
C14B1.6	C14B1.6	C14B1.6	III:3713467-3719652	C	D	OK	13.8899	13.2195	-0.049463	0.218824	0.826787	1.03926	no
C14B1.8	C14B1.8	C14B1.8	III:3713467-3719652	C	D	OK	26.09	26.7233	0.0239856	-0.101883	0.918849	1.02006	no
C14B1.9	C14B1.9	C14B1.9	III:3724255-3726477	C	D	OK	5.85105	6.32333	0.0776246	-0.296956	0.7665	1.05335	no
C14B4.2	C14B4.2	C14B4.2	V:19332490-19349281	C	D	OK	5.55276	4.44168	-0.223262	0.955568	0.33929	1.24166	no
C14B9.10	C14B9.10	C14B9.10	III:8130789-8132606	C	D	OK	497.217	403.803	-0.208101	0.94169	0.346351	1.23783	no
C14B9.3	C14B9.3	C14B9.3	III:8108715-8111101	C	D	OK	15.9234	18.6027	0.155518	-0.623392	0.533027	1.13818	no
C14B9.8	C14B9.8	C14B9.8	III:8138014-8144538	C	D	OK	17.059	18.5198	0.0821639	-0.381528	0.702811	1.07161	no
C14C10.1	C14C10.1	C14C10.1	V:12588233-12589427	C	D	OK	0.496458	0.562534	0.124952	-0.277103	0.781701	1.05009	no
C14C10.2	C14C10.2	C14C10.2	V:12590836-12592284	C	D	OK	10.0462	7.75184	-0.259266	1.22465	0.220706	1.27691	no
C14C10.4	C14C10.4	C14C10.4	V:12592376-12596105	C	D	OK	62.9653	50.5883	-0.218863	1.02683	0.304503	1.25743	no
C14C10.5	C14C10.5	C14C10.5	V:12600092-12607112	C	D	OK	46.639	48.7607	0.0444871	-0.207627	0.83552	1.03688	no
C14C10.6	C14C10.6	C14C10.6	V:12607221-12607770	C	D	OK	8.55859	8.61364	0.0064117	-0.0208409	0.983373	1.0073	no
C14C10.7	C14C10.7	C14C10.7	V:12589517-12590462	C	D	OK	1.29952	1.74728	0.296066	-0.655696	0.51202	1.14873	no
C14C10.8	C14C10.8	C14C10.8	V:12596196-12598960	C	D	OK	365.578	372.777	0.0194989	-0.0836351	0.933347	1.0164	no
C14C11.1	C14C11.1	C14C11.1	V:5663411-5665037	C	D	OK	0.123645	0.0750188	-0.499679	0.668092	0.504075	1.15401	no
C14C11.2	C14C11.2	C14C11.2	V:5660739-5663185	C	D	OK	0.598183	0.583051	-0.0256221	0.068989	0.944998	1.0146	no
C14C11.3	C14C11.3	C14C11.3	V:5654258-5658499	C	D	OK	15.4987	12.9796	-0.17738	0.754808	0.450364	1.18333	no
C14C11.4	C14C11.4	C14C11.4	V:5647375-5650845	C	D	OK	1.87933	1.67918	-0.112614	0.35719	0.72095	1.06607	no
C14C11.7	C14C11.7	C14C11.7	V:5665236-5665877	C	D	OK	8.96552	8.1005	-0.10146	0.257724	0.79662	1.04622	no
C14C6.12	C14C6.12	C14C6.12	V:570399-571006	C	D	OK	1.5435	0.734926	-0.742038	1.59318	0.11112	1.22388	no
C14C6.13	C14C6.13	C14C6.13	V:571859-574568	C	D	OK	0.0375135	0.0282531	-0.283497	0.214304	0.83031	1.03845	no
C14C6.2	C14C6.2	C14C6.2	V:562963-564140	C	D	OK	11.9463	12.587	0.0522442	-0.177392	0.8592	1.03172	no
C14C6.3	C14C6.3	C14C6.3	V:543297-545188	C	D	OK	0.36031	0.194388	-0.617107	1.0537	0.292019	1.26319	no
C14C6.5	C14C6.5	C14C6.5	V:536458-537315	C	D	OK	72.5502	209.843	1.06208	-4.56044	5.10468e-06	0.00236805	yes
C14C6.6	C14C6.6	C14C6.6	V:545672-547877	C	D	NOTEST	0.0231906	0.0155153	-0.401922	0.311328	0.755552	1	no
C14C6.7	C14C6.7	C14C6.7	V:548530-550482	C	D	NOTEST	0.0238456	0	-1.79769e+308	-1.79769e+308	0.110336	1	no
C14C6.8	C14C6.8	C14C6.8	V:551107-552807	C	D	NOTEST	0	0.0293721	1.79769e+308	1.79769e+308	0.0983528	1	no
C14E2.1	C14E2.1	C14E2.1	X:1826459-1827348	C	D	NOTEST	0.0580094	0.137137	0.860373	-0.702492	0.482373	1	no
C14E2.2	C14E2.2	C14E2.2	X:1806826-1809537	C	D	OK	0.0606037	0.126982	0.739693	-0.997687	0.318431	1.25146	no
C14E2.3	C14E2.3	C14E2.3	X:1810679-1811530	C	D	OK	0.212011	0.146162	-0.371926	0.489999	0.624135	1.0984	no
C14E2.4	C14E2.4	C14E2.4	X:1817549-1821318	C	D	OK	0.144661	0.131889	-0.0924363	0.147208	0.882968	1.02749	no
C14E2.5	C14E2.5	C14E2.5	X:1823609-1825334	C	D	OK	0.0977316	0.159553	0.490151	-0.67353	0.50061	1.15604	no
C14E2.6	C14E2.6	C14E2.6	X:1827731-1828481	C	D	OK	0.60407	0.423603	-0.354893	0.678475	0.497471	1.15714	no
C14E2.7	C14E2.7	C14E2.7	X:1816354-1816756	C	D	OK	3.64865	4.20588	0.142125	-0.408721	0.682744	1.07802	no
C14F11.1	C14F11.1	C14F11.1	X:6240911-6242663	C	D	OK	199.041	178.366	-0.109674	0.5334	0.593757	1.11016	no
C14F11.2	C14F11.2	C14F11.2	X:6208723-6213869	C	D	OK	23.3283	19.0952	-0.200227	0.892317	0.372223	1.225	no
C14F11.4	C14F11.4	C14F11.4	X:6231264-6233005	C	D	OK	0.749384	1.06294	0.349544	-1.03991	0.298382	1.26068	no
C14F11.6	C14F11.6	C14F11.6	X:6238083-6239044	C	D	OK	51.0711	40.1213	-0.241311	1.03721	0.299639	1.25963	no
C14F11.7	C14F11.7	C14F11.7	X:6208120-6208461	C	D	OK	4.14633	3.19685	-0.260058	0.676654	0.498626	1.15658	no
C14F5.1	C14F5.1	C14F5.1	X:7954301-7955646	C	D	OK	55.7488	116.217	0.734601	-3.62351	0.00029063	0.0660127	no
C14F5.4	C14F5.4	C14F5.4	X:7956161-7958246	C	D	OK	20.1336	15.0836	-0.28878	1.18729	0.235112	1.27793	no
C14H10.1	C14H10.1	C14H10.1	X:10233740-10236874	C	D	OK	39.3495	35.5816	-0.100654	0.444282	0.656839	1.08635	no
C14H10.2	C14H10.2	C14H10.2	X:10242267-10251285	C	D	OK	48.5235	44.7153	-0.081731	0.501781	0.615821	1.10164	no
C14H10.3	C14H10.3	C14H10.3	X:10220588-10224481	C	D	OK	34.235	31.8969	-0.0707401	0.334095	0.738308	1.06108	no
C15A11.2	C15A11.2	C15A11.2	I:7387352-7395914	C	D	OK	4.69347	5.36561	0.133838	-0.454999	0.64911	1.08871	no
C15A11.4	C15A11.4	C15A11.4	I:7398903-7400793	C	D	OK	7.56396	6.09742	-0.21553	0.768286	0.442317	1.18688	no
C15A11.7	C15A11.7	C15A11.7	I:7405025-7408507	C	D	OK	49.0513	55.0856	0.116022	-0.463599	0.642935	1.09102	no
C15A7.1	C15A7.1	C15A7.1	X:12065185-12070473	C	D	OK	0.452581	0.409456	-0.100138	0.261309	0.793854	1.04702	no
C15A7.2	C15A7.2	C15A7.2	X:12070798-12072108	C	D	OK	3.38863	2.83057	-0.179949	0.554189	0.579449	1.11622	no
C15A7.3	C15A7.3	C15A7.3	X:12073193-12073761	C	D	OK	0.98695	0.840189	-0.160992	0.262659	0.792814	1.04719	no
C15B12.1	C15B12.1	C15B12.1	X:6476767-6478984	C	D	OK	5.34911	6.42368	0.183061	-0.649374	0.516097	1.14774	no
C15B12.2	C15B12.2	C15B12.2	X:6464436-6465686	C	D	OK	0.807552	0.628904	-0.250029	0.568225	0.569882	1.12093	no
C15B12.3	C15B12.3	C15B12.3	X:6467238-6467517	C	D	NOTEST	0	0	0	0	1	1	no
C15B12.4	C15B12.4	C15B12.4	X:6470320-6473703	C	D	OK	13.7293	13.8991	0.0122943	-0.0523506	0.958249	1.0122	no
C15B12.6	C15B12.6	C15B12.6	X:6497874-6499791	C	D	OK	10.2231	10.8703	0.061384	-0.232546	0.816114	1.04131	no
C15B12.8	C15B12.8	C15B12.8	X:6474228-6476478	C	D	OK	8.11812	11.5928	0.356286	-1.23574	0.216556	1.27781	no
C15B12.9	C15B12.9	C15B12.9	X:6468886-6469945	C	D	OK	0.265189	0.156537	-0.527148	0.820496	0.411933	1.20259	no
C15C6.1	C15C6.1	C15C6.1	I:12202219-12203643	C	D	OK	21.8172	10.3107	-0.749511	2.77174	0.00557576	0.432932	no
C15C6.2	C15C6.2	C15C6.2	I:12203787-12205770	C	D	OK	0.552326	0.514453	-0.0710344	0.164646	0.869222	1.02947	no
C15C6.3	C15C6.3	C15C6.3	I:12208357-12212194	C	D	OK	25.6629	25.6154	-0.0018549	0.00836202	0.993328	1.00546	no
C15C6.4	C15C6.4	C15C6.4	I:12213117-12215167	C	D	OK	9.65172	9.23196	-0.0444651	0.158356	0.874176	1.02894	no
C15C7.1	C15C7.1	C15C7.1	X:3164513-3165641	C	D	OK	11.641	9.1418	-0.241677	0.866984	0.385951	1.21674	no
C15C7.4	C15C7.4	C15C7.4	X:3146563-3147079	C	D	OK	62.995	51.3769	-0.203867	0.862396	0.38847	1.21506	no
C15C7.5	C15C7.5	C15C7.5	X:3151135-3152452	C	D	OK	232.042	193.174	-0.183325	0.851994	0.394218	1.21094	no
C15C7.6	C15C7.6	C15C7.6	X:3165786-3170499	C	D	OK	1.14134	0.950689	-0.182771	0.535472	0.592324	1.1108	no
C15C7.7	C15C7.7	C15C7.7	X:3165786-3170499	C	D	OK	19.9391	15.7865	-0.233528	0.979422	0.327372	1.24702	no
C15C8.1	C15C8.1	C15C8.1	V:12733990-12735839	C	D	OK	32.9332	31.7412	-0.0368641	0.164334	0.869468	1.02945	no
C15C8.3	C15C8.3	C15C8.3	V:12741848-12744858	C	D	OK	139.276	124.469	-0.112399	0.502204	0.615524	1.10161	no
C15C8.4	C15C8.4	C15C8.4	V:12745007-12747272	C	D	OK	40.0577	40.2005	0.00355635	-0.0157916	0.987401	1.00674	no
C15C8.5	C15C8.5	C15C8.5	V:12748099-12749771	C	D	OK	2.92681	3.28663	0.115949	-0.369715	0.711595	1.06876	no
C15C8.6	C15C8.6	C15C8.6	V:12749837-12752131	C	D	OK	1.32963	2.07783	0.44642	-1.14464	0.252359	1.27261	no
C15C8.7	C15C8.7	C15C8.7	V:12741848-12744858	C	D	OK	223.167	178.719	-0.222107	0.991779	0.321306	1.2497	no
C15F1.1	C15F1.1	C15F1.1	II:6988710-6991515	C	D	OK	9.55309	6.43402	-0.395265	1.41109	0.158217	1.2649	no
C15F1.2	C15F1.2	C15F1.2	II:6979938-6988499	C	D	OK	28.2281	23.7554	-0.172508	0.799363	0.42408	1.19528	no
C15F1.5	C15F1.5	C15F1.5	II:6967914-6970518	C	D	OK	0.70342	0.594124	-0.168867	0.487507	0.625899	1.09776	no
C15F1.8	C15F1.8	C15F1.8	II:6976742-6977300	C	D	OK	2.28508	2.88903	0.234519	-0.658774	0.510041	1.15047	no
C15F1.9	C15F1.9	C15F1.9	II:6967914-6970518	C	D	OK	1.32758	0.704555	-0.633547	0.881135	0.378245	1.221	no
C15H11.1	C15H11.1	C15H11.1	V:14393664-14395556	C	D	OK	0.0815498	0.0948064	0.150623	-0.172442	0.86309	1.03084	no
C15H11.10	C15H11.10	C15H11.10	V:14392078-14392579	C	D	OK	0.127159	0.244054	0.65195	-0.656435	0.511544	1.14925	no
C15H11.11	C15H11.11	C15H11.11	V:14412427-14417636	C	D	OK	4.44514	5.00543	0.118711	-0.399651	0.689413	1.07637	no
C15H11.2	C15H11.2	C15H11.2	V:14408884-14411702	C	D	OK	4.23987	6.05388	0.356166	-1.15661	0.247431	1.27452	no
C15H11.8	C15H11.8	C15H11.8	V:14422554-14423160	C	D	OK	18.2559	15.2835	-0.177715	0.631637	0.527624	1.14105	no
C15H11.9	C15H11.9	C15H11.9	V:14423588-14424817	C	D	OK	117.624	117.735	0.000940649	-0.00442091	0.996473	1.00473	no
C15H7.3	C15H7.3	C15H7.3	III:9650354-9651860	C	D	NOTEST	0.0148343	0.02082	0.338969	-0.239687	0.810573	1	no
C15H7.4	C15H7.4	C15H7.4	III:9654309-9655760	C	D	OK	0.37696	0.556477	0.389486	-0.896176	0.370159	1.22569	no
C15H9.10	C15H9.10	C15H9.10	X:6110960-6111721	C	D	OK	27.2419	41.9256	0.431139	-1.64488	0.0999947	1.20779	no
C15H9.11	C15H9.11	C15H9.11	X:6101174-6105328	C	D	OK	106.51	167.589	0.453273	-2.00109	0.0453828	1.046	no
C15H9.2	C15H9.2	C15H9.2	X:6118733-6120394	C	D	OK	2.12315	2.30797	0.0834649	-0.235195	0.814058	1.04157	no
C15H9.3	C15H9.3	C15H9.3	X:6115761-6118009	C	D	OK	1.70515	1.83613	0.0740095	-0.211003	0.832885	1.03759	no
C15H9.4	C15H9.4	C15H9.4	X:6101174-6105328	C	D	OK	26.4082	39.843	0.411273	-1.81762	0.0691222	1.14746	no
C15H9.5	C15H9.5	C15H9.5	X:6093243-6097522	C	D	OK	16.7212	16.9439	0.0132318	-0.0583353	0.953482	1.01293	no
C15H9.9	C15H9.9	C15H9.9	X:6122272-6128284	C	D	OK	176.795	169.076	-0.0446454	0.203004	0.839132	1.03615	no
C16A11.2	C16A11.2	C16A11.2	II:4238166-4244822	C	D	OK	13.9173	11.5445	-0.18693	1.03149	0.30231	1.25844	no
C16A11.3	C16A11.3	C16A11.3	II:4229544-4234317	C	D	OK	1.57314	1.84099	0.157231	-0.523993	0.600283	1.10726	no
C16A11.4	C16A11.4	C16A11.4	II:4227039-4229126	C	D	OK	9.13027	10.0873	0.0996832	-0.404705	0.685695	1.07718	no
C16A11.5	C16A11.5	C16A11.5	II:4223307-4226247	C	D	OK	1.83478	1.77896	-0.0308949	0.103409	0.917639	1.02022	no
C16A11.6	C16A11.6	C16A11.6	II:4234943-4237743	C	D	OK	4.13283	3.69586	-0.111751	0.402885	0.687033	1.07653	no
C16A11.7	C16A11.7	C16A11.7	II:4255913-4256933	C	D	OK	0.640092	0.737965	0.142284	-0.312425	0.754717	1.05727	no
C16A11.8	C16A11.8	C16A11.8	II:4257085-4258775	C	D	OK	0.448553	0.449183	0.0014028	-0.00265424	0.997882	1.00441	no
C16A3.10	C16A3.10	C16A3.10	III:6394185-6396124	C	D	OK	104.883	91.9633	-0.131458	0.900983	0.367597	1.22704	no
C16A3.11	C16A3.11	C16A3.11	III:6374040-6374945	C	D	OK	3.19395	3.34403	0.0459184	-0.0847455	0.932464	1.01653	no
C16A3.2	C16A3.2	C16A3.2	III:6389774-6390591	C	D	OK	12.901	11.2812	-0.134167	0.491455	0.623105	1.09878	no
C16A3.3	C16A3.3	C16A3.3	III:6383493-6389343	C	D	OK	26.563	23.4155	-0.126118	0.589897	0.55526	1.12831	no
C16A3.4	C16A3.4	C16A3.4	III:6381573-6382966	C	D	OK	145.397	202.3	0.330283	-1.56225	0.118229	1.23192	no
C16A3.5	C16A3.5	C16A3.5	III:6380636-6381447	C	D	OK	402.92	374.697	-0.0726206	0.334061	0.738333	1.06109	no
C16A3.6	C16A3.6	C16A3.6	III:6379390-6380598	C	D	OK	222.519	304.688	0.314277	-1.45234	0.146406	1.25507	no
C16B8.2	C16B8.2	C16B8.2	X:3958474-3965812	C	D	OK	3.00273	2.23497	-0.295296	1.04832	0.294491	1.26247	no
C16B8.3	C16B8.3	C16B8.3	X:3968013-3968615	C	D	OK	114.335	103.735	-0.0972901	0.445294	0.656107	1.08683	no
C16B8.4	C16B8.4	C16B8.4	X:3970366-3973612	C	D	OK	6.11746	6.28513	0.0270406	-0.102707	0.918196	1.02004	no
C16B8.5	C16B8.5	C16B8.5	X:3985080-3985442	C	D	NOTEST	0	0	0	0	1	1	no
C16C10.1	C16C10.1	C16C10.1	III:4179034-4186774	C	D	OK	9.13583	6.97704	-0.26958	0.999993	0.317314	1.25228	no
C16C10.11	C16C10.11	C16C10.11	III:4152024-4152874	C	D	OK	198.569	179.49	-0.101019	0.477369	0.6331	1.09461	no
C16C10.12	C16C10.12	C16C10.12	III:4147426-4151512	C	D	OK	0.413004	0.719097	0.554538	-1.41389	0.157395	1.26489	no
C16C10.13	C16C10.13	C16C10.13	III:4176656-4177466	C	D	OK	0.745972	1.02642	0.319141	-0.746232	0.455527	1.18192	no
C16C10.2	C16C10.2	C16C10.2	III:4177603-4178639	C	D	OK	39.395	34.0325	-0.146324	0.633204	0.5266	1.14167	no
C16C10.3	C16C10.3	C16C10.3	III:4172306-4176132	C	D	OK	18.0082	19.4373	0.0763685	-0.350744	0.725781	1.0648	no
C16C10.4	C16C10.4	C16C10.4	III:4171308-4172151	C	D	OK	61.756	46.8515	-0.276208	1.18382	0.236485	1.27753	no
C16C10.5	C16C10.5	C16C10.5	III:4168808-4171134	C	D	OK	36.4577	32.9863	-0.100062	0.449242	0.653257	1.08775	no
C16C10.6	C16C10.6	C16C10.6	III:4166916-4168738	C	D	OK	56.3786	54.1779	-0.0398164	0.183651	0.854288	1.03246	no
C16C10.8	C16C10.8	C16C10.8	III:4161540-4164145	C	D	OK	66.67	67.1692	0.00745858	-0.0339584	0.97291	1.00955	no
C16C10.9	C16C10.9	C16C10.9	III:4155360-4157353	C	D	OK	2.10335	1.8316	-0.138342	0.396837	0.691488	1.07508	no
C16C2.4	C16C2.4	C16C2.4	I:9712830-9715218	C	D	OK	68.6229	75.2614	0.092342	-0.432291	0.66553	1.08384	no
C16C4.1	C16C4.1	C16C4.1	II:1894339-1894684	C	D	OK	0.197806	0.164333	-0.185389	0.13109	0.895704	1.02447	no
C16C4.17	C16C4.17	C16C4.17	II:1864733-1864886	C	D	NOTEST	0.246013	1.18465	1.57182	-1.43265	0.151958	1	no
C16C4.7	C16C4.7	C16C4.7	II:1858393-1861407	C	D	OK	1.0091	0.889385	-0.126287	0.315961	0.752032	1.05803	no
C16C8.10	C16C8.10	C16C8.10	II:3464149-3464675	C	D	NOTEST	0	0.0552579	1.79769e+308	1.79769e+308	0.158655	1	no
C16C8.11	C16C8.11	C16C8.11	II:3453758-3454607	C	D	OK	1.82497	2.18721	0.181067	-0.511447	0.609038	1.10465	no
C16C8.12	C16C8.12	C16C8.12	II:3452725-3453597	C	D	OK	0.982547	1.21147	0.20944	-0.54025	0.589025	1.11237	no
C16C8.13	C16C8.13	C16C8.13	II:3451415-3452324	C	D	OK	1.20692	1.07868	-0.112331	0.289143	0.772472	1.0518	no
C16C8.14	C16C8.14	C16C8.14	II:3449247-3450989	C	D	OK	2.03836	2.46772	0.191152	-0.608605	0.542786	1.13364	no
C16C8.16	C16C8.16	C16C8.16	II:3445759-3448734	C	D	OK	2.64483	3.00106	0.126359	-0.439488	0.660308	1.08533	no
C16C8.17	C16C8.17	C16C8.17	II:3440821-3442440	C	D	OK	0.0770447	0.0356834	-0.7697	0.809876	0.418012	1.19801	no
C16C8.18	C16C8.18	C16C8.18	II:3429400-3431228	C	D	OK	0.182959	0.356008	0.665692	-1.15142	0.249561	1.27387	no
C16C8.19	C16C8.19	C16C8.19	II:3458495-3459018	C	D	NOTEST	0	0.0530618	1.79769e+308	1.79769e+308	0.158655	1	no
C16C8.2	C16C8.2	C16C8.2	II:3431299-3436507	C	D	OK	21.9561	9.98541	-0.787918	3.39924	0.000675725	0.12029	no
C16C8.4	C16C8.4	C16C8.4	II:3443577-3444360	C	D	OK	3.06645	4.20947	0.316816	-0.987206	0.323542	1.24894	no
C16C8.5	C16C8.5	C16C8.5	II:3444722-3445359	C	D	OK	6.01573	6.71124	0.109406	-0.361274	0.717894	1.06671	no
C16C8.7	C16C8.7	C16C8.7	II:3459613-3460309	C	D	NOTEST	0	0	0	0	1	1	no
C16C8.8	C16C8.8	C16C8.8	II:3461147-3461676	C	D	NOTEST	0.0661261	0	-1.79769e+308	-1.79769e+308	0.158655	1	no
C16C8.9	C16C8.9	C16C8.9	II:3462604-3463189	C	D	NOTEST	0.0806038	0.0790873	-0.0189939	0.0164492	0.986876	1	no
C16D2.1	C16D2.1	C16D2.1	II:9132126-9134418	C	D	OK	0.25613	0.205702	-0.219257	0.304268	0.760923	1.05508	no
C16D6.1	C16D6.1	C16D6.1	X:12525306-12526142	C	D	OK	1.05724	0.758748	-0.33175	0.71799	0.472763	1.17214	no
C16D6.2	C16D6.2	C16D6.2	X:12536934-12551598	C	D	OK	7.65694	7.25962	-0.0532852	0.209848	0.833787	1.03734	no
C16D6.3	C16D6.3	C16D6.3	X:12526580-12527207	C	D	NOTEST	0	0	0	0	1	1	no
C16D9.1	C16D9.1	C16D9.1	V:8259122-8261111	C	D	OK	18.3694	27.6415	0.408629	-1.72606	0.084337	1.17906	no
C16D9.10	C16D9.10	C16D9.10	V:8247693-8247769	C	D	NOTEST	0	0	0	0	1	1	no
C16D9.11	C16D9.11	C16D9.11	V:8228107-8238158	C	D	OK	8.20219	8.4643	0.0314567	-0.0481321	0.961611	1.01208	no
C16D9.3	C16D9.3	C16D9.3	V:8238765-8239355	C	D	OK	0.465735	0.368093	-0.235281	0.389763	0.696712	1.07301	no
C16D9.4	C16D9.4	C16D9.4	V:8240737-8242808	C	D	OK	3.09013	2.78185	-0.105098	0.341144	0.732996	1.06278	no
C16D9.5	C16D9.5	C16D9.5	V:8243576-8245048	C	D	OK	0.92085	0.776172	-0.170924	0.43604	0.662808	1.08467	no
C16D9.6	C16D9.6	C16D9.6	V:8248108-8250096	C	D	OK	4.59493	5.10354	0.104981	-0.354435	0.723013	1.06588	no
C16D9.8	C16D9.8	C16D9.8	V:8261196-8263356	C	D	OK	1.50696	1.69003	0.114656	-0.244565	0.806793	1.04358	no
C16D9.9	C16D9.9	C16D9.9	V:8264047-8264470	C	D	OK	1.90891	3.2074	0.518928	-1.26358	0.206382	1.27351	no
C16E9.1	C16E9.1	C16E9.1	X:6940429-6943564	C	D	OK	22.1147	23.8744	0.0765625	-0.341183	0.732965	1.06278	no
C16E9.2	C16E9.2	C16E9.2	X:6935695-6938987	C	D	OK	24.3896	24.3844	-0.000211833	0.00107236	0.999144	1.00422	no
C16H3.1	C16H3.1	C16H3.1	X:17617737-17619369	C	D	OK	2.11771	3.00693	0.350583	-0.996748	0.318887	1.25091	no
C16H3.3	C16H3.3	C16H3.3	X:17601540-17609959	C	D	OK	40.0119	47.4904	0.17135	-1.09478	0.273613	1.26714	no
C16H3.5	C16H3.5	C16H3.5	X:17598699-17598719	C	D	NOTEST	0	0	0	0	1	1	no
C17A2.2	C17A2.2	C17A2.2	II:3846320-3848038	C	D	NOTEST	0.0393736	0.0198019	-0.687319	0.561193	0.574666	1	no
C17A2.3	C17A2.3	C17A2.3	II:3843601-3845502	C	D	NOTEST	0	0	0	0	1	1	no
C17A2.4	C17A2.4	C17A2.4	II:3839854-3841265	C	D	NOTEST	0.0231409	0.0241541	0.0428508	-0.0303001	0.975828	1	no
C17A2.5	C17A2.5	C17A2.5	II:3833242-3836008	C	D	NOTEST	0.0113159	0	-1.79769e+308	-1.79769e+308	0.158655	1	no
C17A2.7	C17A2.7	C17A2.7	II:3841906-3843398	C	D	NOTEST	0.0293983	0	-1.79769e+308	-1.79769e+308	0.158655	1	no
C17B7.10	C17B7.10	C17B7.10	V:3340039-3342571	C	D	OK	0.143696	0.253903	0.569255	-1.10601	0.268722	1.26842	no
C17B7.12	C17B7.12	C17B7.12	V:3353088-3353747	C	D	OK	0.154865	0.363239	0.85251	-1.24761	0.212173	1.27637	no
C17B7.13	C17B7.13	C17B7.13	V:3328481-3330250	C	D	OK	0.23213	0.266676	0.138734	-0.271371	0.786106	1.04898	no
C17B7.2	C17B7.2	C17B7.2	V:3348455-3350734	C	D	OK	0.688964	1.33904	0.664516	-1.69782	0.0895426	1.18668	no
C17B7.3	C17B7.3	C17B7.3	V:3342629-3343691	C	D	OK	0.033808	0.144818	1.45478	-1.31437	0.188722	1.27037	no
C17B7.4	C17B7.4	C17B7.4	V:3339173-3339857	C	D	OK	0.114466	0.362266	1.1521	-1.57349	0.115605	1.22842	no
C17B7.5	C17B7.5	C17B7.5	V:3333466-3338831	C	D	OK	0.0259831	0.0292774	0.119366	-0.149342	0.881284	1.02754	no
C17B7.7	C17B7.7	C17B7.7	V:3325277-3328169	C	D	OK	0.30484	0.3441	0.121147	-0.303625	0.761414	1.05502	no
C17B7.8	C17B7.8	C17B7.8	V:3320573-3323938	C	D	OK	0.0446964	0.0294044	-0.418748	0.458716	0.646438	1.08971	no
C17B7.9	C17B7.9	C17B7.9	V:3330740-3331939	C	D	NOTEST	0.0220219	0.0710641	1.17154	-0.734304	0.462763	1	no
C17C3.1	C17C3.1	C17C3.1	II:5570607-5574914	C	D	OK	73.6435	105.472	0.359211	-2.5885	0.00963958	0.572311	no
C17C3.11	C17C3.11	C17C3.11	II:5537805-5538975	C	D	NOTEST	0.028759	0.0279886	-0.027153	0.0192001	0.984681	1	no
C17C3.13	C17C3.13	C17C3.13	II:5567756-5568367	C	D	OK	0.038212	0.130203	1.22594	-0.993903	0.32027	1.25016	no
C17C3.15	C17C3.15	C17C3.15	II:5570607-5574914	C	D	OK	18.5705	27.8782	0.40627	-1.47863	0.13924	1.24736	no
C17C3.16	C17C3.16	C17C3.16	II:5543568-5543678	C	D	NOTEST	0	0.64501	1.79769e+308	1.79769e+308	0.110336	1	no
C17C3.17	C17C3.17	C17C3.17	II:5544134-5544244	C	D	NOTEST	0.434466	0.431719	-0.00634281	0.00448504	0.996421	1	no
C17C3.2	C17C3.2	C17C3.2	II:5566052-5566663	C	D	OK	0.038195	0.11013	1.05896	-0.843798	0.398782	1.20908	no
C17C3.3	C17C3.3	C17C3.3	II:5561733-5563494	C	D	OK	1.18526	6.39375	1.68535	-4.92109	8.60648e-07	0.000473486	yes
C17C3.5	C17C3.5	C17C3.5	II:5551905-5552289	C	D	OK	0.725093	0.46514	-0.443961	0.724522	0.468745	1.17425	no
C17C3.6	C17C3.6	C17C3.6	II:5550016-5550501	C	D	OK	0.115695	0.256419	0.795855	-0.961753	0.336173	1.24385	no
C17C3.9	C17C3.9	C17C3.9	II:5531368-5532225	C	D	NOTEST	0	0	0	0	1	1	no
C17D12.1	C17D12.1	C17D12.1	I:11611659-11616127	C	D	OK	23.7326	20.7317	-0.135188	0.561441	0.574497	1.11873	no
C17D12.3	C17D12.3	C17D12.3	I:11616760-11620251	C	D	OK	9.50955	15.4772	0.487074	-1.89672	0.0578643	1.10423	no
C17D12.5	C17D12.5	C17D12.5	I:11586223-11587282	C	D	OK	0.700719	0.61054	-0.137763	0.256913	0.797246	1.04611	no
C17D12.7	C17D12.7	C17D12.7	I:11604598-11611289	C	D	OK	8.28522	6.67328	-0.216361	0.865262	0.386895	1.21591	no
C17E4.1	C17E4.1	C17E4.1	I:9408346-9410085	C	D	OK	0.131962	0.141149	0.0673051	-0.110978	0.911634	1.0216	no
C17E4.10	C17E4.10	C17E4.10	I:9435367-9450722	C	D	OK	68.8971	98.1583	0.353967	-1.6523	0.0984731	1.20524	no
C17E4.11	C17E4.11	C17E4.11	I:9419411-9420804	C	D	OK	5.62128	5.36714	-0.046264	0.163917	0.869796	1.02931	no
C17E4.2	C17E4.2	C17E4.2	I:9410604-9416645	C	D	OK	9.20575	12.7033	0.32203	-1.40757	0.159259	1.2569	no
C17E4.3	C17E4.3	C17E4.3	I:9416890-9418864	C	D	OK	0.876283	0.973735	0.10545	-0.288085	0.773282	1.05151	no
C17E4.4	C17E4.4	C17E4.4	I:9419411-9420804	C	D	OK	0.0398546	0.164902	1.42011	-2.55755	0.0105412	0.600444	no
C17E4.6	C17E4.6	C17E4.6	I:9422546-9431103	C	D	OK	48.4678	51.082	0.0525316	-0.241323	0.809304	1.04316	no
C17E4.9	C17E4.9	C17E4.9	I:9431239-9434106	C	D	OK	274.173	316.656	0.144056	-0.662151	0.507875	1.15195	no
C17E7.10	C17E7.10	C17E7.10	V:3898612-3900015	C	D	OK	0.0472529	0.0236978	-0.690134	0.563492	0.5731	1.11947	no
C17E7.12	C17E7.12	C17E7.12	V:3890777-3891839	C	D	NOTEST	0	0	0	0	1	1	no
C17E7.13	C17E7.13	C17E7.13	V:3887562-3889066	C	D	OK	1.98659	0.871623	-0.823818	2.13115	0.0330771	0.950217	no
C17E7.4	C17E7.4	C17E7.4	V:3892668-3894386	C	D	OK	0.1021	0.0730199	-0.335219	0.451126	0.651899	1.08796	no
C17E7.9	C17E7.9	C17E7.9	V:3889195-3890674	C	D	OK	0.157911	0.198929	0.230918	-0.334997	0.737628	1.06138	no
C17F3.1	C17F3.1	C17F3.1	I:6665183-6670404	C	D	OK	0.138718	0.119694	-0.147507	0.127886	0.898239	1.02435	no
C17F3.3	C17F3.3	C17F3.3	I:6682368-6683373	C	D	OK	0.614026	0.680395	0.102636	-0.25825	0.796214	1.04641	no
C17F4.1	C17F4.1	C17F4.1	II:3250308-3250852	C	D	NOTEST	0.0985983	0.0492591	-0.69396	0.566616	0.570975	1	no
C17F4.11	C17F4.11	C17F4.11	II:3237470-3238052	C	D	OK	1.23898	0.828073	-0.402946	0.840784	0.400469	1.20814	no
C17F4.12	C17F4.12	C17F4.12	II:3243686-3244151	C	D	OK	1.11113	0.599375	-0.617245	1.08262	0.278976	1.26784	no
C17F4.2	C17F4.2	C17F4.2	II:3248686-3249383	C	D	OK	14.3912	12.3021	-0.156846	0.524535	0.599906	1.10744	no
C17F4.3	C17F4.3	C17F4.3	II:3240539-3241722	C	D	OK	1.65681	0.837465	-0.682269	1.6331	0.102448	1.21241	no
C17F4.5	C17F4.5	C17F4.5	II:3246368-3248114	C	D	OK	1.49816	1.23604	-0.192323	0.54058	0.588797	1.11246	no
C17F4.7	C17F4.7	C17F4.7	II:3245109-3246011	C	D	OK	1935.57	2417.58	0.222362	-0.931101	0.351802	1.23521	no
C17F4.8	C17F4.8	C17F4.8	II:3230871-3234808	C	D	OK	1.81582	1.90942	0.0502639	-0.134474	0.893028	1.02513	no
C17G1.1	C17G1.1	C17G1.1	X:9919233-9920278	C	D	OK	0.340048	0.618626	0.598416	-1.2341	0.217167	1.27804	no
C17G1.2	C17G1.2	C17G1.2	X:9921489-9922698	C	D	OK	0.128825	0.106181	-0.193302	0.254003	0.799493	1.04572	no
C17G1.4	C17G1.4	C17G1.4	X:9925854-9931392	C	D	OK	18.9393	16.7691	-0.121701	0.707117	0.479494	1.16793	no
C17G1.5	C17G1.5	C17G1.5	X:9941561-9944705	C	D	OK	15.4411	13.4081	-0.141172	0.573477	0.566322	1.12245	no
C17G1.7	C17G1.7	C17G1.7	X:9952512-9954472	C	D	OK	57.2067	63.3759	0.102413	-0.45427	0.649635	1.08882	no
C17G1.8	C17G1.8	C17G1.8	X:9933298-9937056	C	D	OK	23.9398	20.9128	-0.135181	0.564292	0.572555	1.11971	no
C17G10.1	C17G10.1	C17G10.1	II:5596529-5598420	C	D	OK	11.6085	8.83596	-0.272907	1.10097	0.270911	1.26896	no
C17G10.2	C17G10.2	C17G10.2	II:5594705-5596327	C	D	OK	17.2974	13.5172	-0.246593	1.02051	0.307487	1.25573	no
C17G10.3	C17G10.3	C17G10.3	II:5583082-5584664	C	D	OK	0.710618	0.949621	0.289928	-0.761715	0.44623	1.18475	no
C17G10.6	C17G10.6	C17G10.6	II:5599899-5603264	C	D	OK	4.50564	4.89952	0.0838068	-0.40817	0.683149	1.07781	no
C17G10.7	C17G10.7	C17G10.7	II:5606764-5607794	C	D	OK	13.2859	17.4724	0.273916	-0.900477	0.367867	1.22674	no
C17G10.9	C17G10.9	C17G10.9	II:5619559-5622455	C	D	OK	75.2788	60.4965	-0.218613	1.07694	0.281506	1.26651	no
C17H1.10	C17H1.10	C17H1.10	I:13133738-13135980	C	D	OK	1.40368	1.5864	0.122367	-0.340177	0.733724	1.06251	no
C17H1.13	C17H1.13	C17H1.13	I:13124161-13125670	C	D	OK	1.94193	1.93146	-0.00540572	0.015713	0.987463	1.00667	no
C17H1.14	C17H1.14	C17H1.14	I:13107477-13109764	C	D	OK	0.987209	1.07167	0.0820945	-0.22448	0.822384	1.04037	no
C17H1.2	C17H1.2	C17H1.2	I:13102776-13103045	C	D	OK	0.970632	1.08832	0.114444	-0.189251	0.849896	1.03369	no
C17H1.3	C17H1.3	C17H1.3	I:13104238-13106284	C	D	OK	3.22933	2.18768	-0.389435	1.27879	0.200971	1.27468	no
C17H1.4	C17H1.4	C17H1.4	I:13110519-13112416	C	D	OK	1.8084	1.8497	0.0225828	-0.0668184	0.946726	1.01436	no
C17H1.5	C17H1.5	C17H1.5	I:13113622-13116420	C	D	OK	3.80797	3.58067	-0.0615455	0.204095	0.838279	1.03634	no
C17H1.6	C17H1.6	C17H1.6	I:13130928-13132398	C	D	OK	1.79647	2.94598	0.494618	-1.44197	0.149311	1.25859	no
C17H1.7	C17H1.7	C17H1.7	I:13136571-13138507	C	D	OK	9.85793	11.4284	0.147822	-0.571363	0.567754	1.12166	no
C17H1.8	C17H1.8	C17H1.8	I:13128455-13130026	C	D	OK	0.632078	0.426513	-0.39337	0.872266	0.383063	1.21781	no
C17H1.9	C17H1.9	C17H1.9	I:13121108-13123393	C	D	OK	0.61436	0.276161	-0.799598	1.66399	0.0961134	1.2012	no
C17H11.1	C17H11.1	C17H11.1	X:8173849-8180805	C	D	OK	6.65292	9.7812	0.385407	-1.45447	0.145815	1.25551	no
C17H11.2	C17H11.2	C17H11.2	X:8169869-8172808	C	D	OK	8.08762	7.53349	-0.0709771	0.291242	0.770866	1.05237	no
C17H11.4	C17H11.4	C17H11.4	X:8180970-8181580	C	D	OK	0.0821605	0.210142	0.939108	-0.833606	0.404503	1.20612	no
C17H11.5	C17H11.5	C17H11.5	X:8183043-8183477	C	D	OK	3.60464	2.31264	-0.443833	1.14019	0.254208	1.27208	no
C17H11.6	C17H11.6	C17H11.6	X:8185119-8203724	C	D	OK	30.865	37.8283	0.203433	-1.52655	0.126872	1.23653	no
C17H12.10	C17H12.10	C17H12.10	IV:6806811-6809614	C	D	OK	14.3078	17.3665	0.193738	-0.74335	0.45727	1.18121	no
C17H12.11	C17H12.11	C17H12.11	IV:6804762-6805986	C	D	OK	11.3502	16.2474	0.358703	-1.29714	0.194581	1.27173	no
C17H12.12	C17H12.12	C17H12.12	IV:6795424-6798534	C	D	OK	0.74736	0.563619	-0.282168	0.771675	0.440307	1.18754	no
C17H12.13	C17H12.13	C17H12.13	IV:6770793-6779771	C	D	OK	58.2651	67.3573	0.145008	-0.859583	0.390019	1.21429	no
C17H12.2	C17H12.2	C17H12.2	IV:6786841-6789605	C	D	OK	17.9361	21.1836	0.16641	-0.731376	0.464549	1.17756	no
C17H12.3	C17H12.3	C17H12.3	IV:6793917-6795208	C	D	OK	0.385559	0.524459	0.307674	-0.720541	0.471192	1.17348	no
C17H12.5	C17H12.5	C17H12.5	IV:6815922-6817561	C	D	OK	0.176503	0.24771	0.338924	-0.654487	0.512798	1.14848	no
C17H12.6	C17H12.6	C17H12.6	IV:6821325-6822472	C	D	OK	1.87175	1.70298	-0.094494	0.269709	0.787384	1.04858	no
C17H12.8	C17H12.8	C17H12.8	IV:6818589-6820627	C	D	OK	79.3385	64.8995	-0.200883	0.874673	0.381752	1.21853	no
C18A11.1	C18A11.1	C18A11.1	X:8069527-8070200	C	D	OK	37.9717	85.0901	0.806869	-3.1289	0.0017546	0.22467	no
C18A11.2	C18A11.2	C18A11.2	X:8067627-8067963	C	D	OK	34.3525	32.8784	-0.0438577	0.146287	0.883695	1.02721	no
C18A11.3	C18A11.3	C18A11.3	X:8061070-8065534	C	D	OK	17.144	17.5195	0.0216616	-0.0841418	0.932944	1.01647	no
C18A11.4	C18A11.4	C18A11.4	X:8045492-8047357	C	D	NOTEST	0.14021	0.114647	-0.201286	0.236377	0.81314	1	no
C18A11.6	C18A11.6	C18A11.6	X:8033312-8034758	C	D	OK	0.0590384	0	-1.79769e+308	-1.79769e+308	0.0929384	1.19634	no
C18A3.1	C18A3.1	C18A3.1	II:5720129-5727639	C	D	OK	4.03689	3.15666	-0.245959	0.821578	0.411317	1.20288	no
C18A3.10	C18A3.10	C18A3.10	II:5714890-5716217	C	D	OK	4.92358	6.32585	0.250609	-0.722316	0.4701	1.17402	no
C18A3.11	C18A3.11	C18A3.11	II:5730999-5731708	C	D	NOTEST	0.0557773	0.0976192	0.559708	-0.576702	0.564141	1	no
C18A3.12	C18A3.12	C18A3.12	II:5701628-5701693	C	D	NOTEST	0	0	0	0	1	1	no
C18A3.2	C18A3.2	C18A3.2	II:5718111-5719954	C	D	OK	18.2337	14.6849	-0.216456	0.891244	0.372798	1.22484	no
C18A3.3	C18A3.3	C18A3.3	II:5716273-5717988	C	D	OK	63.5893	45.537	-0.33392	1.53588	0.124569	1.23475	no
C18A3.4	C18A3.4	C18A3.4	II:5707658-5712302	C	D	OK	47.3936	41.5734	-0.131025	0.65715	0.511084	1.14949	no
C18A3.5	C18A3.5	C18A3.5	II:5712326-5714790	C	D	OK	87.7043	83.075	-0.0542266	0.342896	0.731676	1.0634	no
C18A3.7	C18A3.7	C18A3.7	II:5729615-5730389	C	D	OK	0.285478	0.716207	0.919802	-1.5602	0.118713	1.23145	no
C18A3.9	C18A3.9	C18A3.9	II:5714890-5716217	C	D	OK	0.6615	0.817868	0.212191	-0.374356	0.70814	1.0703	no
C18B10.6	C18B10.6	C18B10.6	V:7479097-7480858	C	D	OK	2.30219	1.84065	-0.223744	0.624606	0.53223	1.13877	no
C18B12.1	C18B12.1	C18B12.1	X:15012601-15012844	C	D	NOTEST	0	0.352991	1.79769e+308	1.79769e+308	0.0786496	1	no
C18B12.2	C18B12.2	C18B12.2	X:15026225-15031002	C	D	OK	13.8095	14.8445	0.0722737	-0.302343	0.762391	1.05471	no
C18B12.4	C18B12.4	C18B12.4	X:15036614-15040520	C	D	OK	38.9082	63.1295	0.483984	-2.20707	0.0273091	0.886131	no
C18B12.6	C18B12.6	C18B12.6	X:15003993-15007226	C	D	OK	13.5128	13.5026	-0.000756944	0.00323309	0.99742	1.00445	no
C18B2.1	C18B2.1	C18B2.1	X:3623508-3630871	C	D	OK	4.19382	3.86014	-0.0829076	0.274612	0.783614	1.04966	no
C18B2.2	C18B2.2	C18B2.2	X:3623508-3630871	C	D	OK	2.74139	2.8709	0.0461576	-0.157671	0.874716	1.0287	no
C18B2.3	C18B2.3	C18B2.3	X:3601786-3604273	C	D	OK	69.7974	78.5461	0.118089	-0.54024	0.589032	1.11235	no
C18B2.4	C18B2.4	C18B2.4	X:3604357-3605737	C	D	OK	55.8024	77.2144	0.32477	-1.49208	0.135679	1.24584	no
C18B2.5	C18B2.5	C18B2.5	X:3606726-3611081	C	D	OK	91.3007	83.5081	-0.0892148	0.591395	0.554256	1.1288	no
C18B2.6	C18B2.6	C18B2.6	X:3613383-3617365	C	D	OK	3.17699	4.0892	0.252413	-0.88722	0.37496	1.2224	no
C18C4.1	C18C4.1	C18C4.1	V:5561342-5564044	C	D	OK	0.720377	0.751414	0.042182	-0.104297	0.916934	1.02038	no
C18C4.5	C18C4.5	C18C4.5	V:5550136-5557093	C	D	OK	27.48	26.7529	-0.0268135	0.132037	0.894955	1.0245	no
C18C4.6	C18C4.6	C18C4.6	V:5564117-5564496	C	D	OK	1.0316	1.2457	0.188591	-0.337815	0.735503	1.06197	no
C18C4.7	C18C4.7	C18C4.7	V:5565998-5567024	C	D	OK	0.22685	0.238099	0.0483998	-0.0654415	0.947822	1.0141	no
C18C4.9	C18C4.9	C18C4.9	V:5568020-5570345	C	D	OK	12.8253	17.163	0.291334	-1.18127	0.237495	1.2775	no
C18D1.2	C18D1.2	C18D1.2	II:10056225-10060497	C	D	OK	0.678181	0.555299	-0.199907	0.507417	0.611862	1.10324	no
C18D11.1	C18D11.1	C18D11.1	III:11816458-11822396	C	D	OK	93.8159	104.03	0.103341	-0.482222	0.629648	1.09642	no
C18D11.3	C18D11.3	C18D11.3	III:11823672-11824321	C	D	OK	55.7106	34.115	-0.490434	1.98378	0.0472807	1.0566	no
C18D11.6	C18D11.6	C18D11.6	III:11809877-11810850	C	D	OK	86.1601	131.061	0.419458	-1.64169	0.100654	1.20935	no
C18D11.7	C18D11.7	C18D11.7	III:11804462-11806660	C	D	OK	0.347453	0.307799	-0.121184	0.243182	0.807865	1.04337	no
C18D11.9	C18D11.9	C18D11.9	III:11808215-11809442	C	D	OK	0.295674	0.499325	0.524	-0.780413	0.435148	1.18987	no
C18D4.1	C18D4.1	C18D4.1	V:17520958-17527276	C	D	OK	1.11158	0.885817	-0.227029	0.751097	0.452594	1.18252	no
C18D4.3	C18D4.3	C18D4.3	V:17532149-17532583	C	D	NOTEST	0.152278	0.355008	0.846436	-1.01603	0.309616	1	no
C18D4.4	C18D4.4	C18D4.4	V:17530299-17531307	C	D	OK	0.443871	0.530416	0.178128	-0.268312	0.788459	1.0482	no
C18D4.6	C18D4.6	C18D4.6	V:17535628-17538170	C	D	OK	8.75439	9.21786	0.0515877	-0.24968	0.802835	1.04478	no
C18D4.8	C18D4.8	C18D4.8	V:17543971-17546782	C	D	OK	0.810022	1.04517	0.254877	-0.700178	0.483816	1.16534	no
C18E3.1	C18E3.1	C18E3.1	I:4212743-4214263	C	D	OK	0.299791	0.173887	-0.544681	0.934108	0.350248	1.23563	no
C18E3.2	C18E3.2	C18E3.2	I:4210978-4212668	C	D	OK	28.7657	25.2427	-0.130648	0.586678	0.55742	1.12682	no
C18E3.3	C18E3.3	C18E3.3	I:4203459-4208521	C	D	OK	17.1555	20.3069	0.168646	-0.7663	0.443498	1.18592	no
C18E3.4	C18E3.4	C18E3.4	I:4193242-4203307	C	D	OK	0.540678	0.562767	0.0400411	-0.0692015	0.944829	1.01471	no
C18E3.5	C18E3.5	C18E3.5	I:4193242-4203307	C	D	OK	2.36658	2.22044	-0.0637388	0.196948	0.843868	1.03513	no
C18E3.6	C18E3.6	C18E3.6	I:4190159-4193215	C	D	OK	11.1285	10.9874	-0.0127615	0.0516793	0.958784	1.01216	no
C18E3.9	C18E3.9	C18E3.9	I:4214363-4215754	C	D	OK	8.23876	9.38408	0.130165	-0.484195	0.628248	1.09691	no
C18E9.10	C18E9.10	C18E9.10	II:8955152-8964803	C	D	OK	21.2915	19.167	-0.105119	0.400482	0.688801	1.07635	no
C18E9.2	C18E9.2	C18E9.2	II:8964965-8966805	C	D	OK	103.909	97.3463	-0.0652385	0.303649	0.761395	1.05508	no
C18E9.4	C18E9.4	C18E9.4	II:8955152-8964803	C	D	OK	192.219	143.932	-0.289294	1.26462	0.206009	1.27365	no
C18E9.5	C18E9.5	C18E9.5	II:8969895-8971597	C	D	OK	25.0316	29.5457	0.165798	-0.671525	0.501886	1.15509	no
C18E9.6	C18E9.6	C18E9.6	II:8971898-8973478	C	D	OK	71.1125	50.9358	-0.333697	1.55359	0.120282	1.23231	no
C18E9.7	C18E9.7	C18E9.7	II:8978491-8982590	C	D	OK	23.0637	12.9651	-0.575997	2.48341	0.0130131	0.662638	no
C18E9.8	C18E9.8	C18E9.8	II:8985931-8987969	C	D	OK	0.0598424	0.0689713	0.141976	-0.204396	0.838044	1.0363	no
C18E9.9	C18E9.9	C18E9.9	II:8988270-8989456	C	D	OK	74.4247	99.6429	0.291805	-1.25927	0.207932	1.27482	no
C18F10.2	C18F10.2	C18F10.2	III:6273103-6275960	C	D	OK	3.44911	3.20935	-0.072046	0.260568	0.794426	1.04689	no
C18F10.7	C18F10.7	C18F10.7	III:6276005-6278301	C	D	OK	35.7898	48.5309	0.304536	-1.41785	0.156235	1.26392	no
C18F10.9	C18F10.9	C18F10.9	III:6271504-6272903	C	D	NOTEST	0	0.0723339	1.79769e+308	1.79769e+308	0.0983528	1	no
C18F3.4	C18F3.4	C18F3.4	IV:8083950-8086632	C	D	OK	33.9507	27.7126	-0.203024	0.875199	0.381465	1.21861	no
C18G1.1	C18G1.1	C18G1.1	V:4779040-4779721	C	D	OK	3.14397	2.41882	-0.262208	0.667998	0.504135	1.15396	no
C18G1.2	C18G1.2	C18G1.2	V:4770484-4772903	C	D	OK	6.57588	7.53308	0.135896	-0.459544	0.645843	1.09001	no
C18G1.3	C18G1.3	C18G1.3	V:4761340-4763944	C	D	NOTEST	0	0.0221383	1.79769e+308	1.79769e+308	0.158655	1	no
C18G1.6	C18G1.6	C18G1.6	V:4750407-4753622	C	D	OK	1.06969	0.710755	-0.408795	1.10417	0.269521	1.26896	no
C18G1.7	C18G1.7	C18G1.7	V:4745382-4747903	C	D	OK	0.317938	0.280534	-0.125163	0.258567	0.795969	1.04636	no
C18G1.8	C18G1.8	C18G1.8	V:4764079-4766516	C	D	OK	0.51345	0.519777	0.0122488	-0.0276892	0.97791	1.00857	no
C18G1.9	C18G1.9	C18G1.9	V:4767834-4769509	C	D	OK	0.0634022	0.0992715	0.448361	-0.548172	0.583574	1.11475	no
C18H2.1	C18H2.1	C18H2.1	III:7662355-7672081	C	D	OK	0.972123	1.53072	0.454013	-1.6226	0.104676	1.21629	no
C18H2.2	C18H2.2	C18H2.2	III:7678947-7680785	C	D	OK	9.37044	13.2653	0.347594	-1.3768	0.168573	1.26165	no
C18H2.3	C18H2.3	C18H2.3	III:7684297-7687085	C	D	OK	0.0111596	0.0347547	1.13602	-0.996089	0.319207	1.25091	no
C18H2.4	C18H2.4	C18H2.4	III:7694617-7700260	C	D	OK	0.0654486	0.229192	1.2533	-2.44256	0.0145834	0.696899	no
C18H2.5	C18H2.5	C18H2.5	III:7689283-7694172	C	D	OK	0.0223677	0.128988	1.7521	-2.95149	0.00316249	0.313614	no
C18H7.1	C18H7.1	C18H7.1	IV:615566-621120	C	D	OK	18.9597	46.8969	0.905636	-3.79353	0.000148522	0.0397559	yes
C18H7.10	C18H7.10	C18H7.10	IV:583812-585912	C	D	OK	1.22393	1.05493	-0.148596	0.413831	0.678998	1.07953	no
C18H7.11	C18H7.11	C18H7.11	IV:596904-598732	C	D	OK	2.35538	4.61031	0.671595	-2.06705	0.0387296	0.993235	no
C18H7.4	C18H7.4	C18H7.4	IV:592484-595167	C	D	OK	0.162497	0.0932457	-0.55542	0.963201	0.335447	1.2441	no
C18H7.5	C18H7.5	C18H7.5	IV:586290-587712	C	D	OK	0	0	0	0	1	1.00125	no
C18H7.6	C18H7.6	C18H7.6	IV:589098-592446	C	D	OK	5.53761	5.49303	-0.00808375	0.0304612	0.975699	1.00897	no
C18H7.7	C18H7.7	C18H7.7	IV:595760-596441	C	D	NOTEST	0.0414666	0.0480688	0.147746	-0.104472	0.916795	1	no
C18H7.9	C18H7.9	C18H7.9	IV:602990-603643	C	D	OK	2.26752	1.97792	-0.136641	0.353099	0.724015	1.06536	no
C18H9.1	C18H9.1	C18H9.1	II:6699110-6700427	C	D	OK	1.20798	0.928922	-0.262678	0.690264	0.490028	1.162	no
C18H9.2	C18H9.2	C18H9.2	II:6689996-6691679	C	D	OK	28.9534	27.9347	-0.0358163	0.132268	0.894773	1.02461	no
C18H9.3	C18H9.3	C18H9.3	II:6684193-6688585	C	D	OK	20.3074	17.4904	-0.149336	0.68732	0.491881	1.16076	no
C18H9.5	C18H9.5	C18H9.5	II:6692703-6695250	C	D	OK	6.03907	10.0422	0.508545	-1.86308	0.0624506	1.12508	no
C18H9.6	C18H9.6	C18H9.6	II:6700533-6701569	C	D	OK	123.754	201.288	0.486446	-2.28826	0.0221223	0.825476	no
C23F12.3	C23F12.3	C23F12.3	X:9392062-9394633	C	D	OK	0.948667	0.077972	-2.49871	2.9869	0.00281826	0.294692	no
C23F12.4	C23F12.4	C23F12.4	X:9387366-9389120	C	D	OK	20.8701	16.1189	-0.258326	1.02472	0.305498	1.25675	no
C23G10.1	C23G10.1	C23G10.1	III:6209227-6212771	C	D	OK	0.26167	0.29153	0.108061	-0.232046	0.816502	1.04112	no
C23G10.10	C23G10.10	C23G10.10	III:6213055-6213867	C	D	OK	1.21453	1.30131	0.0690176	-0.15172	0.879408	1.02768	no
C23G10.11	C23G10.11	C23G10.11	III:6215108-6215486	C	D	OK	1.76773	2.57366	0.375633	-0.781148	0.434715	1.18994	no
C23G10.2	C23G10.2	C23G10.2	III:6208132-6209087	C	D	OK	159.469	149.474	-0.0647253	0.349455	0.726747	1.06463	no
C23G10.5	C23G10.5	C23G10.5	III:6191054-6192026	C	D	OK	18.2961	18.9809	0.0367475	-0.145931	0.883976	1.02707	no
C23G10.7	C23G10.7	C23G10.7	III:6195936-6198360	C	D	OK	21.4449	16.6311	-0.254215	1.59821	0.109995	1.22605	no
C23G10.8	C23G10.8	C23G10.8	III:6202570-6206147	C	D	OK	35.9225	33.0207	-0.0842274	0.396852	0.691476	1.07508	no
C23H3.2	C23H3.2	C23H3.2	II:61312-64297	C	D	OK	53.2066	49.9147	-0.0638663	0.371995	0.709896	1.06951	no
C23H3.3	C23H3.3	C23H3.3	II:57669-59904	C	D	OK	23.3697	25.3393	0.0809152	-0.348065	0.727791	1.06433	no
C23H3.5	C23H3.5	C23H3.5	II:47577-50045	C	D	OK	23.067	21.0822	-0.089976	0.391059	0.695753	1.07366	no
C23H3.9	C23H3.9	C23H3.9	II:71681-77512	C	D	OK	80.1122	43.6302	-0.607677	4.5264	5.99964e-06	0.00273684	yes
C23H4.6	C23H4.6	C23H4.6	X:12235542-12240703	C	D	OK	3.57994	6.39051	0.579469	-2.3253	0.0200562	0.802246	no
C23H4.8	C23H4.8	C23H4.8	X:12217178-12219035	C	D	OK	6.21664	9.49458	0.423491	-1.4532	0.146167	1.25538	no
C23H5.1	C23H5.1	C23H5.1	IV:2130996-2133863	C	D	OK	6.00013	6.41208	0.0664037	-0.236347	0.813163	1.04196	no
C23H5.10	C23H5.10	C23H5.10	IV:2091927-2099808	C	D	OK	0	0	0	0	1	1.00084	no
C23H5.11	C23H5.11	C23H5.11	IV:2091927-2099808	C	D	OK	1.37403	0.985643	-0.332209	0.910535	0.36254	1.22867	no
C23H5.2	C23H5.2	C23H5.2	IV:2122795-2126037	C	D	OK	8.37712	9.45968	0.121534	-0.436075	0.662783	1.08472	no
C23H5.7	C23H5.7	C23H5.7	IV:2104054-2111604	C	D	OK	0.769024	0.638759	-0.185595	0.524892	0.599658	1.10743	no
C23H5.8	C23H5.8	C23H5.8	IV:2111896-2113543	C	D	OK	77.1388	69.2991	-0.107174	0.555448	0.578589	1.11668	no
C24A1.2	C24A1.2	C24A1.2	III:688732-715834	C	D	OK	24.3901	13.4505	-0.595157	3.05283	0.00226691	0.261244	no
C24A1.3	C24A1.3	C24A1.3	III:688732-715834	C	D	OK	9.60318	9.84459	0.0248276	-0.122618	0.902409	1.02338	no
C24A11.1	C24A11.1	C24A11.1	I:5401810-5402894	C	D	OK	2.24104	5.70607	0.93459	-2.84053	0.00450386	0.38948	no
C24A11.2	C24A11.2	C24A11.2	I:5372857-5384511	C	D	OK	0.556377	0.593634	0.0648171	-0.129744	0.896769	1.0244	no
C24A11.5	C24A11.5	C24A11.5	I:5384641-5385740	C	D	OK	0.116421	0.237026	0.710962	-0.745643	0.455883	1.18147	no
C24A11.6	C24A11.6	C24A11.6	I:5396271-5396506	C	D	NOTEST	0	0	0	0	1	1	no
C24A3.1	C24A3.1	C24A3.1	X:9001174-9005989	C	D	OK	1.52363	1.77466	0.152513	-0.501707	0.615874	1.10164	no
C24A3.2	C24A3.2	C24A3.2	X:8997414-8998853	C	D	OK	137.39	159.48	0.149094	-0.842307	0.399616	1.20883	no
C24A3.4	C24A3.4	C24A3.4	X:8992342-8994598	C	D	OK	11.3239	12.4898	0.0979999	-0.377346	0.705917	1.07075	no
C24A3.8	C24A3.8	C24A3.8	X:9006519-9006717	C	D	NOTEST	0.215193	0.387928	0.589287	-0.547635	0.583943	1	no
C24A3.9	C24A3.9	C24A3.9	X:9009715-9010393	C	D	OK	0.348077	0.263129	-0.279781	0.353241	0.723908	1.06541	no
C24A8.1	C24A8.1	C24A8.1	X:4320836-4326323	C	D	OK	12.5986	13.1473	0.0426284	-0.179305	0.857698	1.03194	no
C24A8.5	C24A8.5	C24A8.5	X:4328373-4328847	C	D	OK	1.27274	1.24068	-0.0255134	0.0568667	0.954651	1.01286	no
C24A8.6	C24A8.6	C24A8.6	X:4330051-4332379	C	D	OK	38.4459	40.4013	0.0496089	-0.214078	0.830486	1.03838	no
C24B5.1	C24B5.1	C24B5.1	V:9191486-9197111	C	D	OK	5.39182	6.38813	0.169558	-0.64348	0.519913	1.14532	no
C24B5.4	C24B5.4	C24B5.4	V:9191486-9197111	C	D	OK	4.39106	4.92383	0.114518	-0.391233	0.695625	1.07374	no
C24B9.3	C24B9.3	C24B9.3	V:2698796-2711646	C	D	OK	18.7872	19.5311	0.0388287	-0.213819	0.830688	1.03834	no
C24D10.1	C24D10.1	C24D10.1	IV:5166328-5168417	C	D	OK	0.0400246	0.0961353	0.876262	-1.18879	0.234521	1.2784	no
C24D10.2	C24D10.2	C24D10.2	IV:5163328-5164341	C	D	NOTEST	0.147008	0.0413242	-1.26904	1.22225	0.221612	1	no
C24D10.4	C24D10.4	C24D10.4	IV:5160512-5161325	C	D	OK	24.5645	21.3028	-0.142463	0.567632	0.570285	1.12087	no
C24D10.5	C24D10.5	C24D10.5	IV:5150248-5151022	C	D	OK	0.470382	0.392982	-0.179781	0.337307	0.735886	1.0618	no
C24D10.6	C24D10.6	C24D10.6	IV:5159475-5160237	C	D	OK	57.3986	40.4706	-0.349443	1.47922	0.139081	1.24685	no
C24D10.9	C24D10.9	C24D10.9	IV:5152181-5152457	C	D	OK	1.08969	1.06307	-0.0247371	0.0440041	0.964901	1.01164	no
C24F3.1	C24F3.1	C24F3.1	IV:10219415-10221253	C	D	OK	161.775	139.971	-0.144772	0.770057	0.441266	1.18735	no
C24F3.2	C24F3.2	C24F3.2	IV:10222481-10223675	C	D	OK	6.93158	6.85894	-0.0105338	0.0376395	0.969975	1.01025	no
C24F3.4	C24F3.4	C24F3.4	IV:10214956-10219279	C	D	OK	20.9779	19.8779	-0.0538591	0.243176	0.807869	1.04335	no
C24G6.2	C24G6.2	C24G6.2	V:5523538-5530537	C	D	OK	14.8476	18.7677	0.234299	-1.30777	0.190953	1.27085	no
C24G6.3	C24G6.3	C24G6.3	V:5514159-5520263	C	D	OK	5.38433	4.83586	-0.107435	0.426046	0.670074	1.08231	no
C24G6.6	C24G6.6	C24G6.6	V:5505107-5513642	C	D	OK	22.8528	32.8859	0.363969	-1.63102	0.102886	1.21287	no
C24G6.8	C24G6.8	C24G6.8	V:5534052-5536055	C	D	OK	53.2667	50.1228	-0.0608357	0.275848	0.782665	1.04987	no
C24G7.1	C24G7.1	C24G7.1	I:4109407-4112386	C	D	OK	0.766082	0.80277	0.0467788	-0.132655	0.894466	1.02474	no
C24G7.2	C24G7.2	C24G7.2	I:4103713-4108046	C	D	OK	0.816442	1.66509	0.71268	-2.12479	0.0336038	0.95557	no
C24G7.4	C24G7.4	C24G7.4	I:4094610-4098328	C	D	OK	3.4083	7.51492	0.790676	-2.9649	0.00302783	0.306364	no
C24H10.1	C24H10.1	C24H10.1	X:5072003-5074198	C	D	OK	13.6807	15.6807	0.136445	-0.510334	0.609818	1.1043	no
C24H10.2	C24H10.2	C24H10.2	X:5064610-5066262	C	D	OK	15.7858	13.0316	-0.191734	0.763018	0.445453	1.1849	no
C24H10.3	C24H10.3	C24H10.3	X:5060620-5061956	C	D	OK	1.78737	2.06282	0.143326	-0.352526	0.724444	1.06525	no
C24H10.4	C24H10.4	C24H10.4	X:5058349-5058700	C	D	OK	0.730662	0.483345	-0.413221	0.592231	0.553696	1.12888	no
C24H11.1	C24H11.1	C24H11.1	III:11787628-11789338	C	D	OK	0.310458	0.266995	-0.15082	0.298707	0.765163	1.05365	no
C24H11.2	C24H11.2	C24H11.2	III:11790416-11792126	C	D	OK	0.310489	0.267041	-0.150744	0.298558	0.765277	1.05356	no
C24H11.5	C24H11.5	C24H11.5	III:11780115-11780508	C	D	OK	29.7027	24.076	-0.21002	0.715487	0.474308	1.17111	no
C24H11.6	C24H11.6	C24H11.6	III:11774996-11776466	C	D	OK	21.8602	22.5043	0.0290413	-0.10586	0.915694	1.02065	no
C24H12.1	C24H12.1	C24H12.1	II:441496-446927	C	D	OK	0.660849	0.555681	-0.173331	0.463631	0.642912	1.09104	no
C24H12.10	C24H12.10	C24H12.10	II:426483-427018	C	D	NOTEST	0	0	0	0	1	1	no
C24H12.11	C24H12.11	C24H12.11	II:427601-429151	C	D	OK	0.357976	0.208435	-0.540837	1.01133	0.311857	1.25361	no
C24H12.12	C24H12.12	C24H12.12	II:433657-435405	C	D	OK	0.187652	0.196867	0.0479383	-0.0636357	0.94926	1.0136	no
C24H12.2	C24H12.2	C24H12.2	II:436865-438726	C	D	OK	1.15978	0.74201	-0.446623	0.961095	0.336504	1.2439	no
C24H12.5	C24H12.5	C24H12.5	II:406139-410927	C	D	OK	6.88831	5.54941	-0.216134	1.05515	0.291359	1.26334	no
C24H12.6	C24H12.6	C24H12.6	II:417347-418881	C	D	NOTEST	0.0490945	0.0464687	-0.054968	0.0477942	0.96188	1	no
C24H12.7	C24H12.7	C24H12.7	II:420054-421140	C	D	NOTEST	0	0.0601273	1.79769e+308	1.79769e+308	0.158655	1	no
C24H12.8	C24H12.8	C24H12.8	II:422317-423141	C	D	NOTEST	0.0383752	0	-1.79769e+308	-1.79769e+308	0.158655	1	no
C24H12.9	C24H12.9	C24H12.9	II:423622-424838	C	D	NOTEST	0	0	0	0	1	1	no
C25A1.1	C25A1.1	C25A1.1	I:10162375-10163516	C	D	OK	19.3429	17.6393	-0.0921965	0.373902	0.708477	1.07019	no
C25A1.12	C25A1.12	C25A1.12	I:10191756-10193146	C	D	OK	11.6962	16.3467	0.334762	-1.28396	0.199154	1.27416	no
C25A1.13	C25A1.13	C25A1.13	I:10193228-10193893	C	D	OK	51.546	34.6313	-0.397718	1.64006	0.100992	1.2093	no
C25A1.15	C25A1.15	C25A1.15	I:10197307-10197583	C	D	OK	0.204668	0.374863	0.605174	-0.775082	0.438291	1.18884	no
C25A1.4	C25A1.4	C25A1.4	I:10169625-10173202	C	D	OK	26.3449	25.8034	-0.0207678	0.095998	0.923522	1.01879	no
C25A1.5	C25A1.5	C25A1.5	I:10177167-10178906	C	D	OK	56.0997	56.9196	0.0145082	-0.0660829	0.947312	1.0143	no
C25A1.6	C25A1.6	C25A1.6	I:10178990-10179714	C	D	OK	158.136	107.68	-0.384288	1.74787	0.0804873	1.1682	no
C25A1.9	C25A1.9	C25A1.9	I:10185786-10190883	C	D	OK	4.11777	4.10973	-0.00195473	0.00672094	0.994638	1.00519	no
C25A11.1	C25A11.1	C25A11.1	X:9119845-9121586	C	D	OK	2.04774	2.43896	0.174838	-0.475146	0.634683	1.09422	no
C25A11.2	C25A11.2	C25A11.2	X:9114302-9116811	C	D	OK	4.91693	5.27367	0.0700433	-0.267498	0.789086	1.04811	no
C25A6.1	C25A6.1	C25A6.1	V:5408339-5409883	C	D	OK	1.69288	0.54772	-1.12842	2.81437	0.0048873	0.407821	no
C25A8.1	C25A8.1	C25A8.1	IV:7011118-7011232	C	D	NOTEST	0	0	0	0	1	1	no
C25A8.2	C25A8.2	C25A8.2	IV:7009824-7010728	C	D	NOTEST	0.0546064	0.115437	0.748576	-0.616343	0.537668	1	no
C25A8.4	C25A8.4	C25A8.4	IV:7003608-7009246	C	D	OK	0.105368	0.111804	0.0592824	-0.124423	0.90098	1.02355	no
C25A8.5	C25A8.5	C25A8.5	IV:6999582-7001477	C	D	OK	0.179914	0.454542	0.926813	-1.93867	0.0525413	1.08799	no
C25B8.4	C25B8.4	C25B8.4	X:6617395-6627943	C	D	OK	1.4665	2.59039	0.56893	-1.93143	0.05343	1.0897	no
C25B8.5	C25B8.5	C25B8.5	X:6631881-6634990	C	D	OK	1.97135	2.43277	0.210314	-0.623289	0.533094	1.13811	no
C25B8.7	C25B8.7	C25B8.7	X:6627995-6631492	C	D	OK	0.27772	0.386578	0.330721	-0.693104	0.488244	1.16293	no
C25B8.8	C25B8.8	C25B8.8	X:6610008-6615014	C	D	OK	2.90721	2.92421	0.00582934	-0.0176934	0.985883	1.00709	no
C25D7.1	C25D7.1	C25D7.1	V:15036106-15036634	C	D	NOTEST	0.0590122	0.0578249	-0.0203261	0.0143728	0.988533	1	no
C25D7.10	C25D7.10	C25D7.10	V:15067270-15068358	C	D	OK	20.104	18.3863	-0.08931	0.345775	0.729512	1.06386	no
C25D7.12	C25D7.12	C25D7.12	V:15031975-15033157	C	D	OK	0.107544	0.387493	1.2818	-2.13224	0.0329872	0.949379	no
C25D7.15	C25D7.15	C25D7.15	V:15060111-15061336	C	D	OK	2.53372	2.49651	-0.0147944	0.0388056	0.969045	1.01046	no
C25D7.2	C25D7.2	C25D7.2	V:15037600-15038641	C	D	OK	0.137907	0.259675	0.632847	-1.00679	0.314036	1.25308	no
C25D7.5	C25D7.5	C25D7.5	V:15054248-15059405	C	D	OK	1.80116	2.33144	0.258051	-0.837638	0.402234	1.20747	no
C25D7.8	C25D7.8	C25D7.8	V:15066103-15067270	C	D	OK	49.5897	51.4094	0.0360388	-0.162679	0.870771	1.02918	no
C25D7.9	C25D7.9	C25D7.9	V:15064940-15065123	C	D	NOTEST	0.386269	0.519223	0.295798	-0.327892	0.742993	1	no
C25E10.10	C25E10.10	C25E10.10	V:9055279-9056157	C	D	OK	4.12952	8.5459	0.727291	-2.28155	0.0225162	0.827206	no
C25E10.11	C25E10.11	C25E10.11	V:9057452-9058136	C	D	OK	4.66519	5.7463	0.208428	-0.563474	0.573112	1.11947	no
C25E10.12	C25E10.12	C25E10.12	V:9060297-9062244	C	D	OK	17.0643	20.0035	0.158919	-0.642564	0.520507	1.14499	no
C25E10.13	C25E10.13	C25E10.13	V:9059553-9060285	C	D	OK	0.109104	0.292663	0.986725	-0.852055	0.394183	1.21107	no
C25E10.4	C25E10.4	C25E10.4	V:9033396-9035409	C	D	OK	4.10461	4.41109	0.0720114	-0.253774	0.79967	1.04571	no
C25E10.5	C25E10.5	C25E10.5	V:9030351-9032380	C	D	OK	12.1527	18.9023	0.441728	-1.73519	0.0827066	1.17502	no
C25E10.7	C25E10.7	C25E10.7	V:9049929-9050783	C	D	OK	2.90209	4.7636	0.495573	-1.27613	0.201909	1.27443	no
C25E10.8	C25E10.8	C25E10.8	V:9053120-9053799	C	D	OK	20.1735	28.8367	0.357278	-1.3008	0.193326	1.27111	no
C25F6.1	C25F6.1	C25F6.1	X:5486459-5488064	C	D	OK	13.6343	11.4255	-0.176736	0.679829	0.496612	1.15723	no
C25F6.3	C25F6.3	C25F6.3	X:5467833-5472632	C	D	OK	47.1259	52.6828	0.111466	-0.526245	0.598718	1.10767	no
C25F6.4	C25F6.4	C25F6.4	X:5461220-5466027	C	D	OK	9.28243	6.02396	-0.432378	1.73879	0.082072	1.1727	no
C25F6.6	C25F6.6	C25F6.6	X:5450226-5450788	C	D	OK	5.65491	2.46987	-0.828359	2.26941	0.0232434	0.833779	no
C25F6.7	C25F6.7	C25F6.7	X:5445033-5448034	C	D	OK	120.369	68.1553	-0.56877	3.27439	0.00105889	0.16374	no
C25F6.8	C25F6.8	C25F6.8	X:5448281-5449933	C	D	OK	8.95247	3.04124	-1.07966	3.13743	0.00170436	0.22056	no
C25F9.10	C25F9.10	C25F9.10	V:19405519-19406187	C	D	OK	5.80079	5.19692	-0.109927	0.34548	0.729733	1.0638	no
C25F9.2	C25F9.2	C25F9.2	V:19421264-19426507	C	D	OK	2.84589	6.05212	0.754534	-2.61668	0.00887883	0.550116	no
C25F9.4	C25F9.4	C25F9.4	V:19411146-19413675	C	D	OK	8.21149	5.08958	-0.47834	1.81584	0.0693957	1.14852	no
C25F9.5	C25F9.5	C25F9.5	V:19407532-19410634	C	D	OK	3.40546	4.27222	0.226753	-0.820691	0.411822	1.20272	no
C25F9.6	C25F9.6	C25F9.6	V:19400705-19405293	C	D	OK	4.94568	5.97323	0.188773	-0.612979	0.53989	1.13484	no
C25F9.8	C25F9.8	C25F9.8	V:19394848-19395973	C	D	NOTEST	0.0649774	0.051422	-0.233973	0.247296	0.804679	1	no
C25F9.9	C25F9.9	C25F9.9	V:19416426-19417688	C	D	OK	2.27217	1.45989	-0.442378	1.14998	0.250154	1.27393	no
C25G4.1	C25G4.1	C25G4.1	IV:12438648-12443005	C	D	OK	0.618554	0.683147	0.0993252	-0.256678	0.797428	1.04605	no
C25G4.11	C25G4.11	C25G4.11	IV:12468639-12470209	C	D	OK	26.5861	34.6768	0.265683	-1.14383	0.252693	1.27253	no
C25G4.2	C25G4.2	C25G4.2	IV:12443205-12444005	C	D	OK	74.9113	88.8725	0.170898	-0.76063	0.446878	1.18441	no
C25G4.3	C25G4.3	C25G4.3	IV:12444419-12445854	C	D	OK	35.3734	28.8785	-0.202862	0.852516	0.393927	1.21161	no
C25G4.6	C25G4.6	C25G4.6	IV:12455086-12456087	C	D	NOTEST	0.0795206	0.0574395	-0.325284	0.356714	0.721306	1	no
C25G4.7	C25G4.7	C25G4.7	IV:12456929-12458531	C	D	OK	0.189314	0.138812	-0.310288	0.51538	0.606288	1.10519	no
C25G4.8	C25G4.8	C25G4.8	IV:12459788-12463382	C	D	OK	0.0468903	0.145539	1.13263	-1.48487	0.137577	1.24736	no
C25G6.1	C25G6.1	C25G6.1	X:1269728-1272317	C	D	OK	4.13233	4.45966	0.0762313	-0.231049	0.817277	1.04103	no
C25G6.4	C25G6.4	C25G6.4	X:1247827-1249833	C	D	OK	8.88922	11.8527	0.287714	-1.01858	0.308401	1.25544	no
C25G6.5	C25G6.5	C25G6.5	X:1251019-1255610	C	D	OK	1.84933	1.6925	-0.0886135	0.269527	0.787524	1.04854	no
C25H3.1	C25H3.1	C25H3.1	II:5699800-5701376	C	D	OK	6.89176	10.9651	0.464387	-1.66402	0.0961086	1.20127	no
C25H3.10	C25H3.10	C25H3.10	II:5696634-5698925	C	D	OK	45.8122	81.4109	0.574958	-2.53955	0.0110994	0.616834	no
C25H3.11	C25H3.11	C25H3.11	II:5684447-5688873	C	D	OK	2.13083	3.04712	0.357684	-1.2084	0.226892	1.27693	no
C25H3.12	C25H3.12	C25H3.12	II:5659906-5660756	C	D	OK	34.0058	44.0353	0.25846	-1.06347	0.287569	1.26362	no
C25H3.14	C25H3.14	C25H3.14	II:5695351-5696580	C	D	OK	25.5814	19.4167	-0.275735	1.07451	0.282596	1.26585	no
C25H3.15	C25H3.15	C25H3.15	II:5665378-5666173	C	D	OK	0.806359	0.925543	0.137852	-0.290756	0.771238	1.05222	no
C25H3.16	C25H3.16	C25H3.16	II:5666269-5668900	C	D	OK	2.02891	2.06842	0.0192851	-0.0484228	0.961379	1.01212	no
C25H3.3	C25H3.3	C25H3.3	II:5694161-5694708	C	D	OK	11.8364	10.2945	-0.139574	0.478363	0.632392	1.09508	no
C25H3.4	C25H3.4	C25H3.4	II:5691689-5693892	C	D	OK	18.5347	16.7756	-0.0997185	0.433586	0.664589	1.0841	no
C25H3.6	C25H3.6	C25H3.6	II:5661136-5665214	C	D	OK	51.7286	67.1832	0.261413	-1.57154	0.116056	1.23047	no
C25H3.7	C25H3.7	C25H3.7	II:5666269-5668900	C	D	OK	76.7017	66.4824	-0.142987	0.806806	0.419778	1.1973	no
C25H3.8	C25H3.8	C25H3.8	II:5669745-5678210	C	D	OK	15.5091	16.2176	0.0446696	-0.210385	0.833367	1.03746	no
C25H3.9	C25H3.9	C25H3.9	II:5690102-5691322	C	D	OK	318.57	253.937	-0.226756	1.07891	0.280628	1.26673	no
C26B2.1	C26B2.1	C26B2.1	IV:8016985-8019770	C	D	OK	11.6241	13.7205	0.165812	-0.665399	0.505795	1.15313	no
C26B2.2	C26B2.2	C26B2.2	IV:8021186-8021977	C	D	OK	1.60038	1.32265	-0.190606	0.486493	0.626618	1.09728	no
C26B2.5	C26B2.5	C26B2.5	IV:8040280-8041498	C	D	NOTEST	0	0	0	0	1	1	no
C26B2.6	C26B2.6	C26B2.6	IV:8016985-8019770	C	D	OK	21.384	23.8388	0.10867	-0.482978	0.629112	1.09656	no
C26B2.7	C26B2.7	C26B2.7	IV:8016192-8016864	C	D	OK	32.8256	25.0978	-0.268427	1.06226	0.288119	1.2634	no
C26B2.8	C26B2.8	C26B2.8	IV:8014109-8015619	C	D	OK	10.7801	2.70147	-1.38391	4.40226	1.07128e-05	0.00444255	yes
C26B9.1	C26B9.1	C26B9.1	X:5344551-5348681	C	D	OK	12.8972	11.5816	-0.107593	0.53521	0.592505	1.11071	no
C26B9.2	C26B9.2	C26B9.2	X:5340303-5341974	C	D	OK	2.72609	2.30444	-0.168028	0.500779	0.616527	1.10124	no
C26B9.3	C26B9.3	C26B9.3	X:5338237-5340129	C	D	OK	78.8489	42.3535	-0.621484	2.77568	0.00550859	0.430158	no
C26B9.5	C26B9.5	C26B9.5	X:5329419-5332302	C	D	OK	40.9495	40.021	-0.0229356	0.103312	0.917715	1.0202	no
C26B9.6	C26B9.6	C26B9.6	X:5333041-5335396	C	D	OK	6.82643	10.8426	0.462676	-1.65195	0.0985448	1.20531	no
C26B9.7	C26B9.7	C26B9.7	X:5342300-5342796	C	D	OK	11.6709	7.67695	-0.418876	1.3413	0.179822	1.26653	no
C26C6.4	C26C6.4	C26C6.4	I:7532309-7535992	C	D	OK	0.606654	0.549543	-0.0988719	0.265404	0.790698	1.04781	no
C26C6.6	C26C6.6	C26C6.6	I:7505966-7506641	C	D	OK	0.212738	0.409993	0.656077	-0.988182	0.323064	1.24948	no
C26C6.8	C26C6.8	C26C6.8	I:7495431-7505575	C	D	OK	1.8505	0.98785	-0.627678	1.68599	0.091797	1.19457	no
C26C6.9	C26C6.9	C26C6.9	I:7514141-7515103	C	D	OK	28.1328	23.0794	-0.197995	0.793158	0.427686	1.1934	no
C26D10.4	C26D10.4	C26D10.4	II:8329682-8333391	C	D	OK	4.62737	5.09599	0.0964649	-0.376191	0.706775	1.07082	no
C26D10.6	C26D10.6	C26D10.6	II:8346614-8354627	C	D	OK	23.6517	20.0068	-0.167361	0.811104	0.417306	1.19859	no
C26D10.7	C26D10.7	C26D10.7	II:8334018-8336428	C	D	OK	2.8672	3.16801	0.0997655	-0.346265	0.729144	1.06394	no
C26E1.1	C26E1.1	C26E1.1	V:13297330-13297861	C	D	OK	0.256996	0.184416	-0.331868	0.410844	0.681187	1.07867	no
C26E1.2	C26E1.2	C26E1.2	V:13304978-13307015	C	D	OK	4.96615	7.30327	0.385678	-1.37639	0.168701	1.26157	no
C26E1.3	C26E1.3	C26E1.3	V:13301462-13304558	C	D	OK	8.65193	14.8009	0.536906	-2.11884	0.0341043	0.958843	no
C26E6.1	C26E6.1	C26E6.1	III:4956851-4957500	C	D	OK	0.324814	0.332593	0.0236675	-0.0401944	0.967938	1.01084	no
C26E6.12	C26E6.12	C26E6.12	III:4930626-4932152	C	D	OK	13.086	11.4774	-0.13116	0.523208	0.600829	1.10681	no
C26E6.2	C26E6.2	C26E6.2	III:4952084-4955075	C	D	OK	32.6277	36.8849	0.12264	-0.562511	0.573768	1.1192	no
C26E6.3	C26E6.3	C26E6.3	III:4944472-4947268	C	D	OK	24.57	19.615	-0.225229	0.988258	0.323026	1.24955	no
C26E6.6	C26E6.6	C26E6.6	III:4935539-4937168	C	D	OK	48.7688	37.2611	-0.26914	1.22731	0.219705	1.27746	no
C26E6.7	C26E6.7	C26E6.7	III:4932439-4934881	C	D	OK	28.1509	23.5789	-0.177229	0.924194	0.355385	1.23223	no
C26F1.1	C26F1.1	C26F1.1	V:7785227-7787521	C	D	OK	14.7745	8.62637	-0.538078	1.70357	0.0884622	1.18629	no
C26F1.3	C26F1.3	C26F1.3	V:7777108-7778735	C	D	OK	62.4398	58.3454	-0.0678212	0.280375	0.77919	1.05058	no
C26F1.6	C26F1.6	C26F1.6	V:7771136-7772956	C	D	OK	3.61017	3.56792	-0.0117727	0.0380047	0.969684	1.01035	no
C26F1.7	C26F1.7	C26F1.7	V:7760282-7761422	C	D	OK	14.7043	18.2	0.213284	-0.802572	0.422222	1.19608	no
C26G2.2	C26G2.2	C26G2.2	X:14665303-14671220	C	D	OK	1.49848	1.34621	-0.107155	0.362454	0.717013	1.06696	no
C26H9A.2	C26H9A.2	C26H9A.2	IV:12653458-12662093	C	D	OK	1.94742	2.08806	0.0697313	-0.240877	0.809651	1.04304	no
C27A12.2	C27A12.2	C27A12.2	I:6041671-6046011	C	D	OK	23.7727	21.666	-0.0927944	0.421505	0.673386	1.08107	no
C27A12.4	C27A12.4	C27A12.4	I:6036598-6037483	C	D	OK	1.33224	1.20576	-0.0997511	0.267926	0.788756	1.0481	no
C27A12.6	C27A12.6	C27A12.6	I:6053343-6055823	C	D	OK	16.6143	26.6411	0.472193	-2.07942	0.0375784	0.98541	no
C27A12.7	C27A12.7	C27A12.7	I:6055948-6058426	C	D	OK	30.1274	40.2343	0.289283	-1.68504	0.0919809	1.19427	no
C27A12.9	C27A12.9	C27A12.9	I:6061781-6068034	C	D	OK	4.91471	4.64844	-0.0557006	0.216108	0.828904	1.03868	no
C27A2.1	C27A2.1	C27A2.1	II:5062121-5067086	C	D	OK	13.884	13.4087	-0.0348329	0.15886	0.873779	1.02906	no
C27A2.4	C27A2.4	C27A2.4	II:5056212-5060697	C	D	OK	7.34895	3.81618	-0.655307	2.47286	0.0134036	0.671286	no
C27A2.5	C27A2.5	C27A2.5	II:5068719-5069608	C	D	OK	9.42693	4.49793	-0.739954	2.37513	0.017543	0.748191	no
C27A2.7	C27A2.7	C27A2.7	II:5069842-5071348	C	D	OK	1.73712	1.89105	0.0849006	-0.231366	0.81703	1.04101	no
C27A2.8	C27A2.8	C27A2.8	II:5067135-5067961	C	D	OK	11.6793	11.5241	-0.0133808	0.0460645	0.963259	1.01208	no
C27A7.1	C27A7.1	C27A7.1	V:12131265-12137191	C	D	OK	3.80505	5.21482	0.315175	-1.499	0.133875	1.24345	no
C27A7.2	C27A7.2	C27A7.2	V:12138056-12140084	C	D	OK	1.63028	1.18332	-0.320432	0.958875	0.337621	1.24312	no
C27A7.3	C27A7.3	C27A7.3	V:12140681-12144044	C	D	OK	2.30456	1.81099	-0.241012	0.812143	0.41671	1.19905	no
C27A7.6	C27A7.6	C27A7.6	V:12124957-12127143	C	D	OK	0.40834	0.569458	0.332585	-0.75813	0.448373	1.18384	no
C27A7.8	C27A7.8	C27A7.8	V:12152938-12154052	C	D	OK	1.85928	2.95395	0.462952	-1.14718	0.251307	1.27299	no
C27A7.9	C27A7.9	C27A7.9	V:12154068-12154460	C	D	OK	2.2186	3.83323	0.546831	-1.24581	0.212833	1.27684	no
C27B7.2	C27B7.2	C27B7.2	IV:8892839-8893720	C	D	OK	22.4612	18.4968	-0.194191	0.76387	0.444945	1.18499	no
C27B7.5	C27B7.5	C27B7.5	IV:8901626-8903143	C	D	OK	7.43705	7.05179	-0.053193	0.200909	0.840769	1.03582	no
C27B7.6	C27B7.6	C27B7.6	IV:8903228-8906136	C	D	OK	0.53096	0.644815	0.194278	-0.470352	0.638104	1.0928	no
C27B7.7	C27B7.7	C27B7.7	IV:8907148-8915365	C	D	OK	5.69741	7.34448	0.253938	-1.09059	0.275453	1.26788	no
C27B7.9	C27B7.9	C27B7.9	IV:8915451-8916092	C	D	OK	22.1274	25.6552	0.14793	-0.534748	0.592824	1.1107	no
C27C12.1	C27C12.1	C27C12.1	X:14849234-14853673	C	D	OK	4.96328	5.40853	0.0859117	-0.297947	0.765744	1.0535	no
C27C12.2	C27C12.2	C27C12.2	X:14845855-14849113	C	D	OK	32.4426	40.3416	0.21791	-1.00353	0.315606	1.25267	no
C27C12.3	C27C12.3	C27C12.3	X:14863596-14865763	C	D	OK	0.198533	0.124456	-0.466999	0.849099	0.395826	1.2096	no
C27C12.4	C27C12.4	C27C12.4	X:14854049-14856354	C	D	OK	13.3398	13.7186	0.0279999	-0.113672	0.909498	1.02203	no
C27C7.1	C27C7.1	C27C7.1	I:11439275-11440663	C	D	OK	5.01876	3.19708	-0.450944	1.51097	0.130797	1.23969	no
C27C7.2	C27C7.2	C27C7.2	I:11433108-11433410	C	D	OK	2.23875	0.782553	-1.05111	1.76281	0.0779318	1.16669	no
C27C7.5	C27C7.5	C27C7.5	I:11424020-11426042	C	D	OK	0.307611	0.116311	-0.972566	1.52702	0.126756	1.23606	no
C27C7.7	C27C7.7	C27C7.7	I:11422178-11423589	C	D	NOTEST	0.0191095	0.042846	0.807427	-0.658632	0.510132	1	no
C27D6.1	C27D6.1	C27D6.1	II:5171891-5177263	C	D	OK	0.0526479	0.0478953	-0.0946084	0.142339	0.886812	1.02643	no
C27D6.11	C27D6.11	C27D6.11	II:5159764-5161112	C	D	OK	0.0566221	0.0618419	0.0881813	-0.0980073	0.921927	1.0191	no
C27D6.12	C27D6.12	C27D6.12	II:5177359-5177974	C	D	OK	187.616	166.79	-0.117661	0.584677	0.558765	1.12627	no
C27D6.3	C27D6.3	C27D6.3	II:5171891-5177263	C	D	OK	0.0790423	0.0222659	-1.26693	1.39676	0.162487	1.25762	no
C27D6.4	C27D6.4	C27D6.4	II:5179022-5187553	C	D	OK	137.989	157.122	0.12985	-0.865408	0.386815	1.21604	no
C27D8.1	C27D8.1	C27D8.1	IV:12717852-12719360	C	D	OK	1.20718	2.05664	0.53279	-1.51777	0.129072	1.24009	no
C27D8.2	C27D8.2	C27D8.2	IV:12712757-12714725	C	D	OK	0.60629	0.826163	0.309433	-0.850358	0.395126	1.20969	no
C27D8.3	C27D8.3	C27D8.3	IV:12704095-12712284	C	D	OK	11.4677	13.2121	0.141592	-0.789855	0.429613	1.19264	no
C27D8.4	C27D8.4	C27D8.4	IV:12704095-12712284	C	D	OK	9.43524	8.04802	-0.159025	0.589048	0.555829	1.12804	no
C27D9.1	C27D9.1	C27D9.1	II:4753442-4755512	C	D	OK	1.67179	1.86395	0.108804	-0.347339	0.728336	1.06424	no
C27D9.2	C27D9.2	C27D9.2	II:4756466-4756753	C	D	OK	3.03536	2.82706	-0.0710946	0.151354	0.879696	1.02765	no
C27F2.1	C27F2.1	C27F2.1	III:4987231-4991359	C	D	OK	6.74745	6.49995	-0.0373704	0.146632	0.883423	1.02732	no
C27F2.10	C27F2.10	C27F2.10	III:4985048-4986895	C	D	OK	21.6932	19.5037	-0.106398	0.458561	0.646549	1.08969	no
C27F2.5	C27F2.5	C27F2.5	III:4960385-4963054	C	D	OK	41.9467	45.0166	0.0706319	-0.324441	0.745604	1.05914	no
C27F2.6	C27F2.6	C27F2.6	III:4979758-4980381	C	D	OK	0.223923	0.263222	0.161695	-0.220114	0.825782	1.03963	no
C27F2.7	C27F2.7	C27F2.7	III:4980606-4984438	C	D	OK	6.65694	7.52416	0.122458	-0.447898	0.654227	1.08718	no
C27F2.8	C27F2.8	C27F2.8	III:4991410-4998125	C	D	OK	30.1796	27.4177	-0.095977	0.456137	0.648291	1.08904	no
C27F2.9	C27F2.9	C27F2.9	III:4960385-4963054	C	D	OK	11.2513	9.38446	-0.181429	0.673926	0.500359	1.15622	no
C27H2.2	C27H2.2	C27H2.2	IV:13952557-13963968	C	D	OK	18.899	14.1857	-0.286874	1.38924	0.164759	1.26041	no
C27H2.5	C27H2.5	C27H2.5	IV:13938435-13944438	C	D	OK	2.37885	1.95322	-0.197136	0.488561	0.625153	1.09812	no
C27H5.10	C27H5.10	C27H5.10	II:7183757-7185092	C	D	OK	0	0	0	0	1	1.00096	no
C27H5.11	C27H5.11	C27H5.11	II:7171774-7171937	C	D	OK	0.818163	0.487576	-0.517616	0.575234	0.565133	1.12286	no
C27H5.2	C27H5.2	C27H5.2	II:7152561-7160871	C	D	OK	41.4518	43.3915	0.0457324	-0.341127	0.733008	1.06274	no
C27H5.3	C27H5.3	C27H5.3	II:7152561-7160871	C	D	OK	113.716	110.204	-0.0313702	0.149193	0.881401	1.02751	no
C27H5.4	C27H5.4	C27H5.4	II:7162463-7165770	C	D	OK	5.14573	4.24149	-0.193254	0.712085	0.476412	1.1694	no
C27H5.6	C27H5.6	C27H5.6	II:7185299-7187143	C	D	OK	1.00523	1.61324	0.473029	-1.24071	0.214711	1.27767	no
C27H5.9	C27H5.9	C27H5.9	II:7183757-7185092	C	D	OK	0	1.54305	1.79769e+308	1.79769e+308	4.54102e-138	6.37373e-135	yes
C27H6.3	C27H6.3	C27H6.3	V:9981084-9983685	C	D	OK	6.13359	5.9662	-0.02767	0.106995	0.914793	1.02086	no
C27H6.4	C27H6.4	C27H6.4	V:9983729-9986038	C	D	OK	151.403	182.046	0.184312	-0.938927	0.347768	1.23785	no
C27H6.5	C27H6.5	C27H6.5	V:9966203-9975918	C	D	OK	26.9969	31.9955	0.169873	-0.365045	0.715078	1.06759	no
C27H6.8	C27H6.8	C27H6.8	V:9986220-9987590	C	D	OK	43.665	42.4981	-0.0270889	0.121813	0.903047	1.02325	no
C28A5.1	C28A5.1	C28A5.1	III:4429588-4434315	C	D	OK	1.68909	1.43591	-0.162391	0.577529	0.563582	1.12394	no
C28A5.2	C28A5.2	C28A5.2	III:4434731-4439514	C	D	OK	1.99498	1.68563	-0.168497	0.60998	0.541875	1.13407	no
C28A5.5	C28A5.5	C28A5.5	III:4450904-4452116	C	D	OK	0.0664757	0.131172	0.679671	-0.554949	0.57893	1.11646	no
C28A5.6	C28A5.6	C28A5.6	III:4423749-4429470	C	D	OK	0.566874	0.530943	-0.0654813	0.199944	0.841525	1.03561	no
C28A5.7	C28A5.7	C28A5.7	III:4423749-4429470	C	D	OK	0.210782	0.156315	-0.298949	2.05001	0.0403635	1.00546	no
C28C12.1	C28C12.1	C28C12.1	IV:8501663-8502920	C	D	OK	2.33441	1.70219	-0.315844	0.888359	0.374348	1.22277	no
C28C12.11	C28C12.11	C28C12.11	IV:8474108-8475221	C	D	OK	2.61976	1.36882	-0.649131	1.8129	0.0698466	1.15007	no
C28C12.12	C28C12.12	C28C12.12	IV:8494543-8496347	C	D	OK	13.633	11.1785	-0.198501	0.79358	0.42744	1.19338	no
C28C12.2	C28C12.2	C28C12.2	IV:8499300-8500039	C	D	OK	2.41973	2.7338	0.122036	-0.359824	0.718979	1.06628	no
C28C12.3	C28C12.3	C28C12.3	IV:8490202-8490839	C	D	OK	0.258647	0.219275	-0.16514	0.256843	0.7973	1.04608	no
C28C12.4	C28C12.4	C28C12.4	IV:8487478-8488316	C	D	OK	155.884	234.097	0.406625	-1.91784	0.0551307	1.09581	no
C28D4.10	C28D4.10	C28D4.10	IV:9738484-9739195	C	D	OK	4.13623	8.36821	0.704656	-2.06897	0.0385485	0.991608	no
C28D4.4	C28D4.4	C28D4.4	IV:9743762-9744979	C	D	OK	0.280647	0.194483	-0.366754	0.66799	0.50414	1.15395	no
C28D4.5	C28D4.5	C28D4.5	IV:9745585-9746782	C	D	OK	0.131318	0.10392	-0.234002	0.343288	0.731382	1.0634	no
C28D4.7	C28D4.7	C28D4.7	IV:9741871-9743122	C	D	NOTEST	0.0383056	0.0433038	0.122644	-0.114088	0.909168	1	no
C28D4.8	C28D4.8	C28D4.8	IV:9747202-9748397	C	D	OK	0.0655837	0.093935	0.359276	-0.461694	0.644301	1.09082	no
C28F5.1	C28F5.1	C28F5.1	II:7506149-7506523	C	D	NOTEST	0.161987	0.161979	-4.4994e-05	3.18156e-05	0.999975	1	no
C28F5.2	C28F5.2	C28F5.2	II:7507378-7510969	C	D	OK	10.8058	10.3582	-0.0423107	0.155063	0.876772	1.02842	no
C28G1.2	C28G1.2	C28G1.2	X:8836581-8837599	C	D	OK	1.53524	1.64872	0.0713149	-0.189202	0.849935	1.03363	no
C28G1.3	C28G1.3	C28G1.3	X:8831578-8835653	C	D	OK	15.4046	14.8518	-0.0365482	0.164052	0.86969	1.02935	no
C28G1.4	C28G1.4	C28G1.4	X:8849074-8853559	C	D	OK	0.193985	0.196789	0.0143518	-0.0347065	0.972314	1.00974	no
C28G1.5	C28G1.5	C28G1.5	X:8826750-8828470	C	D	OK	32.6656	29.686	-0.0956451	0.414543	0.678477	1.07968	no
C28G1.6	C28G1.6	C28G1.6	X:8829879-8831132	C	D	OK	10.4433	11.8815	0.129021	-0.48403	0.628365	1.09682	no
C28H8.1	C28H8.1	C28H8.1	III:5926036-5932904	C	D	OK	30.1953	27.2604	-0.102248	0.416929	0.67673	1.07986	no
C28H8.11	C28H8.11	C28H8.11	III:5917590-5920037	C	D	OK	70.483	76.7202	0.0847947	-0.518017	0.604446	1.10533	no
C28H8.13	C28H8.13	C28H8.13	III:5895192-5895957	C	D	OK	11.2448	18.2031	0.481682	-1.54139	0.123222	1.23425	no
C28H8.2	C28H8.2	C28H8.2	III:5923137-5925705	C	D	OK	22.9619	23.773	0.0347145	-0.146307	0.883679	1.02724	no
C28H8.3	C28H8.3	C28H8.3	III:5908648-5915104	C	D	OK	62.5728	68.607	0.0920637	-0.432824	0.665143	1.08402	no
C28H8.4	C28H8.4	C28H8.4	III:5906999-5908374	C	D	OK	86.7667	72.2951	-0.182467	0.815713	0.414664	1.20016	no
C28H8.5	C28H8.5	C28H8.5	III:5884257-5885726	C	D	OK	17.8588	7.71142	-0.839795	3.19013	0.0014221	0.196581	no
C28H8.7	C28H8.7	C28H8.7	III:5885797-5886907	C	D	OK	0.484986	0.663759	0.313799	-0.684168	0.493869	1.15896	no
C28H8.8	C28H8.8	C28H8.8	III:5887054-5888726	C	D	OK	1.33792	1.52189	0.128836	-0.344499	0.730471	1.06373	no
C28H8.9	C28H8.9	C28H8.9	III:5903522-5906073	C	D	OK	49.8755	47.2774	-0.0534978	0.292052	0.770247	1.05231	no
C29A12.1	C29A12.1	C29A12.1	V:10812211-10813198	C	D	OK	2.10109	2.04735	-0.025907	0.0748937	0.940299	1.01537	no
C29A12.6	C29A12.6	C29A12.6	V:10846996-10852306	C	D	OK	0.452028	0.45844	0.0140844	-0.0346499	0.972359	1.00973	no
C29E4.10	C29E4.10	C29E4.10	III:7937785-7940676	C	D	OK	0.833691	1.13327	0.307004	-0.854582	0.392783	1.21234	no
C29E4.11	C29E4.11	C29E4.11	III:7955777-7958034	C	D	OK	10.9414	12.2784	0.115291	-0.445443	0.656	1.08683	no
C29E4.12	C29E4.12	C29E4.12	III:7940988-7941530	C	D	OK	76.462	54.9321	-0.330695	1.40469	0.160114	1.25721	no
C29E4.13	C29E4.13	C29E4.13	III:7927314-7928663	C	D	OK	9.96948	9.98887	0.00194321	-0.00719036	0.994263	1.0054	no
C29E4.14	C29E4.14	C29E4.14	III:7917922-7924796	C	D	OK	0	0.0905434	1.79769e+308	1.79769e+308	0.133686	1.24317	no
C29E4.7	C29E4.7	C29E4.7	III:7945523-7946947	C	D	OK	47.0303	30.6215	-0.42909	1.74899	0.080293	1.1677	no
C29E4.8	C29E4.8	C29E4.8	III:7948766-7951844	C	D	OK	92.9575	60.8123	-0.42435	1.90041	0.0573787	1.10421	no
C29E4.9	C29E4.9	C29E4.9	III:7955777-7958034	C	D	OK	0	0	0	0	1	1.00387	no
C29E6.4	C29E6.4	C29E6.4	IV:11879201-11882953	C	D	OK	1.3364	0.650123	-0.720576	2.19138	0.0284244	0.898356	no
C29E6.7	C29E6.7	C29E6.7	IV:11865010-11875684	C	D	OK	0	0	0	0	1	1.0039	no
C29F3.3	C29F3.3	C29F3.3	V:15346529-15347194	C	D	OK	0.790432	0.734413	-0.0735086	0.123869	0.901419	1.02352	no
C29F3.4	C29F3.4	C29F3.4	V:15349254-15350468	C	D	OK	0.125846	0.15412	0.202673	-0.237457	0.812302	1.04202	no
C29F3.5	C29F3.5	C29F3.5	V:15347663-15348950	C	D	OK	5.58262	2.13006	-0.963507	2.59078	0.00957588	0.571317	no
C29F3.7	C29F3.7	C29F3.7	V:15354638-15357378	C	D	OK	17.2673	17.5112	0.0140257	-0.0569799	0.954561	1.01288	no
C29F4.2	C29F4.2	C29F4.2	IV:11226681-11230220	C	D	OK	3.27815	3.22709	-0.0157004	0.0550089	0.956131	1.01253	no
C29F4.3	C29F4.3	C29F4.3	IV:11222018-11223907	C	D	OK	4.27482	4.22303	-0.012189	0.0412518	0.967095	1.01096	no
C29F5.1	C29F5.1	C29F5.1	II:6303461-6306171	C	D	OK	47.9987	40.5711	-0.168118	0.761338	0.446455	1.1846	no
C29F5.3	C29F5.3	C29F5.3	II:6290601-6291606	C	D	OK	3.02384	5.26469	0.554496	-1.74727	0.0805898	1.16861	no
C29F5.5	C29F5.5	C29F5.5	II:6297192-6298625	C	D	NOTEST	0.0310766	0.0762511	0.897576	-0.634682	0.525636	1	no
C29F5.7	C29F5.7	C29F5.7	II:6308363-6309232	C	D	OK	16.7647	20.6471	0.208299	-0.792796	0.427897	1.19326	no
C29F5.8	C29F5.8	C29F5.8	II:6306378-6308023	C	D	OK	0.112132	0.105388	-0.0620258	0.0797978	0.936398	1.01596	no
C29F7.1	C29F7.1	C29F7.1	X:13412549-13414464	C	D	OK	26.849	37.0943	0.323236	-1.39348	0.163473	1.25911	no
C29F7.2	C29F7.2	C29F7.2	X:13415999-13418130	C	D	OK	154.497	189.557	0.204519	-0.927904	0.353458	1.23324	no
C29F7.3	C29F7.3	C29F7.3	X:13418784-13419826	C	D	OK	59.7891	60.4743	0.0113943	-0.0509822	0.95934	1.01222	no
C29F7.6	C29F7.6	C29F7.6	X:13436375-13441805	C	D	OK	0.12955	0.193824	0.402887	-0.863708	0.387748	1.21534	no
C29F7.7	C29F7.7	C29F7.7	X:13442090-13442343	C	D	NOTEST	0	0	0	0	1	1	no
C29F9.1	C29F9.1	C29F9.1	III:132423-134369	C	D	OK	16.5491	17.8964	0.0782641	-0.31028	0.756348	1.05683	no
C29F9.12	C29F9.12	C29F9.12	III:120490-124640	C	D	OK	0.931641	1.03486	0.105069	-0.158161	0.87433	1.02887	no
C29F9.2	C29F9.2	C29F9.2	III:130945-131753	C	D	OK	38.5596	24.0427	-0.472374	1.84192	0.0654866	1.13549	no
C29F9.3	C29F9.3	C29F9.3	III:124776-126462	C	D	OK	36.0127	46.0809	0.246525	-1.26053	0.207479	1.2744	no
C29F9.4	C29F9.4	C29F9.4	III:120490-124640	C	D	OK	30.2239	36.6226	0.192032	-0.820457	0.411956	1.20253	no
C29F9.5	C29F9.5	C29F9.5	III:117705-118766	C	D	OK	0.0782942	0.0526362	-0.397069	0.398264	0.690435	1.07583	no
C29F9.6	C29F9.6	C29F9.6	III:115362-116618	C	D	OK	3.21314	2.8436	-0.122179	0.38298	0.701735	1.07175	no
C29F9.8	C29F9.8	C29F9.8	III:95392-97725	C	D	OK	0.0853017	0.0854322	0.00152845	-0.00173874	0.998613	1.00431	no
C29F9.9	C29F9.9	C29F9.9	III:98396-98921	C	D	NOTEST	0.0587156	0.0627358	0.0662269	-0.0468295	0.962649	1	no
C29G2.1	C29G2.1	C29G2.1	V:2591002-2591585	C	D	OK	0.523953	0.993837	0.640173	-1.23338	0.217435	1.27777	no
C29G2.2	C29G2.2	C29G2.2	V:2590219-2590648	C	D	OK	0.0988612	0.253051	0.939872	-0.799313	0.424109	1.19512	no
C29G2.3	C29G2.3	C29G2.3	V:2580699-2585736	C	D	OK	0.0262961	0.0782751	1.09081	-1.58759	0.112379	1.22494	no
C29G2.6	C29G2.6	C29G2.6	V:2580699-2585736	C	D	OK	1.42061	2.16504	0.421357	-1.22371	0.221063	1.27695	no
C29H12.2	C29H12.2	C29H12.2	II:6123761-6125379	C	D	OK	93.7644	84.0029	-0.109934	0.512908	0.608016	1.10479	no
C29H12.5	C29H12.5	C29H12.5	II:6110548-6113341	C	D	OK	4.37524	3.99027	-0.092103	0.342168	0.732225	1.06291	no
C29H12.6	C29H12.6	C29H12.6	II:6114378-6118219	C	D	OK	24.339	27.9778	0.139331	-0.58618	0.557755	1.12702	no
C30A5.10	C30A5.10	C30A5.10	III:8207378-8209766	C	D	OK	5.8096	2.58502	-0.809779	3.40562	0.000660135	0.11926	no
C30A5.3	C30A5.3	C30A5.3	III:8225015-8226292	C	D	OK	32.506	31.832	-0.0209529	0.0902881	0.928058	1.01794	no
C30A5.4	C30A5.4	C30A5.4	III:8222145-8223712	C	D	OK	0.738262	0.701693	-0.0508026	0.12625	0.899534	1.02409	no
C30A5.6	C30A5.6	C30A5.6	III:8205256-8207283	C	D	OK	7.61222	3.32519	-0.828227	2.7497	0.00596503	0.45038	no
C30B5.2	C30B5.2	C30B5.2	II:6197138-6198241	C	D	OK	81.1152	82.0141	0.0110207	-0.0633732	0.949469	1.01361	no
C30B5.4	C30B5.4	C30B5.4	II:6195807-6196889	C	D	OK	43.6255	36.7339	-0.171941	0.765322	0.44408	1.18563	no
C30B5.5	C30B5.5	C30B5.5	II:6198682-6208139	C	D	OK	4.09107	3.77852	-0.0794729	0.308152	0.757967	1.05608	no
C30B5.6	C30B5.6	C30B5.6	II:6219476-6221665	C	D	OK	11.8438	21.2718	0.585575	-2.27879	0.0226795	0.830973	no
C30B5.7	C30B5.7	C30B5.7	II:6224947-6227046	C	D	OK	7.20051	8.25167	0.136264	-0.490518	0.623768	1.09862	no
C30C11.1	C30C11.1	C30C11.1	III:8449673-8450427	C	D	OK	60.1567	39.8228	-0.412514	1.78741	0.0738705	1.16114	no
C30D11.2	C30D11.2	C30D11.2	III:4128473-4129766	C	D	OK	0.784228	0.917433	0.15688	-0.321588	0.747765	1.05825	no
C30D11.3	C30D11.3	C30D11.3	III:4121436-4122609	C	D	OK	1.39432	1.35621	-0.027709	0.0619373	0.950613	1.01346	no
C30E1.2	C30E1.2	C30E1.2	X:16926878-16927938	C	D	OK	0.300861	0.247463	-0.195387	0.328428	0.742588	1.06018	no
C30E1.3	C30E1.3	C30E1.3	X:16925907-16926736	C	D	OK	0.185044	0.276466	0.401493	-0.573862	0.566061	1.12253	no
C30E1.4	C30E1.4	C30E1.4	X:16923850-16925715	C	D	NOTEST	0.0362472	0.0530428	0.380737	-0.294918	0.768057	1	no
C30E1.6	C30E1.6	C30E1.6	X:16915756-16916715	C	D	OK	1.40534	1.05656	-0.285259	0.721808	0.470412	1.17378	no
C30E1.7	C30E1.7	C30E1.7	X:16914944-16915461	C	D	OK	0.688342	0.728238	0.0563416	-0.106882	0.914882	1.0209	no
C30E1.8	C30E1.8	C30E1.8	X:16916726-16919234	C	D	OK	0.0749777	0.161395	0.766662	-1.13714	0.25548	1.27142	no
C30E1.9	C30E1.9	C30E1.9	X:16929828-16931534	C	D	OK	282.043	378.335	0.293721	-1.5691	0.116624	1.23065	no
C30F12.1	C30F12.1	C30F12.1	I:6957552-6961138	C	D	OK	11.7156	11.47	-0.0211916	0.0821544	0.934524	1.01619	no
C30F12.2	C30F12.2	C30F12.2	I:6967679-6970189	C	D	OK	19.1628	17.9138	-0.0673991	0.288118	0.773256	1.05151	no
C30F12.3	C30F12.3	C30F12.3	I:6970387-6971797	C	D	OK	39.4991	47.9221	0.193299	-0.735197	0.462219	1.17886	no
C30F12.4	C30F12.4	C30F12.4	I:6972215-6973788	C	D	OK	2.78416	2.98915	0.0710418	-0.223258	0.823335	1.04003	no
C30F12.5	C30F12.5	C30F12.5	I:6989065-6999570	C	D	OK	69.2561	85.0696	0.205659	-0.95875	0.337685	1.2431	no
C30F12.6	C30F12.6	C30F12.6	I:6989065-6999570	C	D	OK	20.7499	22.8894	0.0981358	-0.427907	0.668719	1.08293	no
C30F12.7	C30F12.7	C30F12.7	I:6974556-6977069	C	D	OK	54.1508	52.0205	-0.0401361	0.176927	0.859565	1.03162	no
C30F2.2	C30F2.2	C30F2.2	X:16076724-16085643	C	D	OK	3.26713	4.40716	0.299319	-0.999668	0.317471	1.25236	no
C30F2.3	C30F2.3	C30F2.3	X:16076724-16085643	C	D	OK	20.8782	35.2569	0.523956	-2.23186	0.025624	0.872029	no
C30F2.4	C30F2.4	C30F2.4	X:16074976-16075584	C	D	OK	17.3521	16.2734	-0.064179	0.198461	0.842685	1.03522	no
C30F2.5	C30F2.5	C30F2.5	X:16093982-16096353	C	D	OK	13.2721	9.83085	-0.300142	1.08665	0.277194	1.26795	no
C30F8.3	C30F8.3	C30F8.3	I:5096603-5100497	C	D	OK	6.0758	3.91867	-0.43856	1.48593	0.137297	1.24731	no
C30G12.1	C30G12.1	C30G12.1	II:7299503-7301423	C	D	OK	7.93948	3.0068	-0.97097	3.30493	0.000950002	0.151834	no
C30G12.2	C30G12.2	C30G12.2	II:7290305-7291652	C	D	OK	11.7862	16.0928	0.311438	-1.18586	0.235678	1.2772	no
C30G12.3	C30G12.3	C30G12.3	II:7274664-7277156	C	D	OK	0.203033	0.656101	1.17294	-1.63606	0.101826	1.2112	no
C30G12.4	C30G12.4	C30G12.4	II:7261580-7263411	C	D	OK	7.64949	4.13018	-0.616318	1.98402	0.0472534	1.05642	no
C30G12.6	C30G12.6	C30G12.6	II:7292156-7295948	C	D	OK	2.89428	3.0498	0.0523378	-0.254338	0.799235	1.0458	no
C30G4.2	C30G4.2	C30G4.2	X:17044029-17045218	C	D	OK	0.967243	1.35267	0.335382	-0.787062	0.431246	1.19137	no
C30G4.4	C30G4.4	C30G4.4	X:17059182-17069122	C	D	OK	10.1171	15.612	0.433813	-1.99017	0.0465723	1.05302	no
C30G4.5	C30G4.5	C30G4.5	X:17071795-17072096	C	D	OK	2.18638	1.94118	-0.118949	0.264072	0.791725	1.04743	no
C30G4.6	C30G4.6	C30G4.6	X:17073723-17080312	C	D	OK	0.257709	0.197696	-0.265099	0.557074	0.577477	1.11714	no
C30G4.7	C30G4.7	C30G4.7	X:17056855-17058450	C	D	OK	38.0657	63.8986	0.517983	-2.03593	0.0417578	1.0175	no
C30G7.2	C30G7.2	C30G7.2	V:14936856-14938764	C	D	OK	5.93939	7.26774	0.201839	-0.645435	0.518645	1.14617	no
C30G7.3	C30G7.3	C30G7.3	V:14941980-14945374	C	D	OK	0.0550742	0.0510539	-0.0758001	0.0758001	0.939578	1.01539	no
C30G7.4	C30G7.4	C30G7.4	V:14946554-14948716	C	D	NOTEST	0	0.0531843	1.79769e+308	1.79769e+308	0.0786496	1	no
C30G7.5	C30G7.5	C30G7.5	V:14952920-14954539	C	D	OK	0.122359	0.0982587	-0.219358	0.282683	0.77742	1.05087	no
C30H6.1	C30H6.1	C30H6.1	IV:17351893-17352890	C	D	OK	6.76025	5.00486	-0.30065	0.980701	0.32674	1.24709	no
C30H6.10	C30H6.10	C30H6.10	IV:17368546-17370465	C	D	OK	81.7436	86.5636	0.0572925	-0.246287	0.80546	1.04392	no
C30H6.11	C30H6.11	C30H6.11	IV:17353134-17357849	C	D	OK	12.7229	8.76794	-0.372301	1.48614	0.137242	1.24722	no
C30H6.12	C30H6.12	C30H6.12	IV:17385166-17386737	C	D	OK	2.9718	3.90167	0.272239	-0.839526	0.401174	1.20784	no
C30H6.3	C30H6.3	C30H6.3	IV:17358857-17360589	C	D	OK	1.56529	1.45207	-0.0750796	0.21759	0.827749	1.03896	no
C30H6.4	C30H6.4	C30H6.4	IV:17361396-17364537	C	D	OK	0.260261	0.241896	-0.0731758	0.148693	0.881796	1.02743	no
C30H6.5	C30H6.5	C30H6.5	IV:17371722-17375361	C	D	OK	4.21488	0.984321	-1.45443	4.32333	1.53689e-05	0.00588318	yes
C30H6.7	C30H6.7	C30H6.7	IV:17380586-17382180	C	D	OK	178.863	149.732	-0.177772	0.826858	0.408318	1.20486	no
C30H6.9	C30H6.9	C30H6.9	IV:17379307-17380123	C	D	OK	24.8414	20.9528	-0.170239	0.671025	0.502204	1.15492	no
C30H7.2	C30H7.2	C30H7.2	I:5416652-5420734	C	D	OK	65.8195	62.6826	-0.0488326	0.284522	0.77601	1.05116	no
C31A11.1	C31A11.1	C31A11.1	V:16292555-16295403	C	D	OK	0.0650544	0.0999912	0.429859	-0.666514	0.505082	1.15338	no
C31A11.5	C31A11.5	C31A11.5	V:16302571-16305943	C	D	OK	3.56175	6.70019	0.631884	-2.00323	0.0451527	1.04421	no
C31A11.7	C31A11.7	C31A11.7	V:16309731-16314584	C	D	OK	1.81578	3.35195	0.613028	-1.88124	0.0599397	1.11432	no
C31B8.1	C31B8.1	C31B8.1	V:2931378-2932815	C	D	OK	0.336488	0.358529	0.0634463	-0.123694	0.901558	1.02348	no
C31B8.12	C31B8.12	C31B8.12	V:2925019-2926842	C	D	OK	0.0720421	0.0763656	0.0582806	-0.0718098	0.942753	1.01496	no
C31B8.16	C31B8.16	C31B8.16	V:2929879-2930997	C	D	OK	0.178475	0.144847	-0.208766	0.296459	0.76688	1.05329	no
C31B8.2	C31B8.2	C31B8.2	V:2916349-2917531	C	D	OK	0.21218	0.204543	-0.0366565	0.0552815	0.955914	1.01257	no
C31B8.4	C31B8.4	C31B8.4	V:2896463-2898244	C	D	OK	2.05093	2.91529	0.351679	-1.09267	0.274537	1.26756	no
C31B8.7	C31B8.7	C31B8.7	V:2900274-2903137	C	D	OK	1.89083	1.41277	-0.291463	0.875626	0.381233	1.21882	no
C31B8.8	C31B8.8	C31B8.8	V:2905596-2909510	C	D	OK	8.76033	16.5116	0.633831	-2.59512	0.00945589	0.568184	no
C31B8.9	C31B8.9	C31B8.9	V:2910994-2912828	C	D	OK	0.0818394	0.0704929	-0.149246	0.155127	0.876721	1.0285	no
C31C9.2	C31C9.2	C31C9.2	II:13632555-13638381	C	D	OK	150.67	103.203	-0.378397	1.79466	0.0727084	1.15935	no
C31C9.3	C31C9.3	C31C9.3	II:13641462-13643625	C	D	OK	9.90049	11.7532	0.171538	-0.660003	0.509252	1.15118	no
C31C9.4	C31C9.4	C31C9.4	II:13645681-13655248	C	D	OK	0.919785	0.590561	-0.443067	1.23369	0.21732	1.27798	no
C31C9.6	C31C9.6	C31C9.6	II:13655784-13661982	C	D	OK	3.20599	3.13357	-0.0228497	0.0839767	0.933075	1.01643	no
C31C9.7	C31C9.7	C31C9.7	II:13669004-13669614	C	D	OK	39.8589	48.1816	0.189632	-0.726222	0.467703	1.17565	no
C31E10.1	C31E10.1	C31E10.1	X:13984411-13985613	C	D	OK	0.0490402	0.100041	0.712938	-0.827482	0.407964	1.20482	no
C31E10.2	C31E10.2	C31E10.2	X:13982220-13982882	C	D	OK	0.266484	0.171951	-0.438105	0.608334	0.542966	1.13365	no
C31E10.3	C31E10.3	C31E10.3	X:13986532-13988930	C	D	OK	0.735134	1.11633	0.41775	-1.10222	0.270366	1.26912	no
C31E10.4	C31E10.4	C31E10.4	X:13989416-13990083	C	D	OK	0.636822	0.998877	0.45014	-0.935977	0.349285	1.23697	no
C31E10.5	C31E10.5	C31E10.5	X:13991416-13995755	C	D	OK	10.2494	9.43921	-0.0823435	0.341954	0.732385	1.06294	no
C31E10.6	C31E10.6	C31E10.6	X:13996227-13999210	C	D	OK	7.3625	8.0412	0.0881785	-0.35418	0.723204	1.06589	no
C31E10.7	C31E10.7	C31E10.7	X:14001822-14011603	C	D	OK	335.018	310.406	-0.0763007	0.362865	0.716706	1.06712	no
C31E10.8	C31E10.8	C31E10.8	X:14001822-14011603	C	D	OK	2.52353	4.09978	0.485272	-1.90051	0.0573662	1.10416	no
C31G12.1	C31G12.1	C31G12.1	V:18179756-18181084	C	D	OK	1.27251	0.852492	-0.400579	0.928329	0.353237	1.23349	no
C31G12.2	C31G12.2	C31G12.2	V:18185905-18188055	C	D	OK	0.161684	0.210814	0.265332	-0.376537	0.706517	1.07067	no
C31G12.3	C31G12.3	C31G12.3	V:18185004-18185256	C	D	NOTEST	0.22393	0.154141	-0.373466	0.282314	0.777703	1	no
C31G12.4	C31G12.4	C31G12.4	V:18176568-18178527	C	D	OK	0.116501	0.0726113	-0.472777	0.53207	0.594677	1.10953	no
C31H1.1	C31H1.1	C31H1.1	IV:5797038-5800142	C	D	OK	0.0349223	0.0535035	0.426621	-0.576505	0.564274	1.12366	no
C31H1.2	C31H1.2	C31H1.2	IV:5791280-5793412	C	D	OK	0.367999	0.369301	0.00353203	-0.00730356	0.994173	1.00543	no
C31H1.5	C31H1.5	C31H1.5	IV:5794977-5796747	C	D	NOTEST	0.074599	0.0447969	-0.509989	0.519316	0.60354	1	no
C31H1.6	C31H1.6	C31H1.6	IV:5800330-5807078	C	D	OK	132.231	152.162	0.140396	-0.885777	0.375738	1.22217	no
C31H1.7	C31H1.7	C31H1.7	IV:5808564-5810288	C	D	OK	0.104861	0.226999	0.77231	-0.645891	0.51835	1.14633	no
C31H1.8	C31H1.8	C31H1.8	IV:5811638-5814119	C	D	OK	2.10284	2.40999	0.136337	-0.464856	0.642035	1.09117	no
C31H2.1	C31H2.1	C31H2.1	X:5138957-5146705	C	D	OK	21.5661	21.6893	0.00569742	-0.0303808	0.975763	1.00896	no
C31H2.3	C31H2.3	C31H2.3	X:5151513-5154366	C	D	OK	7.84326	13.7239	0.559488	-1.92884	0.0537507	1.09156	no
C31H2.4	C31H2.4	C31H2.4	X:5155130-5159628	C	D	OK	5.09454	6.05969	0.173491	-0.60523	0.545026	1.13302	no
C31H5.1	C31H5.1	C31H5.1	I:9025846-9031223	C	D	OK	1.77176	2.06744	0.15434	-0.457381	0.647397	1.08939	no
C31H5.4	C31H5.4	C31H5.4	I:9042260-9042588	C	D	OK	49.408	75.9345	0.429759	-1.63929	0.101152	1.2095	no
C31H5.5	C31H5.5	C31H5.5	I:9048401-9049323	C	D	OK	27.2288	27.7255	0.0180771	-0.0696826	0.944446	1.0148	no
C31H5.6	C31H5.6	C31H5.6	I:9043333-9046880	C	D	OK	19.4611	19.285	-0.00909116	0.0393567	0.968606	1.01069	no
C31H5.7	C31H5.7	C31H5.7	I:9041364-9041962	C	D	OK	2.23933	2.81612	0.229181	-0.603886	0.545919	1.13262	no
C32A3.2	C32A3.2	C32A3.2	III:3628338-3630540	C	D	OK	14.4926	11.187	-0.258889	1.02602	0.304881	1.25719	no
C32A3.3	C32A3.3	C32A3.3	III:3636024-3643638	C	D	OK	55.7515	65.0085	0.153613	-0.971269	0.331414	1.24663	no
C32A9.1	C32A9.1	C32A9.1	X:10258662-10260065	C	D	OK	1.00895	0.91815	-0.0943098	0.238096	0.811807	1.04243	no
C32B5.1	C32B5.1	C32B5.1	II:986008-988616	C	D	OK	4.80483	6.20166	0.255195	-1.09858	0.271951	1.26846	no
C32B5.10	C32B5.10	C32B5.10	II:946525-948187	C	D	OK	1.33946	1.61892	0.189493	-0.565335	0.571846	1.12046	no
C32B5.11	C32B5.11	C32B5.11	II:948449-949653	C	D	OK	10.461	14.8281	0.348876	-1.28374	0.199232	1.27444	no
C32B5.12	C32B5.12	C32B5.12	II:951992-952849	C	D	OK	3.99784	6.73807	0.52202	-1.60656	0.108152	1.22218	no
C32B5.13	C32B5.13	C32B5.13	II:961357-961914	C	D	OK	0.262978	0.388332	0.389792	-0.595237	0.551685	1.12956	no
C32B5.14	C32B5.14	C32B5.14	II:965675-966965	C	D	OK	0.161847	0.15716	-0.0293903	0.0479305	0.961772	1.01206	no
C32B5.15	C32B5.15	C32B5.15	II:970650-972956	C	D	OK	0.159531	0.174547	0.089959	-0.140456	0.888299	1.02643	no
C32B5.17	C32B5.17	C32B5.17	II:976263-979178	C	D	OK	0.209615	0.137496	-0.421678	0.590114	0.555114	1.12841	no
C32B5.3	C32B5.3	C32B5.3	II:981681-982605	C	D	NOTEST	0.0261811	0	-1.79769e+308	-1.79769e+308	0.158655	1	no
C32B5.4	C32B5.4	C32B5.4	II:979936-980831	C	D	OK	0.133053	0.171684	0.254909	-0.391224	0.695632	1.07369	no
C32B5.5	C32B5.5	C32B5.5	II:974295-975517	C	D	OK	0.158166	0.144656	-0.0892907	0.140953	0.887907	1.02646	no
C32B5.6	C32B5.6	C32B5.6	II:968411-970525	C	D	NOTEST	0.0652708	0.0473007	-0.322019	0.249435	0.803025	1	no
C32B5.7	C32B5.7	C32B5.7	II:963011-964051	C	D	OK	0.053282	0.100877	0.638303	-0.691607	0.489184	1.16241	no
C32B5.8	C32B5.8	C32B5.8	II:956679-957967	C	D	OK	4.1056	7.85681	0.64903	-2.12562	0.0335348	0.955594	no
C32B5.9	C32B5.9	C32B5.9	II:954053-956343	C	D	OK	2.02821	2.89966	0.35744	-1.07168	0.283862	1.265	no
C32C4.1	C32C4.1	C32C4.1	V:10641832-10644917	C	D	OK	2.68779	3.22796	0.18313	-0.610972	0.541218	1.13472	no
C32C4.3	C32C4.3	C32C4.3	V:10644958-10646730	C	D	OK	0.120204	0.119233	-0.00811375	0.0118483	0.990547	1.00611	no
C32C4.4	C32C4.4	C32C4.4	V:10632859-10635213	C	D	OK	0	0	0	0	1	1.0037	no
C32C4.6	C32C4.6	C32C4.6	V:10647079-10647102	C	D	NOTEST	0	0	0	0	1	1	no
C32D5.1	C32D5.1	C32D5.1	II:6343006-6345874	C	D	OK	9.67177	16.7009	0.546251	-2.00394	0.045076	1.04399	no
C32D5.10	C32D5.10	C32D5.10	II:6349171-6351936	C	D	OK	19.0175	19.0632	0.00240299	-0.0107534	0.99142	1.00585	no
C32D5.11	C32D5.11	C32D5.11	II:6352490-6355860	C	D	OK	25.9404	33.1185	0.24429	-1.12654	0.259935	1.27128	no
C32D5.12	C32D5.12	C32D5.12	II:6356386-6358954	C	D	OK	13.1362	8.21377	-0.469562	1.81193	0.0699967	1.15012	no
C32D5.13	C32D5.13	C32D5.13	II:6328668-6328688	C	D	NOTEST	0	0	0	0	1	1	no
C32D5.14	C32D5.14	C32D5.14	II:6335436-6336283	C	D	OK	0.167671	0.473411	1.03796	-1.40417	0.160268	1.25688	no
C32D5.3	C32D5.3	C32D5.3	II:6318036-6321107	C	D	OK	40.9013	44.4037	0.0821595	-0.38997	0.696559	1.07306	no
C32D5.4	C32D5.4	C32D5.4	II:6321310-6323028	C	D	OK	0.13244	0.0849611	-0.44394	0.653992	0.513117	1.1483	no
C32D5.6	C32D5.6	C32D5.6	II:6331861-6333915	C	D	OK	12.1752	14.9985	0.20855	-0.869741	0.384442	1.21728	no
C32D5.7	C32D5.7	C32D5.7	II:6336452-6339506	C	D	OK	14.6431	20.6132	0.341962	-1.39054	0.164366	1.26005	no
C32E12.1	C32E12.1	C32E12.1	I:5230565-5241917	C	D	OK	0.378132	0.120845	-1.14073	2.38616	0.0170252	0.739944	no
C32E12.4	C32E12.4	C32E12.4	I:5230565-5241917	C	D	OK	13.4119	9.55541	-0.339036	1.54617	0.122064	1.23463	no
C32E12.6	C32E12.6	C32E12.6	I:5197864-5197887	C	D	NOTEST	0	0	0	0	1	1	no
C32E8.1	C32E8.1	C32E8.1	I:3794622-3798055	C	D	OK	0.419376	0.476595	0.1279	-0.226838	0.82055	1.04042	no
C32E8.11	C32E8.11	C32E8.11	I:3807474-3816798	C	D	OK	21.5179	24.1081	0.113661	-0.538285	0.59038	1.1119	no
C32E8.3	C32E8.3	C32E8.3	I:3786595-3787477	C	D	OK	166.674	187.905	0.119894	-0.555395	0.578625	1.11663	no
C32E8.4	C32E8.4	C32E8.4	I:3783836-3784437	C	D	OK	0.246813	0.210017	-0.161444	0.224178	0.822618	1.04026	no
C32E8.5	C32E8.5	C32E8.5	I:3782119-3783262	C	D	OK	33.285	29.6503	-0.115635	0.506696	0.612368	1.1029	no
C32E8.6	C32E8.6	C32E8.6	I:3774707-3777470	C	D	OK	6.67223	8.04034	0.186518	-0.831804	0.40552	1.2055	no
C32E8.9	C32E8.9	C32E8.9	I:3794622-3798055	C	D	OK	32.9549	29.4554	-0.112263	0.485866	0.627062	1.09699	no
C32F10.4	C32F10.4	C32F10.4	I:5807711-5815640	C	D	OK	49.5651	74.4382	0.406681	-1.84144	0.0655566	1.13526	no
C32F10.8	C32F10.8	C32F10.8	I:5822843-5826158	C	D	OK	124.703	125.443	0.00592085	-0.0283016	0.977422	1.00861	no
C32H11.1	C32H11.1	C32H11.1	IV:12912758-12914925	C	D	OK	5.07576	6.46773	0.24235	-0.877477	0.380228	1.21996	no
C32H11.11	C32H11.11	C32H11.11	IV:12938196-12939040	C	D	OK	26.0536	9.9188	-0.965724	3.41489	0.000638077	0.116041	no
C32H11.13	C32H11.13	C32H11.13	IV:12942687-12944495	C	D	OK	0.561102	4.04193	1.97457	-5.24474	1.56505e-07	9.73529e-05	yes
C32H11.3	C32H11.3	C32H11.3	IV:12918579-12920189	C	D	OK	0.442986	0.357223	-0.215179	0.434699	0.663781	1.08405	no
C32H11.4	C32H11.4	C32H11.4	IV:12921275-12923228	C	D	OK	13.6793	18.6047	0.307526	-1.17906	0.238372	1.27695	no
C32H11.5	C32H11.5	C32H11.5	IV:12923493-12924347	C	D	OK	57.5159	24.6057	-0.849085	3.44859	0.000563524	0.109194	no
C32H11.6	C32H11.6	C32H11.6	IV:12925897-12926705	C	D	OK	14.544	4.73617	-1.12195	3.57682	0.000347797	0.0756994	no
C32H11.7	C32H11.7	C32H11.7	IV:12930675-12931562	C	D	OK	2.09208	2.6683	0.243284	-0.674217	0.500173	1.15645	no
C32H11.8	C32H11.8	C32H11.8	IV:12933896-12934740	C	D	OK	24.2329	9.21145	-0.967262	3.37833	0.000729282	0.126935	no
C32H11.9	C32H11.9	C32H11.9	IV:12935019-12936240	C	D	OK	2.90729	1.90997	-0.420134	1.28625	0.198355	1.27359	no
C33A11.1	C33A11.1	C33A11.1	X:15355156-15363783	C	D	OK	70.2457	81.3413	0.146655	-0.695726	0.4866	1.16352	no
C33A11.2	C33A11.2	C33A11.2	X:15365912-15377604	C	D	OK	10.1159	19.3995	0.651132	-2.52226	0.0116604	0.627931	no
C33A12.1	C33A12.1	C33A12.1	IV:9523764-9524872	C	D	OK	500.382	412.934	-0.192084	0.8663	0.386325	1.21628	no
C33A12.12	C33A12.12	C33A12.12	IV:9482046-9485060	C	D	OK	0.0443025	0.0504912	0.130759	-0.184497	0.853624	1.03269	no
C33A12.15	C33A12.15	C33A12.15	IV:9505591-9506303	C	D	OK	0.111741	0.465302	1.4265	-1.89253	0.0584202	1.10693	no
C33A12.19	C33A12.19	C33A12.19	IV:9516973-9518904	C	D	OK	37.7277	79.7383	0.748355	-3.04792	0.0023043	0.26361	no
C33A12.21	C33A12.21	C33A12.21	IV:9510724-9512988	C	D	OK	3.04647	3.52998	0.147308	-0.152629	0.878691	1.02801	no
C33A12.22	C33A12.22	C33A12.22	IV:9510724-9512988	C	D	OK	2.95679	3.0111	0.0182028	-0.0209308	0.983301	1.00732	no
C33A12.3	C33A12.3	C33A12.3	IV:9510724-9512988	C	D	OK	155.955	236.564	0.416653	-1.95519	0.0505606	1.07713	no
C33A12.4	C33A12.4	C33A12.4	IV:9509932-9510571	C	D	OK	248.294	317.992	0.24741	-1.05074	0.293379	1.26269	no
C33A12.7	C33A12.7	C33A12.7	IV:9506933-9508754	C	D	OK	30.3218	42.2649	0.33209	-1.40041	0.16139	1.25803	no
C33B4.2	C33B4.2	C33B4.2	II:11370224-11371983	C	D	OK	4.49508	4.7975	0.065111	-0.220189	0.825724	1.03962	no
C33B4.4	C33B4.4	C33B4.4	II:11375561-11376181	C	D	OK	32.0666	35.9993	0.115684	-0.437529	0.661728	1.08494	no
C33B4.5	C33B4.5	C33B4.5	II:11383236-11384373	C	D	OK	0.139688	0.264549	0.638614	-0.920131	0.357504	1.23208	no
C33C12.1	C33C12.1	C33C12.1	II:2197846-2198676	C	D	OK	0.204037	0.536475	0.966716	-1.5163	0.129443	1.2405	no
C33C12.10	C33C12.10	C33C12.10	II:2192364-2194109	C	D	OK	45.4473	43.1766	-0.0512552	0.21223	0.831928	1.03785	no
C33C12.11	C33C12.11	C33C12.11	II:2163341-2164020	C	D	OK	0.657946	0.363375	-0.593687	1.06931	0.28493	1.26487	no
C33C12.4	C33C12.4	C33C12.4	II:2165490-2166494	C	D	OK	0.582683	0.228534	-0.935959	1.40662	0.159541	1.25713	no
C33C12.7	C33C12.7	C33C12.7	II:2174613-2175290	C	D	OK	0.708027	0.512521	-0.323142	0.575146	0.565192	1.12292	no
C33C12.9	C33C12.9	C33C12.9	II:2187216-2189752	C	D	OK	20.6523	20.9534	0.0144743	-0.057334	0.954279	1.0129	no
C33D12.2	C33D12.2	C33D12.2	X:3041968-3045783	C	D	OK	4.87459	5.41	0.104213	-0.370879	0.710727	1.06937	no
C33D3.3	C33D3.3	C33D3.3	X:10485229-10486588	C	D	OK	3.21098	1.51799	-0.749192	2.19334	0.0282831	0.896477	no
C33D3.4	C33D3.4	C33D3.4	X:10487818-10489691	C	D	OK	0.123867	0.112735	-0.0941658	0.131896	0.895067	1.02449	no
C33D3.5	C33D3.5	C33D3.5	X:10491272-10497192	C	D	OK	1.05337	0.830452	-0.23778	0.671776	0.501726	1.15526	no
C33D9.10	C33D9.10	C33D9.10	IV:8787455-8787869	C	D	OK	3.61408	5.64518	0.445963	-1.27341	0.202874	1.27318	no
C33D9.2	C33D9.2	C33D9.2	IV:8796862-8798337	C	D	OK	0.168768	0.0635413	-0.976837	1.27717	0.201543	1.27432	no
C33D9.3	C33D9.3	C33D9.3	IV:8790722-8793276	C	D	OK	12.3227	10.9169	-0.121132	0.625335	0.531751	1.13892	no
C33D9.5	C33D9.5	C33D9.5	IV:8778368-8780854	C	D	OK	21.4673	35.0625	0.490602	-2.16672	0.0302565	0.917076	no
C33D9.6	C33D9.6	C33D9.6	IV:8775414-8778127	C	D	OK	35.0802	52.857	0.409954	-1.89291	0.0583702	1.10732	no
C33D9.8	C33D9.8	C33D9.8	IV:8783358-8786632	C	D	OK	22.0535	42.964	0.666893	-3.02235	0.00250818	0.274047	no
C33D9.9	C33D9.9	C33D9.9	IV:8773933-8775299	C	D	OK	27.0496	39.6093	0.381392	-1.63837	0.101344	1.20941	no
C33E10.1	C33E10.1	C33E10.1	X:17305259-17306220	C	D	OK	1.81213	2.77212	0.425109	-1.22941	0.218917	1.27722	no
C33E10.10	C33E10.10	C33E10.10	X:17301286-17301836	C	D	OK	1.60543	2.3453	0.379019	-0.901808	0.367159	1.22689	no
C33E10.5	C33E10.5	C33E10.5	X:17272846-17279445	C	D	OK	0.0453012	0.0358028	-0.235307	0.28327	0.77697	1.05095	no
C33E10.6	C33E10.6	C33E10.6	X:17266607-17269873	C	D	OK	0.0105778	0.0380587	1.28037	-1.30507	0.191868	1.27107	no
C33E10.8	C33E10.8	C33E10.8	X:17293031-17294451	C	D	OK	1.24023	1.26983	0.0235859	-0.0621922	0.95041	1.01348	no
C33F10.1	C33F10.1	C33F10.1	II:4835015-4835699	C	D	NOTEST	0.0395969	0	-1.79769e+308	-1.79769e+308	0.158655	1	no
C33F10.11	C33F10.11	C33F10.11	II:4834151-4834801	C	D	NOTEST	0.042055	0.0376984	-0.10936	0.0773295	0.938361	1	no
C33F10.12	C33F10.12	C33F10.12	II:4836353-4837721	C	D	NOTEST	0.0464576	0.0357171	-0.262909	0.266392	0.789938	1	no
C33F10.2	C33F10.2	C33F10.2	II:4828547-4832485	C	D	OK	5.09519	4.95533	-0.0278332	0.108408	0.913672	1.02111	no
C33F10.4	C33F10.4	C33F10.4	II:4795800-4798104	C	D	OK	47.9789	45.9962	-0.0422037	0.220295	0.825641	1.0397	no
C33F10.7	C33F10.7	C33F10.7	II:4818649-4821552	C	D	OK	30.193	40.3638	0.290323	-1.32654	0.18466	1.26806	no
C33F10.8	C33F10.8	C33F10.8	II:4823368-4825184	C	D	OK	0.0551329	0.0576893	0.0453244	-0.0572998	0.954306	1.0129	no
C33G3.3	C33G3.3	C33G3.3	X:14064354-14067598	C	D	OK	16.7704	12.8373	-0.267257	1.05779	0.29015	1.2636	no
C33G3.5	C33G3.5	C33G3.5	X:14076236-14078595	C	D	NOTEST	0.0238017	0.0174171	-0.312304	0.254995	0.798727	1	no
C33G3.6	C33G3.6	C33G3.6	X:14080310-14084246	C	D	OK	7.28399	6.62215	-0.0952584	0.381378	0.702923	1.07157	no
C33G8.13	C33G8.13	C33G8.13	V:7014851-7015732	C	D	OK	0.154876	0.0583868	-0.975534	0.933947	0.350331	1.23564	no
C33G8.2	C33G8.2	C33G8.2	V:7009792-7012054	C	D	OK	16.6178	19.3789	0.153712	-0.65489	0.512539	1.14865	no
C33G8.3	C33G8.3	C33G8.3	V:7007421-7008034	C	D	OK	0.312269	0.365864	0.158398	-0.244842	0.806579	1.04374	no
C33G8.4	C33G8.4	C33G8.4	V:7006090-7006625	C	D	OK	104.132	84.6311	-0.207356	0.909925	0.362862	1.22877	no
C33H5.1	C33H5.1	C33H5.1	IV:7809143-7810664	C	D	NOTEST	0.0290737	0.0414432	0.354489	-0.280248	0.779287	1	no
C33H5.13	C33H5.13	C33H5.13	IV:7791796-7792175	C	D	OK	57.8713	65.9554	0.130758	-0.486884	0.62634	1.09753	no
C33H5.16	C33H5.16	C33H5.16	IV:7801898-7803124	C	D	NOTEST	0.0466919	0.0291261	-0.471938	0.385335	0.699989	1	no
C33H5.17	C33H5.17	C33H5.17	IV:7811203-7815716	C	D	OK	32.8396	44.9156	0.313149	-1.39977	0.161583	1.25747	no
C33H5.18	C33H5.18	C33H5.18	IV:7811203-7815716	C	D	OK	64.3144	91.6473	0.354163	-2.13653	0.0326363	0.945744	no
C33H5.2	C33H5.2	C33H5.2	IV:7805047-7807931	C	D	OK	0.0378698	0.116181	1.121	-1.43158	0.152263	1.26066	no
C33H5.6	C33H5.6	C33H5.6	IV:7776007-7777200	C	D	OK	5.69954	4.98717	-0.133517	0.44156	0.658808	1.08577	no
C33H5.7	C33H5.7	C33H5.7	IV:7774430-7775907	C	D	OK	19.286	16.5713	-0.151707	0.626754	0.53082	1.13965	no
C33H5.8	C33H5.8	C33H5.8	IV:7778003-7778946	C	D	OK	25.3375	22.0605	-0.138496	0.564536	0.57239	1.11984	no
C34B2.10	C34B2.10	C34B2.10	I:10682457-10683137	C	D	OK	94.5146	80.7817	-0.157003	0.687082	0.492031	1.16049	no
C34B2.11	C34B2.11	C34B2.11	I:10691331-10696770	C	D	OK	52.7997	59.3411	0.116798	-0.518253	0.604282	1.10541	no
C34B2.3	C34B2.3	C34B2.3	I:10672760-10674811	C	D	OK	0.0300499	0.0628357	0.737666	-0.726737	0.467387	1.17591	no
C34B2.4	C34B2.4	C34B2.4	I:10671531-10672576	C	D	OK	0.208148	0.124679	-0.512505	0.588414	0.556255	1.12813	no
C34B2.5	C34B2.5	C34B2.5	I:10675170-10676798	C	D	OK	30.9307	26.7581	-0.144912	0.59739	0.550247	1.13056	no
C34B2.8	C34B2.8	C34B2.8	I:10685808-10687045	C	D	OK	271.492	224.777	-0.188822	0.861596	0.38891	1.21488	no
C34B2.9	C34B2.9	C34B2.9	I:10699548-10703787	C	D	OK	8.05813	4.78594	-0.520999	1.73042	0.0835547	1.17699	no
C34B4.2	C34B4.2	C34B4.2	V:13082971-13090251	C	D	OK	92.8973	80.3326	-0.145319	0.659359	0.509665	1.15081	no
C34B4.3	C34B4.3	C34B4.3	V:13066518-13070961	C	D	OK	4.24872	4.40468	0.0360488	-0.123047	0.90207	1.02337	no
C34B4.4	C34B4.4	C34B4.4	V:13090891-13094255	C	D	OK	2.49519	2.56315	0.0268723	-0.087707	0.93011	1.01725	no
C34B4.5	C34B4.5	C34B4.5	V:13095849-13097266	C	D	OK	0.690808	0.58243	-0.170654	0.390134	0.696438	1.07313	no
C34B7.1	C34B7.1	C34B7.1	I:8330542-8332710	C	D	OK	8.86771	11.3024	0.2426	-0.939479	0.347485	1.23744	no
C34B7.2	C34B7.2	C34B7.2	I:8336972-8346014	C	D	OK	21.6886	19.1241	-0.125838	0.584821	0.558668	1.12637	no
C34B7.4	C34B7.4	C34B7.4	I:8333144-8336012	C	D	OK	12.9017	13.2019	0.0230075	-0.0969614	0.922757	1.0189	no
C34C12.1	C34C12.1	C34C12.1	III:3454329-3455835	C	D	OK	0.264321	0.225035	-0.160912	0.334674	0.737871	1.06132	no
C34C12.2	C34C12.2	C34C12.2	III:3456461-3460065	C	D	OK	13.4618	12.0004	-0.114915	0.495496	0.62025	1.09985	no
C34C12.4	C34C12.4	C34C12.4	III:3467650-3469733	C	D	OK	66.9079	76.9442	0.139763	-0.596857	0.550603	1.13038	no
C34C12.5	C34C12.5	C34C12.5	III:3471987-3473692	C	D	OK	86.3531	89.0241	0.0304616	-0.141963	0.887109	1.02639	no
C34C12.6	C34C12.6	C34C12.6	III:3482574-3484827	C	D	OK	53.1181	49.7928	-0.0646479	0.29187	0.770386	1.05235	no
C34C12.7	C34C12.7	C34C12.7	III:3484844-3486026	C	D	OK	9.53074	5.03902	-0.637311	2.07216	0.0382505	0.989991	no
C34C12.8	C34C12.8	C34C12.8	III:3460390-3461575	C	D	OK	54.89	36.0108	-0.421513	1.86371	0.0623628	1.12609	no
C34C12.9	C34C12.9	C34C12.9	III:3474239-3475434	C	D	OK	6.99304	10.0471	0.362373	-1.17821	0.238711	1.27701	no
C34C6.2	C34C6.2	C34C6.2	II:8679587-8683791	C	D	OK	4.7737	4.85601	0.0170963	-0.0634604	0.9494	1.01362	no
C34C6.3	C34C6.3	C34C6.3	II:8691873-8693956	C	D	OK	16.9459	10.6695	-0.462639	1.89841	0.0576419	1.10364	no
C34C6.4	C34C6.4	C34C6.4	II:8696515-8698853	C	D	OK	21.6298	19.6643	-0.0952672	0.426201	0.669961	1.08227	no
C34C6.7	C34C6.7	C34C6.7	II:8706991-8708778	C	D	OK	11.0579	34.0671	1.12519	-4.58265	4.59127e-06	0.00214809	yes
C34D1.1	C34D1.1	C34D1.1	V:13225393-13225751	C	D	OK	0	0.120053	1.79769e+308	1.79769e+308	0.158655	1.2604	no
C34D1.2	C34D1.2	C34D1.2	V:13235980-13236414	C	D	NOTEST	0.0836086	0.105388	0.2315	-0.178491	0.858337	1	no
C34D1.4	C34D1.4	C34D1.4	V:13256912-13258830	C	D	OK	14.5867	18.8031	0.253911	-0.937472	0.348516	1.23753	no
C34D10.1	C34D10.1	C34D10.1	X:8029440-8031396	C	D	OK	19.2455	30.1917	0.450289	-1.73132	0.083395	1.17732	no
[truncated: 17,967 more rows]
