# Supplementary material for: Functional transcriptomic analysis of the role of MAB-5/Hox in Q neuroblast migration in Caenorhabditis elegans
Source: BMC Genomics. 2013 May 4;14:304. doi: 10.1186/1471-2164-14-304 (PMC3651406; doi:10.1186/1471-2164-14-304)
Supplement: Additional file 6 — Genes with significantly different expression from Cuffdiff files in Additional files 1, 2, 3, 4 and 5. Genes also found to be ChIP seq targets in Additional file 5 in [22] are indicated with a “Yes”. In all Cuffdiff output files, letters in the_1 and sample_2 columns represent the following: A is wild-type, B is mab-5(e1239)lof, C is mab-5(gk670)gof, and D is mab-5(e1751)gof. [file 1471-2164-14-304-S6.xlsx]

## Sheet: Sheet1
test_id	gene_id	gene	locus	sample_1	sample_2	status	value_1	value_2	ln(fold_change)	test_stat	p_value	q_value	significant	ChIP seq target?
WT x e1239lof DOWN
cyp-35D1	cyp-35D1	cyp-35D1	V:16069057-16071062	A (WT)	B (e1239)	OK	2.18389	0.195772	-2.41191	3.75046	0.000176514	0.045046	yes
C35D10.1	C35D10.1	C35D10.1	III:4879707-4881414	A	B	OK	81.6531	13.5208	-1.79825	4.60346	4.15531e-06	0.00199528	yes
F43E2.5	F43E2.5	F43E2.5	II:7359891-7364038	A	B	OK	686.635	141.39	-1.58028	4.1382	3.50044e-05	0.0117195	yes
F15E6.3	F15E6.3	F15E6.3	IV:4293612-4298996	A	B	OK	130.526	27.791	-1.54687	3.84865	0.000118769	0.0331704	yes	Yes
pmp-5	pmp-5	pmp-5	V:6662002-6665626	A	B	OK	50.0686	15.2669	-1.18771	3.94947	7.83229e-05	0.0229887	yes
UDP-glucuronosyltransferase	UDP-glucuronosyltransferase	UDP-glucuronosyltransferase	V:12824832-12827235	A	B	OK	448.379	228.685	-0.673295	4.28886	1.79592e-05	0.00664247	yes
dehydrogenase	dehydrogenase	dehydrogenase	X:17230752-17235750	A	B	OK	944.923	560.636	-0.522031	4.32597	1.51862e-05	0.00585416	yes
R07B7.7	R07B7.7	R07B7.7	V:12072299-12074792	A	B	OK	0.0912903	0	-1.79769e+308	-1.79769e+308	1.85303e-110	2.33183e-107	yes
srx-96	srx-96	srx-96	V:13711168-13715082	A	B	OK	0.0177653	0	-1.79769e+308	-1.79769e+308	2.87071e-74	3.1746e-71	yes
C17E4.4	C17E4.4	C17E4.4	I:9419411-9420804	A	B	OK	0.037601	0	-1.79769e+308	-1.79769e+308	5.47207e-62	5.99082e-59	yes
WT x gk670lof DOWN
C17C3.3	C17C3.3	C17C3.3	II:5561733-5563494	A (WT)	C (gk670)	OK	9.86746	1.18526	-2.11928	4.82243	1.41817e-06	0.000739337	yes
C44B7.6	C44B7.6	C44B7.6	II:6872770-6877021	A	C	OK	26.4059	8.42239	-1.14269	3.81628	0.000135476	0.0366221	yes
C50H2.12	C50H2.12	C50H2.12	V:9907431-9914887	A	C	OK	0.152521	0.0620055	-0.900081	13.7757	0	0	yes
C53A3.2	C53A3.2	C53A3.2	V:5762348-5763657	A	C	OK	5.40426	33.368	1.82041	-4.17139	3.02744e-05	0.0104557	yes
col-165	col-165	col-165	X:4353590-4354784	A	C	OK	10.3171	2.03787	-1.6219	3.90004	9.61774e-05	0.0277092	yes
dehydrogenase	dehydrogenase	dehydrogenase	X:17230752-17235750	A	C	OK	944.923	572.416	-0.501238	4.77285	1.81639e-06	0.000924924	yes
F15E6.3	F15E6.3	F15E6.3	IV:4293612-4298996	A	C	OK	130.526	12.8514	-2.31812	6.31215	2.75183e-10	2.10679e-07	yes	Yes
F15E6.8	F15E6.8	F15E6.8	IV:4290288-4290544	A	C	OK	53.3114	3.07505	-2.85283	5.56029	2.69321e-08	1.74469e-05	yes
F31F7.1	F31F7.1	F31F7.1	V:6276250-6277951	A	C	OK	116.097	339.355	1.07262	-4.83863	1.30735e-06	0.000684827	yes
F45D11.1	F45D11.1	F45D11.1	II:1021510-1023526	A	C	OK	28.9326	6.98542	-1.42114	4.04275	5.28289e-05	0.0165722	yes
F45D11.14	F45D11.14	F45D11.14	II:1004621-1006481	A	C	OK	101.283	21.9064	-1.53114	4.54004	5.62447e-06	0.00257643	yes
F45D11.15	F45D11.15	F45D11.15	II:1010449-1012288	A	C	OK	101.033	22.0209	-1.52346	4.52093	6.15681e-06	0.00276249	yes
F45D11.16	F45D11.16	F45D11.16	II:1016267-1018106	A	C	OK	101.033	22.0209	-1.52346	4.52093	6.15681e-06	0.00277386	yes
F48C1.8	F48C1.8	F48C1.8	I:5333918-5337958	A	C	OK	31.8517	5.36688	-1.78084	4.62669	3.71557e-06	0.00181599	yes
F56D6.10	F56D6.10	F56D6.10	IV:3895184-3895439	A	C	OK	27.2211	0.94353	-3.36212	5.71632	1.08856e-08	7.59079e-06	yes
F56D6.8	F56D6.8	F56D6.8	IV:3894122-3894367	A	C	OK	15.8315	1.02354	-2.73873	4.3366	1.44701e-05	0.0056177	yes
F56D6.9	F56D6.9	F56D6.9	IV:3893005-3893249	A	C	OK	69.3402	1.31722	-3.9635	6.61715	3.66196e-11	2.99188e-08	yes
flp-27	flp-27	flp-27	II:5680957-5682636	A	C	OK	73.149	1.14686	-4.15547	7.74189	9.76996e-15	8.98837e-12	yes
K08D8.4	K08D8.4	K08D8.4	IV:12907459-12909967	A	C	OK	13.3757	4.94418	-0.995227	4.14965	3.3298e-05	0.0112514	yes
K08F8.1	K08F8.1	K08F8.1	II:8743988-8747566	A	C	OK	363.097	169.109	-0.764128	4.45302	8.46713e-06	0.00364953	yes	Yes
nitrophenylphosphatase	nitrophenylphosphatase	nitrophenylphosphatase	V:5770265-5771578	A	C	OK	12.2362	82.2202	1.905	-6.22416	4.84147e-10	3.63044e-07	yes
p-glycoprotein	p-glycoprotein	p-glycoprotein	X:11359093-11364037	A	C	OK	78.116	35.9773	-0.775307	3.7712	0.000162468	0.0422493	yes
R07B7.7	R07B7.7	R07B7.7	V:12072299-12074792	A	C	OK	0.0912903	0	-1.79769e+308	-1.79769e+308	1.85303e-110	2.35895e-107	yes
srg-1	srg-1	srg-1	III:6251755-6271161	A	C	OK	0.0235641	0.278153	2.46845	-5.70487	1.16432e-08	8.06773e-06	yes
srx-96	srx-96	srx-96	V:13711168-13715082	A	C	OK	0.0177653	0	-1.79769e+308	-1.79769e+308	2.87071e-74	3.207e-71	yes
str-67	str-67	str-67	V:1061424-1067689	A	C	OK	0.0108029	0	-1.79769e+308	-1.79769e+308	3.50557e-89	4.03989e-86	yes
T13B5.5	T13B5.5	T13B5.5	II:1108846-1110998	A	C	OK	6.80899	0.827975	-2.10702	4.40269	1.06918e-05	0.0044507	yes
UDP-glucuronosyltransferase	UDP-glucuronosyltransferase	UDP-glucuronosyltransferase	V:12824832-12827235	A	C	OK	448.379	241.647	-0.618162	4.27643	1.89917e-05	0.00697724	yes
W02B3.6	W02B3.6	W02B3.6	III:688732-715834	A	C	OK	0.023742	0.028955	0.198498	-6.86357	6.71596e-12	5.69972e-09	yes
W10G11.1	W10G11.1	W10G11.1	II:3559699-3560686	A	C	OK	22.8843	2.96831	-2.04246	4.65918	3.17467e-06	0.00155858	yes
Y47G6A.5	Y47G6A.5	Y47G6A.5	I:3533822-3539158	A	C	OK	55.1843	20.4511	-0.992643	4.03516	5.45655e-05	0.0170681	yes
Y48G9A.12	Y48G9A.12	Y48G9A.12	III:2151955-2162086	A	C	OK	0.0390683	0.0176155	-0.79653	10.1936	0	0	yes
ZK550.2	ZK550.2	ZK550.2	IV:17245551-17249698	A	C	OK	11.9398	1.37736	-2.15971	5.42633	5.7523e-08	3.66141e-05	yes
WT x e1239lof UP
W02B3.6	W02B3.6	W02B3.6	III:688732-715834	A (WT)	B (e1239)	OK	0.023742	0.0384615	0.48241	-16.1474	0	0	yes
F31F7.1	F31F7.1	F31F7.1	V:6276250-6277951	A	B	OK	116.097	352.9	1.11176	-4.39769	1.09409e-05	0.00446944	yes
nitrophenylphosphatase	nitrophenylphosphatase	nitrophenylphosphatase	V:5770265-5771578	A	B	OK	12.2362	55.9911	1.52079	-4.473	7.71311e-06	0.00335092	yes
F46C5.1	F46C5.1	F46C5.1	II:8820073-8821118	A	B	OK	2.93376	23.1605	2.06616	-4.24483	2.18755e-05	0.00787806	yes	Yes
srg-1	srg-1	srg-1	III:6251755-6271161	A	B	OK	0.0235641	0.202576	2.15139	-4.32562	1.52102e-05	0.00584284	yes
srw-85	srw-85	srw-85	V:19429181-19431481	A	B	OK	1.4027	16.5238	2.4664	-5.02044	5.15525e-07	0.000298622	yes
F47F2.2	F47F2.2	F47F2.2	X:3884167-3893285	A	B	OK	0	0.10158	1.79769e+308	1.79769e+308	1.22853e-281	1.89437e-278	yes
WT x gk670lof UP
W02B3.6	W02B3.6	W02B3.6	III:688732-715834	A (WT)	C (gk670)	OK	0.023742	0.028955	0.198498	-6.86357	6.71596e-12	5.69972e-09	yes
F31F7.1	F31F7.1	F31F7.1	V:6276250-6277951	A	C	OK	116.097	339.355	1.07262	-4.83863	1.30735e-06	0.000684827	yes
C53A3.2	C53A3.2	C53A3.2	V:5762348-5763657	A	C	OK	5.40426	33.368	1.82041	-4.17139	3.02744e-05	0.0104557	yes
nitrophenylphosphatase	nitrophenylphosphatase	nitrophenylphosphatase	V:5770265-5771578	A	C	OK	12.2362	82.2202	1.905	-6.22416	4.84147e-10	3.63044e-07	yes
srg-1	srg-1	srg-1	III:6251755-6271161	A	C	OK	0.0235641	0.278153	2.46845	-5.70487	1.16432e-08	8.06773e-06	yes
far-5	far-5	far-5	V:12995409-12997333	A	C	OK	0	0.0311983	1.79769e+308	1.79769e+308	0	0	yes
WT x e1751gof DOWN
F56D6.8	F56D6.8	F56D6.8	IV:3894122-3894367	A (WT)	D (e1751)	OK	15.8315	1.05322	-2.71015	4.95716	7.15316e-07	0.000401604	yes
F28A10.5	F28A10.5	F28A10.5	II:849683-850660	A	D	OK	1.65765	0.132521	-2.52641	4.36616	1.26449e-05	0.00501581	yes
H04M03.3	H04M03.3	H04M03.3	IV:5891555-5893296	A	D	OK	3.76378	0.313655	-2.48488	5.22238	1.7664e-07	0.000108643	yes
nhr-265	nhr-265	nhr-265	I:12251893-12253542	A	D	OK	6.5853	0.572695	-2.44224	5.74521	9.18062e-09	6.48448e-06	yes
F56D6.10	F56D6.10	F56D6.10	IV:3895184-3895439	A	D	OK	27.2211	2.95887	-2.21919	4.80947	1.51328e-06	0.000785182	yes
F15E6.3	F15E6.3	F15E6.3	IV:4293612-4298996	A	D	OK	130.526	16.0145	-2.09808	6.80988	9.76819e-12	8.16352e-09	yes	Yes
F15E6.8	F15E6.8	F15E6.8	IV:4290288-4290544	A	D	OK	53.3114	7.34137	-1.98263	4.9144	8.90553e-07	0.000487489	yes
W03A5.1	W03A5.1	W03A5.1	III:5408067-5413135	A	D	OK	1.2256	0.174141	-1.95132	3.96645	7.29501e-05	0.0215853	yes
spp-9	spp-9	spp-9	X:11487719-11488078	A	D	OK	32.2874	5.04369	-1.85654	4.14452	3.40519e-05	0.0114356	yes
Y52B11B.1	Y52B11B.1	Y52B11B.1	I:11075748-11134658	A	D	OK	10.1159	1.5881	-1.85157	3.77729	0.000158541	0.0414251	yes
F56D6.9	F56D6.9	F56D6.9	IV:3893005-3893249	A	D	OK	69.3402	11.381	-1.80708	4.40088	1.07815e-05	0.00443743	yes
haf-6	haf-6	haf-6	I:1162890-1175870	A	D	OK	19.3179	3.47449	-1.71558	5.73263	9.88869e-09	6.93983e-06	yes
nhr-74	nhr-74	nhr-74	I:11429059-11432052	A	D	OK	20.5369	3.85704	-1.67232	4.96847	6.74815e-07	0.000382791	yes
ZK617.2	ZK617.2	ZK617.2	IV:12014252-12015629	A	D	OK	9.17029	1.74446	-1.65953	3.85749	0.000114557	0.0323239	yes
nhr-244	nhr-244	nhr-244	I:11454767-11455438	A	D	OK	19.1576	4.12711	-1.53512	4.06516	4.7999e-05	0.0151877	yes
Y46G5A.29	Y46G5A.29	Y46G5A.29	II:12856096-12865723	A	D	OK	10.1893	2.21068	-1.52804	4.09105	4.29427e-05	0.0139094	yes
F58G6.3	F58G6.3	F58G6.3	IV:9653522-9654148	A	D	OK	49.005	10.6698	-1.52451	4.21738	2.4716e-05	0.00875699	yes
hil-3	hil-3	hil-3	X:8159094-8160025	A	D	OK	440.09	102.388	-1.45821	4.60226	4.17932e-06	0.00198935	yes
ZK550.2	ZK550.2	ZK550.2	IV:17245551-17249698	A	D	OK	11.9398	2.93776	-1.40223	4.33244	1.47469e-05	0.0057049	yes
T22B7.3	T22B7.3	T22B7.3	X:5647338-5650150	A	D	OK	51.8882	13.2341	-1.3663	4.31476	1.59776e-05	0.00601109	yes
Y48G8AL.12	Y48G8AL.12	Y48G8AL.12	I:1211493-1254666	A	D	OK	91.1434	23.5657	-1.35264	4.23285	2.30751e-05	0.00828284	yes
cyp-14A4	cyp-14A4	cyp-14A4	X:13282016-13284098	A	D	OK	21.151	5.55066	-1.33777	3.97087	7.16101e-05	0.0212463	yes
his-24	his-24	his-24	X:14490026-14491031	A	D	OK	895.181	242.438	-1.30628	4.16851	3.06601e-05	0.0104896	yes	Yes
F43E2.5	F43E2.5	F43E2.5	II:7359891-7364038	A	D	OK	686.635	197.544	-1.24584	4.17852	2.93417e-05	0.0102304	yes
hil-2	hil-2	hil-2	IV:6294109-6295203	A	D	OK	354.452	104.39	-1.22244	4.32163	1.54883e-05	0.00588769	yes
T07D3.4	T07D3.4	T07D3.4	II:888310-890690	A	D	OK	25.2493	7.56773	-1.2049	3.98207	6.83172e-05	0.0204914	yes
Histone	Histone	Histone	IV:7488200-7488672	A	D	OK	41.1798	13.0114	-1.15212	4.90627	9.28238e-07	0.000505589	yes
ZK180.5	ZK180.5	ZK180.5	IV:4514871-4517162	A	D	OK	335.762	124.492	-0.992163	3.75257	0.000175034	0.0447727	yes	Yes
hsp-16.11	hsp-16.11	hsp-16.11	V:9089918-9090408	A	D	OK	279.131	104.004	-0.987251	3.79476	0.000147788	0.0396564	yes
cyn-8	cyn-8	cyn-8	X:8911230-8914190	A	D	OK	47.4898	18.197	-0.959259	4.11639	3.84848e-05	0.0126526	yes
col-14	col-14	col-14	IV:7743888-7755928	A	D	OK	205.463	82.5053	-0.912405	3.89228	9.93075e-05	0.0284612	yes
UDP-glucosyltransferase	UDP-glucosyltransferase	UDP-glucosyltransferase	X:9922844-9925048	A	D	OK	66.7185	28.1618	-0.862514	4.23211	2.31512e-05	0.00828299	yes
K08D8.4	K08D8.4	K08D8.4	IV:12907459-12909967	A	D	OK	13.3757	5.6851	-0.855589	4.20515	2.60909e-05	0.00915522	yes
Carboxypeptidase	Carboxypeptidase	Carboxypeptidase	II:6366939-6369159	A	D	OK	100.972	46.0625	-0.784843	3.84779	0.000119188	0.0332029	yes
carboxyesterase	carboxyesterase	carboxyesterase	X:12226124-12229783	A	D	OK	35.5832	16.8533	-0.747325	4.3386	1.43396e-05	0.00558681	yes
F25B5.7	F25B5.7	F25B5.7	III:5953657-5958193	A	D	OK	124.516	61.3364	-0.708063	4.02467	5.7055e-05	0.0177454	yes
aminotransferase	aminotransferase	aminotransferase	X:16791261-16793041	A	D	OK	405.725	222.479	-0.600843	3.99164	6.56193e-05	0.0197906	yes
collagen	collagen	collagen	X:16072818-16074768	A	D	OK	9021.03	5441.37	-0.505527	6.60495	3.97651e-11	3.17772e-08	yes
C50H2.12	C50H2.12	C50H2.12	V:9907431-9914887	A	D	OK	0.152521	0.09283	-0.496534	7.48233	7.30527e-14	6.60976e-11	yes
AH10.4	AH10.4	AH10.4	V:14111842-14140943	A	D	OK	0.134641	0.106511	-0.234367	11.6598	0	0	yes
R07B7.7	R07B7.7	R07B7.7	V:12072299-12074792	A	D	OK	0.0912903	0	-1.79769e+308	-1.79769e+308	1.85303e-110	2.30534e-107	yes
e1239lof x e1751gof DOWN
Y52B11B.1	Y52B11B.1	Y52B11B.1	I:11075748-11134658	B (e1239)	D (e1751)	OK	21.9803	1.5881	-2.62761	6.35178	2.12839e-10	1.6526e-07	yes
C17H1.9	C17H1.9	C17H1.9	I:13121108-13123393	B	D	OK	2.43216	0.276161	-2.17555	4.55084	5.3432e-06	0.00245787	yes
spp-12	spp-12	spp-12	V:13889737-13890103	B	D	OK	10.2922	1.18295	-2.16337	4.17466	2.98431e-05	0.0103721	yes
spp-9	spp-9	spp-9	X:11487719-11488078	B	D	OK	39.8986	5.04369	-2.0682	4.48247	7.37841e-06	0.00323115	yes
H04M03.3	H04M03.3	H04M03.3	IV:5891555-5893296	B	D	OK	2.27177	0.313655	-1.98002	4.37532	1.21254e-05	0.0048626	yes
B0261.6	B0261.6	B0261.6	I:5245745-5263427	B	D	OK	3.66907	0.563758	-1.87307	4.34228	1.41011e-05	0.00551354	yes
col-162	col-162	col-162	V:13441776-13443212	B	D	OK	20.207	4.30642	-1.54592	4.39333	1.11629e-05	0.00452633	yes
B0511.11	B0511.11	B0511.11	I:10648592-10650161	B	D	OK	11.7467	2.64767	-1.4899	4.13737	3.51305e-05	0.0117259	yes
haf-6	haf-6	haf-6	I:1162890-1175870	B	D	OK	14.5214	3.47449	-1.43018	4.59095	4.41227e-06	0.0020732	yes
Y48G8AL.12	Y48G8AL.12	Y48G8AL.12	I:1211493-1254666	B	D	OK	95.5569	23.5657	-1.39993	4.59929	4.23942e-06	0.00200923	yes
F32A11.7	F32A11.7	F32A11.7	II:13139379-13144902	B	D	OK	28.6863	7.26907	-1.37279	4.5076	6.55658e-06	0.00290613	yes
col-172	col-172	col-172	X:6672783-6674361	B	D	OK	32.1266	10.3528	-1.13243	4.31615	1.58771e-05	0.00599386	yes
grl-16	grl-16	grl-16	I:572179-575122	B	D	OK	146.021	56.9743	-0.941153	3.83899	0.000123541	0.0339831	yes
collagen	collagen	collagen	X:16072818-16074768	B	D	OK	7983.71	5441.37	-0.383372	4.88631	1.02741e-06	0.000554092	yes
eft-3	eft-3	eft-3	III:6969568-6971654	B	D	OK	6464.18	5733.19	-0.120004	17.7613	0	0	yes
eft-2	eft-2	eft-2	I:9163563-9167191	B	D	OK	2007.38	1855.33	-0.0787672	6.56369	5.24931e-11	4.16445e-08	yes
F47F2.2	F47F2.2	F47F2.2	X:3884167-3893285	B	D	OK	0.10158	0	-1.79769e+308	-1.79769e+308	1.22853e-281	1.86805e-278	yes
gk670lof x e1751gof DOWN
Y52B11B.1	Y52B11B.1	Y52B11B.1	I:11075748-11134658	C (gk670)	D (e1751)	OK	19.8866	1.5881	-2.52751	6.78631	1.15037e-11	9.46935e-09	yes
ZK6.6	ZK6.6	ZK6.6	V:388531-391360	C	D	OK	0.599026	0.0503268	-2.47677	3.71952	0.000199604	0.0498918	yes
F28A10.5	F28A10.5	F28A10.5	II:849683-850660	C	D	OK	1.30145	0.132521	-2.28449	4.45134	8.53357e-06	0.00366374	yes
spp-12	spp-12	spp-12	V:13889737-13890103	C	D	OK	9.79018	1.18295	-2.11337	4.67645	2.91877e-06	0.00145249	yes
spp-9	spp-9	spp-9	X:11487719-11488078	C	D	OK	36.9714	5.04369	-1.99201	5.2443	1.56875e-07	9.70324e-05	yes
F48G7.8	F48G7.8	F48G7.8	V:626934-627479	C	D	OK	6.99185	0.992674	-1.9521	4.60283	4.1678e-06	0.00199253	yes
H04M03.3	H04M03.3	H04M03.3	IV:5891555-5893296	C	D	OK	2.12275	0.313655	-1.91218	4.66964	3.01733e-06	0.00149474	yes
F47F6.3	F47F6.3	F47F6.3	II:1263074-1266896	C	D	OK	2.30959	0.389656	-1.77956	4.56421	5.01373e-06	0.00233576	yes
pqn-2	pqn-2	pqn-2	V:10382277-10383776	C	D	OK	9.35983	1.74718	-1.67843	4.87282	1.10017e-06	0.000587543	yes
T06E4.12	T06E4.12	T06E4.12	V:9628196-9628911	C	D	OK	15.0862	3.02426	-1.60711	4.51458	6.34411e-06	0.00283491	yes
col-162	col-162	col-162	V:13441776-13443212	C	D	OK	21.0973	4.30642	-1.58904	5.58609	2.3224e-08	1.54094e-05	yes
abu-1	abu-1	abu-1	V:10380138-10381623	C	D	OK	12.3259	2.6055	-1.55408	4.77933	1.75876e-06	0.000903988	yes
K01D12.9	K01D12.9	K01D12.9	V:12403761-12404450	C	D	OK	5.31172	1.13561	-1.54275	4.07239	4.65338e-05	0.0148097	yes
Y48G8AL.12	Y48G8AL.12	Y48G8AL.12	I:1211493-1254666	C	D	OK	109.33	23.5657	-1.53458	6.03951	1.54587e-09	1.13585e-06	yes
pqn-54	pqn-54	pqn-54	V:1464818-1466103	C	D	OK	8.45502	1.84994	-1.51961	4.35829	1.3108e-05	0.00516211	yes
pqn-63	pqn-63	pqn-63	V:9616512-9617340	C	D	OK	18.8011	4.27762	-1.48052	4.86089	1.16861e-06	0.000618067	yes
K02E11.10	K02E11.10	K02E11.10	V:14239860-14240958	C	D	OK	131.01	30.2858	-1.46459	6.04295	1.51322e-09	1.11938e-06	yes
col-77	col-77	col-77	II:8358189-8359303	C	D	OK	27.3941	6.33586	-1.4641	5.54724	2.90206e-08	1.86893e-05	yes
C30H6.5	C30H6.5	C30H6.5	IV:17371722-17375361	C	D	OK	4.21488	0.984321	-1.45443	4.32333	1.53689e-05	0.00588318	yes
haf-6	haf-6	haf-6	I:1162890-1175870	C	D	OK	14.6778	3.47449	-1.44088	5.90305	3.56842e-09	2.58722e-06	yes
F48G7.5	F48G7.5	F48G7.5	V:622016-622836	C	D	OK	18.842	4.46115	-1.44068	4.62485	3.74862e-06	0.001824	yes
M110.9	M110.9	M110.9	II:8231242-8232517	C	D	OK	20.6887	4.98728	-1.4227	4.52149	6.14047e-06	0.00277793	yes
C26B2.8	C26B2.8	C26B2.8	IV:8014109-8015619	C	D	OK	10.7801	2.70147	-1.38391	4.40226	1.07128e-05	0.00444255	yes
Y48E1B.8	Y48E1B.8	Y48E1B.8	II:13585591-13588908	C	D	OK	8.73	2.39075	-1.29516	3.99406	6.49509e-05	0.0196432	yes
ugt-63	ugt-63	ugt-63	V:5108007-5110602	C	D	OK	6.8618	1.8958	-1.28633	4.00055	6.31964e-05	0.0192723	yes	Yes
F33A8.7	F33A8.7	F33A8.7	II:11022284-11027822	C	D	OK	43.6607	12.1271	-1.28101	5.10649	3.28201e-07	0.000192146	yes
Y46G5A.29	Y46G5A.29	Y46G5A.29	II:12856096-12865723	C	D	OK	7.76848	2.21068	-1.25677	4.77723	1.77727e-06	0.00090923	yes
ZK470.6	ZK470.6	ZK470.6	X:4176244-4177281	C	D	OK	21.6091	6.33076	-1.2277	4.28504	1.82708e-05	0.00673497	yes
T24C12.4	T24C12.4	T24C12.4	X:2204233-2205056	C	D	OK	18.1382	5.36448	-1.21822	3.93237	8.41122e-05	0.0246219	yes
grl-16	grl-16	grl-16	I:572179-575122	C	D	OK	191.766	56.9743	-1.21367	6.79402	1.09051e-11	9.04459e-09	yes
F07H5.8	F07H5.8	F07H5.8	II:8801995-8806864	C	D	OK	10.6899	3.27618	-1.18263	4.39382	1.11378e-05	0.00453294	yes
cpg-9	cpg-9	cpg-9	IV:3067864-3069843	C	D	OK	81.1523	24.899	-1.1815	4.62081	3.82246e-06	0.00184354	yes
H23N18.5	H23N18.5	H23N18.5	V:4911598-4912194	C	D	OK	37.9197	11.7211	-1.17408	3.87125	0.000108277	0.03079	yes
C06G1.2	C06G1.2	C06G1.2	X:16621725-16622451	C	D	OK	21.9541	6.826	-1.16821	4.08041	4.49572e-05	0.0144762	yes
nas-12	nas-12	nas-12	IV:10224024-10226286	C	D	OK	9.16795	2.86025	-1.16481	3.75837	0.000171027	0.0440565	yes
pqn-40	pqn-40	pqn-40	X:450463-457545	C	D	OK	13.518	4.22682	-1.16257	4.55646	5.20231e-06	0.00240316	yes
F35A5.4	F35A5.4	F35A5.4	X:3789740-3792799	C	D	OK	9.09184	2.85192	-1.15939	4.12545	3.70018e-05	0.012313	yes
elo-5	elo-5	elo-5	IV:5369794-5377264	C	D	OK	116.494	38.1461	-1.11641	4.89308	9.92717e-07	0.000538033	yes
nas-14	nas-14	nas-14	IV:13170552-13173663	C	D	OK	37.5465	12.3182	-1.1145	4.4018	1.07355e-05	0.00443517	yes
T24F1.7	T24F1.7	T24F1.7	II:11312382-11313259	C	D	OK	53.3431	17.5778	-1.11011	3.98445	6.76359e-05	0.0203428	yes
pqn-26	pqn-26	pqn-26	I:8771425-8777789	C	D	OK	28.538	9.49466	-1.10051	4.36989	1.24308e-05	0.00496686	yes
F13H8.5	F13H8.5	F13H8.5	II:6251354-6256024	C	D	OK	45.5373	15.2981	-1.09081	4.95432	7.25833e-07	0.00040543	yes
D2024.4	D2024.4	D2024.4	IV:7231442-7233111	C	D	OK	19.7131	6.6506	-1.08657	3.83932	0.000123373	0.0340224	yes
F54B11.9	F54B11.9	F54B11.9	X:13607310-13608162	C	D	OK	22.7808	7.70602	-1.08392	3.78916	0.000151157	0.0400693	yes
B0280.7	B0280.7	B0280.7	III:7110248-7111802	C	D	OK	42.5006	14.4673	-1.07762	4.25342	2.10526e-05	0.00760671	yes
F58G6.3	F58G6.3	F58G6.3	IV:9653522-9654148	C	D	OK	31.0955	10.6698	-1.06965	3.76566	0.000166108	0.0429918	yes
Y45F3A.8	Y45F3A.8	Y45F3A.8	III:10589763-10595044	C	D	OK	7.17819	2.46489	-1.0689	3.74088	0.000183374	0.0464718	yes
ZK180.6	ZK180.6	ZK180.6	IV:4520173-4524881	C	D	OK	48.0515	16.6445	-1.06019	4.47522	7.63343e-06	0.00332951	yes
F40E10.5	F40E10.5	F40E10.5	X:14701709-14703586	C	D	OK	81.7431	28.638	-1.04885	4.50997	6.4836e-06	0.00288547	yes
dpy-5	dpy-5	dpy-5	I:5432175-5433059	C	D	OK	1472.5	521.419	-1.03816	4.22989	2.3381e-05	0.00833796	yes
T19C3.2	T19C3.2	T19C3.2	III:614703-617444	C	D	OK	59.9467	21.3952	-1.03029	4.21952	2.44827e-05	0.0087025	yes
grd-14	grd-14	grd-14	X:8499601-8500975	C	D	OK	31.8718	11.4123	-1.02703	4.02003	5.81909e-05	0.0180474	yes
F58G1.5	F58G1.5	F58G1.5	II:12933822-12935259	C	D	OK	20.2031	7.2812	-1.02054	3.73717	0.000186106	0.0470551	yes
ZK287.4	ZK287.4	ZK287.4	V:9680174-9685246	C	D	OK	13.9512	5.0732	-1.01159	4.01991	5.82206e-05	0.0180056	yes
col-58	col-58	col-58	I:6311279-6312340	C	D	OK	17.8176	6.48989	-1.00994	3.76301	0.000167879	0.0433476	yes
M02G9.1	M02G9.1	M02G9.1	II:10326043-10335676	C	D	OK	27.8699	10.2365	-1.00158	4.27599	1.90289e-05	0.00694428	yes
pqn-29	pqn-29	pqn-29	III:4643963-4646311	C	D	OK	24.5058	9.07188	-0.993732	4.12238	3.7498e-05	0.0124403	yes
col-104	col-104	col-104	IV:1353699-1355304	C	D	OK	74.9511	27.7811	-0.992479	4.32132	1.551e-05	0.00587554	yes
ZC84.1	ZC84.1	ZC84.1	III:9199853-9205949	C	D	OK	6.08061	2.26091	-0.989339	3.78734	0.00015227	0.0401699	yes
F10F2.3	F10F2.3	F10F2.3	III:4616839-4618739	C	D	OK	43.2478	16.1729	-0.983607	4.00704	6.14837e-05	0.018908	yes
dpy-13	dpy-13	dpy-13	IV:4235606-4236694	C	D	OK	1059.85	398.45	-0.978304	4.10526	4.03865e-05	0.0131593	yes
dpy-4	dpy-4	dpy-4	IV:14981588-14996279	C	D	OK	925.874	348.764	-0.976343	4.15509	3.25156e-05	0.0110553	yes
col-115	col-115	col-115	IV:7988670-7991296	C	D	OK	282.547	106.756	-0.973297	4.07626	4.57662e-05	0.0146505	yes
ZK180.5	ZK180.5	ZK180.5	IV:4514871-4517162	C	D	OK	329.461	124.492	-0.973221	6.26062	3.83451e-10	2.9153e-07	yes	Yes
D1054.9	D1054.9	D1054.9	V:10785611-10790859	C	D	OK	49.2517	18.817	-0.962185	5.56137	2.67671e-08	1.74432e-05	yes
C05C9.1	C05C9.1	C05C9.1	X:11160904-11163610	C	D	OK	22.4081	8.57674	-0.96037	3.84371	0.000121186	0.0336738	yes
col-172	col-172	col-172	X:6672783-6674361	C	D	OK	26.8668	10.3528	-0.953639	4.94966	7.43451e-07	0.000413163	yes
nas-15	nas-15	nas-15	X:777719-780472	C	D	OK	100.422	39.9129	-0.92268	4.02792	5.6273e-05	0.0175521	yes
mlt-10	mlt-10	mlt-10	II:546702-552018	C	D	OK	82.6073	32.848	-0.922207	4.1563	3.23438e-05	0.0110311	yes
sqt-1	sqt-1	sqt-1	II:11336629-11337745	C	D	OK	943.275	383.077	-0.901123	3.78765	0.000152078	0.0402161	yes
Y74E4A.1	Y74E4A.1	Y74E4A.1	II:4649081-4655922	C	D	OK	138.208	56.3447	-0.897273	5.57314	2.50195e-08	1.65008e-05	yes
col-90	col-90	col-90	III:7948766-7951844	C	D	OK	469.329	191.726	-0.895235	3.8494	0.000118409	0.0331545	yes
pqn-95	pqn-95	pqn-95	II:9225115-9227149	C	D	OK	362.124	149.715	-0.883249	3.73674	0.00018642	0.047026	yes
col-173	col-173	col-173	X:6875178-6877486	C	D	OK	57.5467	24.1183	-0.869626	3.77655	0.000159018	0.0414508	yes
neprilysin	neprilysin	neprilysin	II:11654132-11657082	C	D	OK	72.9225	30.7236	-0.864367	3.78646	0.000152807	0.0402148	yes
R74.2	R74.2	R74.2	III:4187129-4189974	C	D	OK	49.0181	20.6571	-0.864132	3.73364	0.000188732	0.0474998	yes
lgx-1	lgx-1	lgx-1	X:5525159-5538470	C	D	OK	39.5522	17.0402	-0.842044	5.14386	2.69145e-07	0.000161016	yes
F30H5.3	F30H5.3	F30H5.3	III:505234-512173	C	D	OK	109.753	47.6635	-0.834064	3.73016	0.000191361	0.047941	yes
C47E12.6	C47E12.6	C47E12.6	IV:9983264-9995006	C	D	OK	9.18187	4.03427	-0.822407	3.84286	0.00012161	0.0337061	yes
F49E10.2	F49E10.2	F49E10.2	X:5890363-5894715	C	D	OK	43.7109	20.0601	-0.778867	3.85884	0.000113925	0.0322287	yes
Y53F4B.27	Y53F4B.27	Y53F4B.27	II:15145652-15151812	C	D	OK	21.7348	10.1375	-0.762674	3.9592	7.51998e-05	0.022191	yes
K04H4.2	K04H4.2	K04H4.2	III:9347615-9355381	C	D	OK	232.771	109.139	-0.757438	4.42917	9.45977e-06	0.00398329	yes
eat-20	eat-20	eat-20	X:15516574-15523928	C	D	OK	38.8067	18.3067	-0.751325	4.12181	3.75907e-05	0.0124333	yes
pqn-32	pqn-32	pqn-32	II:13095909-13116702	C	D	OK	74.2895	35.066	-0.750738	3.97189	7.13038e-05	0.0212129	yes
T22H6.2	T22H6.2	T22H6.2	X:12782315-12787222	C	D	OK	62.7963	31.8812	-0.67788	4.11908	3.80385e-05	0.0125435	yes
cuticlin	cuticlin	cuticlin	X:14994701-14998951	C	D	OK	2368.81	1230.52	-0.65495	5.08604	3.65615e-07	0.000212912	yes
lin-42	lin-42	lin-42	II:1233955-1244041	C	D	OK	214.233	114.307	-0.628178	3.7857	0.000153278	0.0402419	yes
C23H3.9	C23H3.9	C23H3.9	II:71681-77512	C	D	OK	80.1122	43.6302	-0.607677	4.5264	5.99964e-06	0.00273684	yes
dpf-6	dpf-6	dpf-6	III:8038168-8041302	C	D	OK	63.664	35.282	-0.590248	4.10527	4.03837e-05	0.0131976	yes
R151.2	R151.2	R151.2	III:7210001-7215202	C	D	OK	126.323	72.1816	-0.559659	3.85173	0.000117287	0.0330092	yes
collagen	collagen	collagen	X:16072818-16074768	C	D	OK	7043.88	5441.37	-0.258127	4.59914	4.24247e-06	0.00200201	yes
WT x e1751gof UP
W02B3.6	W02B3.6	W02B3.6	III:688732-715834	A (WT)	D (e1751)	OK	0.023742	0.0563269	0.863926	-28.0996	0	0	yes
F11C7.5	F11C7.5	F11C7.5	X:17420134-17421497	A	D	OK	170.405	517.922	1.11164	-3.90134	9.57e-05	0.0276337	yes
C25F9.2	C25F9.2	C25F9.2	V:19421264-19426507	A	D	OK	1.55184	6.05212	1.36097	-3.79316	0.000148744	0.0397184	yes
F31F7.1	F31F7.1	F31F7.1	V:6276250-6277951	A	D	OK	116.097	519.028	1.49753	-8.04628	8.88e-16	8.38e-13	yes
F32H5.3	F32H5.3	F32H5.3	V:13359144-13359838	A	D	OK	13.5315	64.2904	1.55839	-4.8583	1.18e-06	0.00062318	yes
F46C5.1	F46C5.1	F46C5.1	II:8820073-8821118	A	D	OK	2.93376	14.8666	1.62284	-3.87209	0.000107905	0.0307641	yes	Yes
Y119C1B.12	Y119C1B.12	Y119C1B.12	I:4520070-4522769	A	D	OK	2.37965	14.2633	1.79074	-3.89303	9.9e-05	0.028448	yes
nitrophenylphosphatase	nitrophenylphosphatase	nitrophenylphosphatase	V:5770265-5771578	A	D	OK	12.2362	78.2909	1.85603	-7.02608	2.12e-12	1.82e-09	yes
C08F11.7	C08F11.7	C08F11.7	IV:13637255-13638493	A	D	OK	0.591962	3.97326	1.9039	-3.81875	0.000134132	0.0363485	yes
C53A3.2	C53A3.2	C53A3.2	V:5762348-5763657	A	D	OK	5.40426	36.3791	1.90681	-5.00563	5.57e-07	0.000319148	yes
srg-1	srg-1	srg-1	III:6251755-6271161	A	D	OK	0.0235641	0.186681	2.06968	-4.96598	6.84e-07	0.000385756	yes
ZK218.1	ZK218.1	ZK218.1	V:17092368-17093200	A	D	OK	1.60138	13.5688	2.1369	-3.75671	0.000172163	0.0441414	yes
Y105C5B.3	Y105C5B.3	Y105C5B.3	IV:15884182-15888743	A	D	OK	0.408368	3.71704	2.20851	-4.45514	8.38e-06	0.00362787	yes
srw-85	srw-85	srw-85	V:19429181-19431481	A	D	OK	1.4027	51.9491	3.61187	-8.84948	0	0	yes
K07A1.15	K07A1.15	K07A1.15	I:9606251-9611587	A	D	OK	0	1.27422	1.79769e+308	1.79769e+308	9.34e-06	0.00396474	yes
e1239lof x e1751gof UP
W02B3.6	W02B3.6	W02B3.6	III:688732-715834	B (e1239)	D (e1751)	OK	0.0384615	0.0563269	0.381516	-12.772	0	0	yes
permease	permease	permease	V:7184718-7193473	B	D	OK	11.356	22.372	0.678066	-3.97538	7.02673e-05	0.0209615	yes
alpha-B-crystallin	alpha-B-crystallin	alpha-B-crystallin	IV:9444874-9445256	B	D	OK	183.628	443.81	0.882482	-4.21024	2.55101e-05	0.00900917	yes
aqp-8	aqp-8	aqp-8	X:4703007-4704937	B	D	OK	16.9419	43.7478	0.948653	-4.0536	5.04345e-05	0.0159123	yes
F49E11.10	F49E11.10	F49E11.10	IV:13057646-13059018	B	D	OK	74.842	229.006	1.11837	-3.914	9.07783e-05	0.0264319	yes
dod-24	dod-24	dod-24	IV:12940143-12941337	B	D	OK	56.76	179.922	1.15369	-4.00616	6.17126e-05	0.0189252	yes
lys-7	lys-7	lys-7	V:3481261-3482428	B	D	OK	72.5125	249.933	1.23743	-3.95646	7.60695e-05	0.0223873	yes
Y38E10A.13	Y38E10A.13	Y38E10A.13	II:12620452-12620790	B	D	OK	56.3173	195.603	1.24508	-3.97929	6.91224e-05	0.0206763	yes	Yes
col-74	col-74	col-74	II:5828689-5833198	B	D	OK	2.99217	10.436	1.24926	-3.74097	0.000183315	0.0465645	yes
C37A5.8	C37A5.8	C37A5.8	I:14157639-14157954	B	D	OK	23.2604	82.4843	1.26585	-3.82472	0.000130922	0.035655	yes
C37A5.2	C37A5.2	C37A5.2	I:14155481-14156301	B	D	OK	48.1202	176.065	1.29715	-4.38291	1.17104e-05	0.00471342	yes
C37A5.4	C37A5.4	C37A5.4	I:14153287-14154153	B	D	OK	29.2954	108.273	1.30723	-4.3227	1.54128e-05	0.00587944	yes
C14C6.5	C14C6.5	C14C6.5	V:536458-537315	B	D	OK	54.479	209.843	1.34855	-4.38296	1.17079e-05	0.0047298	yes
F53B6.8	F53B6.8	F53B6.8	I:8946698-8947167	B	D	OK	12.127	48.8159	1.39262	-3.81363	0.000136942	0.0369272	yes
nhx-6	nhx-6	nhx-6	II:1670835-1674340	B	D	OK	2.75053	11.2894	1.41207	-4.28942	1.79138e-05	0.00664813	yes
6-phosphofructokinase	6-phosphofructokinase	6-phosphofructokinase	V:9531619-9534338	B	D	OK	0.36916	1.63128	1.48589	-3.73105	0.000190685	0.0478812	yes
C35D10.1	C35D10.1	C35D10.1	III:4879707-4881414	B	D	OK	13.5208	61.6783	1.51771	-4.99577	5.86015e-07	0.000334151	yes
mab-5	mab-5	mab-5	III:7776834-7783382	B	D	OK	17.844	89.265	1.60994	-5.44161	5.28021e-08	3.38057e-05	yes	Yes
C32H11.13	C32H11.13	C32H11.13	IV:12942687-12944495	B	D	OK	0.78454	4.04193	1.63938	-4.06873	4.72692e-05	0.0150001	yes
F55G11.4	F55G11.4	F55G11.4	IV:12973604-12975552	B	D	OK	68.4464	362.989	1.66832	-5.65743	1.53652e-08	1.05137e-05	yes
lys-10	lys-10	lys-10	IV:8332807-8333500	B	D	OK	4.32295	23.6391	1.69897	-4.76457	1.89253e-06	0.000954814	yes
ZK218.1	ZK218.1	ZK218.1	V:17092368-17093200	B	D	OK	1.24038	13.5688	2.39235	-5.69215	1.25452e-08	8.63805e-06	yes
Y105C5B.3	Y105C5B.3	Y105C5B.3	IV:15884182-15888743	B	D	OK	0.253786	3.71704	2.68419	-5.64369	1.66443e-08	1.13181e-05	yes
srx-96	srx-96	srx-96	V:13711168-13715082	B	D	OK	0	0.0153131	1.79769e+308	1.79769e+308	9.70655e-87	1.10695e-83	yes
gk670lof x e1751gof UP
tetraspanin	tetraspanin	tetraspanin	X:14726599-14729400	C (gk670)	D (e1751)	OK	177.679	254.374	0.358826	-3.88299	0.00010318	0.0294939	yes
C50H2.12	C50H2.12	C50H2.12	V:9907431-9914887	C	D	OK	0.0620055	0.09283	0.403547	-6.61512	3.71243e-11	3.01064e-08	yes
K08F8.1	K08F8.1	K08F8.1	II:8743988-8747566	C	D	OK	169.109	268.081	0.460749	-3.90174	9.55021e-05	0.0276602	yes	Yes
ppn-1	ppn-1	ppn-1	V:7827098-7842176	C	D	OK	81.938	143.4	0.559677	-3.75831	0.000171063	0.0439625	yes	Yes
vhp-1	vhp-1	vhp-1	II:5322977-5340218	C	D	OK	118.924	209.027	0.563981	-4.36785	1.25475e-05	0.00499527	yes	Yes
Annexin	Annexin	Annexin	III:10320949-10330313	C	D	OK	147.979	269.664	0.600109	-4.43027	9.41135e-06	0.0039782	yes
W06F12.2	W06F12.2	W06F12.2	III:13726532-13731559	C	D	OK	44.9873	83.2611	0.615601	-3.92124	8.80929e-05	0.0257184	yes
fkh-7	fkh-7	fkh-7	IV:5584669-5610349	C	D	OK	104.645	193.745	0.615976	-4.27641	1.89927e-05	0.00695425	yes	Yes
p-glycoprotein	p-glycoprotein	p-glycoprotein	X:11359093-11364037	C	D	OK	35.9773	67.9519	0.635912	-4.62368	3.76983e-06	0.0018262	yes
hexokinase	hexokinase	hexokinase	I:9271433-9278679	C	D	OK	68.4887	129.509	0.637084	-3.82319	0.000131736	0.0357878	yes
permease	permease	permease	V:7184718-7193473	C	D	OK	11.8181	22.372	0.638176	-4.28984	1.78799e-05	0.00665812	yes
tag-354	tag-354	tag-354	III:7761907-7763529	C	D	OK	43.0573	83.5231	0.662592	-3.76761	0.000164818	0.0427589	yes
W02B3.6	W02B3.6	W02B3.6	III:688732-715834	C	D	OK	0.028955	0.0563269	0.665428	-23.0123	0	0	yes
aqp-8	aqp-8	aqp-8	X:4703007-4704937	C	D	OK	20.1536	43.7478	0.775057	-4.07987	4.50599e-05	0.0144668	yes
Y4C6B.2	Y4C6B.2	Y4C6B.2	IV:5340878-5344167	C	D	OK	25.3815	58.0759	0.827731	-3.91133	9.17908e-05	0.0266559	yes
clec-41	clec-41	clec-41	V:13134770-13137895	C	D	OK	102.823	235.711	0.829596	-3.85079	0.000117739	0.0330515	yes
F17H10.2	F17H10.2	F17H10.2	X:13113856-13116268	C	D	OK	27.0405	63.1173	0.847658	-4.50394	6.67066e-06	0.00294477	yes
col-176	col-176	col-176	X:10077543-10078532	C	D	OK	45.6982	106.88	0.849644	-3.86722	0.000110084	0.0312228	yes
pcp-1	pcp-1	pcp-1	III:7758657-7761196	C	D	OK	56.1411	132.716	0.860341	-3.78561	0.00015333	0.0401593	yes
C52B9.3	C52B9.3	C52B9.3	X:4265855-4270523	C	D	OK	20.6185	48.9722	0.865065	-4.75046	2.02956e-06	0.00101925	yes
dod-24	dod-24	dod-24	IV:12940143-12941337	C	D	OK	75.2779	179.922	0.871336	-4.01952	5.83161e-05	0.0179843	yes
C18H7.1	C18H7.1	C18H7.1	IV:615566-621120	C	D	OK	18.9597	46.8969	0.905636	-3.79353	0.000148522	0.0397559	yes
F08F8.5	F08F8.5	F08F8.5	III:7362543-7363389	C	D	OK	129.705	323.706	0.914572	-3.79166	0.000149644	0.0398614	yes
Y17G7B.13	Y17G7B.13	Y17G7B.13	II:12042889-12047904	C	D	OK	17.3815	43.7612	0.923339	-3.78938	0.000151023	0.0401311	yes
Y58A7A.5	Y58A7A.5	Y58A7A.5	V:5085779-5086934	C	D	OK	30.5746	80.3174	0.965818	-4.19767	2.69676e-05	0.00943263	yes
lys-7	lys-7	lys-7	V:3481261-3482428	C	D	OK	90.9079	249.933	1.01134	-4.4502	8.57917e-06	0.00366893	yes
M60.7	M60.7	M60.7	X:8258424-8261114	C	D	OK	10.0432	28.0309	1.02641	-3.83229	0.000126955	0.0347475	yes
C14C6.5	C14C6.5	C14C6.5	V:536458-537315	C	D	OK	72.5502	209.843	1.06208	-4.56044	5.10468e-06	0.00236805	yes
C44B7.6	C44B7.6	C44B7.6	II:6872770-6877021	C	D	OK	8.42239	24.5931	1.07157	-4.93404	8.05447e-07	0.000445355	yes
tbb-6	tbb-6	tbb-6	V:12261609-12263174	C	D	OK	10.2149	29.9425	1.07544	-4.14998	3.32501e-05	0.01127	yes
F16C3.2	F16C3.2	F16C3.2	I:10150287-10155085	C	D	OK	11.7515	34.9527	1.09001	-4.00119	6.30237e-05	0.0192733	yes
glycohydrolase	glycohydrolase	glycohydrolase	IV:8712616-8715009	C	D	OK	6.88401	20.6205	1.09709	-3.99746	6.40245e-05	0.0194166	yes
F49E11.10	F49E11.10	F49E11.10	IV:13057646-13059018	C	D	OK	75.5897	229.006	1.10843	-4.39937	1.08565e-05	0.00445156	yes
F52E1.14	F52E1.14	F52E1.14	V:8383728-8385734	C	D	OK	10.1141	30.9053	1.117	-4.04306	5.2759e-05	0.0165979	yes
col-74	col-74	col-74	II:5828689-5833198	C	D	OK	3.39195	10.436	1.12386	-4.094	4.2399e-05	0.013774	yes
F58E6.1	F58E6.1	F58E6.1	V:9737390-9746075	C	D	OK	2.31599	7.12619	1.12394	-4.27335	1.92562e-05	0.00700387	yes
C34C6.7	C34C6.7	C34C6.7	II:8706991-8708778	C	D	OK	11.0579	34.0671	1.12519	-4.58265	4.59127e-06	0.00214809	yes
clec-7	clec-7	clec-7	V:7328206-7329811	C	D	OK	7.6301	24.3942	1.16225	-4.44694	8.71003e-06	0.00371041	yes
F-spondin	F-spondin	F-spondin	II:7116061-7120474	C	D	OK	7.22933	23.3938	1.17433	-5.01739	5.23788e-07	0.000301812	yes
T27F2.4	T27F2.4	T27F2.4	V:11645285-11650581	C	D	OK	16.2559	54.9098	1.21723	-4.76676	1.87212e-06	0.000948886	yes
C50F7.5	C50F7.5	C50F7.5	IV:7726702-7727682	C	D	OK	82.6957	288.682	1.25016	-5.11318	3.16776e-07	0.000187463	yes	Yes
Y17G7B.14	Y17G7B.14	Y17G7B.14	II:12064992-12067476	C	D	OK	4.12905	14.8105	1.27729	-4.07417	4.61785e-05	0.0147394	yes
F35E12.5	F35E12.5	F35E12.5	V:13736900-13738280	C	D	OK	24.099	88.405	1.29976	-5.58615	2.32161e-08	1.54981e-05	yes
F14H12.3	F14H12.3	F14H12.3	X:4344224-4345610	C	D	OK	10.8947	40.3435	1.30915	-4.87462	1.09018e-06	0.000585065	yes
bath-15	bath-15	bath-15	III:7774807-7775942	C	D	OK	4.61748	18.1301	1.36772	-4.86765	1.12936e-06	0.000600204	yes
Y119C1B.12	Y119C1B.12	Y119C1B.12	I:4520070-4522769	C	D	OK	3.55345	14.2633	1.38977	-4.30788	1.64829e-05	0.00617997	yes
C37A5.4	C37A5.4	C37A5.4	I:14153287-14154153	C	D	OK	26.6124	108.273	1.40328	-5.61382	1.97907e-08	1.33746e-05	yes
C37A5.2	C37A5.2	C37A5.2	I:14155481-14156301	C	D	OK	42.1052	176.065	1.43068	-5.85003	4.91498e-09	3.51694e-06	yes
F55C5.2	F55C5.2	F55C5.2	V:12264201-12265298	C	D	OK	1.0596	4.96888	1.5453	-4.0901	4.31195e-05	0.0139254	yes
F55G11.4	F55G11.4	F55G11.4	IV:12973604-12975552	C	D	OK	76.9095	362.989	1.55174	-7.11216	1.14242e-12	1.00865e-09	yes
C37A5.8	C37A5.8	C37A5.8	I:14157639-14157954	C	D	OK	17.3335	82.4843	1.55997	-5.18198	2.19542e-07	0.000134277	yes
F53B6.8	F53B6.8	F53B6.8	I:8946698-8947167	C	D	OK	9.58114	48.8159	1.62826	-4.71717	2.39144e-06	0.0011955	yes
6-phosphofructokinase	6-phosphofructokinase	6-phosphofructokinase	V:9531619-9534338	C	D	OK	0.315985	1.63128	1.64143	-4.42476	9.6548e-06	0.00404984	yes
F59A1.9	F59A1.9	F59A1.9	V:17653278-17655078	C	D	OK	0.30246	1.61187	1.6732	-3.74714	0.000178863	0.0455394	yes
C17C3.3	C17C3.3	C17C3.3	II:5561733-5563494	C	D	OK	1.18526	6.39375	1.68535	-4.92109	8.60648e-07	0.000473486	yes
abf-4	abf-4	abf-4	V:20553162-20553588	C	D	OK	0.981532	6.48315	1.88785	-4.26216	2.02463e-05	0.00733962	yes
D1005.5	D1005.5	D1005.5	X:1470992-1472885	C	D	OK	0.552143	3.92694	1.96181	-4.49452	6.9728e-06	0.00306579	yes
C32H11.13	C32H11.13	C32H11.13	IV:12942687-12944495	C	D	OK	0.561102	4.04193	1.97457	-5.24474	1.56505e-07	9.73529e-05	yes
F56D6.9	F56D6.9	F56D6.9	IV:3893005-3893249	C	D	OK	1.31722	11.381	2.15642	-4.17337	3.00124e-05	0.010398	yes
Y105C5B.3	Y105C5B.3	Y105C5B.3	IV:15884182-15888743	C	D	OK	0.378871	3.71704	2.28349	-5.80999	6.24783e-09	4.44164e-06	yes
T13B5.5	T13B5.5	T13B5.5	II:1108846-1110998	C	D	OK	0.827975	8.15834	2.28781	-6.32901	2.46737e-10	1.90231e-07	yes
ZK218.1	ZK218.1	ZK218.1	V:17092368-17093200	C	D	OK	1.36316	13.5688	2.29796	-6.41744	1.38585e-10	1.09153e-07	yes
srw-85	srw-85	srw-85	V:19429181-19431481	C	D	OK	1.3412	51.9491	3.6567	-11.9546	0	0	yes
flp-27	flp-27	flp-27	II:5680957-5682636	C	D	OK	1.14686	99.7041	4.46518	-9.5198	0	0	yes
srx-96	srx-96	srx-96	V:13711168-13715082	C	D	OK	0	0.0153131	1.79769e+308	1.79769e+308	9.70655e-87	1.09554e-83	yes
