# Supplementary material for: Functional transcriptomic analysis of the role of MAB-5/Hox in Q neuroblast migration in Caenorhabditis elegans
Source: BMC Genomics. 2013 May 4;14:304. doi: 10.1186/1471-2164-14-304 (PMC3651406; doi:10.1186/1471-2164-14-304)
Supplement: Additional file 7 — Non-coding RNA genes that are differentially expressed in this RNA-seq analysis. [file 1471-2164-14-304-S7.xlsx]

## Sheet: Sheet1
Small non-coding RNA genes exhibiting differential expression
UP in loss of function combined
C23H5.10
K11C4.6
C03B8.5
ZK994.7
ZK484.9
K08E3.11
T20D3.13
F23B2.15
F10D2.13
Down in loss-of-function combined
F55G1.16
B0280.15
B0280.16
C27H5.9
C07A9.14
T27A3.9
K12D12.7
B0334.12
K08E3.11
ZK897.3
W05B2.8,Y48A6B.2
R07E5.16
F23B2.15
T20D3.13
F10D2.13
W05B2.8
UP in gain-of-function combined
B0280.16
W09D6.8
C03B8.5
C07A9.14
C08D8.3
C27H5.9
K12D12.8
M106.6
T03F7.8
ZK897.3
Down in gain-of-function combined
C23H5.10
F55G1.16
F23B2.15
B0280.14
K08E3.11
B0334.12
C04G6.12
F38E11.14
C07H6.10
K11C4.6
Y43F4B.11
ZK484.9
C07A9.14
C27H5.9
C41C4.11
F30H5.4
K12D12.7
T27A3.9
Y23H5B.10
Y53F4B.48
Y55F3BR.9
Y74C9A.6
ZK643.9
R07E5.16
F10D2.13
T20D3.13
F54C8.8
K09B11.12
K09B11.14
K09B11.16
K09B11.13
T20D3.12
W05B2.8
ZK897.3
K09B11.15
