# Supplementary material for: Functional transcriptomic analysis of the role of MAB-5/Hox in Q neuroblast migration in Caenorhabditis elegans
Source: BMC Genomics. 2013 May 4;14:304. doi: 10.1186/1471-2164-14-304 (PMC3651406; doi:10.1186/1471-2164-14-304)
Supplement: Additional file 8 — Gene classes based upon functional annotation in Wormbase (see Methods). [file 1471-2164-14-304-S8.xlsx]

## Sheet: Sheet1
UP in lof
F31F7.1	cytoplasmic unsimilar
F47F2.2	cytoplasmic unsimilar
nitrophenylphosphatase	metabolism
C53A3.2	metabolism
F46C5.1	secreted
far-5	secreted
srw-85	transmembrane
srg-1	transmembrane
W02B3.6	transmembrane
Down in lof
Y47G6A.5	cytoplasmic signaling
K08F8.1	cytoplasmic signaling
Y48G9A.12	cytoplasmic unsimilar
F45D11.14	cytoplasmic unsimilar
F45D11.15	cytoplasmic unsimilar
F45D11.16	cytoplasmic unsimilar
F45D11.1	cytoplasmic unsimilar
F31F7.1	cytoplasmic unsimilar
C17C3.3	metabolism
dehydrogenase	metabolism
C53A3.2	metabolism
nitrophenylphosphatase	metabolism
F43E2.5	metabolism
W10G11.1	secreted
F48C1.8	secreted
col-165	secreted
F15E6.3	secreted
flp-27	secreted
K08D8.4	secreted
T13B5.5	secreted
F56D6.9	transmembrane
srx-96	transmembrane
str-67	transmembrane
F56D6.8	transmembrane
C35D10.1	transmembrane
C17E4.4	transmembrane
C44B7.6	transmembrane
pmp-5	transmembrane
p-glycoprotein	transmembrane
F15E6.8	transmembrane
F56D6.10	transmembrane
C50H2.12	transmembrane
W02B3.6	transmembrane
ZK550.2	transmembrane
cyp-35D1	transmembrane
srg-1	transmembrane
UDP-glucuronosyltransferase	transmembrane
R07B7.7	DEAD gene
UP in gof
M60.7	cytoplasmic cytoskeleton
tbb-6	cytoplasmic cytoskeleton
C52B9.3	cytoplasmic cytoskeleton
alpha-B-crystallin	cytoplasmic cytoskeleton
F59A1.9	cytoplasmic signaling
Y105C5B.3	cytoplasmic signaling
Annexin	cytoplasmic signaling
Y17G7B.14	cytoplasmic signaling
Y17G7B.13	cytoplasmic signaling
K07A1.15	cytoplasmic signaling
K08F8.1	cytoplasmic signaling
vhp-1	cytoplasmic signaling
W02B3.6	cytoplasmic signaling
6-phosphofructokinase	metabolism
C17C3.3	metabolism
F55C5.2	metabolism
glycohydrolase	metabolism
hexokinase	metabolism
tag-354	metabolism
nitrophenylphosphatase	metabolism
C53A3.2	metabolism
C08F11.7	metabolism
C34C6.7	secreted
F16C3.2	secreted
F32H5.3	secreted
F46C5.1	secreted
F52E1.14	secreted
F56D6.9	secreted
abf-4	secreted
clec-41	secreted
clec-7	secreted
col-176	secreted
col-74	secreted
F35E12.5	secreted
F55G11.4	secreted
dod-24	secreted
C32H11.13	secreted
C35D10.1	secreted
C50H2.12	secreted
C37A5.2	secreted
C37A5.4	secreted
C37A5.8	secreted
F53B6.8	secreted
flp-27	secreted
T13B5.5	secreted
lys-10	secreted
lys-7	secreted
C14C6.5	secreted
ppn-1	secreted
Y38E10A.13	secreted
F11C7.5	secreted
p-glycoprotein	secreted
pcp-1	secreted
C50F7.5	secreted
F49E11.10	secreted
ZK218.1	secreted
F-spoin	secreted
F14H12.3	secreted
F14H12.3	secreted
C18H7.1	secreted
bath-15	Gene expression
C25F9.2	Gene expression
fkh-7	Gene expression
mab-5	Gene expression
F08F8.5	Gene expression
F58E6.1	Gene expression
Y119C1B.12	transmembrane
Y58A7A.5	transmembrane
W06F12.2	transmembrane
F17H10.2	transmembrane
C44B7.6	transmembrane
Y4C6B.2	transmembrane
aqp-8	transmembrane
T27F2.4	transmembrane
nhx-6	transmembrane
permease	transmembrane
srg-1	transmembrane
srw-85	transmembrane
srx-96	transmembrane
tetraspanin	transmembrane
D1005.5	unsimilar cytoplasmic
F31F7.1	unsimilar cytoplasmic
DOWN in gof
F07H5.8	cytoplasmic cytoskeletal
R74.2	cytoplasmic cytoskeletal
hsp-16.11	cytoplasmic signaling
cyn-8	cytoplasmic signaling
T22H6.2	metabolism
aminotransferase	metabolism
cyp-14A4	metabolism
F43E2.5	metabolism
R151.2	metabolism
H04M03.3	metabolism
Y52B11B.1	secreted
F28A10.5	secreted
ZK180.5	secreted
F15E6.3	secreted
F56D6.8	secreted
F56D6.9	secreted
F13H8.5	secreted
K02E11.10	secreted
Y48E1B.8	secreted
B0280.7	secreted
C06G1.2	secreted
D2024.4	secreted
F33A8.7	secreted
F40E10.5	secreted
K01D12.9	secreted
M110.9	secreted
T19C3.2	secreted
Y53F4B.27	secreted
ZK470.6	secreted
C23H3.9	secreted
carboxypeptidase	secreted
F49E10.2	secreted
K04H4.2	secreted
col-104	secreted
col-115	secreted
col-162	secreted
col-172	secreted
col-58	secreted
col-77	secreted
col-90	secreted
collagen	secreted
col-14	secreted
cpg-9	secreted
K08D8.4	secreted
cuticlin	secreted
F15E6.8	secreted
dpf-6	secreted
dpy-13	secreted
dpy-4	secreted
dpy-5	secreted
lgx-1	secreted
C50H2.12	secreted
T07D3.4	secreted
grd-14	secreted
grl-16	secreted
F35A5.4	secreted
M02G9.1	secreted
ZC84.1	secreted
ZK287.4	secreted
F30H5.3	secreted
F10F2.3	secreted
ZK617.2	secreted
F58G1.5	secreted
C05C9.1	secreted
C47E12.6	secreted
D1054.9	secreted
nas-12	secreted
nas-14	secreted
nas-15	secreted
H23N18.5	secreted
pqn-2	secreted
pqn-26	secreted
pqn-29	secreted
pqn-32	secreted
pqn-40	secreted
pqn-54	secreted
pqn-63	secreted
pqn-95	secreted
Y48G8AL.12	secreted
Y46G5A.29	secreted
spp-12	secreted
spp-9	secreted
F48G7.5	secreted
F48G7.8	secreted
Y45F3A.8	secreted
sqt-1	secreted
ugt-63	secreted
col-173	secreted
eft-2	Gene expression
eft-3	Gene expression
histone	Gene expression
hil-2	Gene expression
hil-3	Gene expression
his-24	Gene expression
lin-42	Gene expression
nhr-244	Gene expression
nhr-265	Gene expression
nhr-74	Gene expression
F25B5.7	Gene expression
C26B2.8	transmembrane
T24C12.4	transmembrane
T24F1.7	transmembrane
UDP-glucosyltransferase	transmembrane
abu-1	transmembrane
C30H6.5	transmembrane
T06E4.12	transmembrane
carboxyesterase	transmembrane
F58G6.3	transmembrane
eat-20	transmembrane
elo-5	transmembrane
W03A5.1	transmembrane
haf-6	transmembrane
Y74E4A.1	transmembrane
ZK6.6	transmembrane
ZK550.2	transmembrane
mlt-10	transmembrane
F32A11.7	transmembrane
neprilysin	transmembrane
F47F6.3	transmembrane
ZK180.6	transmembrane
F56D6.10	transmembrane
AH10.4	unsimilar
T22B7.3	unsimilar
B0261.6	unsimilar
B0511.11	unsimilar
F47F2.2	unsimilar
F54B11.9	unsimilar
C17H1.9	unsimilar
R07B7.7	retired gene
ChIP seq top 50 from Niu et al., 2011 with Ahringer library RNAi clones available
F21A10.2
cah-4
K08F8.1
M05B5.4
F42C5.9
lmn-1
ceh-13
mau-2
T23G4.2
tlp-1
F32E10.1
W09G12.8
tag-179
B0361.2
F33G12.6
F22D6.2
gly-2
mab-5
zfp-1
nhr-47
tag-53
hst-2
egl-27
W09D10.4
pqn-21
unc-115
ZC443.3
unc-62
bec-1
F32E10.6
arr-1
W08E3.2
T06D8.9
unc-14
pqn-44
lin-46
R186.3
unc-43
M01H9.3
M79.2
rpn-9
Y44A6D.2
C42C1.2
T10B10.4
C46C2.2
hel-1
act-4
C28H8.2
ntl-2
F09C8.2
