# Supplementary material for: Functional transcriptomic analysis of the role of MAB-5/Hox in Q neuroblast migration in Caenorhabditis elegans
Source: BMC Genomics. 2013 May 4;14:304. doi: 10.1186/1471-2164-14-304 (PMC3651406; doi:10.1186/1471-2164-14-304)
Supplement: Additional file 9 — Output files from DAVID showing significantly enriched Gene Ontology terms and functional clusters involving genes identified by RNA-seq. [file 1471-2164-14-304-S9.xlsx]

## Sheet: Sheet1
DOWN in loss functional list
Category	Term	Count	%	PValue	Genes	List Total	Pop Hits	Pop Total	Fold Enrichment	Bonferroni	Benjamini	FDR
PIR_SUPERFAMILY	PIRSF002682:Arabidopsis glycine-rich protein 3	3	8.33333	5.67918e-05	F15E6.8, F15E6.3, F56D6.10	8	8	4541	212.859	0.000340702	0.000340702	0.0271769
GOTERM_CC_FAT	GO:0016021~integral to membrane	19	52.7778	0.0376895	F15E6.8, F14H12.1, C25H3.5, T10H9.5, W02B3.6, F56D6.9, F42E11.1, T01D3.4, C17E4.4, F56D6.8, C18F10.4, ZC443.6, ZK550.2, C44B7.6, F14H3.10, C35D10.1, C50H2.12, K10C9.6, F56D6.10	19	6596	7912	1.19951	0.0739585	0.0739585	8.30754
GOTERM_CC_FAT	GO:0031224~intrinsic to membrane	19	52.7778	0.0389446	F15E6.8, F14H12.1, C25H3.5, T10H9.5, W02B3.6, F56D6.9, F42E11.1, T01D3.4, C17E4.4, F56D6.8, C18F10.4, ZC443.6, ZK550.2, C44B7.6, F14H3.10, C35D10.1, C50H2.12, K10C9.6, F56D6.10	19	6608	7912	1.19734	0.0763726	0.0389446	8.5773
GOTERM_MF_FAT	GO:0042626~ATPase activity, coupled to transmembrane movement of substances	2	5.55556	0.0464421	T10H9.5, F42E11.1	5	79	6686	33.8532	0.723069	0.723069	32.5636
GOTERM_MF_FAT	GO:0043492~ATPase activity, coupled to movement of substances	2	5.55556	0.0464421	T10H9.5, F42E11.1	5	79	6686	33.8532	0.723069	0.723069	32.5636
GOTERM_MF_FAT	GO:0015399~primary active transmembrane transporter activity	2	5.55556	0.049902	T10H9.5, F42E11.1	5	85	6686	31.4635	0.748957	0.498959	34.5642
GOTERM_MF_FAT	GO:0015405~P-P-bond-hydrolysis-driven transmembrane transporter activity	2	5.55556	0.049902	T10H9.5, F42E11.1	5	85	6686	31.4635	0.748957	0.498959	34.5642
GOTERM_MF_FAT	GO:0016820~hydrolase activity, acting on acid anhydrides, catalyzing transmembrane movement of substances	2	5.55556	0.0522033	T10H9.5, F42E11.1	5	89	6686	30.0494	0.764869	0.382785	35.8659
COG_ONTOLOGY	Defense mechanisms	2	5.55556	0.0529706	T10H9.5, F42E11.1	3	30	1118	24.8444	0.150643	0.150643	15.7453
GOTERM_MF_FAT	GO:0042623~ATPase activity, coupled	2	5.55556	0.0923608	T10H9.5, F42E11.1	5	160	6686	16.715	0.926944	0.480107	55.1958
DOWN in loss functional clustering
Annotation Cluster 1	Enrichment Score: 0.6478916924398056
Category	Term	Count	%	PValue	Genes	List Total	Pop Hits	Pop Total	Fold Enrichment	Bonferroni	Benjamini	FDR
GOTERM_MF_FAT	GO:0005524~ATP binding	4	8.33333	0.156589	2303878, 2307161, 2312670, 2323736	11	942	6686	2.58097	0.998695	0.998695	78.7477
GOTERM_MF_FAT	GO:0032559~adenyl ribonucleotide binding	4	8.33333	0.157328	2303878, 2307161, 2312670, 2323736	11	944	6686	2.5755	0.998739	0.964491	78.9165
GOTERM_MF_FAT	GO:0030554~adenyl nucleotide binding	4	8.33333	0.182053	2303878, 2307161, 2312670, 2323736	11	1009	6686	2.40959	0.999605	0.926645	83.9184
GOTERM_MF_FAT	GO:0001883~purine nucleoside binding	4	8.33333	0.182443	2303878, 2307161, 2312670, 2323736	11	1010	6686	2.4072	0.999613	0.859703	83.9881
GOTERM_MF_FAT	GO:0001882~nucleoside binding	4	8.33333	0.185185	2303878, 2307161, 2312670, 2323736	11	1017	6686	2.39063	0.99966	0.797576	84.4698
GOTERM_MF_FAT	GO:0032553~ribonucleotide binding	4	8.33333	0.227039	2303878, 2307161, 2312670, 2323736	11	1120	6686	2.17078	0.999957	0.81249	90.3858
GOTERM_MF_FAT	GO:0032555~purine ribonucleotide binding	4	8.33333	0.227039	2303878, 2307161, 2312670, 2323736	11	1120	6686	2.17078	0.999957	0.81249	90.3858
GOTERM_MF_FAT	GO:0017076~purine nucleotide binding	4	8.33333	0.25557	2303878, 2307161, 2312670, 2323736	11	1187	6686	2.04825	0.99999	0.806859	93.1708
SP_PIR_KEYWORDS	atp-binding	3	6.25	0.285007	2303878, 2307161, 2312670	33	649	19674	2.75585	0.998295	0.998295	91.9077
GOTERM_MF_FAT	GO:0000166~nucleotide binding	4	8.33333	0.336567	2303878, 2307161, 2312670, 2323736	11	1369	6686	1.77595	1	0.864712	97.6043
SP_PIR_KEYWORDS	nucleotide-binding	3	6.25	0.389992	2303878, 2307161, 2312670	33	824	19674	2.17056	0.999917	0.990865	97.5384
UP in loss functional list
Category	Term	Count	%	PValue	Genes	List Total	Pop Hits	Pop Total	Fold Enrichment	Bonferroni	Benjamini	FDR
INTERPRO	IPR006349:2-phosphoglycolate phosphatase, eukaryotic	2	11.1111	0.00131984	F44E7.2, C53A3.2	7	3	13633	1298.38	0.0118161	0.0118161	0.75719
PIR_SUPERFAMILY	PIRSF000915:aryl phosphatase PHO13	2	11.1111	0.00264084	F44E7.2, C53A3.2	4	4	4541	567.625	0.00790163	0.00790163	0.828961
INTERPRO	IPR006357:HAD-superfamily hydrolase, subfamily IIA	2	11.1111	0.00307737	F44E7.2, C53A3.2	7	7	13633	556.449	0.0273579	0.0137738	1.75812
INTERPRO	IPR005834:Haloacid dehalogenase-like hydrolase	2	11.1111	0.0131332	F44E7.2, C53A3.2	7	30	13633	129.838	0.112176	0.0388845	7.32602
GOTERM_MF_FAT	GO:0016791~phosphatase activity	2	11.1111	0.097612	F44E7.2, C53A3.2	4	225	6686	14.8578	0.401634	0.401634	36.0261
DOWN in gain functional list
Category	Term	Count	%	PValue	Genes	List Total	Pop Hits	Pop Total	Fold Enrichment	Bonferroni	Benjamini	FDR
INTERPRO	IPR008160:Collagen triple helix repeat	14	9.03226	1.61651e-10	Y42H9B.1, F26B1.4, F27C1.8, C29E4.1, F38B6.5, M195.1, F58F6.1, F41C6.5, C46A5.3, F30B5.1, B0491.2, Y2H9A.3, K04H4.1, Y41E3.2	90	182	13633	11.6521	2.06913e-08	2.06913e-08	1.8773e-07
SP_PIR_KEYWORDS	collagen	11	7.09677	6.35328e-10	F41C6.5, Y42H9B.1, C46A5.3, F30B5.1, F26B1.4, B0491.2, F27C1.8, C29E4.1, F38B6.5, K04H4.1, F58F6.1	127	97	19674	17.5675	5.01909e-08	5.01909e-08	6.73744e-07
INTERPRO	IPR003341:Cysteine rich repeat, tripleX	7	4.51613	1.73024e-08	F35A5.4, R09B5.5, ZK1067.7, F07H5.8, AC3.3, AC3.4, M02G9.1	90	27	13633	39.272	2.21471e-06	1.10736e-06	2.00939e-05
INTERPRO	IPR002486:Nematode cuticle collagen, N-terminal	11	7.09677	3.8382e-08	F41C6.5, C46A5.3, F30B5.1, F26B1.4, B0491.2, Y2H9A.3, F27C1.8, C29E4.1, F38B6.5, M195.1, Y41E3.2	90	147	13633	11.3351	4.91289e-06	1.63763e-06	4.45743e-05
GOTERM_MF_FAT	GO:0042302~structural constituent of cuticle	11	7.09677	1.26783e-07	F41C6.5, C46A5.3, F30B5.1, F26B1.4, B0491.2, Y2H9A.3, F27C1.8, C29E4.1, F38B6.5, M195.1, Y41E3.2	50	155	6686	9.48981	1.3946e-05	1.3946e-05	0.000143242
PIR_SUPERFAMILY	PIRSF038285:cuticle collagen	9	5.80645	1.88684e-07	C46A5.3, F30B5.1, F26B1.4, B0491.2, F27C1.8, C29E4.1, M195.1, F58F6.1, Y41E3.2	42	73	4541	13.3297	5.47183e-06	5.47183e-06	0.000159314
SP_PIR_KEYWORDS	disulfide bond	12	7.74194	5.57722e-07	ZC84.1, C24F3.3, C46A5.3, F30B5.1, F44B9.1, H30A04.1, F09E8.6, B0491.2, T04G9.2, F27C1.8, C29E4.1, K04H4.1	127	247	19674	7.52616	4.4059e-05	2.20298e-05	0.000591443
SMART	SM00254:ShKT	8	5.16129	2.14683e-06	T27A8.1, F48G7.5, C24F3.3, F48G7.8, Y46G5A.29, F09E8.6, T04G9.2, Y45F3A.8	32	113	5537	12.25	5.15228e-05	5.15228e-05	0.00172215
UP_SEQ_FEATURE	region of interest:Triple-helical region	6	3.87097	3.6286e-06	C46A5.3, F30B5.1, B0491.2, F27C1.8, C29E4.1, K04H4.1	26	33	3249	22.7203	0.000308384	0.000308384	0.00390385
SMART	SM00289:WR1	6	3.87097	6.96842e-06	ZC84.1, ZK287.4, C54G7.3, F30H5.3, K04H4.2, C26B2.8	32	50	5537	20.7638	0.000167229	8.36178e-05	0.00558983
INTERPRO	IPR003582:Metridin-like ShK toxin	8	5.16129	8.77506e-06	T27A8.1, F48G7.5, C24F3.3, F48G7.8, Y46G5A.29, F09E8.6, T04G9.2, Y45F3A.8	90	113	13633	10.7241	0.00112258	0.000280764	0.0101903
INTERPRO	IPR006150:Cysteine-rich repeat	6	3.87097	1.77953e-05	ZC84.1, ZK287.4, C54G7.3, F30H5.3, K04H4.2, C26B2.8	90	50	13633	18.1773	0.00227522	0.000455459	0.0206643
SP_PIR_KEYWORDS	cuticle	5	3.22581	7.20061e-05	C46A5.3, F30B5.1, B0491.2, F27C1.8, C29E4.1	127	35	19674	22.1305	0.00567254	0.00189443	0.0763336
GOTERM_MF_FAT	GO:0005198~structural molecule activity	13	8.3871	0.000101788	F26B1.4, F27C1.8, C29E4.1, M195.1, T06E4.12, F38B6.5, F41C6.5, C46A5.3, F30B5.1, B0491.2, Y2H9A.3, K04H4.1, Y41E3.2	50	468	6686	3.71444	0.0111347	0.00558296	0.114942
SP_PIR_KEYWORDS	nucleosome	3	1.93548	0.000121565	F22F1.1, M163.3, Y73B6BL.9	127	3	19674	154.913	0.00955827	0.00239818	0.128841
INTERPRO	IPR009475:Protein of unknown function DUF1096	4	2.58065	0.000378604	R09B5.5, F07H5.8, AC3.3, AC3.4	90	22	13633	27.5414	0.0473145	0.00804587	0.438803
GOTERM_BP_FAT	GO:0006334~nucleosome assembly	4	2.58065	0.000943854	F22F1.1, F55G1.2, M163.3, Y73B6BL.9	49	32	7838	19.9949	0.127139	0.127139	1.11344
GOTERM_BP_FAT	GO:0034728~nucleosome organization	4	2.58065	0.000943854	F22F1.1, F55G1.2, M163.3, Y73B6BL.9	49	32	7838	19.9949	0.127139	0.127139	1.11344
GOTERM_BP_FAT	GO:0031497~chromatin assembly	4	2.58065	0.000943854	F22F1.1, F55G1.2, M163.3, Y73B6BL.9	49	32	7838	19.9949	0.127139	0.127139	1.11344
SMART	SM00526:H15	3	1.93548	0.00106583	F22F1.1, M163.3, Y73B6BL.9	32	9	5537	57.6771	0.0252688	0.00849489	0.8518
INTERPRO	IPR005819:Histone H5	3	1.93548	0.00115022	F22F1.1, M163.3, Y73B6BL.9	90	8	13633	56.8042	0.136976	0.0208248	1.32767
UP_SEQ_FEATURE	region of interest:Globular	3	1.93548	0.00116609	F22F1.1, M163.3, Y73B6BL.9	26	7	3249	53.5549	0.0944166	0.0483785	1.24746
PIR_SUPERFAMILY	PIRSF038219:histone H1	3	1.93548	0.00116616	F22F1.1, M163.3, Y73B6BL.9	42	6	4541	54.0595	0.0332722	0.0167768	0.980374
GOTERM_CC_FAT	GO:0000786~nucleosome	4	2.58065	0.00131889	F22F1.1, F55G1.2, M163.3, Y73B6BL.9	59	30	7912	17.8802	0.0260498	0.0260498	0.999429
GOTERM_BP_FAT	GO:0065004~protein-DNA complex assembly	4	2.58065	0.00144719	F22F1.1, F55G1.2, M163.3, Y73B6BL.9	49	37	7838	17.2929	0.188237	0.099021	1.70256
INTERPRO	IPR005818:Histone H1/H5	3	1.93548	0.00147258	F22F1.1, M163.3, Y73B6BL.9	90	9	13633	50.4926	0.171907	0.0233029	1.69686
UP_SEQ_FEATURE	domain:SXC 2	3	1.93548	0.00154746	C24F3.3, F09E8.6, T04G9.2	26	8	3249	46.8606	0.12334	0.04293	1.65236
UP_SEQ_FEATURE	domain:SXC 1	3	1.93548	0.00154746	C24F3.3, F09E8.6, T04G9.2	26	8	3249	46.8606	0.12334	0.04293	1.65236
SP_PIR_KEYWORDS	acetylation	4	2.58065	0.00156935	F22F1.1, F55G1.2, M163.3, Y73B6BL.9	127	36	19674	17.2126	0.116687	0.0245098	1.65176
GOTERM_CC_FAT	GO:0032993~protein-DNA complex	4	2.58065	0.00174499	F22F1.1, F55G1.2, M163.3, Y73B6BL.9	59	33	7912	16.2548	0.0343272	0.0173135	1.32046
GOTERM_BP_FAT	GO:0006323~DNA packaging	4	2.58065	0.00209285	F22F1.1, F55G1.2, M163.3, Y73B6BL.9	49	42	7838	15.2342	0.26043	0.0956711	2.45355
PIR_SUPERFAMILY	PIRSF002682:Arabidopsis glycine-rich protein 3	3	1.93548	0.00215202	F15E6.8, F15E6.3, F56D6.10	42	8	4541	40.5446	0.0605642	0.0206099	1.80256
SP_PIR_KEYWORDS	chromosomal protein	4	2.58065	0.00262559	F22F1.1, F55G1.2, M163.3, Y73B6BL.9	127	43	19674	14.4105	0.187544	0.0340234	2.7495
GOTERM_BP_FAT	GO:0006333~chromatin assembly or disassembly	4	2.58065	0.00429553	F22F1.1, F55G1.2, M163.3, Y73B6BL.9	49	54	7838	11.8488	0.461996	0.143561	4.97622
UP_SEQ_FEATURE	disulfide bond	7	4.51613	0.00477981	ZC84.1, C24F3.3, F44B9.1, H30A04.1, F09E8.6, T04G9.2, K04H4.1	26	215	3249	4.06852	0.334528	0.0968029	5.02419
SP_PIR_KEYWORDS	DNA binding	4	2.58065	0.00527928	F22F1.1, F55G1.2, M163.3, Y73B6BL.9	127	55	19674	11.2664	0.341748	0.0579889	5.45868
INTERPRO	IPR002918:Lipase, class 2	3	1.93548	0.00602408	F58G1.5, F10F2.3, ZK617.2	90	18	13633	25.2463	0.538565	0.082346	6.77658
INTERPRO	IPR006149:Nematode-specific EB region	3	1.93548	0.00741786	ZC84.1, C54G7.3, F30H5.3	90	20	13633	22.7217	0.614427	0.0909021	8.28343
GOTERM_CC_FAT	GO:0000785~chromatin	4	2.58065	0.00748796	F22F1.1, F55G1.2, M163.3, Y73B6BL.9	59	55	7912	9.75285	0.13957	0.0488729	5.55993
GOTERM_BP_FAT	GO:0034622~cellular macromolecular complex assembly	4	2.58065	0.0131696	F22F1.1, F55G1.2, M163.3, Y73B6BL.9	49	81	7838	7.89922	0.851775	0.317372	14.5461
GOTERM_BP_FAT	GO:0006325~chromatin organization	4	2.58065	0.0184999	F22F1.1, F55G1.2, M163.3, Y73B6BL.9	49	92	7838	6.95475	0.932047	0.361195	19.8614
GOTERM_CC_FAT	GO:0044427~chromosomal part	4	2.58065	0.0186452	F22F1.1, F55G1.2, M163.3, Y73B6BL.9	59	77	7912	6.96632	0.313689	0.0898139	13.346
GOTERM_BP_FAT	GO:0034621~cellular macromolecular complex subunit organization	4	2.58065	0.0190357	F22F1.1, F55G1.2, M163.3, Y73B6BL.9	49	93	7838	6.87996	0.937185	0.326567	20.3786
SP_PIR_KEYWORDS	signal	8	5.16129	0.0194588	ZC84.1, C24F3.3, H30A04.1, F09E8.6, T04G9.2, Y67D8C.8, K04H4.1, K04H4.2	127	424	19674	2.92289	0.788261	0.176383	18.8108
SMART	SM00131:KU	3	1.93548	0.0207345	ZC84.1, ZK287.4, F30H5.3	32	40	5537	12.9773	0.395201	0.118134	15.4712
SP_PIR_KEYWORDS	Secreted	5	3.22581	0.0234323	ZC84.1, C24F3.3, F09E8.6, T04G9.2, K04H4.1	127	169	19674	4.58324	0.846366	0.1879	22.2327
GOTERM_BP_FAT	GO:0010171~body morphogenesis	9	5.80645	0.0236459	Y52B11B.1, F30B5.1, B0491.2, F55G1.2, F27C1.8, C29E4.1, M02G9.1, Y41E3.2, F47F6.1	49	582	7838	2.4736	0.968124	0.349972	24.7041
SMART	SM00235:ZnMc	3	1.93548	0.0269486	C24F3.3, F09E8.6, T04G9.2	32	46	5537	11.2846	0.480891	0.122895	19.6794
INTERPRO	IPR002223:Proteinase inhibitor I2, Kunitz metazoa	3	1.93548	0.0279949	ZC84.1, ZK287.4, F30H5.3	90	40	13633	11.3608	0.973602	0.281368	28.0898
INTERPRO	IPR001506:Peptidase M12A, astacin	3	1.93548	0.0279949	C24F3.3, F09E8.6, T04G9.2	90	40	13633	11.3608	0.973602	0.281368	28.0898
INTERPRO	IPR013032:EGF-like region, conserved site	5	3.22581	0.0296196	F35A5.4, ZK1067.7, F07H5.8, Y46G5A.29, C54G7.3	90	179	13633	4.23122	0.97869	0.274371	29.4734
GOTERM_BP_FAT	GO:0065003~macromolecular complex assembly	4	2.58065	0.0301537	F22F1.1, F55G1.2, M163.3, Y73B6BL.9	49	111	7838	5.76429	0.987832	0.387302	30.4443
UP_SEQ_FEATURE	signal peptide	8	5.16129	0.0351539	ZC84.1, C24F3.3, H30A04.1, F09E8.6, T04G9.2, Y67D8C.8, K04H4.1, K04H4.2	26	422	3249	2.36894	0.952254	0.455765	31.9563
COG_ONTOLOGY	Amino acid transport and metabolism	3	1.93548	0.035654	T22B7.3, F44B9.1, T01C8.5	8	50	1118	8.385	0.195738	0.195738	15.9494
INTERPRO	IPR006026:Peptidase, metallopeptidases	3	1.93548	0.0362273	C24F3.3, F09E8.6, T04G9.2	90	46	13633	9.87899	0.991113	0.304637	34.8533
INTERPRO	IPR006025:Peptidase M, neutral zinc metallopeptidases, zinc-binding site	3	1.93548	0.0362273	C24F3.3, F09E8.6, T04G9.2	90	46	13633	9.87899	0.991113	0.304637	34.8533
GOTERM_MF_FAT	GO:0008237~metallopeptidase activity	5	3.22581	0.0371916	F12A10.4, T27A8.1, C24F3.3, F09E8.6, T04G9.2	50	173	6686	3.86474	0.984534	0.75085	34.8328
GOTERM_BP_FAT	GO:0043933~macromolecular complex subunit organization	4	2.58065	0.0375324	F22F1.1, F55G1.2, M163.3, Y73B6BL.9	49	121	7838	5.28791	0.995949	0.423552	36.4663
KEGG_PATHWAY	cel00330:Arginine and proline metabolism	2	1.29032	0.0387435	T22H6.2, T01C8.5	3	30	1534	34.0889	0.326414	0.326414	21.1221
PIR_SUPERFAMILY	PIRSF015685:hypothetical protein, Caenorhabditis elegans C09E8.2 type	2	1.29032	0.0443556	F58G1.5, ZK617.2	42	5	4541	43.2476	0.731717	0.280305	31.8237
GOTERM_MF_FAT	GO:0004222~metalloendopeptidase activity	4	2.58065	0.0462345	F12A10.4, C24F3.3, F09E8.6, T04G9.2	50	110	6686	4.86255	0.994523	0.727953	41.4231
GOTERM_CC_FAT	GO:0005694~chromosome	4	2.58065	0.0486007	F22F1.1, F55G1.2, M163.3, Y73B6BL.9	59	112	7912	4.78935	0.630804	0.180684	31.5582
GOTERM_BP_FAT	GO:0051276~chromosome organization	4	2.58065	0.0547997	F22F1.1, F55G1.2, M163.3, Y73B6BL.9	49	141	7838	4.53785	0.999701	0.521827	48.7399
UP_SEQ_FEATURE	metal ion-binding site:Zinc; catalytic	3	1.93548	0.0576084	C24F3.3, F09E8.6, T04G9.2	26	51	3249	7.35068	0.993548	0.568536	47.1843
SP_PIR_KEYWORDS	glycoprotein	7	4.51613	0.0611447	C24F3.3, F44B9.1, H30A04.1, F09E8.6, T04G9.2, Y67D8C.8, K04H4.1	127	435	19674	2.49286	0.993156	0.392524	48.7825
PIR_SUPERFAMILY	PIRSF002689:gliadin	2	1.29032	0.0700413	R09B5.5, AC3.3	42	8	4541	27.0298	0.878256	0.34372	45.8342
PIR_SUPERFAMILY	PIRSF015803:Caenorhabditis elegans hypothetical protein F48G7.8	2	1.29032	0.0700413	F48G7.5, F48G7.8	42	8	4541	27.0298	0.878256	0.34372	45.8342
SP_PIR_KEYWORDS	metalloprotease	3	1.93548	0.074159	C24F3.3, F09E8.6, T04G9.2	127	70	19674	6.63915	0.997728	0.424996	55.8297
SP_PIR_KEYWORDS	elongation factor	2	1.29032	0.0742226	F31E3.5, F25H5.4	127	12	19674	25.8189	0.99774	0.398132	55.8619
INTERPRO	IPR006954:Protein of unknown function DUF644	2	1.29032	0.0756163	C09E8.3, F32A11.7	90	12	13633	25.2463	0.999957	0.512704	59.8735
GOTERM_CC_FAT	GO:0005576~extracellular region	6	3.87097	0.0766849	C24F3.3, C46A5.3, F09E8.6, T04G9.2, K04H4.1, K04H4.2	59	311	7912	2.58717	0.797232	0.233522	45.5145
SP_PIR_KEYWORDS	blocked amino end	2	1.29032	0.0801553	M163.3, Y73B6BL.9	127	13	19674	23.8328	0.99864	0.398139	58.7708
INTERPRO	IPR011991:Winged helix repressor DNA-binding	3	1.93548	0.0960982	F22F1.1, M163.3, Y73B6BL.9	90	80	13633	5.68042	0.999998	0.577751	69.067
GOTERM_MF_FAT	GO:0003746~translation elongation factor activity	2	1.29032	0.097946	F31E3.5, F25H5.4	50	14	6686	19.1029	0.999988	0.896458	68.7963
INTERPRO	IPR004161:Translation elongation factor EFTu/EF1A, domain 2	2	1.29032	0.0995429	F31E3.5, F25H5.4	90	16	13633	18.9347	0.999999	0.567781	70.4087
DOWN in gain functional clustering
Annotation Cluster 1	Enrichment Score: 6.136326769546408
Category	Term	Count	%	PValue	Genes	List Total	Pop Hits	Pop Total	Fold Enrichment	Bonferroni	Benjamini	FDR
INTERPRO	IPR008160:Collagen triple helix repeat	14	9.03226	1.61651e-10	Y42H9B.1, F26B1.4, F27C1.8, C29E4.1, F38B6.5, M195.1, F58F6.1, F41C6.5, C46A5.3, F30B5.1, B0491.2, Y2H9A.3, K04H4.1, Y41E3.2	90	182	13633	11.6521	2.06913e-08	2.06913e-08	1.8773e-07
SP_PIR_KEYWORDS	collagen	11	7.09677	6.35328e-10	F41C6.5, Y42H9B.1, C46A5.3, F30B5.1, F26B1.4, B0491.2, F27C1.8, C29E4.1, F38B6.5, K04H4.1, F58F6.1	127	97	19674	17.5675	5.01909e-08	5.01909e-08	6.73744e-07
INTERPRO	IPR002486:Nematode cuticle collagen, N-terminal	11	7.09677	3.8382e-08	F41C6.5, C46A5.3, F30B5.1, F26B1.4, B0491.2, Y2H9A.3, F27C1.8, C29E4.1, F38B6.5, M195.1, Y41E3.2	90	147	13633	11.3351	4.91289e-06	1.63763e-06	4.45743e-05
GOTERM_MF_FAT	GO:0042302~structural constituent of cuticle	11	7.09677	1.26783e-07	F41C6.5, C46A5.3, F30B5.1, F26B1.4, B0491.2, Y2H9A.3, F27C1.8, C29E4.1, F38B6.5, M195.1, Y41E3.2	50	155	6686	9.48981	1.3946e-05	1.3946e-05	0.000143242
PIR_SUPERFAMILY	PIRSF038285:cuticle collagen	9	5.80645	1.88684e-07	C46A5.3, F30B5.1, F26B1.4, B0491.2, F27C1.8, C29E4.1, M195.1, F58F6.1, Y41E3.2	42	73	4541	13.3297	5.47183e-06	5.47183e-06	0.000159314
UP_SEQ_FEATURE	region of interest:Triple-helical region	6	3.87097	3.6286e-06	C46A5.3, F30B5.1, B0491.2, F27C1.8, C29E4.1, K04H4.1	26	33	3249	22.7203	0.000308384	0.000308384	0.00390385
SP_PIR_KEYWORDS	cuticle	5	3.22581	7.20061e-05	C46A5.3, F30B5.1, B0491.2, F27C1.8, C29E4.1	127	35	19674	22.1305	0.00567254	0.00189443	0.0763336
GOTERM_MF_FAT	GO:0005198~structural molecule activity	13	8.3871	0.000101788	F26B1.4, F27C1.8, C29E4.1, M195.1, T06E4.12, F38B6.5, F41C6.5, C46A5.3, F30B5.1, B0491.2, Y2H9A.3, K04H4.1, Y41E3.2	50	468	6686	3.71444	0.0111347	0.00558296	0.114942
GOTERM_BP_FAT	GO:0010171~body morphogenesis	9	5.80645	0.0236459	Y52B11B.1, F30B5.1, B0491.2, F55G1.2, F27C1.8, C29E4.1, M02G9.1, Y41E3.2, F47F6.1	49	582	7838	2.4736	0.968124	0.349972	24.7041
Annotation Cluster 2	Enrichment Score: 2.091034501083454
Category	Term	Count	%	PValue	Genes	List Total	Pop Hits	Pop Total	Fold Enrichment	Bonferroni	Benjamini	FDR
SMART	SM00289:WR1	6	3.87097	6.96842e-06	ZC84.1, ZK287.4, C54G7.3, F30H5.3, K04H4.2, C26B2.8	32	50	5537	20.7638	0.000167229	8.36178e-05	0.00558983
INTERPRO	IPR006150:Cysteine-rich repeat	6	3.87097	1.77953e-05	ZC84.1, ZK287.4, C54G7.3, F30H5.3, K04H4.2, C26B2.8	90	50	13633	18.1773	0.00227522	0.000455459	0.0206643
INTERPRO	IPR006149:Nematode-specific EB region	3	1.93548	0.00741786	ZC84.1, C54G7.3, F30H5.3	90	20	13633	22.7217	0.614427	0.0909021	8.28343
SMART	SM00131:KU	3	1.93548	0.0207345	ZC84.1, ZK287.4, F30H5.3	32	40	5537	12.9773	0.395201	0.118134	15.4712
INTERPRO	IPR002223:Proteinase inhibitor I2, Kunitz metazoa	3	1.93548	0.0279949	ZC84.1, ZK287.4, F30H5.3	90	40	13633	11.3608	0.973602	0.281368	28.0898
GOTERM_MF_FAT	GO:0004867~serine-type endopeptidase inhibitor activity	3	1.93548	0.106598	ZC84.1, ZK287.4, F30H5.3	50	76	6686	5.27842	0.999996	0.916241	72.0156
GOTERM_MF_FAT	GO:0004866~endopeptidase inhibitor activity	3	1.93548	0.125762	ZC84.1, ZK287.4, F30H5.3	50	84	6686	4.77571	1	0.87901	78.0964
GOTERM_MF_FAT	GO:0030414~peptidase inhibitor activity	3	1.93548	0.138134	ZC84.1, ZK287.4, F30H5.3	50	89	6686	4.50742	1	0.870492	81.3542
GOTERM_MF_FAT	GO:0004857~enzyme inhibitor activity	3	1.93548	0.15332	ZC84.1, ZK287.4, F30H5.3	50	95	6686	4.22274	1	0.839708	84.7471
Annotation Cluster 3	Enrichment Score: 2.0525008945655485
Category	Term	Count	%	PValue	Genes	List Total	Pop Hits	Pop Total	Fold Enrichment	Bonferroni	Benjamini	FDR
SP_PIR_KEYWORDS	nucleosome	3	1.93548	0.000121565	F22F1.1, M163.3, Y73B6BL.9	127	3	19674	154.913	0.00955827	0.00239818	0.128841
GOTERM_BP_FAT	GO:0006334~nucleosome assembly	4	2.58065	0.000943854	F22F1.1, F55G1.2, M163.3, Y73B6BL.9	49	32	7838	19.9949	0.127139	0.127139	1.11344
GOTERM_BP_FAT	GO:0031497~chromatin assembly	4	2.58065	0.000943854	F22F1.1, F55G1.2, M163.3, Y73B6BL.9	49	32	7838	19.9949	0.127139	0.127139	1.11344
GOTERM_BP_FAT	GO:0034728~nucleosome organization	4	2.58065	0.000943854	F22F1.1, F55G1.2, M163.3, Y73B6BL.9	49	32	7838	19.9949	0.127139	0.127139	1.11344
SMART	SM00526:H15	3	1.93548	0.00106583	F22F1.1, M163.3, Y73B6BL.9	32	9	5537	57.6771	0.0252688	0.00849489	0.8518
INTERPRO	IPR005819:Histone H5	3	1.93548	0.00115022	F22F1.1, M163.3, Y73B6BL.9	90	8	13633	56.8042	0.136976	0.0208248	1.32767
UP_SEQ_FEATURE	region of interest:Globular	3	1.93548	0.00116609	F22F1.1, M163.3, Y73B6BL.9	26	7	3249	53.5549	0.0944166	0.0483785	1.24746
PIR_SUPERFAMILY	PIRSF038219:histone H1	3	1.93548	0.00116616	F22F1.1, M163.3, Y73B6BL.9	42	6	4541	54.0595	0.0332722	0.0167768	0.980374
GOTERM_CC_FAT	GO:0000786~nucleosome	4	2.58065	0.00131889	F22F1.1, F55G1.2, M163.3, Y73B6BL.9	59	30	7912	17.8802	0.0260498	0.0260498	0.999429
GOTERM_BP_FAT	GO:0065004~protein-DNA complex assembly	4	2.58065	0.00144719	F22F1.1, F55G1.2, M163.3, Y73B6BL.9	49	37	7838	17.2929	0.188237	0.099021	1.70256
INTERPRO	IPR005818:Histone H1/H5	3	1.93548	0.00147258	F22F1.1, M163.3, Y73B6BL.9	90	9	13633	50.4926	0.171907	0.0233029	1.69686
SP_PIR_KEYWORDS	acetylation	4	2.58065	0.00156935	F22F1.1, F55G1.2, M163.3, Y73B6BL.9	127	36	19674	17.2126	0.116687	0.0245098	1.65176
GOTERM_CC_FAT	GO:0032993~protein-DNA complex	4	2.58065	0.00174499	F22F1.1, F55G1.2, M163.3, Y73B6BL.9	59	33	7912	16.2548	0.0343272	0.0173135	1.32046
GOTERM_BP_FAT	GO:0006323~DNA packaging	4	2.58065	0.00209285	F22F1.1, F55G1.2, M163.3, Y73B6BL.9	49	42	7838	15.2342	0.26043	0.0956711	2.45355
SP_PIR_KEYWORDS	chromosomal protein	4	2.58065	0.00262559	F22F1.1, F55G1.2, M163.3, Y73B6BL.9	127	43	19674	14.4105	0.187544	0.0340234	2.7495
GOTERM_BP_FAT	GO:0006333~chromatin assembly or disassembly	4	2.58065	0.00429553	F22F1.1, F55G1.2, M163.3, Y73B6BL.9	49	54	7838	11.8488	0.461996	0.143561	4.97622
SP_PIR_KEYWORDS	DNA binding	4	2.58065	0.00527928	F22F1.1, F55G1.2, M163.3, Y73B6BL.9	127	55	19674	11.2664	0.341748	0.0579889	5.45868
GOTERM_CC_FAT	GO:0000785~chromatin	4	2.58065	0.00748796	F22F1.1, F55G1.2, M163.3, Y73B6BL.9	59	55	7912	9.75285	0.13957	0.0488729	5.55993
GOTERM_BP_FAT	GO:0034622~cellular macromolecular complex assembly	4	2.58065	0.0131696	F22F1.1, F55G1.2, M163.3, Y73B6BL.9	49	81	7838	7.89922	0.851775	0.317372	14.5461
GOTERM_BP_FAT	GO:0006325~chromatin organization	4	2.58065	0.0184999	F22F1.1, F55G1.2, M163.3, Y73B6BL.9	49	92	7838	6.95475	0.932047	0.361195	19.8614
GOTERM_CC_FAT	GO:0044427~chromosomal part	4	2.58065	0.0186452	F22F1.1, F55G1.2, M163.3, Y73B6BL.9	59	77	7912	6.96632	0.313689	0.0898139	13.346
GOTERM_BP_FAT	GO:0034621~cellular macromolecular complex subunit organization	4	2.58065	0.0190357	F22F1.1, F55G1.2, M163.3, Y73B6BL.9	49	93	7838	6.87996	0.937185	0.326567	20.3786
GOTERM_BP_FAT	GO:0065003~macromolecular complex assembly	4	2.58065	0.0301537	F22F1.1, F55G1.2, M163.3, Y73B6BL.9	49	111	7838	5.76429	0.987832	0.387302	30.4443
GOTERM_BP_FAT	GO:0043933~macromolecular complex subunit organization	4	2.58065	0.0375324	F22F1.1, F55G1.2, M163.3, Y73B6BL.9	49	121	7838	5.28791	0.995949	0.423552	36.4663
GOTERM_CC_FAT	GO:0005694~chromosome	4	2.58065	0.0486007	F22F1.1, F55G1.2, M163.3, Y73B6BL.9	59	112	7912	4.78935	0.630804	0.180684	31.5582
GOTERM_BP_FAT	GO:0051276~chromosome organization	4	2.58065	0.0547997	F22F1.1, F55G1.2, M163.3, Y73B6BL.9	49	141	7838	4.53785	0.999701	0.521827	48.7399
INTERPRO	IPR011991:Winged helix repressor DNA-binding	3	1.93548	0.0960982	F22F1.1, M163.3, Y73B6BL.9	90	80	13633	5.68042	0.999998	0.60297	69.067
SP_PIR_KEYWORDS	dna-binding	6	3.87097	0.325898	C27C7.3, F22F1.1, F41D3.3, F55G1.2, M163.3, Y73B6BL.9	127	589	19674	1.57807	1	0.874699	98.4735
SP_PIR_KEYWORDS	nucleus	7	4.51613	0.549349	C27C7.3, ZK1025.6, F22F1.1, F41D3.3, F55G1.2, M163.3, Y73B6BL.9	127	928	19674	1.16853	1	0.975375	99.9787
GOTERM_MF_FAT	GO:0003677~DNA binding	7	4.51613	0.656501	C27C7.3, ZK1025.6, F22F1.1, F41D3.3, F55G1.2, M163.3, Y73B6BL.9	50	895	6686	1.04585	1	0.999774	99.9994
GOTERM_CC_FAT	GO:0043228~non-membrane-bounded organelle	4	2.58065	0.761479	F22F1.1, F55G1.2, M163.3, Y73B6BL.9	59	535	7912	1.00263	1	0.958626	99.9982
GOTERM_CC_FAT	GO:0043232~intracellular non-membrane-bounded organelle	4	2.58065	0.761479	F22F1.1, F55G1.2, M163.3, Y73B6BL.9	59	535	7912	1.00263	1	0.958626	99.9982
Annotation Cluster 4	Enrichment Score: 1.4648233173925438
Category	Term	Count	%	PValue	Genes	List Total	Pop Hits	Pop Total	Fold Enrichment	Bonferroni	Benjamini	FDR
SP_PIR_KEYWORDS	disulfide bond	12	7.74194	5.57722e-07	ZC84.1, C24F3.3, C46A5.3, F30B5.1, F44B9.1, H30A04.1, F09E8.6, B0491.2, T04G9.2, F27C1.8, C29E4.1, K04H4.1	127	247	19674	7.52616	4.4059e-05	2.20298e-05	0.000591443
SMART	SM00254:ShKT	8	5.16129	2.14683e-06	T27A8.1, F48G7.5, C24F3.3, F48G7.8, Y46G5A.29, F09E8.6, T04G9.2, Y45F3A.8	32	113	5537	12.25	5.15228e-05	5.15228e-05	0.00172215
INTERPRO	IPR003582:Metridin-like ShK toxin	8	5.16129	8.77506e-06	T27A8.1, F48G7.5, C24F3.3, F48G7.8, Y46G5A.29, F09E8.6, T04G9.2, Y45F3A.8	90	113	13633	10.7241	0.00112258	0.000280764	0.0101903
UP_SEQ_FEATURE	domain:SXC 2	3	1.93548	0.00154746	C24F3.3, F09E8.6, T04G9.2	26	8	3249	46.8606	0.12334	0.04293	1.65236
UP_SEQ_FEATURE	domain:SXC 1	3	1.93548	0.00154746	C24F3.3, F09E8.6, T04G9.2	26	8	3249	46.8606	0.12334	0.04293	1.65236
UP_SEQ_FEATURE	disulfide bond	7	4.51613	0.00477981	ZC84.1, C24F3.3, F44B9.1, H30A04.1, F09E8.6, T04G9.2, K04H4.1	26	215	3249	4.06852	0.334528	0.0968029	5.02419
SP_PIR_KEYWORDS	signal	8	5.16129	0.0194588	ZC84.1, C24F3.3, H30A04.1, F09E8.6, T04G9.2, Y67D8C.8, K04H4.1, K04H4.2	127	424	19674	2.92289	0.788261	0.176383	18.8108
SP_PIR_KEYWORDS	Secreted	5	3.22581	0.0234323	ZC84.1, C24F3.3, F09E8.6, T04G9.2, K04H4.1	127	169	19674	4.58324	0.846366	0.1879	22.2327
SMART	SM00235:ZnMc	3	1.93548	0.0269486	C24F3.3, F09E8.6, T04G9.2	32	46	5537	11.2846	0.480891	0.122895	19.6794
INTERPRO	IPR001506:Peptidase M12A, astacin	3	1.93548	0.0279949	C24F3.3, F09E8.6, T04G9.2	90	40	13633	11.3608	0.973602	0.281368	28.0898
UP_SEQ_FEATURE	signal peptide	8	5.16129	0.0351539	ZC84.1, C24F3.3, H30A04.1, F09E8.6, T04G9.2, Y67D8C.8, K04H4.1, K04H4.2	26	422	3249	2.36894	0.952254	0.455765	31.9563
INTERPRO	IPR006025:Peptidase M, neutral zinc metallopeptidases, zinc-binding site	3	1.93548	0.0362273	C24F3.3, F09E8.6, T04G9.2	90	46	13633	9.87899	0.991113	0.304637	34.8533
INTERPRO	IPR006026:Peptidase, metallopeptidases	3	1.93548	0.0362273	C24F3.3, F09E8.6, T04G9.2	90	46	13633	9.87899	0.991113	0.304637	34.8533
GOTERM_MF_FAT	GO:0008237~metallopeptidase activity	5	3.22581	0.0371916	F12A10.4, T27A8.1, C24F3.3, F09E8.6, T04G9.2	50	173	6686	3.86474	0.984534	0.75085	34.8328
GOTERM_MF_FAT	GO:0004222~metalloendopeptidase activity	4	2.58065	0.0462345	F12A10.4, C24F3.3, F09E8.6, T04G9.2	50	110	6686	4.86255	0.994523	0.727953	41.4231
UP_SEQ_FEATURE	metal ion-binding site:Zinc; catalytic	3	1.93548	0.0576084	C24F3.3, F09E8.6, T04G9.2	26	51	3249	7.35068	0.993548	0.568536	47.1843
SP_PIR_KEYWORDS	glycoprotein	7	4.51613	0.0611447	C24F3.3, F44B9.1, H30A04.1, F09E8.6, T04G9.2, Y67D8C.8, K04H4.1	127	435	19674	2.49286	0.993156	0.392524	48.7825
SP_PIR_KEYWORDS	metalloprotease	3	1.93548	0.074159	C24F3.3, F09E8.6, T04G9.2	127	70	19674	6.63915	0.997728	0.424996	55.8297
GOTERM_CC_FAT	GO:0005576~extracellular region	6	3.87097	0.0766849	C24F3.3, C46A5.3, F09E8.6, T04G9.2, K04H4.1, K04H4.2	59	311	7912	2.58717	0.797232	0.233522	45.5145
SP_PIR_KEYWORDS	Protease	4	2.58065	0.113099	C24F3.3, F44B9.1, F09E8.6, T04G9.2	127	183	19674	3.38608	0.999924	0.54622	71.9951
GOTERM_MF_FAT	GO:0004175~endopeptidase activity	5	3.22581	0.118012	F12A10.4, C24F3.3, F44B9.1, F09E8.6, T04G9.2	50	257	6686	2.60156	0.999999	0.899966	75.7996
GOTERM_MF_FAT	GO:0070011~peptidase activity, acting on L-amino acid peptides	6	3.87097	0.147069	F12A10.4, T27A8.1, C24F3.3, F44B9.1, F09E8.6, T04G9.2	50	383	6686	2.09483	1	0.856908	83.4252
GOTERM_MF_FAT	GO:0008233~peptidase activity	6	3.87097	0.184459	F12A10.4, T27A8.1, C24F3.3, F44B9.1, F09E8.6, T04G9.2	50	414	6686	1.93797	1	0.869846	90.0117
GOTERM_BP_FAT	GO:0006508~proteolysis	6	3.87097	0.211011	F12A10.4, T27A8.1, C24F3.3, F44B9.1, F09E8.6, T04G9.2	49	520	7838	1.84568	1	0.94181	93.9808
UP_SEQ_FEATURE	glycosylation site:N-linked (GlcNAc...)	5	3.22581	0.419055	C24F3.3, F44B9.1, H30A04.1, F09E8.6, T04G9.2	26	426	3249	1.46668	1	0.996882	99.71
SP_PIR_KEYWORDS	hydrolase	5	3.22581	0.474336	C24F3.3, F44B9.1, F09E8.6, T04G9.2, C23H4.3	127	553	19674	1.40066	1	0.958217	99.8908
SP_PIR_KEYWORDS	metal-binding	7	4.51613	0.654463	C27C7.3, R04D3.1, C24F3.3, F41D3.3, F09E8.6, T04G9.2, R151.2	127	1033	19674	1.04975	1	0.99057	99.9987
SP_PIR_KEYWORDS	zinc	5	3.22581	0.768027	C27C7.3, C24F3.3, F41D3.3, F09E8.6, T04G9.2	127	811	19674	0.955076	1	0.9959	100
GOTERM_MF_FAT	GO:0008270~zinc ion binding	6	3.87097	0.963009	C27C7.3, T27A8.1, C24F3.3, F41D3.3, F09E8.6, T04G9.2	50	1238	6686	0.648078	1	1	100
GOTERM_MF_FAT	GO:0046914~transition metal ion binding	7	4.51613	0.984434	C27C7.3, T27A8.1, R04D3.1, C24F3.3, F41D3.3, F09E8.6, T04G9.2	50	1567	6686	0.597345	1	1	100
GOTERM_MF_FAT	GO:0046872~metal ion binding	9	5.80645	0.98475	C27C7.3, T27A8.1, R04D3.1, C24F3.3, F41D3.3, Y46G5A.29, F09E8.6, T04G9.2, R151.2	50	1910	6686	0.630094	1	1	100
GOTERM_MF_FAT	GO:0043169~cation binding	9	5.80645	0.988492	C27C7.3, T27A8.1, R04D3.1, C24F3.3, F41D3.3, Y46G5A.29, F09E8.6, T04G9.2, R151.2	50	1960	6686	0.61402	1	1	100
GOTERM_MF_FAT	GO:0043167~ion binding	9	5.80645	0.98888	C27C7.3, T27A8.1, R04D3.1, C24F3.3, F41D3.3, Y46G5A.29, F09E8.6, T04G9.2, R151.2	50	1966	6686	0.612146	1	1	100
Annotation Cluster 5	Enrichment Score: 0.4667805296133331
Category	Term	Count	%	PValue	Genes	List Total	Pop Hits	Pop Total	Fold Enrichment	Bonferroni	Benjamini	FDR
GOTERM_BP_FAT	GO:0002009~morphogenesis of an epithelium	4	2.58065	0.330749	T27A8.1, F27C1.8, F25B5.7, F47F6.1	49	331	7838	1.93304	1	0.988303	99.145
GOTERM_BP_FAT	GO:0060429~epithelium development	4	2.58065	0.339243	T27A8.1, F27C1.8, F25B5.7, F47F6.1	49	336	7838	1.90428	1	0.985907	99.2652
GOTERM_BP_FAT	GO:0048729~tissue morphogenesis	4	2.58065	0.354527	T27A8.1, F27C1.8, F25B5.7, F47F6.1	49	345	7838	1.8546	1	0.985043	99.4432
Annotation Cluster 6	Enrichment Score: 0.3553103561886997
Category	Term	Count	%	PValue	Genes	List Total	Pop Hits	Pop Total	Fold Enrichment	Bonferroni	Benjamini	FDR
GOTERM_BP_FAT	GO:0010259~multicellular organismal aging	3	1.93548	0.441255	T22G5.7, T27E4.2, K04H4.1	49	243	7838	1.9748	1	0.994692	99.8994
GOTERM_BP_FAT	GO:0007568~aging	3	1.93548	0.441255	T22G5.7, T27E4.2, K04H4.1	49	243	7838	1.9748	1	0.994692	99.8994
GOTERM_BP_FAT	GO:0008340~determination of adult life span	3	1.93548	0.441255	T22G5.7, T27E4.2, K04H4.1	49	243	7838	1.9748	1	0.994692	99.8994
Annotation Cluster 7	Enrichment Score: 0.28863470759054005
Category	Term	Count	%	PValue	Genes	List Total	Pop Hits	Pop Total	Fold Enrichment	Bonferroni	Benjamini	FDR
GOTERM_BP_FAT	GO:0040010~positive regulation of growth rate	12	7.74194	0.494148	F31E3.5, T24C12.4, B0491.2, F55G1.2, T22H6.2, T27E4.2, F41H10.7, K04H4.1, W03A5.1, F10F2.9, K04H4.2, T01C8.5	49	1723	7838	1.11405	1	0.996889	99.9691
GOTERM_BP_FAT	GO:0040009~regulation of growth rate	12	7.74194	0.495007	F31E3.5, T24C12.4, B0491.2, F55G1.2, T22H6.2, T27E4.2, F41H10.7, K04H4.1, W03A5.1, F10F2.9, K04H4.2, T01C8.5	49	1724	7838	1.1134	1	0.995771	99.9697
GOTERM_BP_FAT	GO:0045927~positive regulation of growth	13	8.3871	0.509994	T24C12.4, T22H6.2, T01B10.2, T01C8.5, F31E3.5, F55G1.2, B0491.2, T27E4.2, F41H10.7, W03A5.1, K04H4.1, F10F2.9, K04H4.2	49	1904	7838	1.09216	1	0.995512	99.9788
GOTERM_BP_FAT	GO:0040008~regulation of growth	13	8.3871	0.5616	T24C12.4, T22H6.2, T01B10.2, T01C8.5, F31E3.5, F55G1.2, B0491.2, T27E4.2, F41H10.7, W03A5.1, K04H4.1, F10F2.9, K04H4.2	49	1967	7838	1.05718	1	0.994275	99.9943
Annotation Cluster 8	Enrichment Score: 0.2366599998238674
Category	Term	Count	%	PValue	Genes	List Total	Pop Hits	Pop Total	Fold Enrichment	Bonferroni	Benjamini	FDR
GOTERM_BP_FAT	GO:0002119~nematode larval development	12	7.74194	0.525781	F31E3.5, T27A8.1, F55G1.2, F25H5.4, F25B5.7, K04H4.1, M02G9.1, K04H4.2, T01B10.2, Y41E3.2, F47F6.1, T01C8.5	49	1760	7838	1.09063	1	0.995354	99.9856
GOTERM_BP_FAT	GO:0002164~larval development	12	7.74194	0.52663	F31E3.5, T27A8.1, F55G1.2, F25H5.4, F25B5.7, K04H4.1, M02G9.1, K04H4.2, T01B10.2, Y41E3.2, F47F6.1, T01C8.5	49	1761	7838	1.09001	1	0.994073	99.9859
GOTERM_BP_FAT	GO:0009791~post-embryonic development	12	7.74194	0.541852	F31E3.5, T27A8.1, F55G1.2, F25H5.4, F25B5.7, K04H4.1, M02G9.1, K04H4.2, T01B10.2, Y41E3.2, F47F6.1, T01C8.5	49	1779	7838	1.07898	1	0.993959	99.9904
GOTERM_BP_FAT	GO:0040007~growth	8	5.16129	0.753647	F31E3.5, F55G1.2, F25H5.4, F25B5.7, K04H4.1, M02G9.1, K04H4.2, T01C8.5	49	1364	7838	0.938177	1	0.999687	100
Annotation Cluster 9	Enrichment Score: 0.14586192071248671
Category	Term	Count	%	PValue	Genes	List Total	Pop Hits	Pop Total	Fold Enrichment	Bonferroni	Benjamini	FDR
SMART	SM00430:HOLI	3	1.93548	0.456531	C27C7.3, ZK1025.6, F41D3.3	32	273	5537	1.90144	1	0.876397	99.249
INTERPRO	IPR000536:Nuclear hormone receptor, ligand-binding, core	3	1.93548	0.534982	C27C7.3, ZK1025.6, F41D3.3	90	273	13633	1.66459	1	0.997813	99.9863
SP_PIR_KEYWORDS	nucleus	7	4.51613	0.549349	C27C7.3, ZK1025.6, F22F1.1, F41D3.3, F55G1.2, M163.3, Y73B6BL.9	127	928	19674	1.16853	1	0.975375	99.9787
GOTERM_MF_FAT	GO:0003707~steroid hormone receptor activity	3	1.93548	0.610864	C27C7.3, ZK1025.6, F41D3.3	50	278	6686	1.44302	1	0.999825	99.9977
GOTERM_MF_FAT	GO:0004879~ligand-dependent nuclear receptor activity	3	1.93548	0.618767	C27C7.3, ZK1025.6, F41D3.3	50	282	6686	1.42255	1	0.999714	99.9981
GOTERM_MF_FAT	GO:0003677~DNA binding	7	4.51613	0.656501	C27C7.3, ZK1025.6, F22F1.1, F41D3.3, F55G1.2, M163.3, Y73B6BL.9	50	895	6686	1.04585	1	0.999774	99.9994
GOTERM_BP_FAT	GO:0006355~regulation of transcription, DNA-dependent	4	2.58065	0.793027	C27C7.3, ZK1025.6, F41D3.3, F47F6.1	49	673	7838	0.950723	1	0.999837	100
GOTERM_BP_FAT	GO:0051252~regulation of RNA metabolic process	4	2.58065	0.79559	C27C7.3, ZK1025.6, F41D3.3, F47F6.1	49	676	7838	0.946504	1	0.99979	100
SP_PIR_KEYWORDS	Transcription	3	1.93548	0.81438	C27C7.3, ZK1025.6, F41D3.3	127	478	19674	0.97226	1	0.996925	100
GOTERM_BP_FAT	GO:0006350~transcription	3	1.93548	0.815962	C27C7.3, ZK1025.6, F41D3.3	49	495	7838	0.96945	1	0.999704	100
SP_PIR_KEYWORDS	transcription regulation	3	1.93548	0.820722	C27C7.3, ZK1025.6, F41D3.3	127	485	19674	0.958227	1	0.99651	100
GOTERM_BP_FAT	GO:0045449~regulation of transcription	4	2.58065	0.889835	C27C7.3, ZK1025.6, F41D3.3, F47F6.1	49	817	7838	0.783154	1	0.999951	100
GOTERM_MF_FAT	GO:0003700~transcription factor activity	3	1.93548	0.920405	C27C7.3, ZK1025.6, F41D3.3	50	550	6686	0.729382	1	1	100
GOTERM_MF_FAT	GO:0030528~transcription regulator activity	3	1.93548	0.967409	C27C7.3, ZK1025.6, F41D3.3	50	685	6686	0.585635	1	1	100
Annotation Cluster 10	Enrichment Score: 0.07352629151260003
Category	Term	Count	%	PValue	Genes	List Total	Pop Hits	Pop Total	Fold Enrichment	Bonferroni	Benjamini	FDR
GOTERM_BP_FAT	GO:0040035~hermaphrodite genitalia development	4	2.58065	0.807216	C46A5.3, H30A04.1, F25H5.4, F47F6.1	49	690	7838	0.9273	1	0.99979	100
GOTERM_BP_FAT	GO:0048806~genitalia development	4	2.58065	0.812031	C46A5.3, H30A04.1, F25H5.4, F47F6.1	49	696	7838	0.919306	1	0.999751	100
GOTERM_BP_FAT	GO:0007548~sex differentiation	4	2.58065	0.864315	C46A5.3, H30A04.1, F25H5.4, F47F6.1	49	771	7838	0.829879	1	0.999907	100
GOTERM_BP_FAT	GO:0003006~reproductive developmental process	4	2.58065	0.896728	C46A5.3, H30A04.1, F25H5.4, F47F6.1	49	831	7838	0.76996	1	0.99995	100
Annotation Cluster 11	Enrichment Score: 0.017238109108222373
Category	Term	Count	%	PValue	Genes	List Total	Pop Hits	Pop Total	Fold Enrichment	Bonferroni	Benjamini	FDR
SP_PIR_KEYWORDS	nucleotide-binding	5	3.22581	0.778735	F31E3.5, Y48G8AL.11, T22H6.2, F25H5.4, W03A5.1	127	824	19674	0.940008	1	0.995557	100
SP_PIR_KEYWORDS	atp-binding	3	1.93548	0.923276	Y48G8AL.11, T22H6.2, W03A5.1	127	649	19674	0.716087	1	0.999701	100
GOTERM_MF_FAT	GO:0032553~ribonucleotide binding	5	3.22581	0.974225	F31E3.5, Y48G8AL.11, T22H6.2, F25H5.4, W03A5.1	50	1120	6686	0.596964	1	1	100
GOTERM_MF_FAT	GO:0032555~purine ribonucleotide binding	5	3.22581	0.974225	F31E3.5, Y48G8AL.11, T22H6.2, F25H5.4, W03A5.1	50	1120	6686	0.596964	1	1	100
GOTERM_MF_FAT	GO:0000166~nucleotide binding	6	3.87097	0.982493	F31E3.5, Y48G8AL.11, T22H6.2, F25H5.4, F25B5.7, W03A5.1	50	1369	6686	0.586063	1	1	100
GOTERM_MF_FAT	GO:0017076~purine nucleotide binding	5	3.22581	0.982854	F31E3.5, Y48G8AL.11, T22H6.2, F25H5.4, W03A5.1	50	1187	6686	0.563269	1	1	100
GOTERM_MF_FAT	GO:0005524~ATP binding	3	1.93548	0.994812	Y48G8AL.11, T22H6.2, W03A5.1	50	942	6686	0.42586	1	1	100
GOTERM_MF_FAT	GO:0032559~adenyl ribonucleotide binding	3	1.93548	0.994889	Y48G8AL.11, T22H6.2, W03A5.1	50	944	6686	0.424958	1	1	100
GOTERM_MF_FAT	GO:0030554~adenyl nucleotide binding	3	1.93548	0.99687	Y48G8AL.11, T22H6.2, W03A5.1	50	1009	6686	0.397582	1	1	100
GOTERM_MF_FAT	GO:0001883~purine nucleoside binding	3	1.93548	0.996894	Y48G8AL.11, T22H6.2, W03A5.1	50	1010	6686	0.397188	1	1	100
GOTERM_MF_FAT	GO:0001882~nucleoside binding	3	1.93548	0.997056	Y48G8AL.11, T22H6.2, W03A5.1	50	1017	6686	0.394454	1	1	100
UP in gain functional list
Category	Term	Count	%	PValue	Genes	List Total	Pop Hits	Pop Total	Fold Enrichment	Bonferroni	Benjamini	FDR
PIR_SUPERFAMILY	PIRSF017698:PIRSF017698	3	3.2967	2.2664e-05	C37A5.2, C37A5.4, C37A5.8	14	3	4541	324.357	0.000271934	0.000271934	0.0145804
INTERPRO	IPR003366:CUB-like region	4	4.3956	0.00125172	C32H11.12, F35E12.5, C32H11.13, F55G11.4	58	51	13633	18.4354	0.131973	0.131973	1.41206
SMART	SM00209:TSP1	3	3.2967	0.0102438	F14H12.3, C37C3.6, F10E7.4	21	43	5537	18.3953	0.226954	0.226954	8.0145
PIR_SUPERFAMILY	PIRSF000915:aryl phosphatase PHO13	2	2.1978	0.0114059	F44E7.2, C53A3.2	14	4	4541	162.179	0.128603	0.0665134	7.11458
INTERPRO	IPR006349:2-phosphoglycolate phosphatase, eukaryotic	2	2.1978	0.0124916	F44E7.2, C53A3.2	58	3	13633	156.701	0.758394	0.508465	13.3009
INTERPRO	IPR000884:Thrombospondin, type 1 repeat	3	3.2967	0.0138967	F14H12.3, C37C3.6, F10E7.4	58	43	13633	16.399	0.794301	0.409694	14.6913
GOTERM_MF_FAT	GO:0019200~carbohydrate kinase activity	2	2.1978	0.0257535	F14B4.2, C50F4.2	30	6	6686	74.2889	0.913926	0.913926	24.8898
INTERPRO	IPR006357:HAD-superfamily hydrolase, subfamily IIA	2	2.1978	0.0289089	F44E7.2, C53A3.2	58	7	13633	67.1576	0.963661	0.56339	28.3286
KEGG_PATHWAY	cel00052:Galactose metabolism	2	2.1978	0.0309554	F14B4.2, C50F4.2	5	12	1534	51.1333	0.246482	0.246482	16.5535
KEGG_PATHWAY	cel00051:Fructose and mannose metabolism	2	2.1978	0.0611865	F14B4.2, C50F4.2	5	24	1534	25.5667	0.433482	0.247326	30.4665
INTERPRO	IPR013057:Amino acid transporter, transmembrane	2	2.1978	0.0648737	C44B7.6, Y4C6B.2	58	16	13633	29.3815	0.999489	0.780382	53.307
GOTERM_MF_FAT	GO:0016791~phosphatase activity	4	4.3956	0.0723325	F08B1.1, Y105C5B.3, F44E7.2, C53A3.2	30	225	6686	3.96207	0.999139	0.970661	56.1169
SP_PIR_KEYWORDS	glycolysis	2	2.1978	0.0873646	F14B4.2, C50F4.2	79	23	19674	21.6555	0.992821	0.992821	59.1633
KEGG_PATHWAY	cel00010:Glycolysis / Gluconeogenesis	2	2.1978	0.0907047	F14B4.2, C50F4.2	5	36	1534	17.0444	0.575044	0.248178	42.1442
GOTERM_BP_FAT	GO:0006096~glycolysis	2	2.1978	0.092018	F14B4.2, C50F4.2	30	26	7838	20.0974	1	1	68.9792
UP in gain functional clustering
Annotation Cluster 1	Enrichment Score: 0.44651513837736156
Category	Term	Count	%	PValue	Genes	List Total	Pop Hits	Pop Total	Fold Enrichment	Bonferroni	Benjamini	FDR
SP_PIR_KEYWORDS	transmembrane	8	8.79121	0.212634	C44B7.6, F46C5.1, Y4C6B.2, K02G10.7, F33C8.3, F58E1.6, C35D10.1, C18F10.4	79	1227	19674	1.62372	0.999998	0.999998	90.3863
SP_PIR_KEYWORDS	membrane	7	7.69231	0.307491	C44B7.6, F46C5.1, Y4C6B.2, F33C8.3, C35D10.1, ZC97.1, C18F10.4	79	1154	19674	1.51063	1	0.999951	97.2665
UP_SEQ_FEATURE	transmembrane region	3	3.2967	0.699826	F46C5.1, C35D10.1, C18F10.4	12	674	3249	1.20512	1	1	99.9992
Annotation Cluster 2	Enrichment Score: 0.265963008585164
Category	Term	Count	%	PValue	Genes	List Total	Pop Hits	Pop Total	Fold Enrichment	Bonferroni	Benjamini	FDR
GOTERM_MF_FAT	GO:0003700~transcription factor activity	4	4.3956	0.430984	C08C3.3, T27F2.4, F58E6.1, F26D12.1	30	550	6686	1.62085	1	1	99.7941
GOTERM_BP_FAT	GO:0006355~regulation of transcription, DNA-dependent	4	4.3956	0.459458	C08C3.3, T27F2.4, F58E6.1, F26D12.1	30	673	7838	1.55285	1	1	99.9424
GOTERM_BP_FAT	GO:0051252~regulation of RNA metabolic process	4	4.3956	0.462457	C08C3.3, T27F2.4, F58E6.1, F26D12.1	30	676	7838	1.54596	1	1	99.9462
GOTERM_MF_FAT	GO:0003677~DNA binding	5	5.49451	0.5563	C08C3.3, T27F2.4, C25F9.2, F58E6.1, F26D12.1	30	895	6686	1.24507	1	0.999997	99.9866
GOTERM_MF_FAT	GO:0030528~transcription regulator activity	4	4.3956	0.582672	C08C3.3, T27F2.4, F58E6.1, F26D12.1	30	685	6686	1.30141	1	0.999965	99.9931
GOTERM_BP_FAT	GO:0045449~regulation of transcription	4	4.3956	0.594862	C08C3.3, T27F2.4, F58E6.1, F26D12.1	30	817	7838	1.27915	1	1	99.9983
GOTERM_MF_FAT	GO:0043565~sequence-specific DNA binding	3	3.2967	0.618532	C08C3.3, T27F2.4, F26D12.1	30	473	6686	1.41353	1	0.999473	99.9974
SP_PIR_KEYWORDS	dna-binding	3	3.2967	0.682348	C08C3.3, F58E6.1, F26D12.1	79	589	19674	1.26844	1	0.998973	99.9987
Annotation Cluster 3	Enrichment Score: 0.20949002430845248
Category	Term	Count	%	PValue	Genes	List Total	Pop Hits	Pop Total	Fold Enrichment	Bonferroni	Benjamini	FDR
GOTERM_MF_FAT	GO:0032553~ribonucleotide binding	6	6.59341	0.548815	K08F8.1, F14B4.2, T04H1.9, Y17G7B.13, C50F4.2, F42E11.1	30	1120	6686	1.19393	1	1	99.9838
GOTERM_MF_FAT	GO:0032555~purine ribonucleotide binding	6	6.59341	0.548815	K08F8.1, F14B4.2, T04H1.9, Y17G7B.13, C50F4.2, F42E11.1	30	1120	6686	1.19393	1	1	99.9838
GOTERM_MF_FAT	GO:0000166~nucleotide binding	7	7.69231	0.56225	K08F8.1, F14B4.2, T04H1.9, C25F9.2, Y17G7B.13, C50F4.2, F42E11.1	30	1369	6686	1.13957	1	0.999985	99.9884
GOTERM_MF_FAT	GO:0005524~ATP binding	5	5.49451	0.599405	K08F8.1, F14B4.2, Y17G7B.13, C50F4.2, F42E11.1	30	942	6686	1.18294	1	0.999929	99.9956
GOTERM_MF_FAT	GO:0032559~adenyl ribonucleotide binding	5	5.49451	0.60119	K08F8.1, F14B4.2, Y17G7B.13, C50F4.2, F42E11.1	30	944	6686	1.18044	1	0.999823	99.9958
GOTERM_MF_FAT	GO:0017076~purine nucleotide binding	6	6.59341	0.604863	K08F8.1, F14B4.2, T04H1.9, Y17G7B.13, C50F4.2, F42E11.1	30	1187	6686	1.12654	1	0.999642	99.9962
SP_PIR_KEYWORDS	nucleotide-binding	4	4.3956	0.639894	K08F8.1, F14B4.2, T04H1.9, C50F4.2	79	824	19674	1.20892	1	0.999898	99.9955
GOTERM_MF_FAT	GO:0030554~adenyl nucleotide binding	5	5.49451	0.65681	K08F8.1, F14B4.2, Y17G7B.13, C50F4.2, F42E11.1	30	1009	6686	1.10439	1	0.999562	99.9992
GOTERM_MF_FAT	GO:0001883~purine nucleoside binding	5	5.49451	0.657629	K08F8.1, F14B4.2, Y17G7B.13, C50F4.2, F42E11.1	30	1010	6686	1.1033	1	0.999251	99.9992
GOTERM_MF_FAT	GO:0001882~nucleoside binding	5	5.49451	0.663322	K08F8.1, F14B4.2, Y17G7B.13, C50F4.2, F42E11.1	30	1017	6686	1.09571	1	0.998911	99.9993
SP_PIR_KEYWORDS	atp-binding	3	3.2967	0.733138	K08F8.1, F14B4.2, C50F4.2	79	649	19674	1.15118	1	0.999202	99.9998
Annotation Cluster 4	Enrichment Score: 0.16190608753758326
Category	Term	Count	%	PValue	Genes	List Total	Pop Hits	Pop Total	Fold Enrichment	Bonferroni	Benjamini	FDR
GOTERM_BP_FAT	GO:0040014~regulation of multicellular organism growth	4	4.3956	0.196528	B0365.6, T27F2.4, C50F4.2, F11C7.5	30	415	7838	2.51823	1	1	92.958
GOTERM_BP_FAT	GO:0040008~regulation of growth	6	6.59341	0.887329	B0365.6, T27F2.4, C50F4.2, F08B1.1, C35D10.1, F11C7.5	30	1967	7838	0.79695	1	1	100
GOTERM_BP_FAT	GO:0045927~positive regulation of growth	5	5.49451	0.946277	B0365.6, C50F4.2, F08B1.1, C35D10.1, F11C7.5	30	1904	7838	0.686099	1	1	100
GOTERM_BP_FAT	GO:0040010~positive regulation of growth rate	4	4.3956	0.969276	B0365.6, F08B1.1, C35D10.1, F11C7.5	30	1723	7838	0.606539	1	1	100
GOTERM_BP_FAT	GO:0040009~regulation of growth rate	4	4.3956	0.969381	B0365.6, F08B1.1, C35D10.1, F11C7.5	30	1724	7838	0.606187	1	1	100
Annotation Cluster 5	Enrichment Score: 0.013632349227210279
Category	Term	Count	%	PValue	Genes	List Total	Pop Hits	Pop Total	Fold Enrichment	Bonferroni	Benjamini	FDR
GOTERM_MF_FAT	GO:0043169~cation binding	6	6.59341	0.955657	F17E9.11, C37C3.6, Y105C5B.3, T07C4.9, C02A12.4, F26D12.1	30	1960	6686	0.682245	1	1	100
GOTERM_MF_FAT	GO:0043167~ion binding	6	6.59341	0.956597	F17E9.11, C37C3.6, Y105C5B.3, T07C4.9, C02A12.4, F26D12.1	30	1966	6686	0.680163	1	1	100
GOTERM_MF_FAT	GO:0046872~metal ion binding	4	4.3956	0.995571	C37C3.6, Y105C5B.3, T07C4.9, F26D12.1	30	1910	6686	0.466736	1	1	100
ChIP seq interacting with mab-5(e1751)
Annotation Cluster 1	Enrichment Score: 0.6059316929595423
Category	Term	Count	%	PValue	Genes	List Total	Pop Hits	Pop Total	Fold Enrichment	Bonferroni	Benjamini	FDR
SP_PIR_KEYWORDS	metal-binding	3	23.0769	0.128333	2323338, 2308336, 2322933	13	1033	19674	4.39512	0.915606	0.915606	63.6662
GOTERM_MF_FAT	GO:0046872~metal ion binding	4	30.7692	0.229548	2323338, 2308336, 2322933, 2320521	7	1910	6686	2.0003	0.996776	0.943219	87.0093
GOTERM_MF_FAT	GO:0043169~cation binding	4	30.7692	0.243035	2323338, 2308336, 2322933, 2320521	7	1960	6686	1.94927	0.997814	0.870216	88.6863
GOTERM_MF_FAT	GO:0043167~ion binding	4	30.7692	0.244672	2323338, 2308336, 2322933, 2320521	7	1966	6686	1.94332	0.997916	0.786328	88.8763
GOTERM_MF_FAT	GO:0008270~zinc ion binding	3	23.0769	0.308206	2308336, 2322933, 2320521	7	1238	6686	2.31456	0.999698	0.80235	94.4075
GOTERM_MF_FAT	GO:0046914~transition metal ion binding	3	23.0769	0.428652	2308336, 2322933, 2320521	7	1567	6686	1.82861	0.999996	0.871579	98.7485
Category	Term	Count	%	PValue	Genes	List Total	Pop Hits	Pop Total	Fold Enrichment	Bonferroni	Benjamini	FDR
KEGG_PATHWAY	cel00510:N-Glycan biosynthesis	2	15.3846	0.0387435	2323338, 2318623	3	30	1534	34.0889	0.111785	0.111785	11.6962
