# Supplementary material for: Functional transcriptomic analysis of the role of MAB-5/Hox in Q neuroblast migration in Caenorhabditis elegans
Source: BMC Genomics. 2013 May 4;14:304. doi: 10.1186/1471-2164-14-304 (PMC3651406; doi:10.1186/1471-2164-14-304)
Supplement: Additional file 10 — Summary of RNAi results. Genes that were upregulated in mab-5(e1751)gof, downregulated in mab-5lof, and were the top 50 predicted ChIP seq targets from Additional file 5 of [22] are listed. Indicated is whether or not the gene was tested by RNAi and whether or not RNAi modified posterior AQR migration in mab-5(e1751)gof. Genes included in each group are indicated by “also in e1751 up”. [file 1471-2164-14-304-S10.xlsx]

## Sheet: Sheet1
UP in e1751gof				DOWN in lof					ChIP-seq targets
	Tested?	Effect?			Tested?	Effect?				Tested?	Effect?
C02A12.4	Yes	Yes		C35D10.1	Yes	Yes	also in e1751 up		T23G4.2	Yes	Yes
C08C3.2	Yes	Yes		C53A3.2	Yes	Yes	also in e1751 up		B0361.2	Yes	Yes
C08C3.3	Yes	Yes		F48C1.8	Yes	Yes			cah-4	Yes	Yes
C35D10.1	Yes	Yes		K08F8.1	Yes	Yes	also in e1751 up		ceh-13	Yes	Yes
C37A5.4	Yes	Yes		W10G11.1	Yes	Yes			F21A10.2	Yes	Yes
C37C3.6	Yes	Yes		ZC443.6	Yes	Yes			F22D6.2	Yes	Yes
C53A3.2	Yes	Yes		C17C3.3	Yes	No	also in e1751 up		F32E10.1	Yes	Yes
F10E7.4	Yes	Yes		C17E4.4	Yes	No			F33G12.6	Yes	Yes
F11C7.5	Yes	Yes		C18F10.4	Yes	No	also in e1751 up		F42C5.9	Yes	Yes
F16C3.2	Yes	Yes		C25H3.5	Yes	No			gly-2	Yes	Yes
F17E9.11	Yes	Yes		F14H3.10	Yes	No			K08F8.1	Yes	Yes	also in e1751 up
F26D12.1	Yes	Yes		F14H12.1	Yes	No			lmn-1	Yes	Yes
F59A1.9	Yes	Yes		F15E6.8	Yes	No			M05B5.4	Yes	Yes
K02G10.7	Yes	Yes		F31F7.1	Yes	No	also in e1751 up		mab-5	Yes	Yes	also in e1751 up
K08F8.1	Yes	Yes		F42E11.1	Yes	No	also in e1751 up		mau-2	Yes	Yes
M60.7	Yes	Yes		F43E2.5	Yes	No			tag-179	Yes	Yes
T04H1.9	Yes	Yes		F45D11.1	Yes	No			tlp-1	Yes	Yes
T07C4.9	Yes	Yes		F45D11.16	Yes	No			W09G12.8	Yes	Yes
Y17G7B.14	Yes	Yes		K10C9.6	Yes	No			zfp-1	Yes	Yes
B0365.6	Yes	No		T01D3.4	Yes	No	also in e1751 up		act-4	Yes	No
C08f11.7	Yes	No		T10H9.5	Yes	No			arr-1	Yes	No
C17C3.3	Yes	No		T25G12.7	Yes	No			bcc-1	Yes	No
C18F10.4	Yes	No		Y47G6A.5	Yes	No			C28H8.2	Yes	No
C18H7.1	Yes	No		C44B7.6	No	N/A			C42C1.2	Yes	No
C25H3.5	Yes	No		C50H2.12	No	N/A			C46C2.2	Yes	No
C32H11.12	Yes	No		F15E6.3	No	N/A			egl-27	Yes	No
C32H11.13	Yes	No		F45D11.14	No	N/A			F09C8.2	Yes	No
C34C6.7	Yes	No		F45D11.15	No	N/A			F32E10.6	Yes	No
C37A5.8	Yes	No		F56D6.10	No	N/A			hel-1	Yes	No
C50F4.2	Yes	No		F56D6.8	No	N/A			hst-2	Yes	No
C52B9.3	Yes	No		F56D6.9	No	N/A			lin-46	Yes	No
F08B1.1	Yes	No		K08D8.4	No	N/A			M01H9.3	Yes	No
F08F8.5	Yes	No		T13B5.5	No	N/A			M79.2	Yes	No
F09G2.3	Yes	No		W02B3.6	No	N/A			nhr-47	Yes	No
F10G2.3	Yes	No		Y48G9A.12	No	N/A			ntl-2	Yes	No
F14B4.2	Yes	No		ZK550.2	No	N/A			pqn-21	Yes	No
F14H12.3	Yes	No							pqn-44	Yes	No
F17H10.2	Yes	No							R186.3	Yes	No
F31F7.1	Yes	No							rpn-9	Yes	No
F32H5.3	Yes	No							T06D8.9	Yes	No
F35E12.5	Yes	No							T10B10.4	Yes	No
F38E11.1	Yes	No							tag-53	Yes	No
F42E11.1	Yes	No							unc-115	Yes	No
F44E7.2	Yes	No							unc-14	Yes	No
F46C5.1	Yes	No							unc-43	Yes	No
F52E1.14	Yes	No							unc-62	Yes	No
F55C5.2	Yes	No							W08E3.2	Yes	No
F58E1.6	Yes	No							W09D10.4	Yes	No
F58E6.1	Yes	No							Y44A6D.2	Yes	No
T01D3.4	Yes	No							ZC443.3	Yes	No
T27F2.4	Yes	No
Y38E10A.13	Yes	No
Y38H6C.22	Yes	No
Y4C6B.2	Yes	No
ZC373.7	Yes	No
ZC97.1	Yes	No
ZK112.1	Yes	No
C14C6.5	No	N/A
C25F9.1	No	N/A
C25F9.2	No	N/A
C37A5.2	No	N/A
C44B7.6	No	N/A
C50F7.5	No	N/A
C50H2.12	No	N/A
D1005.5	No	N/A
F33C8.3	No	N/A
F49E11.10	No	N/A
F53B6.8	No	N/A
F55G11.4	No	N/A
F56D6.9	No	N/A
H23L24.5	No	N/A
K07A1.15	No	N/A
T13B5.5	No	N/A
W02B3.6	No	N/A
W06F12.2	No	N/A
Y105C5B.3	No	N/A
Y119C1B.12	No	N/A
Y17G7B.13	No	N/A
Y58A7A.5	No	N/A
ZK1248.2	No	N/A
ZK218.1	No	N/A
