# Supplementary material for: Functional transcriptomic analysis of the role of MAB-5/Hox in Q neuroblast migration in Caenorhabditis elegans
Source: BMC Genomics. 2013 May 4;14:304. doi: 10.1186/1471-2164-14-304 (PMC3651406; doi:10.1186/1471-2164-14-304)
Supplement: Additional file 11 — Comparisons involving the known mab-5 target gene mig-13. In all Cuffdiff output files, letters in the sample_1 and sample_2 columns represent the following: A is wild-type, B is mab-5(e1239)lof, C is mab-5(gk670)gof, and D is mab-5(e1751)gof. [file 1471-2164-14-304-S11.xlsx]

## Sheet: Sheet1
test_id	gene_id	gene	locus	sample_1	sample_2	status	value_1	value_2	ln(fold_change)	test_stat	p_value	q_value	significant
mig-13	mig-13	mig-13	X:4793255-4800096	A	B	OK	8.16864	9.98249	0.20053	-0.553558	0.579881	1.11615	no
mig-13	mig-13	mig-13	X:4793255-4800096	A	C	OK	8.16864	9.09099	0.106981	-0.330071	0.741346	1.06041	no
mig-13	mig-13	mig-13	X:4793255-4800096	A	D	OK	8.16864	5.59718	-0.378041	1.29401	0.195663	1.27121	no
mig-13	mig-13	mig-13	X:4793255-4800096	B	D	OK	9.98249	5.59718	-0.57857	2.04083	0.0412679	1.01324	no
mig-13	mig-13	mig-13	X:4793255-4800096	C	D	OK	9.09099	5.59718	-0.485022	2.08349	0.0372065	0.982482	no
